# Supplementary material for: Superspace description of wagnerite-group minerals (Mg,Fe,Mn)2(PO4)(F,OH)
Source: Acta Crystallogr B Struct Sci Cryst Eng Mater. 2014 Mar 4;70(Pt 2):243–58. doi: 10.1107/S2052520613031247 (PMC3970752; doi:10.1107/S2052520613031247)
Supplement: Supplementary file 2 [file b-70-00243-Isup2.hkl]

data_I


 # 11. STRUCTURE-FACTOR LIST

loop_
 _refln_index_h
 _refln_index_k
 _refln_index_l
 _refln_F_squared_calc
 _refln_F_squared_meas
 _refln_F_squared_sigma
 _refln_observed_status
   2   0   0   5311.48   5292.68   46.83 o
   4   0   0  13869.10  13494.00  104.75 o
   6   0   0  42958.00  40066.80  337.19 o
   8   0   0  47813.50  44242.10  273.94 o
  10   0   0   3743.55   3970.90   32.32 o
  12   0   0   3590.04   3802.78   24.85 o
  14   0   0     69.01     64.75    2.88 o
  16   0   0   1917.33   1852.59   16.85 o
   1   1   0      3.93      7.15    0.32 o
   2   1   0    218.68    239.69    2.67 o
   3   1   0    880.36    905.44    6.08 o
   4   1   0   1496.75   1542.17    8.96 o
   5   1   0   1191.93   1309.84    8.75 o
   6   1   0    182.53    179.64    2.13 o
   7   1   0     45.42     47.04    1.28 o
   8   1   0    749.86    783.51    5.44 o
   9   1   0   1433.75   1411.49    8.53 o
  10   1   0   1626.42   1647.13   10.24 o
  11   1   0    165.35    171.74    2.13 o
  12   1   0    251.70    254.95    2.77 o
  13   1   0    840.81    842.29    5.87 o
  14   1   0    175.59    175.69    2.99 o
  15   1   0     40.49     42.78    1.81 o
  16   1   0     12.49     17.81    1.39 o
   0   2   0      0.00     -0.64    0.21 <
   1   2   0    761.15    811.46    7.04 o
   2   2   0      1.16      1.28    0.21 o
   3   2   0  12319.60  12198.40   68.70 o
   4   2   0      0.02     -0.43    0.21 <
   5   2   0    266.25    421.57    4.27 o
   6   2   0     23.41     17.81    0.96 o
   7   2   0  22176.60  21670.80  119.05 o
   8   2   0      1.95      2.03    0.43 o
   9   2   0   7980.76   7932.94   36.59 o
  10   2   0     28.18     28.91    1.17 o
  11   2   0  15872.00  15787.90   60.38 o
  12   2   0      0.21      0.32    0.53 <
  13   2   0    477.05    480.03    4.69 o
  14   2   0      0.65      2.77    0.85 o
  15   2   0    468.41    502.43    5.55 o
  16   2   0      4.99      4.48    1.07 o
   1   3   0    116.09    129.18    1.60 o
   2   3   0    585.89    598.65    4.59 o
   3   3   0    898.75    914.83    6.19 o
   4   3   0   1345.90   1407.44    9.39 o
   5   3   0    620.27    651.13    5.23 o
   6   3   0    178.60    179.42    2.24 o
   7   3   0     62.06     63.68    1.28 o
   8   3   0      0.77      3.52    0.53 o
   9   3   0    295.70    292.18    3.09 o
  10   3   0    213.78    219.75    2.56 o
  11   3   0     62.43     60.80    1.60 o
  12   3   0     65.01     66.56    1.71 o
  13   3   0    669.49    659.03    5.33 o
  14   3   0    163.03    169.50    2.77 o
  15   3   0    361.28    352.02    4.37 o
   0   4   0    793.33    757.59    8.43 o
   1   4   0      9.43    -27.31    0.75 <
   2   4   0   8287.74   7823.06   43.74 o
   3   4   0      1.17    -68.70    1.07 <
   4   4   0    109.01     87.15    2.03 o
   5   4   0      7.94      6.61    0.64 o
   6   4   0   4822.53   4845.61   26.13 o
   7   4   0     34.54     30.83    1.07 o
   8   4   0    525.79    558.33    3.84 o
   9   4   0    126.11    122.78    1.81 o
  10   4   0   4258.93   4328.14   19.20 o
  11   4   0      8.77      7.68    0.75 o
  12   4   0   6585.94   6534.78   27.31 o
  13   4   0    278.47    280.34    3.52 o
  14   4   0   2783.55   2756.64   15.04 o
  15   4   0     48.88     46.51    2.13 o
   1   5   0     44.02     53.44    1.17 o
   2   5   0     24.23     27.84    1.07 o
   3   5   0    127.92    121.71    2.03 o
   4   5   0    318.70    335.38    3.84 o
   5   5   0     60.26     63.26    1.49 o
   6   5   0    386.00    391.17    3.73 o
   7   5   0   1164.71   1146.73    7.36 o
   8   5   0    450.41    440.45    3.31 o
   9   5   0     28.71     28.80    0.96 o
  10   5   0      2.83      3.84    0.64 o
  11   5   0      5.65      7.36    0.85 o
  12   5   0    421.60    414.74    4.16 o
  13   5   0    846.73    829.70    6.72 o
  14   5   0     52.66     56.43    2.13 o
  15   5   0     58.35     56.00    2.45 o
   0   6   0     10.70    -23.47    1.60 <
   1   6   0  11114.20  11784.70   73.71 o
   2   6   0     12.90     10.03    1.07 o
   3   6   0   6327.91   6716.23   42.35 o
   4   6   0      2.07    -12.48    0.64 <
   5   6   0    801.21    876.74    7.47 o
   6   6   0     10.92      8.00    0.85 o
   7   6   0   1969.03   1914.46    9.92 o
   8   6   0     28.26     27.84    1.07 o
   9   6   0   7074.15   7111.98   27.84 o
  10   6   0      0.00     -0.21    0.53 <
  11   6   0    291.46    267.21    3.63 o
  12   6   0      7.86      8.64    0.96 o
  13   6   0    987.09    957.71    7.47 o
  14   6   0      0.48      1.60    0.96 <
  15   6   0   1455.70   1521.26   11.63 o
   1   7   0    231.87    241.40    3.20 o
   2   7   0    141.91    139.21    2.56 o
   3   7   0      3.06      4.91    0.75 o
   4   7   0    108.16    112.33    2.24 o
   5   7   0      9.37     11.20    0.85 o
   6   7   0    201.10    198.52    2.56 o
   7   7   0     31.58     33.07    1.17 o
   8   7   0     15.68     16.00    0.75 o
   9   7   0      9.05      9.92    0.75 o
  10   7   0      0.00      1.17    0.53 <
  11   7   0    170.80    162.36    2.56 o
  12   7   0    438.12    432.45    4.59 o
  13   7   0    105.97    107.95    2.56 o
  14   7   0     77.37     78.19    2.56 o
   0   8   0  34435.80  30563.10  227.85 o
   1   8   0      3.92      3.63    0.64 o
   2   8   0  36492.20  33138.70  155.10 o
   3   8   0      0.35     -2.99    0.43 <
   4   8   0    466.29    399.06    4.16 o
   5   8   0      2.02      2.03    0.53 o
   6   8   0  60288.80  53853.10  240.97 o
   7   8   0      4.82      5.44    0.64 o
   8   8   0    683.01    654.44    4.27 o
   9   8   0     61.86     65.28    1.49 o
  10   8   0   1358.33   1267.81    7.79 o
  11   8   0     25.16     24.11    1.39 o
  12   8   0   5897.41   5920.87   28.59 o
  13   8   0     22.01     22.83    1.49 o
  14   8   0   2773.08   2778.40   16.00 o
   1   9   0    366.92    367.70    3.20 o
   2   9   0    339.84    342.10    3.31 o
   3   9   0     66.63     71.04    1.49 o
   4   9   0    170.43    163.64    2.13 o
   5   9   0      0.56      1.92    0.53 o
   6   9   0   1160.56   1155.16    6.61 o
   7   9   0   1144.40   1149.29    6.08 o
   8   9   0    202.85    211.75    2.13 o
   9   9   0   1441.26   1408.08    7.89 o
  10   9   0   1026.35   1022.14    7.15 o
  11   9   0    811.36    800.05    6.29 o
  12   9   0     82.71     85.34    2.45 o
  13   9   0    301.12    299.00    4.27 o
  14   9   0      5.04      5.12    1.17 o
   0  10   0     41.06     42.46    1.92 o
   1  10   0    961.17    993.66    6.72 o
   2  10   0     41.17     41.71    1.28 o
   3  10   0  16947.50  15818.60   63.26 o
   4  10   0      0.40      0.53    0.53 <
   5  10   0   6992.89   6828.55   28.91 o
   6  10   0      0.06      0.11    0.43 <
   7  10   0    309.65    282.79    2.99 o
   8  10   0     11.20     11.52    0.85 o
   9  10   0    239.00    250.89    2.99 o
  10  10   0     24.78     26.88    1.39 o
  11  10   0   7121.06   7084.46   32.32 o
  12  10   0     20.07     20.80    1.49 o
  13  10   0   2878.13   2886.35   17.17 o
   1  11   0    122.90    124.59    1.92 o
   2  11   0    686.65    688.36    4.59 o
   3  11   0    278.08    280.66    2.88 o
   4  11   0     44.85     45.98    1.39 o
   5  11   0      5.37      8.11    0.75 o
   6  11   0      0.31      1.71    0.53 o
   7  11   0    140.88    144.43    2.13 o
   8  11   0   1150.51   1155.16    7.04 o
   9  11   0    731.89    726.34    5.76 o
  10  11   0    151.04    154.57    2.67 o
  11  11   0    138.60    141.77    2.67 o
  12  11   0      0.17      2.67    0.96 <
   0  12   0  29557.00  28002.80  140.91 o
   1  12   0     10.32     10.67    0.85 o
   2  12   0    823.38    824.79    5.55 o
   3  12   0      0.29      0.64    0.53 <
   4  12   0   3092.84   3185.25   14.08 o
   5  12   0     35.98     35.84    1.28 o
   6  12   0   6598.99   6546.30   26.45 o
   7  12   0     78.88     78.40    1.81 o
   8  12   0  10975.20  10766.70   42.56 o
   9  12   0      2.93      2.88    0.85 o
  10  12   0   2695.37   2705.12   14.93 o
  11  12   0     19.83     19.52    1.39 o
  12  12   0   1564.28   1611.08   10.99 o
   1  13   0    110.45    112.11    2.03 o
   2  13   0    455.88    456.67    4.05 o
   3  13   0    963.37    956.96    6.51 o
   4  13   0   1683.07   1655.24    9.49 o
   5  13   0    606.18    596.83    5.01 o
   6  13   0     96.66     98.67    2.24 o
   7  13   0    398.16    400.56    3.84 o
   8  13   0    193.37    194.89    2.77 o
   9  13   0    256.34    255.38    3.31 o
  10  13   0    291.83    289.72    3.84 o
  11  13   0      3.45      4.27    1.07 o
   0  14   0     44.54     41.28    2.03 o
   1  14   0   3318.41   3310.59   15.68 o
   2  14   0      3.12      3.52    0.75 o
   3  14   0    746.08    765.27    5.87 o
   4  14   0      1.22      1.71    0.75 <
   5  14   0   3436.30   3456.09   17.39 o
   6  14   0      2.58      2.56    0.85 o
   7  14   0   5338.53   5380.58   25.07 o
   8  14   0      4.66      4.80    0.96 o
   9  14   0   1216.26   1191.96    8.11 o
  10  14   0      0.01      0.21    0.85 <
   1  15   0    107.28    120.01    2.35 o
   2  15   0     28.37     30.94    1.49 o
   3  15   0     54.36     55.90    1.81 o
   4  15   0     31.84     34.99    1.60 o
   5  15   0      4.32      5.65    0.96 o
   6  15   0    180.69    172.28    2.88 o
   7  15   0     79.20     78.94    2.35 o
   8  15   0      0.94      2.24    0.96 <
   9  15   0      4.39      7.36    1.17 o
   0  16   0   1440.25   1402.32   11.84 o
   1  16   0      0.74      2.03    0.85 <
   2  16   0    518.39    525.68    4.80 o
   3  16   0      0.10     -0.85    0.75 <
   4  16   0    223.78    246.84    3.41 o
   5  16   0      7.21      5.65    0.96 o
   6  16   0   2343.21   2375.28   13.12 o
   7  16   0      0.03     -0.64    0.96 <
   1  17   0     41.74     41.07    1.71 o
   2  17   0    130.64    131.95    2.56 o
   3  17   0   1105.02   1087.10    7.57 o
   4  17   0    790.81    784.68    6.40 o
   5  17   0    318.04    318.95    4.16 o
   0  18   0      0.55     -0.32    1.39 <
   1  18   0    394.58    377.52    4.80 o
 -15   0   1      5.31      5.97    1.28 o
 -13   0   1     36.67     40.54    2.03 o
 -11   0   1     34.34     35.95    1.92 o
  -9   0   1    141.50    137.93    2.99 o
  -7   0   1      0.34      0.00    0.43 <
  -5   0   1      0.85     -4.91    0.64 <
  -3   0   1      0.39     -9.71    0.32 <
  -1   0   1      0.85     -0.75    0.21 <
   1   0   1      1.01    -81.39    1.39 <
   3   0   1      8.99    -32.96    0.96 <
   5   0   1     42.86     34.14    1.60 o
   7   0   1     53.48     50.03    1.71 o
   9   0   1     23.77     24.43    1.49 o
  11   0   1     51.29     54.51    2.13 o
  13   0   1    106.82    109.13    3.09 o
  15   0   1     26.82     30.62    2.67 o
 -16   1   1    111.41    111.05    2.45 o
 -15   1   1     73.90     72.32    2.03 o
 -14   1   1    196.56    201.18    2.77 o
 -13   1   1    244.52    247.59    2.99 o
 -12   1   1     88.09     92.59    1.81 o
 -11   1   1      3.55      4.05    0.64 o
 -10   1   1    296.02    288.76    3.95 o
  -9   1   1    380.28    379.11    4.48 o
  -8   1   1    496.92    513.31    4.27 o
  -7   1   1    303.57    306.47    2.99 o
  -6   1   1     66.68     84.48    1.28 o
  -5   1   1     46.12     42.03    1.07 o
  -4   1   1    231.32    246.52    3.31 o
  -3   1   1    134.78    139.85    1.81 o
  -2   1   1      1.33      3.09    0.32 o
  -1   1   1      3.08      5.01    0.32 o
   0   1   1      0.28      4.48    0.32 o
   1   1   1      4.67      5.87    0.32 o
   2   1   1     34.66     38.19    0.64 o
   3   1   1    154.41    156.92    1.71 o
   4   1   1    110.86    127.15    1.71 o
   5   1   1   1699.06   1766.39   11.63 o
   6   1   1      0.93      2.45    0.53 o
   7   1   1      5.42      5.55    0.53 o
   8   1   1    134.56    124.81    1.71 o
   9   1   1      9.54     16.21    0.96 o
  10   1   1    196.79    193.08    2.35 o
  11   1   1     37.12     40.00    1.39 o
  12   1   1     12.20     11.41    0.96 o
  13   1   1      0.03      0.85    0.75 <
  14   1   1      4.90      6.93    1.07 o
  15   1   1     17.43     17.07    1.49 o
 -16   2   1    101.92    101.23    2.56 o
 -15   2   1   7396.39   7451.74   32.75 o
 -14   2   1     23.79     22.19    1.28 o
 -13   2   1  10517.90  10126.00   41.71 o
 -12   2   1     19.44     18.99    1.07 o
 -11   2   1    158.03    174.09    2.45 o
 -10   2   1     61.05     61.66    1.71 o
  -9   2   1   5520.87   5483.20   30.19 o
  -8   2   1     19.59     21.12    0.85 o
  -7   2   1   2023.83   2224.02   12.48 o
  -6   2   1      5.02      2.99    0.53 o
  -5   2   1    430.92   1109.08    8.32 o
  -4   2   1      0.00     -5.76    0.21 <
  -3   2   1   2689.27   2949.61   17.92 o
  -2   2   1      0.00    -28.05    0.64 <
  -1   2   1   2842.04   2959.10   16.85 o
   0   2   1      0.91     -8.11    0.21 <
   1   2   1   4325.58   4313.21   25.49 o
   2   2   1      2.02     -4.05    0.32 <
   3   2   1  29819.50  26957.90  152.44 o
   4   2   1     16.55     -1.71    0.75 <
   5   2   1  32452.30  30951.10  195.96 o
   6   2   1     20.25     21.76    1.07 o
   7   2   1    136.54    165.56    2.77 o
   8   2   1     18.92     18.13    0.96 o
   9   2   1    860.83    862.45    5.87 o
  10   2   1      1.51      1.28    0.53 <
  11   2   1   5541.43   5583.15   22.83 o
  12   2   1    237.09    241.61    2.99 o
  13   2   1   2009.43   1982.83   11.09 o
  14   2   1     15.16     14.29    1.17 o
  15   2   1    501.44    494.64    5.65 o
 -16   3   1   1009.13    984.48    7.79 o
 -15   3   1      1.46      1.49    0.85 <
 -14   3   1    559.31    536.14    5.12 o
 -13   3   1    479.35    472.45    4.37 o
 -12   3   1      4.16      7.47    0.75 o
 -11   3   1    228.75    234.36    2.67 o
 -10   3   1    990.67    966.88    6.72 o
  -9   3   1      4.43      7.04    0.75 o
  -8   3   1    785.14    789.48    5.12 o
  -7   3   1    103.34    103.90    1.92 o
  -6   3   1     16.09     20.59    0.96 o
  -5   3   1   1002.59   1047.95    8.11 o
  -4   3   1    389.84    385.73    3.52 o
  -3   3   1    438.72    465.73    3.95 o
  -2   3   1    307.83    321.62    2.99 o
  -1   3   1     38.80     41.18    0.75 o
   0   3   1     47.22     49.71    0.85 o
   1   3   1     34.71     34.78    0.85 o
   2   3   1     61.38     57.50    1.17 o
   3   3   1     29.83     37.23    0.96 o
   4   3   1    165.33    188.17    2.35 o
   5   3   1    119.76    109.13    1.71 o
   6   3   1    654.79    645.58    4.80 o
   7   3   1    401.24    402.48    3.73 o
   8   3   1    190.74    199.90    2.45 o
   9   3   1    447.04    454.53    3.52 o
  10   3   1    167.50    176.65    2.24 o
  11   3   1    224.66    214.73    2.56 o
  12   3   1   2926.05   2895.42   14.61 o
  13   3   1    768.01    763.78    5.76 o
  14   3   1      3.13      5.33    0.96 o
  15   3   1     39.43     42.88    2.13 o
 -16   4   1   3684.21   3660.48   19.95 o
 -15   4   1     15.00     13.33    1.28 o
 -14   4   1    162.73    169.93    3.09 o
 -13   4   1      0.02      1.49    0.85 <
 -12   4   1   7473.20   7478.08   33.82 o
 -11   4   1      3.53      3.52    0.64 o
 -10   4   1   2207.91   2379.12   10.99 o
  -9   4   1      1.10      2.56    0.53 o
  -8   4   1   2272.08   2431.07   13.33 o
  -7   4   1      0.09     -2.24    0.43 <
  -6   4   1  35168.50  32808.00  207.48 o
  -5   4   1      5.36    -18.45    0.75 <
  -4   4   1     23.69    180.92    2.45 o
  -3   4   1      6.01      0.64    0.53 <
  -2   4   1   1362.01   1829.76   11.52 o
  -1   4   1      5.14    -15.25    0.53 <
   0   4   1 138179.00  75587.90  591.71 o
   1   4   1      2.78    -25.92    0.64 <
   2   4   1  23004.40  19228.40  135.47 o
   3   4   1      0.10     -0.64    0.43 <
   4   4   1   1352.37   1305.68    9.60 o
   5   4   1      3.10     -0.53    0.53 <
   6   4   1  26060.00  25055.40  126.41 o
   7   4   1     32.99     36.16    1.17 o
   8   4   1  46250.70  42486.00  180.70 o
   9   4   1      7.08      8.53    0.64 o
  10   4   1   1218.44   1182.25    7.04 o
  11   4   1      0.29     -0.11    0.53 <
  12   4   1  11617.50  11646.50   47.90 o
  13   4   1      0.82      1.92    0.85 <
  14   4   1   4409.68   4430.44   22.83 o
  15   4   1     11.68     10.99    1.49 o
 -16   5   1    361.88    357.46    4.59 o
 -15   5   1    169.97    170.78    3.31 o
 -14   5   1    221.11    218.57    3.52 o
 -13   5   1     15.00     18.03    1.39 o
 -12   5   1    384.14    373.78    3.63 o
 -11   5   1   1065.76   1073.45    6.29 o
 -10   5   1   2180.74   2160.66   10.24 o
  -9   5   1   1105.53   1092.33    6.61 o
  -8   5   1    440.22    443.33    3.73 o
  -7   5   1   1492.40   1483.50    8.43 o
  -6   5   1    557.13    573.79    5.01 o
  -5   5   1      9.21     12.69    0.96 o
  -4   5   1    144.43    139.21    2.35 o
  -3   5   1      0.35      1.92    0.43 o
  -2   5   1    415.70    426.80    4.16 o
  -1   5   1    712.56    782.98    5.97 o
   0   5   1    156.82    192.44    2.45 o
   1   5   1    686.38    784.68    7.25 o
   2   5   1    192.28    215.05    2.88 o
   3   5   1    145.93    136.65    2.13 o
   4   5   1    202.69    194.25    2.77 o
   5   5   1     76.33     74.88    1.60 o
   6   5   1   1247.94   1217.78    7.57 o
   7   5   1     10.24     14.19    0.85 o
   8   5   1    151.54    160.86    2.13 o
   9   5   1    628.32    636.73    4.16 o
  10   5   1    138.74    143.15    2.13 o
  11   5   1    271.82    274.79    3.20 o
  12   5   1   1683.02   1654.07   10.03 o
  13   5   1   1037.12   1032.17    7.89 o
  14   5   1     28.87     29.55    1.71 o
 -15   6   1   3353.77   3543.99   21.23 o
 -14   6   1      3.44      3.73    1.07 o
 -13   6   1   3964.69   3932.28   21.01 o
 -12   6   1      0.72      1.39    0.64 <
 -11   6   1  18268.30  18152.70   67.63 o
 -10   6   1      0.29      0.53    0.53 <
  -9   6   1   8711.65   8809.36   34.03 o
  -8   6   1     37.93     39.47    1.17 o
  -7   6   1  19158.10  18553.30   84.91 o
  -6   6   1      0.97     -8.96    0.53 <
  -5   6   1   5461.55   5537.28   31.68 o
  -4   6   1      0.24     -2.03    0.53 <
  -3   6   1  24732.20  23148.20  137.18 o
  -2   6   1      6.99    -28.38    1.07 <
  -1   6   1  30870.20  29762.00  179.32 o
   0   6   1      0.57     -1.17    0.43 <
   1   6   1  22175.00  21693.90  132.17 o
   2   6   1     18.92     15.04    0.96 o
   3   6   1  25682.90  25054.80  147.96 o
   4   6   1      4.33      3.95    0.64 o
   5   6   1   6112.41   6002.80   33.92 o
   6   6   1      3.33      4.05    0.64 o
   7   6   1     23.42     27.52    1.28 o
   8   6   1      1.43      1.71    0.43 o
   9   6   1   2564.58   2530.17   11.95 o
  10   6   1     31.48     32.64    1.28 o
  11   6   1   3662.79   3706.24   18.24 o
  12   6   1     48.34     47.58    1.81 o
  13   6   1   4271.65   4250.70   21.97 o
  14   6   1     10.93     10.13    1.28 o
 -15   7   1      0.26      1.28    1.07 <
 -14   7   1     19.05     20.48    1.49 o
 -13   7   1      2.50      3.73    1.07 o
 -12   7   1    143.22    145.18    2.45 o
 -11   7   1    636.09    633.21    5.01 o
 -10   7   1    953.98    965.71    5.87 o
  -9   7   1    367.74    359.91    2.88 o
  -8   7   1     87.09     88.86    1.49 o
  -7   7   1     84.86     84.38    1.60 o
  -6   7   1     69.37     72.86    1.60 o
  -5   7   1      0.19      1.60    0.53 <
  -4   7   1      2.05      5.87    0.75 o
  -3   7   1    202.23    204.38    3.20 o
  -2   7   1    684.02    694.55    6.72 o
  -1   7   1   1774.63   1765.54   12.59 o
   0   7   1   2874.09   2847.63   17.49 o
   1   7   1   2374.14   2377.52   15.25 o
   2   7   1   3108.43   3130.95   18.88 o
   3   7   1   3348.86   3367.77   20.27 o
   4   7   1    910.04    935.73    7.04 o
   5   7   1     72.36     75.10    1.71 o
   6   7   1     14.58     17.92    0.96 o
   7   7   1     68.37     67.31    1.60 o
   8   7   1     27.02     29.55    1.07 o
   9   7   1     13.58     16.21    0.96 o
  10   7   1     29.60     31.90    1.28 o
  11   7   1    669.69    660.30    5.76 o
  12   7   1    394.86    407.17    4.59 o
  13   7   1    165.27    166.41    3.09 o
  14   7   1    181.08    186.89    3.41 o
 -15   8   1      0.77      0.64    1.07 <
 -14   8   1     70.67     82.99    2.67 o
 -13   8   1     29.60     30.72    1.71 o
 -12   8   1   4629.51   4669.82   21.65 o
 -11   8   1      8.02      7.79    0.85 o
 -10   8   1      0.80      5.12    0.85 o
  -9   8   1      1.15      1.28    0.53 <
  -8   8   1   1829.30   1840.32    8.32 o
  -7   8   1     32.66     34.14    1.17 o
  -6   8   1    906.42    879.94    6.08 o
  -5   8   1      7.04      7.57    0.64 o
  -4   8   1  36759.50  33914.50  152.54 o
  -3   8   1      0.31     -0.11    0.43 <
  -2   8   1     17.34     22.72    1.39 o
  -1   8   1      7.34      7.36    0.75 o
   0   8   1  12100.80  11876.10   65.28 o
   1   8   1     13.58     10.35    0.85 o
   2   8   1     57.02     89.39    2.03 o
   3   8   1      9.06      8.75    0.75 o
   4   8   1   1593.07   1690.02   10.67 o
   5   8   1     14.25     16.21    0.96 o
   6   8   1   9443.37   9322.46   40.86 o
   7   8   1      6.58      7.25    0.75 o
   8   8   1   6420.72   6422.56   24.11 o
   9   8   1     74.10     74.03    1.71 o
  10   8   1   8865.32   8572.97   39.15 o
  11   8   1     14.93     15.15    1.17 o
  12   8   1   1123.02   1138.41    8.75 o
  13   8   1     46.48     43.95    1.92 o
 -14   9   1    476.02    470.11    5.65 o
 -13   9   1     21.45     23.57    1.60 o
 -12   9   1     40.39     38.51    1.60 o
 -11   9   1      3.73      5.97    0.85 o
 -10   9   1     76.85     78.62    1.71 o
  -9   9   1     44.35     48.43    1.28 o
  -8   9   1      7.46      9.07    0.64 o
  -7   9   1    647.63    652.52    4.48 o
  -6   9   1     67.88     71.47    1.39 o
  -5   9   1     69.20     66.14    1.39 o
  -4   9   1    364.46    351.06    3.20 o
  -3   9   1    625.46    607.08    4.37 o
  -2   9   1   1063.93   1060.43    6.29 o
  -1   9   1   2163.38   2122.68   11.20 o
   0   9   1    934.23    918.67    5.97 o
   1   9   1   1203.65   1161.45    6.93 o
   2   9   1    370.11    363.01    3.31 o
   3   9   1    171.98    158.84    2.13 o
   4   9   1    647.92    616.99    4.80 o
   5   9   1    465.80    460.19    4.05 o
   6   9   1      7.60      9.39    0.75 o
   7   9   1     81.75     82.46    1.60 o
   8   9   1    135.85    133.77    1.92 o
   9   9   1      6.74      8.11    0.85 o
  10   9   1    544.83    539.76    4.80 o
  11   9   1    307.53    313.30    4.16 o
  12   9   1     18.41     19.52    1.49 o
  13   9   1    151.00    150.41    3.20 o
 -14  10   1     65.28     60.27    2.67 o
 -13  10   1      1.91      2.99    1.07 <
 -12  10   1      6.45      4.69    0.96 o
 -11  10   1   1170.52   1165.93    8.21 o
 -10  10   1     19.12     18.99    1.07 o
  -9  10   1   4035.31   4022.42   16.21 o
  -8  10   1      8.78      8.96    0.75 o
  -7  10   1      7.45     22.61    1.07 o
  -6  10   1     12.19     12.48    0.75 o
  -5  10   1    966.05    946.40    5.76 o
  -4  10   1     16.37     15.89    0.96 o
  -3  10   1    969.09   1004.00    6.40 o
  -2  10   1      0.23      0.43    0.43 <
  -1  10   1   2243.02   2325.57   11.52 o
   0  10   1      1.56      1.92    0.53 o
   1  10   1   4468.22   4527.73   23.57 o
   2  10   1      5.69      5.01    0.64 o
   3  10   1   4065.23   4225.52   20.37 o
   4  10   1      2.09      2.03    0.53 o
   5  10   1     11.54     19.63    0.96 o
   6  10   1     13.88     14.93    0.85 o
   7  10   1    792.01    778.50    5.01 o
   8  10   1     12.66     12.05    0.96 o
   9  10   1     40.48     40.00    1.60 o
  10  10   1      1.39      1.92    0.75 <
  11  10   1   1834.27   1845.23   11.52 o
  12  10   1     89.07     91.95    2.56 o
 -13  11   1    108.80    111.79    2.88 o
 -12  11   1      2.76      3.52    0.96 o
 -11  11   1    852.26    857.01    6.93 o
 -10  11   1    973.59    959.31    6.72 o
  -9  11   1    231.85    223.05    2.56 o
  -8  11   1    205.88    198.52    2.35 o
  -7  11   1    479.47    475.65    3.63 o
  -6  11   1    322.78    312.55    2.88 o
  -5  11   1    252.50    251.21    2.56 o
  -4  11   1     49.11     50.24    1.39 o
  -3  11   1     74.58     80.00    1.60 o
  -2  11   1     52.96     60.48    1.39 o
  -1  11   1    700.55    706.81    4.80 o
   0  11   1    694.18    686.12    4.91 o
   1  11   1     29.35     31.26    1.17 o
   2  11   1     72.29     74.67    1.49 o
   3  11   1     73.28     72.75    1.49 o
   4  11   1    899.71    874.18    5.55 o
   5  11   1    402.95    399.60    3.31 o
   6  11   1   1834.36   1809.81    9.28 o
   7  11   1   2172.34   2138.36   11.09 o
   8  11   1    172.90    170.57    2.67 o
   9  11   1     56.50     56.22    1.81 o
  10  11   1     23.45     26.13    1.49 o
  11  11   1    155.16    150.41    3.20 o
  12  11   1    554.48    551.71    6.19 o
 -12  12   1   1151.57   1128.17    9.07 o
 -11  12   1      0.27     -0.64    0.85 <
 -10  12   1   1058.46   1063.53    7.68 o
  -9  12   1     27.14     26.88    1.28 o
  -8  12   1    304.92    293.46    3.52 o
  -7  12   1      0.91      0.64    0.64 <
  -6  12   1   4074.52   4061.25   18.13 o
  -5  12   1     19.24     18.77    0.96 o
  -4  12   1  18360.40  17651.10   65.71 o
  -3  12   1      0.28      1.28    0.64 <
  -2  12   1    186.70    209.40    2.45 o
  -1  12   1      3.31      3.41    0.64 o
   0  12   1  19903.80  19181.30   68.27 o
   1  12   1      0.76      1.28    0.64 <
   2  12   1  17905.00  17501.00   67.31 o
   3  12   1      8.38      7.79    0.75 o
   4  12   1    849.06    890.18    5.55 o
   5  12   1      3.11      2.99    0.64 o
   6  12   1  29574.60  28288.30  102.62 o
   7  12   1     40.47     40.32    1.60 o
   8  12   1   2183.81   2180.82   12.27 o
   9  12   1     19.74     18.56    1.28 o
  10  12   1    134.18    137.18    2.77 o
  11  12   1      0.30      0.75    0.96 <
 -11  13   1     90.45     92.59    2.77 o
 -10  13   1     14.98     13.65    1.17 o
  -9  13   1     88.53     93.13    2.13 o
  -8  13   1    368.90    366.42    3.84 o
  -7  13   1    994.13    981.07    6.29 o
  -6  13   1     56.45     56.96    1.81 o
  -5  13   1    149.92    157.02    2.24 o
  -4  13   1    677.60    665.00    4.69 o
  -3  13   1    299.36    292.18    2.88 o
  -2  13   1     10.36     11.41    0.85 o
  -1  13   1      0.90      2.45    0.64 o
   0  13   1    469.00    471.39    3.95 o
   1  13   1     56.70     55.04    1.49 o
   2  13   1     10.22     11.52    0.85 o
   3  13   1    338.01    327.06    3.31 o
   4  13   1    418.29    403.12    3.73 o
   5  13   1      0.89      1.07    0.64 <
   6  13   1     95.76     93.98    1.92 o
   7  13   1     24.25     25.81    1.39 o
   8  13   1     72.66     71.26    2.03 o
   9  13   1    216.54    217.29    3.20 o
  10  13   1      3.08      3.20    0.96 o
 -10  14   1      0.94      1.92    0.96 <
  -9  14   1   3399.38   3473.16   17.81 o
  -8  14   1      0.82     -0.21    0.75 <
  -7  14   1     23.86     26.24    1.49 o
  -6  14   1      9.20      9.60    1.07 o
  -5  14   1  13969.90  13700.20   53.55 o
  -4  14   1      3.07      3.09    0.75 o
  -3  14   1     59.65     69.34    2.03 o
  -2  14   1      4.53      3.95    0.75 o
  -1  14   1    212.75    219.53    3.09 o
   0  14   1      1.23      1.81    0.75 <
   1  14   1      3.33     11.31    1.49 o
   2  14   1      9.16      8.43    0.96 o
   3  14   1   2934.20   2903.21   14.08 o
   4  14   1      0.97      0.75    0.75 <
   5  14   1    706.78    715.67    5.97 o
   6  14   1      5.94      6.51    0.85 o
   7  14   1    454.23    469.25    5.12 o
   8  14   1     15.98     15.79    1.17 o
   9  14   1     89.60    109.87    2.45 o
  -9  15   1    158.06    157.77    3.31 o
  -8  15   1     84.26     84.70    2.67 o
  -7  15   1     25.92     26.88    1.71 o
  -6  15   1    152.38    147.32    2.88 o
  -5  15   1     38.41     39.47    1.60 o
  -4  15   1     63.25     65.18    2.03 o
  -3  15   1     57.74     58.78    1.81 o
  -2  15   1     65.35     67.20    1.92 o
  -1  15   1     36.23     38.08    1.49 o
   0  15   1     22.23     24.64    1.28 o
   1  15   1     59.94     64.54    1.92 o
   2  15   1      6.03      8.11    0.96 o
   3  15   1      0.28      2.24    0.85 <
   4  15   1      9.81     10.77    1.07 o
   5  15   1     15.57     16.64    1.17 o
   6  15   1    126.63    126.83    2.45 o
   7  15   1    293.87    291.54    3.84 o
   8  15   1   1214.13   1202.52    8.75 o
  -8  16   1    174.66    174.84    3.73 o
  -7  16   1     47.03     46.51    2.13 o
  -6  16   1  12457.30  12283.50   54.40 o
  -5  16   1     29.97     27.63    1.60 o
  -4  16   1    337.64    378.05    4.59 o
  -3  16   1      1.92      1.07    0.85 <
  -2  16   1    263.95    267.32    3.63 o
  -1  16   1      6.71      6.51    0.96 o
   0  16   1    918.98    947.89    7.15 o
   1  16   1      0.85      0.96    0.85 <
   2  16   1   8611.92   8448.38   36.16 o
   3  16   1     28.54     28.27    1.49 o
   4  16   1   3268.24   3216.29   16.32 o
   5  16   1      2.34      1.49    0.96 <
   6  16   1   1593.91   1642.97   10.45 o
  -5  17   1     85.55     90.03    2.77 o
  -4  17   1     11.54     12.48    1.39 o
  -3  17   1     10.42      9.92    1.17 o
  -2  17   1    140.13    141.34    2.88 o
  -1  17   1    345.99    343.27    4.48 o
   0  17   1    163.29    162.14    2.99 o
   1  17   1    276.46    274.04    3.84 o
   2  17   1    385.18    380.93    4.59 o
   3  17   1    210.54    207.59    3.52 o
   4  17   1    475.17    476.51    5.33 o
  -1  18   1    178.14    168.22    3.52 o
   0  18   1     18.97     16.64    1.49 o
 -16   0   2   6100.17   6064.88   37.55 o
 -14   0   2    232.36    224.87    4.91 o
 -12   0   2  15305.20  14825.20   82.99 o
 -10   0   2   5176.63   4785.13   37.44 o
  -8   0   2  94078.50  84583.80  834.82 o
  -6   0   2   9309.66   8534.89  108.17 o
  -4   0   2 159136.00 105539.00  966.46 o
  -2   0   2   2103.51   2209.41   19.31 o
   0   0   2   2690.80   2730.18   19.41 o
   2   0   2 238092.00  98207.90  814.98 o
   4   0   2  38800.10  35238.30  267.11 o
   6   0   2  40203.90  36717.50  322.26 o
   8   0   2  27417.00  26340.70  145.93 o
  10   0   2   8151.51   8024.25   47.04 o
  12   0   2   1587.15   1628.89   14.19 o
  14   0   2   2807.29   2863.10   22.40 o
 -17   1   2    859.90    848.90    6.61 o
 -16   1   2    235.87    235.32    3.20 o
 -15   1   2     11.56     14.19    1.17 o
 -14   1   2    174.52    178.68    2.77 o
 -13   1   2     47.06     47.58    1.60 o
 -12   1   2    211.69    206.30    2.56 o
 -11   1   2    490.89    487.71    4.05 o
 -10   1   2    349.12    339.43    3.52 o
  -9   1   2    655.75    668.84    6.93 o
  -8   1   2   2273.62   2224.55   16.43 o
  -7   1   2    928.66    938.29    9.17 o
  -6   1   2     58.66     66.67    1.92 o
  -5   1   2    343.49    355.33    4.59 o
  -4   1   2     77.55     76.16    1.92 o
  -3   1   2      5.43      8.32    0.53 o
  -2   1   2    173.93    185.82    1.81 o
  -1   1   2     15.90     19.73    0.64 o
   0   1   2    117.12    125.45    1.17 o
   1   1   2    238.76    263.48    2.03 o
   2   1   2     98.09    120.33    1.71 o
   3   1   2   1306.94   1413.95    9.07 o
   4   1   2   3042.65   3083.16   18.13 o
   5   1   2   2115.67   2100.71   13.01 o
   6   1   2   1913.64   1906.35   12.27 o
   7   1   2    692.99    696.15    5.44 o
   8   1   2    209.18    199.90    2.13 o
   9   1   2      9.95     10.77    0.75 o
  10   1   2    968.34    990.03    6.40 o
  11   1   2   1061.57   1038.57    7.04 o
  12   1   2   1273.53   1257.67    8.43 o
  13   1   2    541.82    549.15    5.23 o
  14   1   2     55.39     59.20    2.24 o
 -17   2   2    683.71    720.58    6.19 o
 -16   2   2      0.23      0.43    0.75 <
 -15   2   2  19678.60  19714.50   78.72 o
 -14   2   2     10.88     11.52    1.07 o
 -13   2   2    178.38    233.72    2.88 o
 -12   2   2      0.28      0.96    0.53 <
 -11   2   2  11819.70  11518.10   49.71 o
 -10   2   2      4.66      5.55    0.75 o
  -9   2   2  29473.20  28308.00  156.70 o
  -8   2   2      6.36      4.37    0.75 o
  -7   2   2  14751.80  15702.80  108.91 o
  -6   2   2      1.03      1.39    0.43 o
  -5   2   2    659.24   1106.62   10.24 o
  -4   2   2      4.96    -29.01    0.64 <
  -3   2   2  55712.20  47266.90  288.66 o
  -2   2   2      1.01    -13.23    0.43 <
  -1   2   2   3932.49   4020.50   21.97 o
   0   2   2      0.01    -17.39    0.43 <
   1   2   2    208.79    170.89    2.13 o
   2   2   2      0.08     -3.41    0.32 <
   3   2   2  32102.40  32050.20  215.05 o
   4   2   2      1.63    -10.67    0.43 <
   5   2   2    435.22    402.16    4.37 o
   6   2   2      2.64      2.24    0.53 o
   7   2   2    413.70    453.15    4.59 o
   8   2   2      2.58      1.28    0.53 <
   9   2   2    134.02    167.69    2.03 o
  10   2   2     42.95     42.88    1.39 o
  11   2   2     79.38     93.45    2.03 o
  12   2   2    166.26    165.02    2.77 o
  13   2   2    642.76    664.57    6.29 o
  14   2   2      1.16      1.07    0.96 <
 -16   3   2     45.96     44.27    1.81 o
 -15   3   2    591.07    569.74    5.23 o
 -14   3   2     10.45     11.41    1.07 o
 -13   3   2      1.41      2.13    0.75 <
 -12   3   2    285.11    272.23    2.99 o
 -11   3   2    753.35    734.23    4.80 o
 -10   3   2    278.22    275.96    2.99 o
  -9   3   2    491.21    493.26    4.69 o
  -8   3   2      2.39      3.41    0.64 o
  -7   3   2    111.43    109.23    1.92 o
  -6   3   2    530.91    545.53    5.01 o
  -5   3   2    966.77   1061.71    8.11 o
  -4   3   2   1663.64   1801.17   11.84 o
  -3   3   2    706.31    739.99    5.65 o
  -2   3   2    972.40   1013.60    7.15 o
  -1   3   2    234.61    246.52    2.13 o
   0   3   2    176.05    185.29    1.81 o
   1   3   2      4.60      1.81    0.32 o
   2   3   2     49.99     58.99    1.17 o
   3   3   2    264.23    287.06    3.20 o
   4   3   2     87.85     82.24    1.60 o
   5   3   2   1606.02   1572.46   11.20 o
   6   3   2    196.16    198.95    2.77 o
   7   3   2      2.39      3.95    0.64 o
   8   3   2     18.39     17.92    0.85 o
   9   3   2    217.30    221.45    2.35 o
  10   3   2     46.45     49.50    1.49 o
  11   3   2   1827.78   1793.17   10.13 o
  12   3   2    253.64    263.05    3.73 o
  13   3   2     50.41     49.71    2.03 o
  14   3   2     56.80     58.46    2.24 o
 -16   4   2     35.22     42.56    1.92 o
 -15   4   2     65.69     59.84    2.13 o
 -14   4   2     25.13     26.77    1.60 o
 -13   4   2      2.11      2.13    0.75 <
 -12   4   2   2181.85   2205.25   11.09 o
 -11   4   2     74.31     74.35    1.39 o
 -10   4   2  12410.50  12331.90   51.74 o
  -9   4   2     21.44     23.89    0.96 o
  -8   4   2   4683.00   4633.97   22.83 o
  -7   4   2      1.84      0.75    0.53 <
  -6   4   2   1121.76   1434.54   10.88 o
  -5   4   2      3.65      3.41    0.53 o
  -4   4   2  23370.80  24258.10  155.10 o
  -3   4   2      0.08     -8.96    0.32 <
  -2   4   2   3325.41   2967.64   18.77 o
  -1   4   2      1.12      0.85    0.32 <
   0   4   2   8647.71   7933.90   44.06 o
   1   4   2     28.82     21.23    0.96 o
   2   4   2  13798.30  14932.50   88.65 o
   3   4   2      0.14      0.43    0.43 <
   4   4   2   4714.69   4926.04   28.05 o
   5   4   2    141.67    127.05    2.24 o
   6   4   2  16324.80  16386.10   83.84 o
   7   4   2     64.06     65.92    1.49 o
   8   4   2  15862.10  15752.40   56.86 o
   9   4   2     80.52     82.24    1.49 o
  10   4   2   1838.56   1810.34    9.71 o
  11   4   2    271.92    267.21    3.20 o
  12   4   2      2.32      8.53    1.07 o
  13   4   2      1.49      1.71    0.96 <
  14   4   2     19.38     29.33    1.92 o
 -16   5   2     34.87     32.54    1.92 o
 -15   5   2    148.12    146.35    2.88 o
 -14   5   2    430.37    425.20    4.59 o
 -13   5   2    120.07    119.79    2.24 o
 -12   5   2    673.03    648.14    5.01 o
 -11   5   2   1142.31   1119.53    6.29 o
 -10   5   2      0.94      1.07    0.64 <
  -9   5   2      9.05     10.99    0.75 o
  -8   5   2    178.88    176.86    2.13 o
  -7   5   2     90.06     92.91    1.60 o
  -6   5   2     68.61     71.15    1.60 o
  -5   5   2    152.91    147.96    2.45 o
  -4   5   2      3.78      4.59    0.64 o
  -3   5   2     50.23     56.86    1.39 o
  -2   5   2    896.23    988.75    7.57 o
  -1   5   2   1813.82   1901.87   13.01 o
   0   5   2   1966.56   2060.06   14.72 o
   1   5   2   1717.20   1795.84   13.23 o
   2   5   2   2196.52   2281.30   13.55 o
   3   5   2    377.07    378.26    3.84 o
   4   5   2    293.35    277.56    3.31 o
   5   5   2   1794.94   1782.08   10.77 o
   6   5   2    768.49    766.34    5.65 o
   7   5   2      3.89      4.91    0.64 o
   8   5   2    217.47    210.68    2.35 o
   9   5   2    341.98    347.54    3.20 o
  10   5   2     10.22     10.77    0.85 o
  11   5   2    512.06    519.28    4.80 o
  12   5   2     74.69     75.20    2.13 o
  13   5   2     49.83     48.11    2.03 o
  14   5   2    185.40    184.54    3.73 o
 -16   6   2      0.12     -0.21    1.07 <
 -15   6   2   2380.56   2379.66   14.51 o
 -14   6   2      2.14      2.99    0.96 o
 -13   6   2      1.48     15.79    2.35 o
 -12   6   2     18.78     19.09    1.17 o
 -11   6   2   2309.36   2206.21   11.20 o
 -10   6   2     31.32     33.28    1.17 o
  -9   6   2  14826.40  14235.90   56.54 o
  -8   6   2     38.54     39.90    1.17 o
  -7   6   2   4289.80   4144.77   19.20 o
  -6   6   2     67.79     69.02    1.49 o
  -5   6   2   7191.80   7329.70   46.19 o
  -4   6   2     11.09     11.63    0.85 o
  -3   6   2   4604.29   4588.10   28.27 o
  -2   6   2      0.96     -0.85    0.43 <
  -1   6   2   6874.47   6889.89   41.71 o
   0   6   2      0.09      0.21    0.43 <
   1   6   2   4968.76   5122.21   31.26 o
   2   6   2      6.15     -3.73    0.64 <
   3   6   2     13.96     43.95    2.45 o
   4   6   2     25.93     25.28    1.07 o
   5   6   2   5240.12   4975.86   24.75 o
   6   6   2      3.24      3.95    0.64 o
   7   6   2   2112.53   2156.92   12.48 o
   8   6   2      3.46      4.16    0.64 o
   9   6   2   3722.42   3643.41   15.79 o
  10   6   2     44.63     46.19    1.60 o
  11   6   2    947.41   1000.91    7.36 o
  12   6   2     42.44     40.75    1.81 o
  13   6   2    627.22    636.84    6.51 o
 -15   7   2      0.62      2.24    1.07 <
 -14   7   2      3.97      4.05    1.07 o
 -13   7   2      2.96      4.16    0.96 o
 -12   7   2    100.03    103.90    2.13 o
 -11   7   2    386.42    386.90    3.84 o
 -10   7   2    842.52    827.14    5.23 o
  -9   7   2    492.35    489.73    3.84 o
  -8   7   2     14.27     15.36    0.85 o
  -7   7   2    211.87    217.93    2.56 o
  -6   7   2    234.06    234.15    2.77 o
  -5   7   2    974.01    991.84    6.61 o
  -4   7   2    461.88    471.28    4.91 o
  -3   7   2     24.32     26.35    1.39 o
  -2   7   2     97.55    102.73    2.24 o
  -1   7   2     28.46     35.20    1.39 o
   0   7   2     60.91     67.63    1.49 o
   1   7   2    225.27    233.40    2.99 o
   2   7   2     84.62     88.75    1.81 o
   3   7   2    964.51    971.90    6.83 o
   4   7   2   2356.09   2325.04   14.29 o
   5   7   2    654.57    636.20    4.69 o
   6   7   2    185.38    181.45    2.24 o
   7   7   2    622.31    601.64    4.05 o
   8   7   2     35.65     35.31    1.17 o
   9   7   2    261.04    253.35    2.77 o
  10   7   2     14.22     15.04    1.07 o
  11   7   2      0.02      0.75    0.75 <
  12   7   2    225.69    219.32    3.41 o
  13   7   2    176.36    174.62    3.41 o
 -15   8   2     15.01     13.23    1.49 o
 -14   8   2   1785.26   1826.45   13.55 o
 -13   8   2     48.60     49.28    2.03 o
 -12   8   2   1204.48   1164.97    8.21 o
 -11   8   2      0.37      0.11    0.64 <
 -10   8   2  19262.30  18812.10   67.74 o
  -9   8   2     34.94     36.70    1.17 o
  -8   8   2      0.74     32.11    2.88 o
  -7   8   2      0.22      0.53    0.43 <
  -6   8   2   4301.02   4149.04   20.37 o
  -5   8   2      0.01      0.64    0.53 <
  -4   8   2   7836.67   7597.98   36.48 o
  -3   8   2      0.19      0.11    0.43 <
  -2   8   2  19155.40  17456.70   80.00 o
  -1   8   2      0.56     -4.48    0.43 <
   0   8   2  34073.80  31882.50  152.22 o
   1   8   2      2.33      2.03    0.64 o
   2   8   2  24076.40  22779.40  101.66 o
   3   8   2      9.34     10.67    0.85 o
   4   8   2   4578.79   4536.37   23.15 o
   5   8   2      5.95      6.29    0.75 o
   6   8   2    520.51    534.11    4.37 o
   7   8   2      6.45      6.61    0.64 o
   8   8   2  34337.10  33118.50  116.49 o
   9   8   2      9.71     10.67    0.85 o
  10   8   2   2922.41   2966.36   14.40 o
  11   8   2     71.84     68.38    1.92 o
  12   8   2    281.75    312.77    4.37 o
  13   8   2     13.05     13.65    1.39 o
 -15   9   2    766.97    753.22    7.68 o
 -14   9   2   1414.96   1406.80   10.77 o
 -13   9   2    308.87    298.04    4.16 o
 -12   9   2    274.79    283.22    3.95 o
 -11   9   2    457.98    462.75    4.27 o
 -10   9   2     86.43     88.11    1.71 o
  -9   9   2    199.30    199.05    2.24 o
  -8   9   2    370.83    371.43    2.99 o
  -7   9   2     14.69     16.85    0.85 o
  -6   9   2    423.82    428.51    3.63 o
  -5   9   2    851.48    869.92    5.44 o
  -4   9   2    428.49    424.56    3.73 o
  -3   9   2     15.97     20.16    0.96 o
  -2   9   2      7.67      8.53    0.75 o
  -1   9   2      9.10     12.27    0.85 o
   0   9   2    395.49    383.38    3.31 o
   1   9   2     62.96     67.95    1.49 o
   2   9   2    230.53    234.57    2.67 o
   3   9   2    839.79    830.13    5.44 o
   4   9   2    403.40    413.36    3.73 o
   5   9   2     39.17     37.44    1.28 o
   6   9   2    224.99    219.53    2.56 o
   7   9   2     65.34     63.79    1.60 o
   8   9   2    563.29    575.39    4.48 o
   9   9   2     45.58     49.28    1.71 o
  10   9   2    436.38    432.45    4.27 o
  11   9   2   2214.03   2163.75   12.48 o
  12   9   2   1684.79   1630.07   10.99 o
 -14  10   2      5.81      4.59    1.81 <
 -13  10   2     88.48    117.13    2.77 o
 -12  10   2     22.14     23.47    1.49 o
 -11  10   2   2155.86   2277.04   12.37 o
 -10  10   2     19.19     19.73    1.07 o
  -9  10   2  23514.00  23215.90   78.83 o
  -8  10   2     12.24     15.04    0.85 o
  -7  10   2     36.69     35.42    1.17 o
  -6  10   2     22.64     22.29    0.96 o
  -5  10   2    446.77    575.39    4.37 o
  -4  10   2      6.08      6.19    0.64 o
  -3  10   2   1523.75   1677.54    9.49 o
  -2  10   2      2.97      2.99    0.53 o
  -1  10   2  22456.30  20733.50   82.56 o
   0  10   2      7.03      7.79    0.64 o
   1  10   2   1652.97   1835.31    9.60 o
   2  10   2      0.15      2.03    0.53 o
   3  10   2    366.06    372.50    3.52 o
   4  10   2      0.24     -0.11    0.43 <
   5  10   2   2123.39   1996.27   10.35 o
   6  10   2     36.50     36.59    1.28 o
   7  10   2   1585.08   1545.26    8.85 o
   8  10   2      1.44      0.53    0.64 <
   9  10   2    930.60    903.20    7.25 o
  10  10   2     15.17     15.57    1.28 o
  11  10   2     80.69     90.46    2.88 o
  12  10   2     42.92     41.07    2.24 o
 -13  11   2      0.40      0.00    1.07 <
 -12  11   2     66.80     67.63    2.35 o
 -11  11   2      5.41      5.97    1.39 o
 -10  11   2     51.01     55.36    1.71 o
  -9  11   2    880.70    875.14    5.87 o
  -8  11   2    712.77    705.75    4.91 o
  -7  11   2    645.16    645.58    4.48 o
  -6  11   2   1354.36   1323.60    7.25 o
  -5  11   2    197.53    196.38    2.24 o
  -4  11   2      8.65     10.45    0.75 o
  -3  11   2     23.79     26.45    1.07 o
  -2  11   2      8.01      9.60    0.75 o
  -1  11   2    353.64    340.82    3.20 o
   0  11   2    932.79    918.99    5.76 o
   1  11   2    693.05    684.31    4.59 o
   2  11   2     90.92     95.69    1.71 o
   3  11   2     11.41     14.93    0.85 o
   4  11   2     61.09     61.87    1.60 o
   5  11   2    555.13    541.68    4.16 o
   6  11   2    188.01    179.10    2.45 o
   7  11   2    166.21    162.78    2.56 o
   8  11   2     41.33     39.58    1.49 o
   9  11   2     96.02     90.25    2.35 o
  10  11   2    143.42    145.71    3.09 o
  11  11   2    316.73    318.63    4.91 o
 -13  12   2      5.72      6.61    1.49 o
 -12  12   2   7740.81   7556.06   40.96 o
 -11  12   2      9.44      8.96    1.07 o
 -10  12   2   1923.21   1926.51   11.41 o
  -9  12   2      5.87      6.40    0.85 o
  -8  12   2   2161.01   2184.34   11.41 o
  -7  12   2      0.02     -0.32    0.64 <
  -6  12   2   9470.97   9347.63   38.62 o
  -5  12   2      0.96      0.11    0.64 <
  -4  12   2  29384.10  28237.60  102.94 o
  -3  12   2      1.96      2.24    0.64 o
  -2  12   2   1715.75   1705.80    8.43 o
  -1  12   2      1.61      1.71    0.53 o
   0  12   2   1447.25   1386.11    7.36 o
   1  12   2      1.39      1.17    0.64 <
   2  12   2  20879.00  20044.20   72.22 o
   3  12   2    106.27    107.85    1.81 o
   4  12   2   2705.35   2700.21   12.27 o
   5  12   2      0.25      1.17    0.64 <
   6  12   2    364.82    410.05    3.95 o
   7  12   2      0.23      0.21    0.64 <
   8  12   2    958.33    998.03    7.36 o
   9  12   2     26.58     25.71    1.49 o
  10  12   2   1155.22   1122.30    8.96 o
 -12  13   2    173.97    176.44    4.05 o
 -11  13   2    115.44    114.25    2.99 o
 -10  13   2    169.15    168.22    3.09 o
  -9  13   2     90.76     96.11    2.24 o
  -8  13   2   1625.77   1611.19    9.39 o
  -7  13   2    916.45    912.59    6.40 o
  -6  13   2    936.40    921.65    6.19 o
  -5  13   2   1502.83   1463.02    8.11 o
  -4  13   2   1042.44   1014.99    6.29 o
  -3  13   2   1355.21   1331.60    7.57 o
  -2  13   2   1898.79   1860.80    9.49 o
  -1  13   2   1780.36   1763.73    9.49 o
   0  13   2    164.77    163.96    2.35 o
   1  13   2     54.58     51.20    1.49 o
   2  13   2     47.78     47.15    1.49 o
   3  13   2    250.90    258.36    2.88 o
   4  13   2    278.11    287.27    3.09 o
   5  13   2    295.06    302.84    3.31 o
   6  13   2    185.68    184.01    2.77 o
   7  13   2     21.34     21.65    1.28 o
   8  13   2    127.84    132.27    2.67 o
   9  13   2     64.14     58.78    2.24 o
 -11  14   2     20.36     32.75    2.13 o
 -10  14   2      7.74      8.75    1.28 o
  -9  14   2     44.11     50.56    2.56 o
  -8  14   2     24.84     25.71    1.39 o
  -7  14   2   4652.00   4539.78   21.55 o
  -6  14   2      1.42      2.99    0.75 o
  -5  14   2    570.72    575.50    4.80 o
  -4  14   2      1.76      1.39    0.64 <
  -3  14   2   2280.08   2335.28   12.05 o
  -2  14   2      8.91      8.75    0.96 o
  -1  14   2    352.40    366.31    3.95 o
   0  14   2      0.07     -0.21    0.64 <
   1  14   2    295.41    271.48    3.31 o
   2  14   2      0.35      0.21    0.75 <
   3  14   2    275.27    294.63    3.95 o
   4  14   2      5.08      5.12    0.96 o
   5  14   2   2217.96   2172.07   13.33 o
   6  14   2      0.21      0.21    0.85 <
   7  14   2     85.67    101.34    2.56 o
   8  14   2     63.39     60.38    2.24 o
  -9  15   2     21.65     22.40    1.71 o
  -8  15   2     28.80     33.92    1.81 o
  -7  15   2      4.44      5.01    1.07 o
  -6  15   2    193.14    193.29    3.09 o
  -5  15   2    145.59    148.17    2.67 o
  -4  15   2    134.23    136.01    2.45 o
  -3  15   2      8.63      8.75    1.07 o
  -2  15   2    106.83    111.05    2.35 o
  -1  15   2     33.73     32.54    1.49 o
   0  15   2     20.58     19.52    1.28 o
   1  15   2    229.93    231.37    3.31 o
   2  15   2      9.97     10.24    1.07 o
   3  15   2    168.15    163.74    2.88 o
   4  15   2    449.97    442.48    4.69 o
   5  15   2    122.13    119.69    2.67 o
   6  15   2     36.45     35.63    1.71 o
   7  15   2     67.69     68.48    2.45 o
  -8  16   2     65.30     64.64    2.77 o
  -7  16   2      8.53      8.00    1.17 o
  -6  16   2    769.77    758.66    6.72 o
  -5  16   2     13.52     13.44    1.28 o
  -4  16   2    613.84    598.97    5.65 o
  -3  16   2      0.55      0.96    0.85 <
  -2  16   2      3.36      6.40    1.17 o
  -1  16   2      5.13      3.95    0.96 o
   0  16   2    893.77    924.00    7.25 o
   1  16   2      4.27      4.27    0.96 o
   2  16   2   3250.56   3314.54   17.39 o
   3  16   2     23.14     23.57    1.49 o
   4  16   2    221.56    224.23    3.63 o
   5  16   2      1.85      1.81    1.07 <
  -6  17   2     79.36     75.42    2.99 o
  -5  17   2     34.80     34.03    1.92 o
  -4  17   2     51.16     50.35    2.24 o
  -3  17   2     29.30     33.07    1.81 o
  -2  17   2    166.74    166.09    3.20 o
  -1  17   2     38.11     35.74    1.92 o
   0  17   2     33.69     36.70    1.92 o
   1  17   2    247.59    238.95    3.73 o
   2  17   2     94.47     97.93    2.88 o
   3  17   2     87.23     87.04    2.88 o
 -17   0   3     56.43     61.12    3.41 o
 -15   0   3      1.59      2.24    1.07 <
 -13   0   3      0.00     -0.85    0.75 <
 -11   0   3      8.02      9.49    1.07 o
  -9   0   3     57.40     55.47    3.09 o
  -7   0   3     46.77     50.24    3.20 o
  -5   0   3     11.98     13.97    1.28 o
  -3   0   3      4.93     -0.85    0.53 <
  -1   0   3     27.71     13.65    0.96 o
   1   0   3     27.78     28.27    0.85 o
   3   0   3     98.32     95.69    2.24 o
   5   0   3     66.69     49.18    2.13 o
   7   0   3     18.30     20.48    1.39 o
   9   0   3      1.44      0.43    0.64 <
  11   0   3    127.69    352.55   10.99 o
  13   0   3      2.88      4.16    1.60 <
 -17   1   3     14.15     15.47    1.49 o
 -16   1   3     56.67     52.27    1.92 o
 -15   1   3      1.50      1.81    0.85 <
 -14   1   3      1.30      2.35    0.64 o
 -13   1   3      9.30     11.84    0.85 o
 -12   1   3     61.76     59.52    1.49 o
 -11   1   3   1296.57   1254.47    7.36 o
 -10   1   3    622.83    613.05    5.12 o
  -9   1   3     76.08     74.03    2.13 o
  -8   1   3     32.58     33.82    1.49 o
  -7   1   3      7.45      8.64    0.96 o
  -6   1   3     90.34     98.99    2.35 o
  -5   1   3    400.75    446.75    4.27 o
  -4   1   3     63.16     61.66    1.07 o
  -3   1   3     19.96     21.76    0.75 o
  -2   1   3     77.05     88.22    1.39 o
  -1   1   3    544.57    559.60    3.95 o
   0   1   3    640.83    661.05    4.27 o
   1   1   3     51.28     64.11    0.96 o
   2   1   3   1392.16   1472.30    8.96 o
   3   1   3    976.03   1014.56    6.51 o
   4   1   3    811.92    812.10    5.97 o
   5   1   3    514.55    516.40    4.80 o
   6   1   3     37.95     38.72    1.39 o
   7   1   3     40.91     45.44    1.28 o
   8   1   3    524.02    521.42    3.52 o
   9   1   3     33.65     37.98    1.17 o
  10   1   3     38.09     37.44    1.39 o
  11   1   3    567.85    572.51    5.33 o
  12   1   3     72.44     76.91    2.35 o
  13   1   3      6.99      8.64    1.17 o
 -17   2   3   1114.86   1096.81    9.17 o
 -16   2   3     85.95     82.56    2.45 o
 -15   2   3   2262.00   2353.95   13.55 o
 -14   2   3     35.23     37.34    1.39 o
 -13   2   3   3288.85   3524.58   15.89 o
 -12   2   3     39.89     38.30    1.28 o
 -11   2   3  23550.40  22173.10   89.71 o
 -10   2   3      2.49      1.92    0.53 o
  -9   2   3  13266.10  12710.90   66.03 o
  -8   2   3      2.26     -1.71    0.75 <
  -7   2   3     51.59     63.47    2.35 o
  -6   2   3      0.68     -4.48    0.53 <
  -5   2   3   5122.78   5248.83   31.58 o
  -4   2   3      5.06      3.09    0.53 o
  -3   2   3  41506.00  36719.10  203.32 o
  -2   2   3      7.09      2.03    0.53 o
  -1   2   3  21169.70  20799.90  126.73 o
   0   2   3      5.63     -3.95    0.53 <
   1   2   3     51.26    159.80    2.24 o
   2   2   3     25.52     27.73    0.96 o
   3   2   3  12184.30  12373.30   72.22 o
   4   2   3    103.36     99.31    1.92 o
   5   2   3  34798.60  32121.20  187.00 o
   6   2   3      8.17      9.49    0.85 o
   7   2   3    674.17    711.83    5.44 o
   8   2   3     13.77     14.83    0.85 o
   9   2   3   3031.23   3087.75   13.65 o
  10   2   3    173.93    172.81    2.35 o
  11   2   3   1292.80   1265.35    9.07 o
  12   2   3      2.30      2.45    0.96 <
  13   2   3   1643.82   1654.50   11.52 o
 -17   3   3    150.69    144.97    2.99 o
 -16   3   3    364.57    361.19    4.37 o
 -15   3   3    132.29    128.22    2.56 o
 -14   3   3      0.21      1.60    0.75 <
 -13   3   3   1451.26   1436.56    7.57 o
 -12   3   3   1914.87   1872.75    8.96 o
 -11   3   3    645.30    633.42    4.48 o
 -10   3   3      0.48      2.88    0.64 o
  -9   3   3    158.45    159.37    2.56 o
  -8   3   3     13.94     13.44    0.96 o
  -7   3   3     98.86     99.63    2.13 o
  -6   3   3    286.28    274.68    3.20 o
  -5   3   3    708.94    725.05    6.51 o
  -4   3   3    519.01    564.51    4.80 o
  -3   3   3   1275.07   1428.35    9.17 o
  -2   3   3   1673.40   1865.60   10.99 o
  -1   3   3   1862.15   2066.04   12.05 o
   0   3   3   1543.13   1717.65   11.73 o
   1   3   3    793.35    867.36    7.89 o
   2   3   3    968.94   1021.07    7.57 o
   3   3   3   2346.63   2396.94   16.96 o
   4   3   3   6142.61   6048.13   36.48 o
   5   3   3   1478.83   1439.55   10.77 o
   6   3   3    653.57    649.32    5.23 o
   7   3   3    190.29    189.24    2.45 o
   8   3   3      3.57      4.91    0.64 o
   9   3   3    552.16    539.12    3.95 o
  10   3   3   1847.67   1847.25    9.28 o
  11   3   3    546.24    540.51    5.23 o
  12   3   3     19.58     20.69    1.49 o
  13   3   3     10.89     13.97    1.39 o
 -17   4   3      0.03     -0.64    1.07 <
 -16   4   3   1346.94   1396.56   10.13 o
 -15   4   3      3.86      3.95    0.96 o
 -14   4   3   2863.83   2832.80   14.83 o
 -13   4   3     26.05     24.32    1.17 o
 -12   4   3    769.72    695.40    4.91 o
 -11   4   3      4.45      3.73    0.64 o
 -10   4   3   2325.14   2410.81   13.12 o
  -9   4   3      4.13      4.59    0.64 o
  -8   4   3   8280.04   8409.44   41.50 o
  -7   4   3     18.10     18.99    1.07 o
  -6   4   3    601.55    698.07    7.04 o
  -5   4   3      9.21      5.01    0.85 o
  -4   4   3  40311.20  36149.50  226.68 o
  -3   4   3      0.01     -8.64    0.43 <
  -2   4   3   5386.83   7582.30   42.35 o
  -1   4   3      0.91     -8.43    0.43 <
   0   4   3   4910.58   5406.07   37.55 o
   1   4   3      0.01     -3.20    0.43 <
   2   4   3  41501.50  36055.80  200.23 o
   3   4   3      4.71     -8.21    0.64 <
   4   4   3  35182.80  32053.70  176.12 o
   5   4   3      0.60      0.85    0.53 <
   6   4   3   4125.52   3914.47   19.20 o
   7   4   3     10.17     11.63    0.75 o
   8   4   3  35774.50  33957.40  122.03 o
   9   4   3      4.40      4.59    0.75 o
  10   4   3  16877.60  16547.50   63.36 o
  11   4   3      0.02     -0.43    0.75 <
  12   4   3   2347.85   2308.51   14.93 o
  13   4   3     12.01     11.73    1.39 o
 -16   5   3    449.02    445.04    5.55 o
 -15   5   3   1288.13   1281.89    8.96 o
 -14   5   3   1002.98    977.55    7.36 o
 -13   5   3    166.30    156.81    2.35 o
 -12   5   3    316.61    307.22    2.99 o
 -11   5   3    296.23    290.79    2.77 o
 -10   5   3     90.97     90.99    1.60 o
  -9   5   3    594.64    595.23    4.37 o
  -8   5   3    114.70    114.89    1.81 o
  -7   5   3     57.01     59.31    1.28 o
  -6   5   3   2623.33   2717.60   17.49 o
  -5   5   3   3841.09   3972.07   28.27 o
  -4   5   3    993.18   1046.14    8.75 o
  -3   5   3    301.39    330.79    3.63 o
  -2   5   3     68.82     73.92    1.60 o
  -1   5   3     64.41     67.42    1.39 o
   0   5   3    497.96    510.43    4.48 o
   1   5   3    145.88    156.28    2.77 o
   2   5   3    329.30    349.25    3.63 o
   3   5   3   2695.24   2763.36   14.83 o
   4   5   3   1987.72   1957.98   11.84 o
   5   5   3   1088.80   1073.34    7.47 o
   6   5   3    791.62    766.76    5.33 o
   7   5   3    483.94    478.75    3.73 o
   8   5   3     65.11     69.12    1.49 o
   9   5   3    413.89    413.36    3.73 o
  10   5   3   1110.77   1111.96    7.04 o
  11   5   3    352.35    347.33    4.16 o
  12   5   3    250.38    247.59    3.63 o
  13   5   3      0.16      0.75    0.96 <
 -16   6   3     14.31     16.32    1.60 o
 -15   6   3  16341.10  16451.50   72.22 o
 -14   6   3      4.15      5.87    0.96 o
 -13   6   3      3.98     30.62    1.81 o
 -12   6   3     31.42     32.43    1.39 o
 -11   6   3    152.48    141.13    2.13 o
 -10   6   3      0.14      0.43    0.53 <
  -9   6   3  19636.20  19432.30   81.50 o
  -8   6   3      4.97      7.36    0.64 o
  -7   6   3  53624.20  49659.10  220.49 o
  -6   6   3      8.02      6.40    0.64 o
  -5   6   3  60132.50  54399.00  312.12 o
  -4   6   3      4.56      3.52    0.64 o
  -3   6   3  31306.80  31186.40  212.17 o
  -2   6   3      4.48      3.84    0.64 o
  -1   6   3  18128.80  17637.80  105.50 o
   0   6   3     19.51     18.13    0.96 o
   1   6   3   1933.58   2241.84   15.68 o
   2   6   3      1.07     -7.47    0.53 <
   3   6   3  18715.90  17868.70   83.84 o
   4   6   3     21.53     21.23    0.96 o
   5   6   3    259.11    191.58    2.77 o
   6   6   3     48.78     48.43    1.39 o
   7   6   3   4616.88   4525.27   19.84 o
   8   6   3     20.33     21.01    0.96 o
   9   6   3    188.94    213.67    2.88 o
  10   6   3     23.46     23.89    1.28 o
  11   6   3   2449.87   2429.69   14.72 o
  12   6   3     47.58     47.47    2.03 o
  13   6   3   1724.24   1737.38   25.71 o
 -16   7   3    157.46    157.45    3.63 o
 -15   7   3    261.22    275.32    4.59 o
 -14   7   3     76.07     79.90    2.67 o
 -13   7   3      9.98     10.45    1.17 o
 -12   7   3      4.77      5.44    0.85 o
 -11   7   3    128.50    132.49    2.03 o
 -10   7   3   1184.54   1163.59    7.36 o
  -9   7   3   3705.94   3604.69   17.07 o
  -8   7   3   1727.00   1684.26    9.81 o
  -7   7   3    620.71    612.09    4.59 o
  -6   7   3    458.22    455.17    4.05 o
  -5   7   3    140.52    146.99    2.35 o
  -4   7   3     21.92     29.33    1.17 o
  -3   7   3     82.62     84.91    2.03 o
  -2   7   3    524.03    532.83    5.33 o
  -1   7   3   1154.72   1159.43    8.21 o
   0   7   3    931.56    946.29    6.72 o
   1   7   3    293.46    291.43    3.41 o
   2   7   3    948.38    929.87    6.83 o
   3   7   3   1154.41   1111.21    8.00 o
   4   7   3    505.75    496.24    4.37 o
   5   7   3    314.92    307.11    3.09 o
   6   7   3    321.18    318.63    3.20 o
   7   7   3    912.32    899.36    5.76 o
   8   7   3    231.62    230.20    2.67 o
   9   7   3    100.07    100.17    2.03 o
  10   7   3    143.03    147.32    2.45 o
  11   7   3     57.34     54.94    2.03 o
  12   7   3     54.03     53.55    1.92 o
 -15   8   3     44.00     46.83    2.24 o
 -14   8   3   6034.36   5948.72   31.90 o
 -13   8   3      0.12      0.53    0.85 <
 -12   8   3     91.93     86.40    2.35 o
 -11   8   3     21.66     21.12    1.28 o
 -10   8   3      0.46      3.31    0.75 o
  -9   8   3      0.06      0.85    0.53 <
  -8   8   3     10.21     16.53    1.07 o
  -7   8   3      6.51      6.51    0.75 o
  -6   8   3   3603.39   3770.14   18.77 o
  -5   8   3     17.33     16.32    0.96 o
  -4   8   3   6860.32   7012.14   35.52 o
  -3   8   3      2.29     -0.21    0.53 <
  -2   8   3   4114.93   3914.78   20.05 o
  -1   8   3      2.15      1.71    0.53 o
   0   8   3    796.49    719.51    5.55 o
   1   8   3      0.08     -0.21    0.53 <
   2   8   3  30659.30  27806.50  121.82 o
   3   8   3      0.02      1.07    0.53 <
   4   8   3  10334.80   9987.24   45.66 o
   5   8   3     25.04     25.17    1.07 o
   6   8   3    712.02    682.92    4.91 o
   7   8   3      1.00      1.92    0.64 <
   8   8   3   6546.97   6481.87   27.52 o
   9   8   3      0.01     -0.32    0.75 <
  10   8   3   2563.24   2581.06   14.19 o
  11   8   3    132.70    129.18    2.88 o
  12   8   3   1548.01   1480.94   11.41 o
 -15   9   3      0.74      3.20    1.17 <
 -14   9   3    232.39    238.52    4.05 o
 -13   9   3     80.99     82.78    2.45 o
 -12   9   3     82.48     82.88    2.13 o
 -11   9   3    846.32    836.21    6.72 o
 -10   9   3    386.00    374.85    4.05 o
  -9   9   3    472.34    466.69    3.95 o
  -8   9   3    377.10    378.58    3.41 o
  -7   9   3    784.22    777.65    5.55 o
  -6   9   3    766.99    760.58    5.55 o
  -5   9   3    785.45    783.83    5.33 o
  -4   9   3    353.80    353.30    3.09 o
  -3   9   3     66.07     69.12    1.49 o
  -2   9   3    778.73    786.39    5.76 o
  -1   9   3    483.20    490.91    3.95 o
   0   9   3     64.70     71.26    1.39 o
   1   9   3     54.49     51.52    1.39 o
   2   9   3    176.62    176.54    2.45 o
   3   9   3     20.95     21.23    0.96 o
   4   9   3     13.84     14.72    0.96 o
   5   9   3     35.44     37.76    1.39 o
   6   9   3    204.41    189.34    2.24 o
   7   9   3    350.36    347.01    3.73 o
   8   9   3    192.48    190.73    2.88 o
   9   9   3     11.52     10.77    1.28 o
  10   9   3    140.96    145.40    2.88 o
  11   9   3    225.61    220.81    3.95 o
 -14  10   3     29.60     28.59    1.92 o
 -13  10   3    279.94    265.72    3.84 o
 -12  10   3     48.96     48.22    1.81 o
 -11  10   3    127.67    138.25    2.67 o
 -10  10   3      2.93      3.20    0.85 o
  -9  10   3   5758.38   5617.28   24.21 o
  -8  10   3     18.75     18.45    0.96 o
  -7  10   3   2059.07   2060.06   10.24 o
  -6  10   3      0.40     -0.11    0.53 <
  -5  10   3   1338.31   1405.31    7.68 o
  -4  10   3      0.19      0.64    0.53 <
  -3  10   3   2117.23   2147.54   11.20 o
  -2  10   3      6.21      6.51    0.75 o
  -1  10   3   1670.49   1660.26    9.07 o
   0  10   3      0.01      0.64    0.53 <
   1  10   3   1980.09   2064.76   10.77 o
   2  10   3      0.58      1.39    0.53 <
   3  10   3   1411.61   1420.24    8.21 o
   4  10   3      9.81      9.60    0.85 o
   5  10   3  12105.50  11802.20   49.39 o
   6  10   3      4.61      5.01    0.75 o
   7  10   3    442.19    469.57    4.69 o
   8  10   3     86.17     85.55    2.35 o
   9  10   3   2117.22   2098.04   14.08 o
  10  10   3     72.53     73.18    2.56 o
  11  10   3    928.81    960.91    9.92 o
 -14  11   3    217.31    220.81    3.73 o
 -13  11   3    440.98    432.45    4.80 o
 -12  11   3    341.86    333.25    3.95 o
 -11  11   3    114.77    115.85    2.45 o
 -10  11   3    335.00    331.11    3.73 o
  -9  11   3    205.10    206.30    2.67 o
  -8  11   3    103.83    105.39    1.92 o
  -7  11   3    182.40    184.97    2.35 o
  -6  11   3    208.33    211.96    2.77 o
  -5  11   3    375.32    377.73    3.52 o
  -4  11   3   1144.17   1116.12    6.93 o
  -3  11   3    716.05    701.37    5.12 o
  -2  11   3   1123.31   1127.21    7.15 o
  -1  11   3    494.83    486.21    4.05 o
   0  11   3     66.60     68.80    1.60 o
   1  11   3    635.52    629.05    4.69 o
   2  11   3     60.77     62.72    1.60 o
   3  11   3     58.90     59.10    1.60 o
   4  11   3    431.77    440.77    4.05 o
   5  11   3     76.80     74.99    1.92 o
   6  11   3    367.98    368.55    3.84 o
   7  11   3     41.88     44.27    1.71 o
   8  11   3    268.11    267.75    4.16 o
   9  11   3    126.63    119.79    2.99 o
  10  11   3    171.43    177.61    4.16 o
 -13  12   3     75.67     71.47    2.45 o
 -12  12   3    204.79    201.61    3.20 o
 -11  12   3      0.01      1.07    0.85 <
 -10  12   3   1957.20   1931.20   11.52 o
  -9  12   3     29.32     28.59    1.39 o
  -8  12   3   1551.57   1499.61    9.49 o
  -7  12   3      7.28      7.25    0.85 o
  -6  12   3    215.24    222.73    2.67 o
  -5  12   3     15.74     15.89    0.96 o
  -4  12   3    367.86    394.80    4.05 o
  -3  12   3     30.70     29.44    1.28 o
  -2  12   3  26238.70  24661.00   95.79 o
  -1  12   3      5.09      4.91    0.75 o
   0  12   3     89.80     93.98    1.92 o
   1  12   3      0.69      1.39    0.64 <
   2  12   3  25728.20  24624.00   92.49 o
   3  12   3      0.24      0.21    0.64 <
   4  12   3    884.75    858.72    6.08 o
   5  12   3      4.04      3.52    0.75 o
   6  12   3    113.92    113.71    2.35 o
   7  12   3      0.12      0.00    0.75 <
   8  12   3   8237.13   8118.97   41.82 o
   9  12   3      0.00      1.07    1.17 <
 -12  13   3    830.28    826.07    6.72 o
 -11  13   3   1011.61   1016.91    8.11 o
 -10  13   3     76.96     74.46    2.45 o
  -9  13   3    230.04    229.67    3.41 o
  -8  13   3    281.61    282.90    3.63 o
  -7  13   3    132.63    136.43    2.35 o
  -6  13   3     37.01     38.30    1.49 o
  -5  13   3     50.36     52.59    1.60 o
  -4  13   3    489.70    487.39    4.16 o
  -3  13   3    396.89    390.64    3.73 o
  -2  13   3    101.18    102.30    2.03 o
  -1  13   3      0.57      2.45    0.75 o
   0  13   3    282.66    275.32    3.09 o
   1  13   3    118.22    119.69    2.24 o
   2  13   3      0.97      1.71    0.75 <
   3  13   3    143.58    136.76    2.24 o
   4  13   3      2.81      3.52    0.85 o
   5  13   3      9.61      9.60    0.96 o
   6  13   3     31.66     27.31    1.49 o
   7  13   3     29.17     29.33    1.60 o
   8  13   3    214.10    218.15    4.27 o
 -11  14   3    314.48    327.17    5.33 o
 -10  14   3     11.60     10.24    1.28 o
  -9  14   3  13202.40  13164.50   61.66 o
  -8  14   3      0.65      1.28    0.85 <
  -7  14   3   1655.92   1726.71   11.20 o
  -6  14   3     16.67     14.83    1.17 o
  -5  14   3    837.78    865.44    7.47 o
  -4  14   3      7.11      6.40    0.85 o
  -3  14   3  10058.30   9998.87   41.07 o
  -2  14   3      5.91      5.87    0.85 o
  -1  14   3   5742.93   5643.95   24.85 o
   0  14   3      3.54      3.52    0.85 o
   1  14   3   2027.59   2041.29   11.20 o
   2  14   3      8.12      8.21    0.96 o
   3  14   3   3316.98   3292.24   15.68 o
   4  14   3      0.03     -0.21    0.75 <
   5  14   3   2056.06   2041.72   12.05 o
   6  14   3      8.06      6.61    1.17 o
   7  14   3    727.11    713.64    6.93 o
 -10  15   3    138.99    137.07    3.09 o
  -9  15   3     14.57     12.91    1.28 o
  -8  15   3    208.32    212.92    3.41 o
  -7  15   3    321.84    317.78    4.05 o
  -6  15   3      0.11      1.71    0.96 <
  -5  15   3     57.36     58.14    2.03 o
  -4  15   3     72.84     72.96    2.13 o
  -3  15   3    111.32    111.37    2.45 o
  -2  15   3    131.52    130.46    2.45 o
  -1  15   3    425.03    424.24    4.27 o
   0  15   3   1374.19   1329.57    8.53 o
   1  15   3   1638.01   1627.93    9.81 o
   2  15   3    416.41    424.34    4.37 o
   3  15   3    185.64    183.58    3.20 o
   4  15   3    168.45    171.21    3.20 o
   5  15   3    269.27    269.14    3.95 o
   6  15   3    127.47    126.94    2.99 o
  -8  16   3    206.85    202.46    4.05 o
  -7  16   3     10.02     11.20    1.28 o
  -6  16   3    749.49    771.88    6.83 o
  -5  16   3      2.74      2.56    0.96 <
  -4  16   3  16504.90  16159.60   69.44 o
  -3  16   3      0.40      0.53    0.85 <
  -2  16   3   1456.16   1470.80   10.03 o
  -1  16   3      2.26      1.28    0.96 <
   0  16   3   1561.23   1562.65   10.13 o
   1  16   3      7.12      6.72    1.17 o
   2  16   3   4450.70   4401.32   22.72 o
   3  16   3     21.01     21.44    1.60 o
   4  16   3   7690.61   7531.53   38.40 o
  -6  17   3     89.49     87.15    2.99 o
  -5  17   3      9.60      9.60    1.39 o
  -4  17   3      1.77      4.37    1.17 o
  -3  17   3      1.74      1.71    1.17 <
  -2  17   3    104.90    104.33    3.09 o
  -1  17   3     24.09     26.24    1.71 o
   0  17   3    266.56    268.28    4.37 o
   1  17   3    343.46    335.91    4.91 o
   2  17   3     39.59     39.26    2.13 o
 -16   0   4   3919.61   4002.47   34.14 o
 -14   0   4     36.61     47.47    2.45 o
 -12   0   4   4848.04   5118.91   36.70 o
 -10   0   4  25212.70  24480.00  196.81 o
  -8   0   4    392.39    619.34    9.92 o
  -6   0   4  74775.60  69118.30  699.67 o
  -4   0   4  16237.50  18629.00  141.55 o
  -2   0   4  24391.00  20818.80  158.09 o
   0   0   4  24113.30  25325.90  207.16 o
   2   0   4      3.52     96.11    5.76 o
   4   0   4  34372.50  31959.90  278.20 o
   6   0   4   1427.41   1703.03   13.23 o
   8   0   4  43591.10  40736.30  216.76 o
  10   0   4   4805.56   4867.37   32.43 o
  12   0   4   2040.68   2083.53   18.88 o
 -17   1   4    239.97    243.21    4.48 o
 -16   1   4    701.57    689.00    6.51 o
 -15   1   4    299.23    303.59    3.84 o
 -14   1   4     23.44     21.76    1.39 o
 -13   1   4   1282.22   1268.66    8.00 o
 -12   1   4   1520.77   1485.31    9.60 o
 -11   1   4    232.12    225.61    3.31 o
 -10   1   4      0.42      1.60    0.85 <
  -9   1   4     16.87     16.43    1.17 o
  -8   1   4   1151.71   1143.43    9.71 o
  -7   1   4   3423.93   3500.57   31.04 o
  -6   1   4   7103.66   7262.60   40.43 o
  -5   1   4   3614.40   3782.30   22.93 o
  -4   1   4   1822.67   1948.49   12.16 o
  -3   1   4   1275.77   1376.19    9.71 o
  -2   1   4   2611.52   2772.00   15.68 o
  -1   1   4   3266.13   3505.27   18.56 o
   0   1   4   1017.69   1085.40    6.40 o
   1   1   4    421.47    438.53    3.31 o
   2   1   4   1471.99   1514.33    9.60 o
   3   1   4   1702.37   1703.24   11.95 o
   4   1   4    839.65    818.50    7.04 o
   5   1   4    158.38    160.65    2.67 o
   6   1   4    199.12    206.84    2.56 o
   7   1   4     20.85     23.47    1.07 o
   8   1   4     29.63     30.83    1.17 o
   9   1   4    477.52    472.67    4.16 o
  10   1   4    187.18    189.88    2.88 o
  11   1   4      3.08      3.09    0.96 o
  12   1   4     38.90     43.10    1.92 o
 -17   2   4     44.05     51.42    2.67 o
 -16   2   4     16.15     15.36    1.49 o
 -15   2   4   3029.56   3072.28   17.39 o
 -14   2   4      1.77      1.71    0.75 <
 -13   2   4   8836.29   9192.85   39.47 o
 -12   2   4     53.11     52.70    1.71 o
 -11   2   4   1379.17   1601.48    9.92 o
 -10   2   4      6.96      7.57    0.85 o
  -9   2   4   3978.99   3931.11   25.39 o
  -8   2   4      1.35     -1.17    0.64 <
  -7   2   4  63989.50  60827.20  347.65 o
  -6   2   4      1.20     -2.56    0.53 <
  -5   2   4    807.88    901.49    6.51 o
  -4   2   4      2.20      2.03    0.43 o
  -3   2   4  15202.80  14900.30   88.86 o
  -2   2   4     46.07     46.40    1.07 o
  -1   2   4   7321.51   6359.41   36.06 o
   0   2   4      1.90     -8.64    0.43 <
   1   2   4    677.11    727.19    5.87 o
   2   2   4     49.73     51.31    1.39 o
   3   2   4   1848.78   1581.21   11.31 o
   4   2   4     97.18     99.42    2.13 o
   5   2   4   3384.97   3081.88   17.07 o
   6   2   4      0.58      0.43    0.53 <
   7   2   4     86.44     96.86    2.03 o
   8   2   4      3.71      3.63    0.64 o
   9   2   4    556.49    545.31    4.48 o
  10   2   4      1.19      2.03    0.75 <
  11   2   4     74.23     79.90    2.56 o
  12   2   4      5.56      4.80    1.07 o
 -17   3   4    126.38    130.57    3.31 o
 -16   3   4    158.56    155.96    3.20 o
 -15   3   4    155.85    153.50    2.88 o
 -14   3   4     25.75     24.64    1.28 o
 -13   3   4    274.88    271.48    3.09 o
 -12   3   4    149.30    148.49    2.24 o
 -11   3   4    236.48    239.48    2.77 o
 -10   3   4    523.95    516.72    4.37 o
  -9   3   4    182.16    179.10    2.88 o
  -8   3   4     43.00     50.99    1.92 o
  -7   3   4     98.78    104.11    2.03 o
  -6   3   4    833.91    845.28    7.57 o
  -5   3   4    251.75    247.48    2.77 o
  -4   3   4    549.84    562.27    4.69 o
  -3   3   4   1610.91   1642.12   10.67 o
  -2   3   4   1353.63   1371.92    9.17 o
  -1   3   4   1569.59   1639.88   10.77 o
   0   3   4   1028.94   1070.67    8.21 o
   1   3   4    117.11    132.49    2.13 o
   2   3   4     76.57     80.75    2.13 o
   3   3   4    803.86    779.99    6.83 o
   4   3   4    416.01    409.30    4.37 o
   5   3   4    121.74    125.98    2.24 o
   6   3   4     80.10     78.30    1.71 o
   7   3   4   1859.63   1841.07    9.49 o
   8   3   4      0.02      1.49    0.64 <
   9   3   4    187.82    188.60    2.45 o
  10   3   4     51.27     55.68    1.81 o
  11   3   4      2.76      3.73    0.96 o
  12   3   4     18.61     18.45    1.49 o
 -17   4   4      7.41      7.47    1.39 o
 -16   4   4   1782.16   1732.26   12.37 o
 -15   4   4     19.78     19.52    1.28 o
 -14   4   4     90.51     96.22    2.45 o
 -13   4   4     78.09     80.11    1.81 o
 -12   4   4    151.09    139.63    2.24 o
 -11   4   4      0.98      0.43    0.53 <
 -10   4   4   1046.64    933.71    6.83 o
  -9   4   4      8.76      9.07    0.85 o
  -8   4   4  27800.70  27391.00  138.89 o
  -7   4   4      0.12     -0.75    0.43 <
  -6   4   4   7148.02   7392.96   46.30 o
  -5   4   4      3.75      3.41    0.64 o
  -4   4   4  12044.90  12268.40   75.42 o
  -3   4   4      1.53      1.60    0.43 o
  -2   4   4  13402.80  13986.50   81.18 o
  -1   4   4     31.73     31.47    1.17 o
   0   4   4  15142.20  14553.90   84.70 o
   1   4   4      0.08     -1.28    0.53 <
   2   4   4   1837.65   1682.23   11.31 o
   3   4   4     15.46     16.43    1.17 o
   4   4   4   3193.80   3057.35   18.99 o
   5   4   4     16.87     18.77    1.07 o
   6   4   4   8046.08   7881.09   33.28 o
   7   4   4     49.60     53.02    1.49 o
   8   4   4   9183.13   9165.75   34.24 o
   9   4   4     71.98     72.96    1.60 o
  10   4   4   2052.26   2042.14   11.09 o
  11   4   4     40.07     39.04    1.81 o
  12   4   4    724.00    755.99    7.47 o
 -17   5   4     11.11      8.96    1.49 o
 -16   5   4    139.16    128.43    3.31 o
 -15   5   4      4.05      5.76    0.96 o
 -14   5   4    165.05    169.40    2.67 o
 -13   5   4    181.30    177.29    2.77 o
 -12   5   4     35.70     35.42    1.39 o
 -11   5   4      1.65      2.67    0.64 o
 -10   5   4    209.88    195.64    2.45 o
  -9   5   4    585.26    569.21    4.27 o
  -8   5   4   1519.77   1527.34    8.75 o
  -7   5   4   1692.32   1690.98    9.81 o
  -6   5   4    428.74    429.46    3.84 o
  -5   5   4    577.51    581.90    5.44 o
  -4   5   4     10.64     12.91    0.96 o
  -3   5   4      2.06      3.41    0.64 o
  -2   5   4    206.07    207.80    2.67 o
  -1   5   4      1.45      2.67    0.64 o
   0   5   4    322.86    333.14    3.73 o
   1   5   4    681.53    669.37    6.40 o
   2   5   4    347.86    344.77    3.95 o
   3   5   4     17.25     16.85    1.07 o
   4   5   4    131.32    125.55    2.45 o
   5   5   4    176.90    172.70    2.56 o
   6   5   4    167.36    155.53    2.35 o
   7   5   4    520.40    524.72    4.16 o
   8   5   4      1.48      3.63    0.64 o
   9   5   4    725.39    723.67    5.33 o
  10   5   4     31.97     36.91    1.49 o
  11   5   4    307.12    306.15    4.05 o
  12   5   4      0.44      1.39    0.96 <
 -16   6   4     38.18     38.72    1.92 o
 -15   6   4    412.64    397.89    4.80 o
 -14   6   4     71.86     72.11    2.24 o
 -13   6   4   2044.48   2061.99   11.73 o
 -12   6   4     13.35     14.19    1.60 o
 -11   6   4     42.11     53.55    1.60 o
 -10   6   4      6.13      5.65    0.64 o
  -9   6   4  17456.30  16742.80   68.16 o
  -8   6   4      0.91      0.85    0.53 <
  -7   6   4   6250.49   6154.06   28.69 o
  -6   6   4     58.69     59.63    1.39 o
  -5   6   4    313.33    273.40    3.31 o
  -4   6   4      1.68      1.07    0.53 <
  -3   6   4   5897.00   6131.23   37.12 o
  -2   6   4     51.85     54.62    1.49 o
  -1   6   4  54855.10  48251.80  269.56 o
   0   6   4      0.80      0.32    0.64 <
   1   6   4   4098.04   3744.00   22.72 o
   2   6   4     35.52     31.90    1.39 o
   3   6   4      5.33      7.57    0.96 o
   4   6   4      3.56      3.31    0.64 o
   5   6   4    717.54    689.11    5.55 o
   6   6   4     60.33     63.58    1.71 o
   7   6   4    261.31    299.96    3.20 o
   8   6   4      3.78      3.84    0.75 o
   9   6   4    258.15    248.65    3.20 o
  10   6   4     11.84     10.45    1.07 o
  11   6   4      0.68      8.53    1.28 o
  12   6   4      0.74      0.53    0.96 <
 -16   7   4     13.74     14.29    1.60 o
 -15   7   4      3.52      4.80    1.07 o
 -14   7   4    178.41    187.96    3.20 o
 -13   7   4    290.49    285.24    3.52 o
 -12   7   4    506.85    485.79    4.59 o
 -11   7   4      9.45      8.00    0.85 o
 -10   7   4    258.00    260.07    2.77 o
  -9   7   4    550.99    546.06    4.27 o
  -8   7   4     41.05     42.35    1.39 o
  -7   7   4    417.01    406.96    3.31 o
  -6   7   4    779.55    747.14    5.55 o
  -5   7   4    501.55    494.11    4.48 o
  -4   7   4    737.36    735.08    5.65 o
  -3   7   4   1331.40   1331.92    9.07 o
  -2   7   4   2043.98   2071.69   12.16 o
  -1   7   4   1682.84   1676.47    9.60 o
   0   7   4    189.04    195.21    2.88 o
   1   7   4    166.69    161.50    2.67 o
   2   7   4    364.48    346.05    3.41 o
   3   7   4     32.48     34.35    1.39 o
   4   7   4    212.90    211.96    2.77 o
   5   7   4     97.18     96.11    1.92 o
   6   7   4    265.63    255.80    2.99 o
   7   7   4     92.12     94.19    1.92 o
   8   7   4    101.85    109.02    2.13 o
   9   7   4      0.45      3.95    0.85 o
  10   7   4    145.49    148.06    2.99 o
  11   7   4      0.04      1.07    1.07 <
 -16   8   4   4061.90   4091.65   23.89 o
 -15   8   4      7.54      8.11    1.28 o
 -14   8   4   1205.91   1157.51    9.39 o
 -13   8   4      6.91      4.37    0.96 o
 -12   8   4    276.20    263.91    3.52 o
 -11   8   4      0.04     -1.49    0.53 <
 -10   8   4    388.86    352.77    3.41 o
  -9   8   4     27.09     26.77    1.07 o
  -8   8   4  16763.00  16127.50   65.82 o
  -7   8   4      2.21      2.56    0.53 o
  -6   8   4   7319.87   6958.27   30.08 o
  -5   8   4      0.02      0.21    0.53 <
  -4   8   4   4641.97   4754.41   22.83 o
  -3   8   4     21.23     23.47    1.07 o
  -2   8   4    664.82    555.77    5.44 o
  -1   8   4     26.31     26.35    1.17 o
   0   8   4  12777.30  12090.50   56.43 o
   1   8   4      4.05      4.16    0.64 o
   2   8   4   8194.03   8371.89   34.78 o
   3   8   4      0.01      0.32    0.53 <
   4   8   4   6005.48   5993.20   26.88 o
   5   8   4     11.02     11.84    0.96 o
   6   8   4      8.64     15.15    1.28 o
   7   8   4     10.06      9.81    0.96 o
   8   8   4   1240.79   1252.55    8.21 o
   9   8   4      1.49      1.60    0.85 <
  10   8   4  15060.60  14685.10   70.62 o
  11   8   4     20.36     20.59    1.71 o
 -15   9   4    389.65    381.67    5.01 o
 -14   9   4     53.08     52.70    2.13 o
 -13   9   4    935.56    906.51    7.68 o
 -12   9   4   1060.92   1028.11    7.79 o
 -11   9   4     92.98     95.15    2.24 o
 -10   9   4    107.41    113.07    2.03 o
  -9   9   4    150.47    152.97    2.35 o
  -8   9   4      0.64      2.77    0.64 o
  -7   9   4     92.03     92.27    1.60 o
  -6   9   4     81.07     86.83    1.71 o
  -5   9   4     31.81     36.48    1.28 o
  -4   9   4    486.83    483.98    4.16 o
  -3   9   4    101.58    107.31    1.81 o
  -2   9   4      1.68      3.52    0.64 o
  -1   9   4    439.74    428.18    3.95 o
   0   9   4    171.73    173.02    2.45 o
   1   9   4    280.65    281.30    2.99 o
   2   9   4    392.41    389.46    3.52 o
   3   9   4   1809.12   1813.86    9.81 o
   4   9   4   1578.58   1557.10    9.17 o
   5   9   4    603.71    592.35    5.01 o
   6   9   4     21.87     25.28    1.39 o
   7   9   4    284.92    287.06    3.73 o
   8   9   4    230.74    229.67    3.52 o
   9   9   4     96.94    102.51    2.67 o
  10   9   4    106.32    109.23    3.20 o
 -15  10   4  10152.80  10164.10   51.42 o
 -14  10   4     86.74     86.62    2.77 o
 -13  10   4  15061.10  15282.10   65.07 o
 -12  10   4     13.00     14.51    1.28 o
 -11  10   4    146.74    150.94    2.99 o
 -10  10   4      6.14      6.19    0.85 o
  -9  10   4   1795.82   1954.35   10.88 o
  -8  10   4     11.18     10.99    0.85 o
  -7  10   4  20272.80  20330.10   74.56 o
  -6  10   4      3.93      4.16    0.64 o
  -5  10   4     61.90     46.72    1.60 o
  -4  10   4      0.01      0.53    0.53 <
  -3  10   4   4636.02   5114.75   22.29 o
  -2  10   4      0.05      0.11    0.53 <
  -1  10   4   1167.57   1256.50    7.68 o
   0  10   4      0.05      0.32    0.53 <
   1  10   4   6558.85   6284.09   25.49 o
   2  10   4      3.40      3.09    0.75 o
   3  10   4   5090.47   5091.92   23.25 o
   4  10   4     34.21     34.03    1.39 o
   5  10   4   6826.32   6757.72   31.90 o
   6  10   4      3.83      2.67    0.85 o
   7  10   4    468.98    468.19    5.12 o
   8  10   4      3.51      3.73    1.07 o
   9  10   4     79.58     79.58    2.88 o
  10  10   4     13.23     14.08    1.49 o
 -14  11   4    105.06    100.38    2.77 o
 -13  11   4    223.76    225.40    3.31 o
 -12  11   4    322.10    322.26    3.95 o
 -11  11   4     39.25     40.75    1.81 o
 -10  11   4     40.67     41.92    1.71 o
  -9  11   4    199.13    195.10    2.99 o
  -8  11   4     15.11     16.21    1.07 o
  -7  11   4    170.23    165.24    2.35 o
  -6  11   4    108.93    105.71    1.81 o
  -5  11   4     21.38     20.27    1.07 o
  -4  11   4      6.83      6.51    0.75 o
  -3  11   4     68.24     67.31    1.71 o
  -2  11   4      0.53      1.28    0.64 <
  -1  11   4     64.58     63.90    1.60 o
   0  11   4     10.87     10.03    0.85 o
   1  11   4    124.82    128.97    2.13 o
   2  11   4    433.90    416.66    4.27 o
   3  11   4    157.47    151.15    2.45 o
   4  11   4     56.55     56.22    1.81 o
   5  11   4     17.32     18.24    1.28 o
   6  11   4     92.87     90.25    2.45 o
   7  11   4    584.79    576.99    5.97 o
   8  11   4      0.75      0.96    1.07 <
   9  11   4    138.14    134.19    3.31 o
 -13  12   4     10.12     10.67    1.17 o
 -12  12   4    242.65    236.92    3.73 o
 -11  12   4      4.33      3.63    0.96 o
 -10  12   4   6232.74   6147.45   29.66 o
  -9  12   4      5.62      5.33    0.85 o
  -8  12   4     18.91     24.75    1.49 o
  -7  12   4     22.83     21.65    1.17 o
  -6  12   4    195.02    187.96    2.88 o
  -5  12   4     24.13     24.32    1.28 o
  -4  12   4   1047.81   1070.57    7.68 o
  -3  12   4      1.07      0.53    0.64 <
  -2  12   4  15015.90  14397.70   56.86 o
  -1  12   4      5.38      5.65    0.75 o
   0  12   4     57.74     68.27    1.92 o
   1  12   4      0.59      1.17    0.64 <
   2  12   4     20.34     26.67    1.39 o
   3  12   4     24.82     24.75    1.28 o
   4  12   4   7830.39   7662.52   34.78 o
   5  12   4     42.23     41.60    1.71 o
   6  12   4    786.60    796.74    7.25 o
   7  12   4     13.86     13.23    1.39 o
   8  12   4    994.73   1007.74    9.07 o
 -12  13   4    177.08    175.16    3.41 o
 -11  13   4    495.43    483.87    5.44 o
 -10  13   4    451.22    444.72    4.91 o
  -9  13   4    274.73    275.86    3.73 o
  -8  13   4     42.50     45.23    1.81 o
  -7  13   4    217.42    217.40    3.20 o
  -6  13   4    784.02    794.82    6.61 o
  -5  13   4   1228.09   1224.60    8.64 o
  -4  13   4    453.80    451.33    4.69 o
  -3  13   4    505.16    489.10    4.69 o
  -2  13   4      0.12      1.49    0.75 <
  -1  13   4     31.04     33.07    1.39 o
   0  13   4     14.64     15.04    1.07 o
   1  13   4      3.94      4.27    0.96 o
   2  13   4     16.07     17.60    1.17 o
   3  13   4    400.75    393.41    4.37 o
   4  13   4    406.84    407.92    4.37 o
   5  13   4    629.11    623.72    5.65 o
   6  13   4    289.22    292.39    4.16 o
   7  13   4     12.29     13.33    1.39 o
 -11  14   4   6266.57   6193.96   33.39 o
 -10  14   4      0.02     -0.32    0.96 <
  -9  14   4     92.30    115.53    2.77 o
  -8  14   4     10.45      9.92    1.17 o
  -7  14   4      1.91     13.55    1.71 o
  -6  14   4      2.87      2.99    0.85 o
  -5  14   4    624.88    610.28    5.55 o
  -4  14   4      3.91      4.37    0.85 o
  -3  14   4    784.09    752.47    6.51 o
  -2  14   4      5.77      5.33    0.85 o
  -1  14   4      2.32     22.83    2.45 o
   0  14   4     46.39     46.30    1.71 o
   1  14   4   2235.37   2296.45   12.37 o
   2  14   4      0.00     -0.32    0.75 <
   3  14   4   1017.78   1064.59    7.79 o
   4  14   4      0.57     -0.32    0.85 <
   5  14   4   1195.96   1196.87    8.96 o
   6  14   4      0.70      0.53    1.07 <
 -10  15   4     15.53     15.68    1.49 o
  -9  15   4     14.58     14.19    1.39 o
  -8  15   4     51.07     50.24    2.03 o
  -7  15   4    499.59    497.20    5.33 o
  -6  15   4     67.18     64.11    2.13 o
  -5  15   4     57.06     58.99    2.13 o
  -4  15   4     22.00     23.57    1.49 o
  -3  15   4      0.01      0.53    0.85 <
  -2  15   4      2.82      1.17    0.85 <
  -1  15   4     88.60     90.78    2.35 o
   0  15   4    685.17    676.52    5.97 o
   1  15   4     45.83     46.40    1.92 o
   2  15   4     85.95     85.44    2.45 o
   3  15   4     58.91     63.15    2.24 o
   4  15   4      5.51      5.97    1.07 o
   5  15   4    165.76    167.80    3.20 o
  -8  16   4    232.36    224.55    3.84 o
  -7  16   4      6.82      6.08    1.17 o
  -6  16   4     31.90     36.59    1.92 o
  -5  16   4     12.08     12.48    1.28 o
  -4  16   4    723.55    741.38    6.61 o
  -3  16   4      2.42      1.28    0.96 <
  -2  16   4   3327.85   3345.37   17.60 o
  -1  16   4     15.07     14.93    1.39 o
   0  16   4     97.92    108.91    2.99 o
   1  16   4     14.48     15.79    1.39 o
   2  16   4    649.95    689.43    6.72 o
   3  16   4      8.63      7.36    1.28 o
  -5  17   4    341.80    334.63    4.59 o
  -4  17   4      1.36      0.64    1.07 <
  -3  17   4     88.87     90.25    2.67 o
  -2  17   4      2.25      4.27    1.17 o
  -1  17   4     24.83     27.52    1.81 o
   0  17   4      1.64      2.13    1.07 <
 -17   0   5     19.13     18.45    2.45 o
 -15   0   5      9.94      8.96    1.60 o
 -13   0   5    112.78    114.78    3.52 o
 -11   0   5     41.04     40.64    2.13 o
  -9   0   5      0.02      2.35    0.96 <
  -7   0   5      6.74     -3.20    1.07 <
  -5   0   5      2.32     -1.07    0.85 <
  -3   0   5     21.42      6.29    1.28 o
  -1   0   5      4.50      1.17    0.64 <
   1   0   5     40.16     36.48    1.49 o
   3   0   5      0.69      1.28    0.85 <
   5   0   5     30.53     29.98    1.81 o
   7   0   5     20.20     19.52    1.49 o
   9   0   5     39.55     38.94    2.13 o
  11   0   5      6.99      5.44    1.60 o
 -18   1   5    274.79    274.15    4.91 o
 -17   1   5     12.99     15.04    1.49 o
 -16   1   5    161.61    155.74    3.20 o
 -15   1   5    213.93    207.37    3.41 o
 -14   1   5    176.22    164.92    2.88 o
 -13   1   5    120.22    116.38    2.24 o
 -12   1   5      7.54      7.68    0.96 o
 -11   1   5    185.47    185.29    2.77 o
 -10   1   5    341.42    353.83    3.73 o
  -9   1   5      9.26     11.95    1.07 o
  -8   1   5    871.14    891.57    6.72 o
  -7   1   5   2740.54   2763.68   20.05 o
  -6   1   5   3015.57   3083.27   21.44 o
  -5   1   5    610.88    612.94    5.12 o
  -4   1   5    267.62    276.82    3.09 o
  -3   1   5    478.33    494.43    4.48 o
  -2   1   5    391.19    396.72    3.41 o
  -1   1   5    175.73    186.46    2.13 o
   0   1   5      2.36      3.84    0.53 o
   1   1   5    126.96    130.89    2.13 o
   2   1   5   1130.04   1108.65    8.75 o
   3   1   5      1.49      4.16    0.75 o
   4   1   5      3.53      6.40    0.75 o
   5   1   5     21.55     26.13    1.39 o
   6   1   5      3.95      5.33    0.85 o
   7   1   5    273.36    271.48    2.99 o
   8   1   5     22.55     23.89    1.28 o
   9   1   5     18.73     21.97    1.28 o
  10   1   5     63.72     68.48    2.24 o
  11   1   5     13.82     12.69    1.39 o
 -18   2   5      0.71      2.13    1.28 <
 -17   2   5   1482.42   1492.03   11.63 o
 -16   2   5     15.19     13.12    1.39 o
 -15   2   5   4700.01   4537.33   25.07 o
 -14   2   5     24.12     23.68    1.49 o
 -13   2   5   1508.72   1559.34   10.67 o
 -12   2   5      0.00      0.21    0.64 <
 -11   2   5   1671.84   1818.98   10.24 o
 -10   2   5      0.07      0.43    0.64 <
  -9   2   5   8051.62   7615.05   45.66 o
  -8   2   5      2.23      2.03    0.64 o
  -7   2   5  61629.30  57387.00  290.79 o
  -6   2   5     17.31     15.36    0.96 o
  -5   2   5  12736.80  13202.90   72.64 o
  -4   2   5     15.57     12.16    0.85 o
  -3   2   5   1620.91   1645.11   12.48 o
  -2   2   5     21.41     18.56    1.17 o
  -1   2   5  22479.90  21806.60  139.74 o
   0   2   5     15.66     14.93    0.85 o
   1   2   5  47457.60  43349.90  256.76 o
   2   2   5     15.84     14.61    1.17 o
   3   2   5    972.25    884.10    7.68 o
   4   2   5     15.24     16.53    1.28 o
   5   2   5     98.78     90.14    2.03 o
   6   2   5    243.01    246.73    2.99 o
   7   2   5   5434.02   5474.13   25.92 o
   8   2   5     25.07     24.32    1.28 o
   9   2   5   4466.49   4382.55   21.12 o
  10   2   5      7.16      7.68    1.17 o
  11   2   5   3990.22   3997.78   25.28 o
 -17   3   5    494.01    488.99    6.08 o
 -16   3   5    369.14    371.76    4.80 o
 -15   3   5     14.20     15.36    1.28 o
 -14   3   5   1232.06   1191.54    8.85 o
 -13   3   5    950.19    924.75    7.25 o
 -12   3   5    140.41    133.98    2.45 o
 -11   3   5      0.05      2.56    0.64 o
 -10   3   5     22.78     23.47    1.39 o
  -9   3   5    150.16    149.55    2.88 o
  -8   3   5    732.69    717.27    5.65 o
  -7   3   5   1015.36    983.52    7.36 o
  -6   3   5   1481.90   1444.14   10.24 o
  -5   3   5    605.63    624.46    5.65 o
  -4   3   5   1040.34   1074.94    7.89 o
  -3   3   5    276.34    287.91    3.41 o
  -2   3   5    652.54    667.34    5.87 o
  -1   3   5    633.64    646.54    5.87 o
   0   3   5     19.98     19.09    1.07 o
   1   3   5     32.28     34.67    1.49 o
   2   3   5    154.07    147.96    2.67 o
   3   3   5    203.02    197.24    3.20 o
   4   3   5      0.26      1.49    0.75 <
   5   3   5    636.13    635.88    5.23 o
   6   3   5   3629.09   3595.30   18.24 o
   7   3   5    353.02    343.91    3.63 o
   8   3   5    137.07    141.77    2.45 o
   9   3   5     26.02     24.96    1.39 o
  10   3   5      0.31      2.35    0.96 <
  11   3   5    656.36    653.37    7.47 o
 -17   4   5      0.58      0.75    1.07 <
 -16   4   5   4743.10   4856.71   24.96 o
 -15   4   5      5.75      4.69    1.07 o
 -14   4   5    881.03    805.81    6.72 o
 -13   4   5      7.74      6.93    0.96 o
 -12   4   5    901.84    968.59    6.72 o
 -11   4   5     14.25     15.25    1.07 o
 -10   4   5  16934.40  16225.70   68.80 o
  -9   4   5     10.45     11.73    0.96 o
  -8   4   5  13561.80  13361.90   61.76 o
  -7   4   5      0.43     -4.05    0.53 <
  -6   4   5   3666.72   3381.85   18.13 o
  -5   4   5     12.03      7.25    0.96 o
  -4   4   5     18.28     12.05    1.07 o
  -3   4   5      0.27     -0.53    0.43 <
  -2   4   5  23695.30  22398.70  130.03 o
  -1   4   5      5.44     -4.91    0.75 <
   0   4   5  26356.60  24928.40  131.53 o
   1   4   5      2.17     -0.75    0.64 <
   2   4   5   2155.28   2157.78   15.36 o
   3   4   5     19.35     17.17    1.17 o
   4   4   5   5302.14   5449.70   29.66 o
   5   4   5      8.49      9.60    0.96 o
   6   4   5   9643.76   9724.40   42.24 o
   7   4   5      5.30      5.01    0.75 o
   8   4   5    123.85    122.46    2.67 o
   9   4   5     14.05     13.76    1.07 o
  10   4   5   7486.84   7448.00   32.96 o
  11   4   5      5.48      5.12    1.28 o
 -17   5   5      1.97      2.77    1.17 <
 -16   5   5      2.13      4.80    1.07 o
 -15   5   5     42.79     42.88    2.03 o
 -14   5   5   1435.86   1393.68    9.39 o
 -13   5   5   3323.49   3242.32   17.28 o
 -12   5   5    754.10    737.11    5.44 o
 -11   5   5     39.16     41.07    1.49 o
 -10   5   5    304.51    319.59    3.52 o
  -9   5   5    219.24    235.00    3.09 o
  -8   5   5    608.89    581.26    4.59 o
  -7   5   5   1631.47   1592.73    9.17 o
  -6   5   5   1366.21   1361.89    8.75 o
  -5   5   5    554.15    563.13    4.91 o
  -4   5   5     50.44     56.54    1.60 o
  -3   5   5      6.97      9.60    0.85 o
  -2   5   5    112.32    107.74    2.03 o
  -1   5   5    562.54    565.58    5.44 o
   0   5   5      0.01      0.43    0.53 <
   1   5   5    154.37    156.60    2.56 o
   2   5   5     60.90     61.55    1.81 o
   3   5   5      0.18      2.13    0.64 o
   4   5   5     22.60     21.87    1.17 o
   5   5   5    393.21    395.97    3.95 o
   6   5   5   1136.85   1127.74    7.04 o
   7   5   5    339.64    338.26    3.52 o
   8   5   5     48.51     51.42    1.71 o
   9   5   5     70.40     76.80    2.13 o
  10   5   5     33.16     33.50    1.81 o
  11   5   5     68.54     67.63    2.77 o
 -17   6   5    135.07    133.13    3.84 o
 -16   6   5      0.73      1.60    1.17 <
 -15   6   5    152.14    158.73    3.31 o
 -14   6   5     26.49     28.05    1.60 o
 -13   6   5  27312.90  26881.90  113.82 o
 -12   6   5      3.54      2.99    0.75 o
 -11   6   5   4438.00   4552.26   20.91 o
 -10   6   5      1.67      2.67    0.64 o
  -9   6   5   6227.13   6180.52   32.32 o
  -8   6   5      2.66      4.69    0.64 o
  -7   6   5  41318.30  40043.00  170.14 o
  -6   6   5      8.76      8.53    0.75 o
  -5   6   5  57358.40  52424.30  264.23 o
  -4   6   5     11.11      7.68    0.96 o
  -3   6   5  23760.60  23633.90  120.01 o
  -2   6   5     88.00     93.77    2.24 o
  -1   6   5  34483.90  32351.50  177.40 o
   0   6   5      4.12      4.80    0.85 o
   1   6   5  18439.20  17526.80   88.65 o
   2   6   5     12.88     11.84    0.85 o
   3   6   5    818.91    904.48    6.61 o
   4   6   5     15.01     14.93    1.07 o
   5   6   5  16676.70  15904.30   67.10 o
   6   6   5     73.82     74.88    1.81 o
   7   6   5    256.70    276.18    3.31 o
   8   6   5      0.21      0.00    0.64 <
   9   6   5    684.19    697.32    5.87 o
  10   6   5      0.28     -0.96    0.85 <
  11   6   5   1868.38   1851.63   18.77 o
 -16   7   5    344.51    344.34    5.12 o
 -15   7   5      4.58      5.55    1.17 o
 -14   7   5    165.15    168.01    3.09 o
 -13   7   5   1225.57   1196.98    9.07 o
 -12   7   5    328.61    325.14    3.84 o
 -11   7   5     63.65     63.26    1.81 o
 -10   7   5    126.25    123.74    2.03 o
  -9   7   5    806.57    800.58    5.55 o
  -8   7   5   1852.92   1851.20    9.49 o
  -7   7   5   1497.10   1439.98    7.89 o
  -6   7   5    685.90    673.42    5.44 o
  -5   7   5    225.14    231.48    2.88 o
  -4   7   5    433.21    447.39    4.27 o
  -3   7   5      2.47      3.84    0.75 o
  -2   7   5    169.78    162.36    2.45 o
  -1   7   5    978.59    936.69    7.15 o
   0   7   5    263.35    250.47    3.09 o
   1   7   5    179.70    178.04    2.45 o
   2   7   5      8.02      8.53    0.75 o
   3   7   5     23.40     22.72    1.28 o
   4   7   5    203.11    201.93    2.88 o
   5   7   5    347.21    343.81    3.84 o
   6   7   5    101.84    102.62    2.03 o
   7   7   5     67.89     66.14    1.81 o
   8   7   5    109.05    105.07    2.24 o
   9   7   5    153.45    149.88    2.77 o
  10   7   5      5.79      6.40    1.17 o
 -16   8   5    707.27    733.91    7.68 o
 -15   8   5      7.47      5.87    1.17 o
 -14   8   5     19.30     19.52    1.49 o
 -13   8   5     23.06     24.00    1.49 o
 -12   8   5   3775.64   3734.61   18.03 o
 -11   8   5      1.35      1.81    0.64 <
 -10   8   5   1325.52   1425.47    8.53 o
  -9   8   5     11.82     12.59    0.85 o
  -8   8   5      3.19      5.87    0.75 o
  -7   8   5      3.14      3.09    0.64 o
  -6   8   5   1893.72   2014.41   10.56 o
  -5   8   5     26.92     26.67    1.07 o
  -4   8   5    774.82    867.78    5.65 o
  -3   8   5      1.01      0.85    0.53 <
  -2   8   5   9679.16   9109.22   41.07 o
  -1   8   5      2.26      2.88    0.64 o
   0   8   5   6688.27   6522.29   32.22 o
   1   8   5      0.11      0.11    0.53 <
   2   8   5    478.53    544.46    4.37 o
   3   8   5     45.11     46.51    1.60 o
   4   8   5  32887.70  30134.90  125.45 o
   5   8   5      0.11      0.85    0.64 <
   6   8   5   1565.51   1569.16    9.39 o
   7   8   5     27.12     26.56    1.39 o
   8   8   5    433.55    481.95    5.01 o
   9   8   5      3.47      3.41    0.96 o
  10   8   5   1309.13   1283.38   10.03 o
 -15   9   5     77.27     75.63    2.99 o
 -14   9   5    149.69    149.45    3.31 o
 -13   9   5    295.70    295.06    4.05 o
 -12   9   5    293.76    281.62    3.84 o
 -11   9   5      2.10      5.23    0.96 o
 -10   9   5      3.78      6.61    0.85 o
  -9   9   5     35.86     39.04    1.39 o
  -8   9   5     10.33     12.16    0.85 o
  -7   9   5     80.02     76.27    1.60 o
  -6   9   5    351.60    355.43    3.41 o
  -5   9   5    511.68    504.03    4.27 o
  -4   9   5    928.93    922.51    6.08 o
  -3   9   5    232.88    239.48    2.88 o
  -2   9   5     15.26     15.89    0.96 o
  -1   9   5     15.79     16.64    0.96 o
   0   9   5    105.73    115.42    1.81 o
   1   9   5     55.11     56.75    1.71 o
   2   9   5    117.34    113.50    2.03 o
   3   9   5    974.91    953.66    6.72 o
   4   9   5    328.26    321.83    3.73 o
   5   9   5    128.28    127.26    2.45 o
   6   9   5    155.00    157.24    2.77 o
   7   9   5    101.25     98.78    2.35 o
   8   9   5      8.50     10.13    1.17 o
   9   9   5     66.67     66.14    2.35 o
 -15  10   5   2353.53   2334.43   16.75 o
 -14  10   5      6.14      6.19    1.28 o
 -13  10   5    903.33    891.04    8.00 o
 -12  10   5     17.33     17.60    1.39 o
 -11  10   5   2885.03   2925.71   16.75 o
 -10  10   5      6.87      6.29    0.96 o
  -9  10   5     37.74     45.66    1.60 o
  -8  10   5      0.02     -0.53    0.64 <
  -7  10   5    637.62    678.76    5.23 o
  -6  10   5     14.76     16.00    0.96 o
  -5  10   5   1524.14   1511.02    8.43 o
  -4  10   5      3.11      2.35    0.64 o
  -3  10   5   4047.69   4020.39   17.92 o
  -2  10   5      9.94     10.45    0.75 o
  -1  10   5  11048.00  11078.50   43.20 o
   0  10   5     39.41     39.26    1.28 o
   1  10   5   5821.22   5531.84   24.85 o
   2  10   5      0.14     -0.11    0.64 <
   3  10   5   2943.99   2914.94   16.11 o
   4  10   5      0.03      0.00    0.75 <
   5  10   5   2692.68   2667.78   14.61 o
   6  10   5     61.92     61.55    2.13 o
   7  10   5      0.70      3.09    0.96 o
   8  10   5     74.95     77.23    2.67 o
   9  10   5    198.60    215.05    3.95 o
 -14  11   5    691.94    702.97    7.79 o
 -13  11   5     50.72     48.32    2.13 o
 -12  11   5      7.75      8.43    1.28 o
 -11  11   5      0.04      1.49    0.96 <
 -10  11   5     14.61     13.76    1.17 o
  -9  11   5    158.65    159.05    2.56 o
  -8  11   5    169.81    171.21    2.45 o
  -7  11   5    337.43    330.79    3.20 o
  -6  11   5     29.24     27.52    1.17 o
  -5  11   5     13.96     14.72    1.07 o
  -4  11   5      7.70      8.43    0.85 o
  -3  11   5     78.78     81.60    1.71 o
  -2  11   5    258.78    256.98    2.88 o
  -1  11   5     78.96     81.82    1.81 o
   0  11   5    443.54    448.77    3.95 o
   1  11   5    594.94    586.49    5.01 o
   2  11   5     47.85     48.64    1.81 o
   3  11   5     46.55     45.66    1.92 o
   4  11   5     73.95     75.42    2.24 o
   5  11   5     67.07     67.42    2.24 o
   6  11   5    182.29    190.09    3.31 o
   7  11   5    124.50    132.06    2.77 o
   8  11   5   1747.03   1742.61   12.37 o
 -13  12   5     38.78     39.26    1.92 o
 -12  12   5   4722.25   4575.73   25.60 o
 -11  12   5     24.64     26.03    1.60 o
 -10  12   5     11.41     18.56    1.71 o
  -9  12   5     23.40     23.57    1.39 o
  -8  12   5    602.17    651.13    6.29 o
  -7  12   5      0.14     -0.11    0.75 <
  -6  12   5  10522.00   9981.16   45.44 o
  -5  12   5      2.28      1.92    0.75 <
  -4  12   5    662.48    673.85    5.44 o
  -3  12   5      1.21      0.32    0.64 <
  -2  12   5     51.77     64.11    1.92 o
  -1  12   5      1.56      2.67    0.75 o
   0  12   5   3516.07   3314.00   17.07 o
   1  12   5      6.62      7.57    0.96 o
   2  12   5   3273.32   3142.79   17.28 o
   3  12   5     20.56     21.87    1.60 o
   4  12   5   8464.09   8307.25   39.15 o
   5  12   5      7.24      6.72    1.17 o
   6  12   5   3968.36   3842.78   21.87 o
   7  12   5      2.08      1.81    1.07 <
 -12  13   5     31.96     34.35    1.81 o
 -11  13   5     65.39     71.04    2.35 o
 -10  13   5    408.81    399.60    4.59 o
  -9  13   5    238.33    242.68    3.84 o
  -8  13   5    346.50    340.50    4.37 o
  -7  13   5   1184.07   1152.60    8.75 o
  -6  13   5    167.66    166.62    3.63 o
  -5  13   5     88.50     82.03    2.24 o
  -4  13   5    176.44    179.64    2.88 o
  -3  13   5    170.27    176.76    2.77 o
  -2  13   5     63.35     62.94    1.92 o
  -1  13   5     15.45     18.24    1.17 o
   0  13   5      9.79      8.96    1.17 o
   1  13   5      0.88      1.17    0.85 <
   2  13   5     17.49     20.16    1.28 o
   3  13   5      3.25      6.08    0.96 o
   4  13   5     17.46     19.41    1.49 o
   5  13   5      3.81      9.49    1.28 o
   6  13   5      0.09     -0.32    1.07 <
 -11  14   5   4182.49   4255.07   24.43 o
 -10  14   5      1.40     -0.64    0.96 <
  -9  14   5    867.28    875.89    8.64 o
  -8  14   5      6.68      5.65    1.17 o
  -7  14   5  17116.20  16905.90   77.87 o
  -6  14   5     14.62     15.15    1.39 o
  -5  14   5   9236.54   9054.17   42.35 o
  -4  14   5      0.18     -0.64    0.85 <
  -3  14   5   1417.81   1441.79    9.60 o
  -2  14   5      1.18      1.92    0.85 <
  -1  14   5  12667.50  12500.80   50.78 o
   0  14   5     13.64     14.40    1.17 o
   1  14   5   4402.58   4376.25   22.19 o
   2  14   5      6.82      6.61    1.07 o
   3  14   5   2095.25   2102.52   13.01 o
   4  14   5      2.40      2.24    0.96 <
   5  14   5    749.87    773.16    7.57 o
  -9  15   5    155.07    151.79    3.31 o
  -8  15   5    131.85    128.65    2.88 o
  -7  15   5    283.23    285.99    4.05 o
  -6  15   5    213.96    218.47    3.41 o
  -5  15   5    131.76    134.73    2.77 o
  -4  15   5    152.03    154.14    2.99 o
  -3  15   5   1064.36   1042.73    7.68 o
  -2  15   5   1018.69   1009.44    7.57 o
  -1  15   5    133.73    129.82    2.67 o
   0  15   5     23.35     21.23    1.39 o
   1  15   5     10.97     10.13    1.17 o
   2  15   5    189.83    191.16    3.20 o
   3  15   5    131.47    126.62    2.88 o
  -7  16   5      8.09      7.47    1.28 o
  -6  16   5   1121.32   1118.14    8.96 o
  -5  16   5      3.56      2.56    1.07 <
  -4  16   5   1438.00   1455.55   10.13 o
  -3  16   5     24.51     25.07    1.60 o
  -2  16   5  15666.90  15126.70   63.36 o
  -1  16   5     24.93     22.93    1.60 o
   0  16   5     64.77     79.15    2.67 o
   1  16   5      2.05      2.56    1.07 <
 -18   0   6     13.92     19.52    2.45 o
 -16   0   6  13328.80  13524.20   88.33 o
 -14   0   6    178.62    249.93    5.76 o
 -12   0   6   5393.82   5083.60   32.22 o
 -10   0   6    997.12    886.24    8.21 o
  -8   0   6   3992.78   3868.81   27.84 o
  -6   0   6   3899.26   4146.80   42.14 o
  -4   0   6   7710.81   8257.75   61.98 o
  -2   0   6  14563.50  14997.10  101.23 o
   0   0   6  57429.10  51560.70  383.81 o
   2   0   6    954.93    820.10   10.67 o
   4   0   6   1698.83   1659.40   18.45 o
   6   0   6   3849.04   3911.37   26.99 o
   8   0   6   2863.08   2936.38   22.19 o
  10   0   6  16602.40  16050.30  145.18 o
 -18   1   6     78.37     72.43    2.88 o
 -17   1   6      7.51      8.43    1.39 o
 -16   1   6    147.56    149.13    3.20 o
 -15   1   6    732.06    727.29    6.61 o
 -14   1   6   2135.57   2039.16   13.55 o
 -13   1   6    563.73    536.46    5.55 o
 -12   1   6     32.22     37.44    1.49 o
 -11   1   6    266.95    275.96    2.99 o
 -10   1   6    561.28    596.51    6.61 o
  -9   1   6     24.07     21.01    1.28 o
  -8   1   6    175.59    171.10    2.35 o
  -7   1   6      4.52      4.69    0.64 o
  -6   1   6    132.79    138.78    2.56 o
  -5   1   6    807.92    839.30    7.47 o
  -4   1   6    426.65    419.97    4.48 o
  -3   1   6    531.90    540.83    5.01 o
  -2   1   6    417.09    423.38    4.05 o
  -1   1   6      2.09      2.45    0.64 o
   0   1   6    345.43    345.73    3.95 o
   1   1   6     82.13     88.11    2.13 o
   2   1   6    313.75    314.47    4.59 o
   3   1   6    138.48    141.02    2.77 o
   4   1   6    574.65    585.95    5.55 o
   5   1   6   1222.15   1205.08    8.96 o
   6   1   6    770.26    744.15    5.87 o
   7   1   6    231.62    227.11    3.41 o
   8   1   6     31.87     32.96    1.71 o
   9   1   6      8.17     10.67    1.28 o
  10   1   6      0.17      2.88    1.39 <
 -18   2   6      2.72      2.13    1.17 <
 -17   2   6   1800.91   1805.86   13.23 o
 -16   2   6      5.80      5.76    1.17 o
 -15   2   6   2387.61   2417.10   15.68 o
 -14   2   6      4.12      3.31    0.96 o
 -13   2   6   1729.78   1788.26   11.41 o
 -12   2   6      0.72      1.39    0.75 <
 -11   2   6  11755.20  12127.80   48.86 o
 -10   2   6      9.47      8.96    0.75 o
  -9   2   6      8.67      5.87    0.85 o
  -8   2   6      1.81      2.13    0.53 o
  -7   2   6  14700.20  14584.40   69.98 o
  -6   2   6     15.41     16.11    0.85 o
  -5   2   6   5845.15   5567.04   38.94 o
  -4   2   6      1.68     -0.96    0.53 <
  -3   2   6    679.17    724.31    7.04 o
  -2   2   6     21.16     19.84    1.28 o
  -1   2   6  33565.70  30895.90  211.64 o
   0   2   6     19.07     17.81    1.17 o
   1   2   6  36220.40  33073.50  224.12 o
   2   2   6      0.38      0.21    0.53 <
   3   2   6    712.16    671.08    6.51 o
   4   2   6     16.68     19.20    1.28 o
   5   2   6  15121.80  14262.00   70.62 o
   6   2   6    150.28    155.42    2.77 o
   7   2   6   1859.03   1864.11   11.95 o
   8   2   6     17.31     15.25    1.39 o
   9   2   6   6374.58   6412.53   32.43 o
  10   2   6      0.27      0.21    1.28 <
 -17   3   6    530.22    514.38    5.97 o
 -16   3   6      0.06      0.64    0.96 <
 -15   3   6    361.21    359.81    4.69 o
 -14   3   6    363.42    355.01    4.69 o
 -13   3   6    291.61    284.60    3.52 o
 -12   3   6    126.40    122.67    2.45 o
 -11   3   6    173.06    165.24    2.45 o
 -10   3   6     95.02     92.59    1.92 o
  -9   3   6    603.69    614.33    5.44 o
  -8   3   6    615.36    619.34    5.33 o
  -7   3   6    412.33    404.93    3.63 o
  -6   3   6    136.16    137.82    2.03 o
  -5   3   6    329.05    330.58    3.84 o
  -4   3   6    747.17    740.63    6.61 o
  -3   3   6    418.21    424.24    4.91 o
  -2   3   6    135.98    148.27    2.56 o
  -1   3   6   3065.09   3085.94   20.37 o
   0   3   6    677.66    669.69    5.76 o
   1   3   6    588.98    602.59    5.87 o
   2   3   6    618.26    617.21    6.08 o
   3   3   6    130.53    130.35    2.45 o
   4   3   6    187.79    187.96    3.20 o
   5   3   6    962.17    950.78    7.57 o
   6   3   6    122.67    123.31    2.56 o
   7   3   6    148.72    150.09    2.88 o
   8   3   6     29.16     30.08    1.71 o
   9   3   6    160.04    164.49    3.31 o
  10   3   6      1.66      3.84    1.28 <
 -17   4   6     50.37     47.79    2.24 o
 -16   4   6   3290.02   3156.45   17.92 o
 -15   4   6     53.07     54.40    2.24 o
 -14   4   6     41.57     50.56    2.03 o
 -13   4   6     24.87     26.56    1.39 o
 -12   4   6   4523.56   4368.68   21.33 o
 -11   4   6      0.10      0.21    0.64 <
 -10   4   6   2394.13   2504.57   13.97 o
  -9   4   6      2.73      3.20    0.64 o
  -8   4   6   2680.17   2657.86   13.44 o
  -7   4   6     21.55     23.47    1.07 o
  -6   4   6    392.15    412.29    3.95 o
  -5   4   6     13.88      3.63    0.96 o
  -4   4   6   4548.14   4565.06   28.27 o
  -3   4   6      1.83     -1.81    0.53 <
  -2   4   6  28217.70  26762.70  132.38 o
  -1   4   6      0.21      0.00    0.64 <
   0   4   6   8789.12   8973.74   53.12 o
   1   4   6     63.07     64.22    1.92 o
   2   4   6   2316.79   2153.51   13.23 o
   3   4   6     24.61     25.71    1.39 o
   4   4   6      6.30     14.40    1.28 o
   5   4   6    101.58     98.99    2.13 o
   6   4   6   2133.92   2154.04   13.12 o
   7   4   6      6.40      6.61    0.96 o
   8   4   6    647.05    617.96    6.19 o
   9   4   6     27.09     31.36    1.81 o
  10   4   6     47.00     46.72    2.56 o
 -17   5   6     32.46     35.20    1.92 o
 -16   5   6    246.55    228.07    3.84 o
 -15   5   6    455.44    435.65    5.23 o
 -14   5   6      0.62      2.45    0.96 <
 -13   5   6     35.37     37.12    1.71 o
 -12   5   6     60.77     70.19    2.03 o
 -11   5   6    352.87    349.14    4.37 o
 -10   5   6      0.02      0.96    0.75 <
  -9   5   6    164.51    170.78    2.45 o
  -8   5   6     47.83     47.58    1.39 o
  -7   5   6    139.91    139.21    2.03 o
  -6   5   6     68.91     70.30    1.60 o
  -5   5   6     47.52     47.79    1.39 o
  -4   5   6    514.29    510.96    4.37 o
  -3   5   6     38.95     38.62    1.28 o
  -2   5   6    197.85    202.36    2.99 o
  -1   5   6     13.56     15.25    1.17 o
   0   5   6     40.73     39.47    1.60 o
   1   5   6     43.82     48.96    1.60 o
   2   5   6     50.79     52.06    1.71 o
   3   5   6    440.51    438.64    4.80 o
   4   5   6    967.42    942.67    7.36 o
   5   5   6    260.84    260.17    3.20 o
   6   5   6      0.03      0.85    0.75 <
   7   5   6     85.22     86.62    2.24 o
   8   5   6     60.80     62.19    2.13 o
   9   5   6      0.01      1.28    0.96 <
  10   5   6     97.71     95.69    3.09 o
 -17   6   6   2071.72   2025.72   14.83 o
 -16   6   6      0.12      0.32    1.07 <
 -15   6   6    612.53    637.05    6.93 o
 -14   6   6     34.75     31.58    2.24 o
 -13   6   6    422.04    413.78    4.69 o
 -12   6   6      7.58      7.25    0.96 o
 -11   6   6    315.43    311.70    3.95 o
 -10   6   6     24.42     23.47    1.39 o
  -9   6   6   9205.79   9027.72   39.90 o
  -8   6   6      5.38      5.87    0.64 o
  -7   6   6   9790.40   9659.44   42.14 o
  -6   6   6     64.70     68.16    1.49 o
  -5   6   6   6186.28   6156.09   30.19 o
  -4   6   6      0.07     -0.11    0.43 <
  -3   6   6   1754.55   1736.53   11.52 o
  -2   6   6      5.16      5.55    0.75 o
  -1   6   6  15073.60  14649.40   69.98 o
   0   6   6     71.63     74.46    1.71 o
   1   6   6   6415.26   6628.54   34.24 o
   2   6   6     12.81     13.44    1.07 o
   3   6   6    558.16    619.02    5.44 o
   4   6   6      8.48      8.64    0.96 o
   5   6   6   5442.20   5334.60   25.28 o
   6   6   6     33.02     33.28    1.49 o
   7   6   6    201.62    218.68    3.09 o
   8   6   6     41.54     40.00    1.71 o
   9   6   6    548.90    518.22    5.33 o
 -16   7   6    419.48    405.78    5.65 o
 -15   7   6      2.69      4.59    1.28 o
 -14   7   6    717.88    690.92    7.47 o
 -13   7   6    682.61    650.92    6.08 o
 -12   7   6     86.95     81.71    2.24 o
 -11   7   6     30.34     32.43    1.60 o
 -10   7   6    231.51    235.75    3.09 o
  -9   7   6    585.54    574.01    5.12 o
  -8   7   6    678.70    671.40    5.33 o
  -7   7   6     40.63     38.94    1.39 o
  -6   7   6    299.60    308.82    3.41 o
  -5   7   6    552.58    549.26    4.69 o
  -4   7   6    336.31    328.45    3.52 o
  -3   7   6    322.28    318.31    3.41 o
  -2   7   6    901.62    868.53    6.29 o
  -1   7   6    191.96    188.49    2.67 o
   0   7   6    114.47    112.75    2.03 o
   1   7   6    222.47    219.85    2.88 o
   2   7   6     34.49     35.10    1.49 o
   3   7   6     79.47     76.06    2.03 o
   4   7   6     19.02     19.41    1.28 o
   5   7   6      7.72      7.57    1.07 o
   6   7   6    350.95    351.17    3.95 o
   7   7   6     33.24     36.70    1.60 o
   8   7   6     70.95     69.12    2.13 o
   9   7   6      6.24      9.71    1.17 o
 -16   8   6   1382.53   1520.94   12.80 o
 -15   8   6      6.87      6.72    1.28 o
 -14   8   6      1.00      3.41    1.39 <
 -13   8   6     14.23     14.51    1.39 o
 -12   8   6    133.00    134.41    3.09 o
 -11   8   6     30.15     29.87    1.60 o
 -10   8   6   5596.90   5614.30   28.59 o
  -9   8   6      3.86      2.99    0.75 o
  -8   8   6    136.42    159.69    2.88 o
  -7   8   6      3.13      3.52    0.75 o
  -6   8   6   7039.21   6591.10   31.47 o
  -5   8   6      2.46      2.67    0.64 o
  -4   8   6    666.06    625.64    5.44 o
  -3   8   6      3.35      3.20    0.75 o
  -2   8   6   7537.70   7651.85   34.03 o
  -1   8   6      0.46      0.43    0.53 <
   0   8   6    132.18    122.14    2.45 o
   1   8   6      4.01      3.20    0.75 o
   2   8   6   2220.10   2197.14   11.95 o
   3   8   6     45.83     43.10    1.71 o
   4   8   6    272.28    280.44    3.73 o
   5   8   6     52.55     56.00    2.13 o
   6   8   6  10874.60  10556.60   46.19 o
   7   8   6     13.96     12.37    1.17 o
   8   8   6   1887.54   1880.64   11.84 o
   9   8   6      5.17      8.53    5.01 <
 -15   9   6     75.52     74.99    3.20 o
 -14   9   6    105.20    106.14    3.41 o
 -13   9   6     22.96     25.28    1.92 o
 -12   9   6    146.56    143.90    3.09 o
 -11   9   6    294.75    289.94    4.05 o
 -10   9   6    239.51    244.60    3.31 o
  -9   9   6     24.30     28.16    1.39 o
  -8   9   6    516.65    508.94    4.69 o
  -7   9   6   1051.05   1051.69    7.04 o
  -6   9   6    662.22    662.86    5.44 o
  -5   9   6    471.55    474.16    4.48 o
  -4   9   6     20.96     20.37    1.07 o
  -3   9   6     14.68     17.60    1.07 o
  -2   9   6      5.93      7.79    0.85 o
  -1   9   6     95.54     98.78    1.92 o
   0   9   6    636.85    620.30    4.91 o
   1   9   6    747.59    732.09    5.76 o
   2   9   6    270.48    263.59    3.41 o
   3   9   6    361.01    349.57    4.16 o
   4   9   6    470.73    458.59    4.91 o
   5   9   6    795.28    795.57    7.15 o
   6   9   6    524.09    505.84    5.01 o
   7   9   6     16.90     19.52    1.49 o
   8   9   6     34.33     39.36    2.03 o
 -15  10   6    477.71    476.93    6.83 o
 -14  10   6     11.04     12.69    1.81 o
 -13  10   6   9514.46   9525.13   53.34 o
 -12  10   6      5.06      5.76    1.17 o
 -11  10   6  15819.60  15867.40   75.42 o
 -10  10   6      0.95      1.28    0.85 <
  -9  10   6   3688.29   3673.49   19.31 o
  -8  10   6      1.80      1.49    0.75 <
  -7  10   6   3861.46   4203.55   21.12 o
  -6  10   6     65.93     62.72    1.81 o
  -5  10   6  14358.50  14092.00   59.31 o
  -4  10   6      9.54      9.28    0.85 o
  -3  10   6     32.33     25.17    1.28 o
  -2  10   6      3.41      3.73    0.75 o
  -1  10   6  17107.40  16971.20   70.62 o
   0  10   6     20.17     20.27    1.17 o
   1  10   6   5442.30   5453.11   25.81 o
   2  10   6      7.78      8.75    1.07 o
   3  10   6   1593.23   1540.25   10.77 o
   4  10   6      0.63      0.85    0.85 <
   5  10   6   2955.25   2960.60   15.57 o
   6  10   6     45.21     45.76    1.92 o
   7  10   6  14944.60  14695.10   65.82 o
 -14  11   6    541.81    529.95    7.79 o
 -13  11   6    213.85    213.24    4.80 o
 -12  11   6      0.71      1.49    1.17 <
 -11  11   6    453.67    466.05    5.87 o
 -10  11   6    354.63    352.23    4.48 o
  -9  11   6     12.45     15.04    1.39 o
  -8  11   6    186.32    186.14    2.88 o
  -7  11   6      1.99      2.67    0.75 o
  -6  11   6      0.02      2.45    0.75 o
  -5  11   6    415.27    410.26    3.95 o
  -4  11   6    223.40    226.79    2.77 o
  -3  11   6     82.18     81.92    1.81 o
  -2  11   6     13.15     15.15    1.07 o
  -1  11   6     82.58     86.94    2.24 o
   0  11   6      2.56      5.23    0.96 o
   1  11   6    131.17    127.37    2.56 o
   2  11   6      0.13      2.56    0.85 o
   3  11   6    135.40    133.66    2.88 o
   4  11   6      5.22      5.87    1.17 o
   5  11   6   1110.62   1084.65    8.53 o
   6  11   6    230.87    228.81    3.84 o
   7  11   6      6.78      8.00    1.28 o
 -13  12   6      8.43     10.45    1.71 o
 -12  12   6    930.96    929.55    8.43 o
 -11  12   6     11.78     11.52    1.49 o
 -10  12   6   2096.77   2034.68   13.76 o
  -9  12   6      2.16      1.92    1.07 <
  -8  12   6   1065.84   1060.75   10.03 o
  -7  12   6      8.55      8.00    1.07 o
  -6  12   6   2204.41   2279.06   13.76 o
  -5  12   6      4.14      3.95    0.85 o
  -4  12   6    358.04    383.17    4.27 o
  -3  12   6     11.24     13.87    1.07 o
  -2  12   6    769.33    739.35    5.87 o
  -1  12   6      0.26      0.32    0.75 <
   0  12   6    480.19    481.84    5.55 o
   1  12   6      8.48      8.43    1.17 o
   2  12   6   1423.50   1420.24   10.45 o
   3  12   6      8.34      8.96    1.39 o
   4  12   6   6609.54   6566.46   32.22 o
   5  12   6     66.23     65.39    2.45 o
   6  12   6   1786.82   1766.93   13.12 o
 -12  13   6    113.94    118.62    3.31 o
 -11  13   6    138.39    137.07    3.41 o
 -10  13   6      0.17      0.32    1.07 <
  -9  13   6     36.05     43.31    2.24 o
  -8  13   6      0.89      1.81    1.17 <
  -7  13   6     33.09     34.03    1.71 o
  -6  13   6     50.39     48.54    1.81 o
  -5  13   6    329.86    330.90    3.95 o
  -4  13   6    186.79    186.78    2.88 o
  -3  13   6    405.48    394.90    4.05 o
  -2  13   6    709.72    697.75    5.65 o
  -1  13   6      0.18      1.17    0.85 <
   0  13   6     68.68     67.10    2.24 o
   1  13   6    328.04    315.96    4.27 o
   2  13   6    203.53    196.17    3.52 o
   3  13   6     11.08     13.55    1.39 o
   4  13   6      0.97      4.91    1.28 o
   5  13   6      1.06      2.35    1.28 <
 -11  14   6     90.63    111.69    3.63 o
 -10  14   6      1.58     -0.32    1.17 <
  -9  14   6    642.54    629.48    7.47 o
  -8  14   6      0.67      0.32    0.96 <
  -7  14   6      6.39     13.76    1.49 o
  -6  14   6      9.89      9.28    1.17 o
  -5  14   6   1767.35   1732.37   11.41 o
  -4  14   6     25.01     24.21    1.39 o
  -3  14   6    518.31    539.02    5.12 o
  -2  14   6      4.41      4.05    0.96 o
  -1  14   6    813.74    776.79    6.40 o
   0  14   6      2.16      1.60    0.96 <
   1  14   6   1890.74   1844.91   12.37 o
   2  14   6     29.64     29.01    1.71 o
   3  14   6   1717.00   1778.98   12.59 o
  -9  15   6    159.44    165.98    4.05 o
  -8  15   6    181.15    181.34    3.73 o
  -7  15   6     36.50     37.34    2.03 o
  -6  15   6    120.41    115.53    2.88 o
  -5  15   6     26.93     26.45    1.71 o
  -4  15   6    182.67    180.17    3.41 o
  -3  15   6      1.02      2.35    1.07 <
  -2  15   6     40.84     40.11    1.81 o
  -1  15   6     77.66     80.96    2.45 o
   0  15   6    205.82    207.69    3.73 o
   1  15   6    125.59    126.94    3.31 o
  -6  16   6   1803.48   1888.22   13.65 o
  -5  16   6     11.93     10.35    1.39 o
  -4  16   6    614.00    602.17    6.51 o
  -3  16   6      7.48      6.40    1.28 o
  -2  16   6      0.16      1.92    1.39 <
 -17   0   7     28.17     26.45    2.77 o
 -15   0   7      2.07      2.13    1.71 <
 -13   0   7      1.57      0.85    0.96 <
 -11   0   7     25.71     26.03    1.60 o
  -9   0   7      8.86      8.85    1.17 o
  -7   0   7     19.91     22.51    1.71 o
  -5   0   7     12.82     12.16    1.39 o
  -3   0   7     24.13     23.47    1.71 o
  -1   0   7      9.50      8.43    1.17 o
   1   0   7      9.14      9.92    1.60 o
   3   0   7      0.05     -0.64    0.96 <
   5   0   7     46.05     48.22    2.77 o
   7   0   7     52.16     48.11    2.67 o
   9   0   7     28.03     26.56    2.77 o
 -18   1   7      0.34      0.85    1.28 <
 -17   1   7     70.29     69.02    2.77 o
 -16   1   7     53.02     57.92    2.77 o
 -15   1   7   1094.42   1046.67   10.13 o
 -14   1   7   1644.51   1571.08   12.05 o
 -13   1   7    313.05    299.75    3.73 o
 -12   1   7     24.75     23.15    1.28 o
 -11   1   7    698.12    687.72    5.01 o
 -10   1   7    379.00    383.06    3.41 o
  -9   1   7     61.05     64.22    1.71 o
  -8   1   7    195.36    191.58    2.45 o
  -7   1   7    775.99    771.56    5.87 o
  -6   1   7   1453.17   1478.38   10.24 o
  -5   1   7    696.58    691.24    7.36 o
  -4   1   7    645.95    657.42    6.83 o
  -3   1   7     86.12     90.67    2.24 o
  -2   1   7     76.61     72.00    1.81 o
  -1   1   7     93.35     96.65    2.35 o
   0   1   7      2.85      2.99    0.85 o
   1   1   7     10.64     10.56    1.17 o
   2   1   7    209.65    196.38    3.20 o
   3   1   7      6.43      8.96    1.07 o
   4   1   7   1061.82   1039.74    8.75 o
   5   1   7    452.64    441.30    5.44 o
   6   1   7    232.82    238.52    3.84 o
   7   1   7     27.58     27.20    1.60 o
   8   1   7      5.23      6.93    1.17 o
   9   1   7    248.77    251.53    4.16 o
 -18   2   7      8.75      7.15    1.39 o
 -17   2   7   4425.26   4432.15   26.77 o
 -16   2   7     30.57     27.95    1.92 o
 -15   2   7  14745.80  14441.30   77.55 o
 -14   2   7     11.52     12.05    1.39 o
 -13   2   7  11751.70  11200.60   51.42 o
 -12   2   7      0.80      0.85    0.75 <
 -11   2   7   6463.06   6291.56   26.77 o
 -10   2   7     19.51     20.16    1.07 o
  -9   2   7   1317.14   1342.48    8.96 o
  -8   2   7     19.54     21.23    0.96 o
  -7   2   7    335.97    397.89    3.63 o
  -6   2   7     16.72     17.71    0.96 o
  -5   2   7  19851.30  19531.80   96.75 o
  -4   2   7      5.47      4.91    0.75 o
  -3   2   7     44.02     41.60    1.92 o
  -2   2   7     11.05     11.41    1.17 o
  -1   2   7   4790.31   4520.26   33.18 o
   0   2   7    103.79    105.82    2.67 o
   1   2   7     32.25     41.50    1.92 o
   2   2   7     11.80     14.40    1.17 o
   3   2   7  19946.60  19829.00  101.87 o
   4   2   7     47.30     51.20    2.13 o
   5   2   7   3021.21   2899.37   17.39 o
   6   2   7      0.19     -0.21    0.85 <
   7   2   7   2817.55   2786.72   16.64 o
   8   2   7    160.73    161.72    3.31 o
   9   2   7   2347.27   2332.72   15.25 o
 -17   3   7    105.42    101.66    2.99 o
 -16   3   7    235.56    234.79    4.16 o
 -15   3   7    409.95    397.57    5.23 o
 -14   3   7    177.27    175.58    4.69 o
 -13   3   7     30.45     35.52    1.71 o
 -12   3   7    242.21    244.81    3.31 o
 -11   3   7     52.12     54.30    1.71 o
 -10   3   7      6.20      6.61    0.85 o
  -9   3   7     69.98     69.98    1.92 o
  -8   3   7    121.48    124.38    1.81 o
  -7   3   7    343.63    345.19    3.20 o
  -6   3   7   1265.63   1285.19    8.64 o
  -5   3   7   1600.99   1603.08   10.13 o
  -4   3   7   2245.24   2210.90   15.47 o
  -3   3   7   2919.28   2881.66   18.24 o
  -2   3   7   3936.53   3914.68   25.07 o
  -1   3   7    887.69    878.34    8.64 o
   0   3   7    187.65    190.20    2.99 o
   1   3   7     88.29     91.10    2.24 o
   2   3   7    150.39    146.04    2.67 o
   3   3   7    191.37    192.97    3.52 o
   4   3   7    529.26    516.19    6.19 o
   5   3   7     98.47     99.21    2.56 o
   6   3   7     60.05     65.07    2.45 o
   7   3   7     63.68     65.39    2.35 o
   8   3   7    251.88    260.17    4.05 o
   9   3   7      0.11      1.17    1.07 <
 -17   4   7     26.25     24.43    1.92 o
 -16   4   7   4704.58   4877.29   27.63 o
 -15   4   7      0.39      0.96    1.07 <
 -14   4   7   4139.71   4177.63   22.93 o
 -13   4   7     12.06     11.84    1.17 o
 -12   4   7   1798.23   1723.94   10.56 o
 -11   4   7      3.04      2.45    0.75 o
 -10   4   7   5705.64   5649.82   27.09 o
  -9   4   7      6.23      6.08    0.85 o
  -8   4   7   3174.08   3132.66   14.93 o
  -7   4   7      5.10      6.08    0.64 o
  -6   4   7  16303.00  15552.40   68.80 o
  -5   4   7      5.53      5.97    0.64 o
  -4   4   7    414.38    402.58    4.37 o
  -3   4   7     13.32     15.04    1.07 o
  -2   4   7    525.98    557.47    7.04 o
  -1   4   7      2.06      1.71    0.64 <
   0   4   7  12666.00  12495.80   59.95 o
   1   4   7      0.09      1.71    0.75 <
   2   4   7   4146.06   4264.99   23.25 o
   3   4   7      4.28      5.12    0.96 o
   4   4   7    901.60    902.34    8.00 o
   5   4   7      2.39      1.81    0.96 <
   6   4   7   2450.40   2396.08   15.47 o
   7   4   7      5.63      4.37    1.07 o
   8   4   7   1389.97   1399.65   10.24 o
   9   4   7     15.80     16.11    1.60 o
 -17   5   7    378.81    377.83    5.87 o
 -16   5   7     81.64     80.64    3.09 o
 -15   5   7    162.33    158.41    3.52 o
 -14   5   7     29.63     30.94    1.71 o
 -13   5   7    135.53    138.35    2.88 o
 -12   5   7   1428.20   1395.49    9.60 o
 -11   5   7   1736.19   1705.16   11.20 o
 -10   5   7    438.01    459.01    4.80 o
  -9   5   7     16.83     18.13    1.28 o
  -8   5   7     48.61     49.07    1.60 o
  -7   5   7      0.02      1.07    0.53 <
  -6   5   7    213.43    205.45    2.56 o
  -5   5   7    474.83    461.15    3.95 o
  -4   5   7    179.21    176.44    2.35 o
  -3   5   7    914.34    909.49    6.51 o
  -2   5   7    103.79    108.27    2.13 o
  -1   5   7      2.42      4.37    0.75 o
   0   5   7    502.70    492.30    5.01 o
   1   5   7    471.38    466.69    4.80 o
   2   5   7    351.56    344.98    3.84 o
   3   5   7    595.92    588.09    5.23 o
   4   5   7   1058.83   1059.69    8.21 o
   5   5   7     79.03     82.46    2.45 o
   6   5   7     77.68     78.72    2.56 o
   7   5   7      0.34      3.09    1.07 <
   8   5   7    365.08    372.29    4.80 o
 -17   6   7   7557.91   7411.52   41.92 o
 -16   6   7      6.34      6.61    1.39 o
 -15   6   7    147.97    170.57    3.84 o
 -14   6   7      7.06      6.61    1.07 o
 -13   6   7     42.28     49.18    2.03 o
 -12   6   7     11.40     13.01    1.28 o
 -11   6   7  34145.00  33366.20  147.96 o
 -10   6   7      1.05      2.56    0.85 o
  -9   6   7  14738.40  14364.10   68.91 o
  -8   6   7      1.98      2.35    0.64 o
  -7   6   7   3517.95   3766.08   17.81 o
  -6   6   7      0.38      0.53    0.53 <
  -5   6   7  10712.20  10573.00   43.95 o
  -4   6   7      5.79      5.97    0.75 o
  -3   6   7  50814.90  46848.20  195.43 o
  -2   6   7     11.04     11.73    0.96 o
  -1   6   7   5571.61   5536.10   29.23 o
   0   6   7     40.87     43.84    1.71 o
   1   6   7  31072.40  29534.20  127.79 o
   2   6   7     11.34     11.52    1.07 o
   3   6   7     38.40     48.32    2.24 o
   4   6   7     18.13     18.35    1.28 o
   5   6   7      3.79      7.89    1.17 o
   6   6   7     57.04     59.95    2.24 o
   7   6   7   3006.30   2954.84   17.07 o
   8   6   7     32.29     34.46    2.03 o
 -16   7   7    164.78    163.42    4.27 o
 -15   7   7    396.45    378.90    5.33 o
 -14   7   7     29.15     28.27    1.71 o
 -13   7   7    362.16    375.17    4.80 o
 -12   7   7    863.42    875.78    7.25 o
 -11   7   7    790.31    781.91    6.51 o
 -10   7   7    352.77    363.01    4.16 o
  -9   7   7     72.19     76.06    2.24 o
  -8   7   7     11.31     15.25    1.07 o
  -7   7   7    238.25    235.85    2.99 o
  -6   7   7    196.55    202.46    2.88 o
  -5   7   7    358.11    365.89    3.95 o
  -4   7   7     26.36     28.27    1.28 o
  -3   7   7      3.34      4.48    0.75 o
  -2   7   7    189.27    196.71    2.77 o
  -1   7   7     91.08     91.85    2.03 o
   0   7   7      6.35      5.87    0.96 o
   1   7   7    223.05    216.65    3.20 o
   2   7   7     70.41     69.55    2.03 o
   3   7   7    110.05    109.77    2.45 o
   4   7   7      1.13      2.56    0.96 <
   5   7   7    226.79    214.84    3.84 o
   6   7   7     19.24     18.24    1.60 o
   7   7   7    145.48    144.86    3.09 o
   8   7   7     98.72    100.06    2.99 o
 -16   8   7    898.21    911.84    9.60 o
 -15   8   7     15.56     15.57    1.71 o
 -14   8   7   6686.42   6732.01   34.56 o
 -13   8   7      7.98      8.64    1.28 o
 -12   8   7    570.79    539.44    6.08 o
 -11   8   7      0.01     -0.75    0.75 <
 -10   8   7   1742.47   1802.45   11.41 o
  -9   8   7      0.08      0.11    0.85 <
  -8   8   7   1278.44   1292.23    9.39 o
  -7   8   7     14.65     13.76    1.07 o
  -6   8   7   2132.48   2224.66   13.23 o
  -5   8   7      0.44      0.64    0.75 <
  -4   8   7   6077.24   5943.27   28.69 o
  -3   8   7      0.62      0.21    0.64 <
  -2   8   7    482.75    459.01    4.59 o
  -1   8   7      9.53      9.49    0.96 o
   0   8   7   1390.00   1325.52    9.49 o
   1   8   7     67.35     63.90    2.03 o
   2   8   7     74.98     85.55    2.45 o
   3   8   7      7.16      8.43    1.07 o
   4   8   7   2273.95   2333.36   14.72 o
   5   8   7     41.65     40.54    2.13 o
   6   8   7   6541.93   6378.82   31.58 o
   7   8   7      2.02      1.39    1.07 <
 -15   9   7    110.92    111.26    3.52 o
 -14   9   7    177.34    176.44    3.63 o
 -13   9   7    232.71    224.55    4.05 o
 -12   9   7    733.92    740.95    7.36 o
 -11   9   7    375.27    375.06    5.01 o
 -10   9   7     29.94     34.35    1.81 o
  -9   9   7    204.29    208.87    3.84 o
  -8   9   7    561.33    561.74    5.76 o
  -7   9   7    384.29    388.72    4.48 o
  -6   9   7    169.45    165.02    2.88 o
  -5   9   7    564.36    546.38    5.33 o
  -4   9   7     40.47     37.44    1.71 o
  -3   9   7     29.29     31.79    1.39 o
  -2   9   7     42.90     46.62    1.71 o
  -1   9   7    190.21    181.13    2.88 o
   0   9   7    244.65    242.79    3.41 o
   1   9   7    239.40    236.49    3.52 o
   2   9   7    990.08    964.53    8.11 o
   3   9   7    204.67    207.59    3.63 o
   4   9   7    130.45    129.93    3.09 o
   5   9   7    170.50    166.30    3.52 o
   6   9   7    430.44    421.46    5.01 o
   7   9   7     28.73     26.24    1.81 o
 -14  10   7      1.29      3.31    1.28 <
 -13  10   7   1214.82   1242.20   11.63 o
 -12  10   7     13.20     13.23    1.60 o
 -11  10   7    824.66    871.09    8.96 o
 -10  10   7      8.65      6.72    1.28 o
  -9  10   7   3252.46   3133.83   19.73 o
  -8  10   7      1.81      2.03    0.96 <
  -7  10   7   4080.56   4046.74   21.76 o
  -6  10   7     85.03     83.20    2.13 o
  -5  10   7   1378.30   1334.05    9.07 o
  -4  10   7      2.12      3.31    0.85 o
  -3  10   7    300.11    293.88    3.73 o
  -2  10   7      8.69     11.41    1.07 o
  -1  10   7   1279.47   1229.51    8.75 o
   0  10   7      1.80      1.07    0.85 <
   1  10   7   5018.51   5103.97   26.88 o
   2  10   7    101.28    100.91    2.77 o
   3  10   7     23.03     18.99    1.71 o
   4  10   7     75.02     76.91    2.88 o
   5  10   7    419.31    428.51    6.19 o
   6  10   7     10.51     11.31    1.49 o
 -14  11   7      0.69     -0.11    1.39 <
 -13  11   7    150.85    160.33    4.27 o
 -12  11   7    445.94    447.92    6.51 o
 -11  11   7     45.69     45.12    2.45 o
 -10  11   7     15.23     13.65    1.49 o
  -9  11   7    267.59    264.02    4.37 o
  -8  11   7    169.66    172.17    3.09 o
  -7  11   7    444.48    432.13    4.69 o
  -6  11   7    139.84    133.13    2.67 o
  -5  11   7    204.50    193.40    3.20 o
  -4  11   7     48.92     52.59    1.81 o
  -3  11   7    109.55    113.82    2.35 o
  -2  11   7     21.00     23.15    1.49 o
  -1  11   7    301.59    295.38    3.95 o
   0  11   7    765.42    765.27    6.83 o
   1  11   7    286.57    281.40    4.05 o
   2  11   7    124.11    127.79    3.31 o
   3  11   7     13.47     13.97    1.71 o
   4  11   7   1347.71   1304.71   11.52 o
   5  11   7    431.17    434.16    6.61 o
 -13  12   7     13.05     12.59    2.03 o
 -12  12   7      6.28     25.39    2.24 o
 -11  12   7      4.68      2.99    1.39 <
 -10  12   7   3972.38   4074.69   23.68 o
  -9  12   7      3.54      2.88    1.17 <
  -8  12   7   2101.35   2183.59   13.97 o
  -7  12   7      0.10      0.85    0.85 <
  -6  12   7   2311.77   2298.69   13.87 o
  -5  12   7      0.76      1.81    0.85 <
  -4  12   7     40.35     36.48    1.92 o
  -3  12   7      1.87      1.49    0.85 <
  -2  12   7    323.92    301.14    4.16 o
  -1  12   7      4.87      3.63    1.07 o
   0  12   7   1667.06   1663.88   11.84 o
   1  12   7      0.05     -0.11    0.85 <
   2  12   7   1737.97   1714.45   13.01 o
   3  12   7      0.37      1.28    1.28 <
   4  12   7    124.97    118.62    3.84 o
 -11  13   7    273.94    277.78    5.12 o
 -10  13   7      2.68      3.31    1.28 <
  -9  13   7      2.33      4.59    1.28 o
  -8  13   7    117.53    119.37    2.77 o
  -7  13   7     41.05     44.27    2.35 o
  -6  13   7    136.56    137.71    3.20 o
  -5  13   7    165.86    161.82    3.31 o
  -4  13   7     93.21     93.55    2.77 o
  -3  13   7    193.37    189.13    3.31 o
  -2  13   7      0.56      0.11    0.96 <
  -1  13   7     67.96     68.59    2.35 o
   0  13   7    270.39    269.88    4.05 o
   1  13   7     65.73     71.15    2.77 o
   2  13   7      0.96      0.21    1.17 <
   3  13   7      2.37      3.20    1.60 <
 -10  14   7     10.34     10.24    1.81 o
  -9  14   7   4732.32   4651.25   33.92 o
  -8  14   7      5.57      4.91    1.39 o
  -7  14   7    564.97    595.55    7.15 o
  -6  14   7      3.83      5.01    1.17 o
  -5  14   7  26623.80  25942.00  116.59 o
  -4  14   7      0.07     -0.11    1.07 <
  -3  14   7   4000.42   3970.79   20.69 o
  -2  14   7      0.61     -0.11    0.96 <
  -1  14   7    809.44    813.91    8.00 o
   0  14   7      0.01      1.17    0.96 <
   1  14   7   5230.90   5201.05   29.33 o
  -8  15   7    232.45    235.64    5.97 o
  -7  15   7      2.16      2.45    1.39 <
  -6  15   7     31.85     31.68    2.35 o
  -5  15   7      7.21     10.88    1.49 o
  -4  15   7     66.81     63.68    2.56 o
  -3  15   7     12.74     12.59    1.39 o
  -2  15   7    219.98    221.45    3.95 o
  -1  15   7    605.98    599.07    6.61 o
 -18   0   8    787.24    745.43   13.76 o
 -16   0   8    534.10    602.17   11.41 o
 -14   0   8   8785.17   8989.64   56.96 o
 -12   0   8     17.07     14.72    1.49 o
 -10   0   8  69264.50  65080.40  361.09 o
  -8   0   8    342.57    295.91    4.16 o
  -6   0   8   2225.43   2003.00   16.64 o
  -4   0   8   3496.71   3525.32   26.77 o
  -2   0   8  22910.00  22365.20  157.98 o
   0   0   8    208.32    252.17    6.08 o
   2   0   8   8982.20   9126.18   60.80 o
   4   0   8   5317.02   5193.90   42.24 o
   6   0   8  17626.30  17308.70  102.94 o
   8   0   8   4034.08   3876.92   34.56 o
 -18   1   8   1375.80   1331.28   12.59 o
 -17   1   8    226.87    212.92    5.01 o
 -16   1   8      5.27      4.05    1.49 <
 -15   1   8     60.97     60.70    2.67 o
 -14   1   8    245.57    246.20    3.84 o
 -13   1   8   1571.73   1559.24    9.17 o
 -12   1   8   1437.87   1405.95    8.32 o
 -11   1   8    175.08    173.13    2.45 o
 -10   1   8     32.44     33.60    1.39 o
  -9   1   8    284.00    297.19    3.41 o
  -8   1   8    351.96    339.65    3.09 o
  -7   1   8    672.17    656.46    5.12 o
  -6   1   8    955.08    960.05    6.83 o
  -5   1   8    374.18    373.46    3.84 o
  -4   1   8    454.69    458.80    4.48 o
  -3   1   8   1307.94   1255.01    9.81 o
  -2   1   8    286.67    281.83    4.05 o
  -1   1   8    439.47    440.88    4.91 o
   0   1   8      0.00      0.32    0.85 <
   1   1   8     52.33     53.44    2.13 o
   2   1   8     43.41     47.58    1.92 o
   3   1   8    306.14    306.36    4.80 o
   4   1   8    115.71    113.93    2.99 o
   5   1   8    238.56    240.12    4.27 o
   6   1   8     14.63     15.89    1.60 o
   7   1   8    140.65    142.30    3.20 o
   8   1   8     95.65     96.22    3.20 o
 -17   2   8   2601.72   2632.58   20.91 o
 -16   2   8      3.11      4.27    1.39 o
 -15   2   8   4431.20   4411.03   26.56 o
 -14   2   8     14.41     13.65    1.39 o
 -13   2   8    412.36    362.69    4.05 o
 -12   2   8      4.65      5.33    0.85 o
 -11   2   8   6698.71   6577.55   28.05 o
 -10   2   8     37.73     38.40    1.49 o
  -9   2   8   6884.66   6880.82   31.04 o
  -8   2   8      5.61      6.72    0.75 o
  -7   2   8    857.11    886.34    5.97 o
  -6   2   8      2.00      2.13    0.53 o
  -5   2   8  13264.70  13130.10   60.48 o
  -4   2   8     15.81     14.93    0.96 o
  -3   2   8  38123.20  36157.40  181.56 o
  -2   2   8     85.41     83.84    2.24 o
  -1   2   8   5012.72   4912.28   30.08 o
   0   2   8     14.19     15.36    1.28 o
   1   2   8  13590.10  13304.00   66.35 o
   2   2   8      0.04      0.85    0.85 <
   3   2   8  11766.60  11652.90   62.83 o
   4   2   8      1.54      2.88    1.07 <
   5   2   8   1776.27   1857.28   13.87 o
   6   2   8      0.93      1.92    1.07 <
   7   2   8   8306.36   8208.90   40.64 o
   8   2   8     45.56     46.30    2.24 o
 -17   3   8     98.01     87.68    3.09 o
 -16   3   8    161.37    160.86    3.84 o
 -15   3   8     60.39     59.74    2.45 o
 -14   3   8      0.30      3.41    1.07 o
 -13   3   8    563.18    559.93    5.12 o
 -12   3   8   1028.35   1004.54    7.04 o
 -11   3   8   1713.32   1681.06    9.81 o
 -10   3   8    932.19    927.20    7.15 o
  -9   3   8    533.78    543.60    5.01 o
  -8   3   8    342.48    342.31    3.09 o
  -7   3   8    159.16    163.96    2.13 o
  -6   3   8    590.11    589.05    4.48 o
  -5   3   8      9.12      9.92    0.85 o
  -4   3   8    184.27    186.14    2.67 o
  -3   3   8    317.64    321.19    3.84 o
  -2   3   8    881.58    882.72    7.79 o
  -1   3   8    104.44    109.87    2.45 o
   0   3   8     22.72     25.92    1.60 o
   1   3   8    744.89    750.34    6.72 o
   2   3   8      0.60      0.53    0.85 <
   3   3   8    104.12    103.79    2.88 o
   4   3   8     72.39     67.74    2.67 o
   5   3   8    137.71    133.55    3.09 o
   6   3   8    108.31    111.47    2.99 o
   7   3   8    298.19    299.11    4.48 o
 -17   4   8      1.02      0.11    1.17 <
 -16   4   8   1212.82   1199.32   10.24 o
 -15   4   8      1.31     -0.75    0.96 <
 -14   4   8    864.67    875.57    7.79 o
 -13   4   8      8.81      7.25    1.07 o
 -12   4   8   3684.63   3556.68   17.71 o
 -11   4   8      0.41      1.07    0.75 <
 -10   4   8   2880.52   2863.84   15.57 o
  -9   4   8     12.81     10.99    1.07 o
  -8   4   8    542.71    593.95    4.91 o
  -7   4   8      8.19      8.85    0.85 o
  -6   4   8   1427.09   1411.81    8.53 o
  -5   4   8      0.27      0.64    0.53 <
  -4   4   8   1174.63   1220.66    8.00 o
  -3   4   8      0.42      1.17    0.64 <
  -2   4   8     25.79     46.51    2.03 o
  -1   4   8      0.43      1.28    0.75 <
   0   4   8   8147.23   7989.79   39.58 o
   1   4   8      9.74     11.20    1.17 o
   2   4   8   1590.72   1565.00   11.63 o
   3   4   8     53.33     51.63    2.56 o
   4   4   8   1229.24   1200.92   10.13 o
   5   4   8     10.74     11.63    1.39 o
   6   4   8     15.60     20.59    1.60 o
   7   4   8      1.31      0.00    1.07 <
 -17   5   8     11.83     13.97    1.71 o
 -16   5   8    147.09    147.74    3.63 o
 -15   5   8     61.85     58.03    2.45 o
 -14   5   8     79.25     76.70    2.67 o
 -13   5   8      1.93      2.03    0.96 <
 -12   5   8     30.67     31.79    1.71 o
 -11   5   8      4.99      7.36    1.07 o
 -10   5   8      6.62      7.79    1.28 o
  -9   5   8     10.73     14.72    1.17 o
  -8   5   8     22.30     25.60    1.17 o
  -7   5   8      0.05      1.81    0.64 <
  -6   5   8    146.80    152.22    2.35 o
  -5   5   8     30.81     30.19    1.28 o
  -4   5   8    140.88    142.51    2.45 o
  -3   5   8     33.48     36.48    1.60 o
  -2   5   8      0.18      0.85    0.75 <
  -1   5   8    447.05    440.13    4.91 o
   0   5   8    657.19    646.44    5.87 o
   1   5   8    363.83    360.45    4.37 o
   2   5   8    630.76    627.45    6.08 o
   3   5   8    829.36    834.82    7.68 o
   4   5   8     22.14     25.39    1.71 o
   5   5   8    147.93    149.88    3.31 o
   6   5   8    420.27    422.42    5.44 o
   7   5   8     76.20     75.84    2.77 o
 -16   6   8      0.07      0.11    1.07 <
 -15   6   8   1851.39   1821.97   12.37 o
 -14   6   8     18.46     19.31    1.60 o
 -13   6   8   1052.54   1077.50    8.85 o
 -12   6   8     11.16     11.95    1.28 o
 -11   6   8    596.76    558.54    5.76 o
 -10   6   8     21.84     22.08    1.49 o
  -9   6   8   4222.33   4094.96   21.76 o
  -8   6   8     18.26     19.09    1.28 o
  -7   6   8   3564.51   3576.53   18.35 o
  -6   6   8      4.61      5.12    0.75 o
  -5   6   8    382.37    399.92    4.37 o
  -4   6   8      4.73      5.01    0.75 o
  -3   6   8   3771.32   3841.29   19.84 o
  -2   6   8      1.77      2.56    0.75 o
  -1   6   8    250.60    254.52    3.63 o
   0   6   8      1.34      1.71    0.85 <
   1   6   8   3607.97   3615.89   20.80 o
   2   6   8     17.59     20.05    1.39 o
   3   6   8   3091.91   3105.57   18.13 o
   4   6   8     23.86     22.51    1.71 o
   5   6   8    676.44    696.68    7.25 o
   6   6   8      0.19      1.07    1.07 <
   7   6   8   4115.85   4044.39   25.07 o
 -16   7   8    152.27    151.69    3.63 o
 -15   7   8    170.00    159.05    3.31 o
 -14   7   8    276.97    283.22    4.16 o
 -13   7   8   1501.08   1515.07   10.99 o
 -12   7   8   2397.67   2296.56   14.61 o
 -11   7   8    514.79    494.21    5.44 o
 -10   7   8      4.71      3.84    1.17 o
  -9   7   8    160.35    155.96    3.20 o
  -8   7   8    520.67    517.15    5.12 o
  -7   7   8   1188.53   1191.00    8.21 o
  -6   7   8    112.00    105.61    2.24 o
  -5   7   8      0.25      2.13    0.75 <
  -4   7   8      5.37      7.15    0.96 o
  -3   7   8     32.06     31.58    1.49 o
  -2   7   8    435.26    434.27    4.48 o
  -1   7   8      0.17      0.21    0.75 <
   0   7   8     90.00     83.42    2.56 o
   1   7   8      2.21      3.09    0.96 o
   2   7   8     34.61     33.28    1.60 o
   3   7   8     30.35     33.71    1.81 o
   4   7   8    445.94    432.24    5.33 o
   5   7   8    157.27    168.76    3.63 o
   6   7   8     27.27     31.26    2.03 o
 -15   8   8      3.63      4.05    1.28 o
 -14   8   8    730.81    852.21    8.53 o
 -13   8   8      9.20      8.32    1.39 o
 -12   8   8   3480.72   3394.12   20.59 o
 -11   8   8      0.24     -0.53    0.96 <
 -10   8   8    712.07    772.74    8.11 o
  -9   8   8      0.82      0.85    0.96 <
  -8   8   8   8992.06   8992.84   44.80 o
  -7   8   8      1.05      0.43    0.75 <
  -6   8   8    306.36    297.51    4.05 o
  -5   8   8     10.31      8.11    1.07 o
  -4   8   8   4088.75   4159.71   21.23 o
  -3   8   8     10.63     10.24    1.07 o
  -2   8   8    281.07    250.68    3.63 o
  -1   8   8     12.43     12.48    1.17 o
   0   8   8  11945.20  11709.90   57.50 o
   1   8   8     45.62     45.76    2.03 o
   2   8   8   1022.28   1003.68    8.11 o
   3   8   8     10.83     11.95    1.28 o
   4   8   8    923.55    982.24    8.64 o
   5   8   8     57.74     57.60    2.45 o
   6   8   8      1.22      5.65    1.28 o
 -15   9   8    261.50    258.36    4.48 o
 -14   9   8     65.03     64.54    2.67 o
 -13   9   8      2.86      3.63    1.39 <
 -12   9   8    115.38    125.87    3.52 o
 -11   9   8    305.35    307.86    5.12 o
 -10   9   8    130.91    138.89    3.52 o
  -9   9   8    289.85    283.96    4.69 o
  -8   9   8    202.56    194.36    3.41 o
  -7   9   8    557.26    547.87    5.55 o
  -6   9   8    644.29    634.81    6.08 o
  -5   9   8    634.11    632.25    6.29 o
  -4   9   8    430.21    414.96    5.01 o
  -3   9   8    239.44    233.08    3.41 o
  -2   9   8      0.48      1.60    0.85 <
  -1   9   8    497.84    489.95    5.01 o
   0   9   8     20.73     22.51    1.49 o
   1   9   8    452.38    443.33    5.33 o
   2   9   8     56.57     53.87    2.24 o
   3   9   8     42.60     45.23    2.35 o
   4   9   8      5.33      5.44    1.28 o
   5   9   8    188.45    186.57    3.73 o
 -14  10   8     43.36     42.56    2.67 o
 -13  10   8    370.36    365.78    6.40 o
 -12  10   8      0.72      0.11    1.28 <
 -11  10   8   7320.67   7386.56   42.78 o
 -10  10   8     33.23     35.52    2.24 o
  -9  10   8  16444.90  16068.20   85.12 o
  -8  10   8     59.29     57.39    2.35 o
  -7  10   8   4748.58   4749.39   25.17 o
  -6  10   8     17.30     17.81    1.28 o
  -5  10   8  16494.80  16372.90   71.90 o
  -4  10   8     12.34     10.77    1.17 o
  -3  10   8   8152.33   7972.83   37.44 o
  -2  10   8      1.39      0.64    0.85 <
  -1  10   8    880.95    858.29    7.04 o
   0  10   8      1.73      1.81    0.96 <
   1  10   8  10910.20  10836.90   52.06 o
   2  10   8      4.74      2.56    1.17 <
   3  10   8  12720.70  12445.40   62.19 o
   4  10   8     19.94     19.31    1.92 o
 -13  11   8    460.27    465.31    7.36 o
 -12  11   8    579.22    583.50    7.57 o
 -11  11   8      9.13     10.88    1.60 o
 -10  11   8    361.80    370.80    5.44 o
  -9  11   8   1189.81   1183.00   10.99 o
  -8  11   8    527.68    521.42    5.65 o
  -7  11   8      5.70      7.25    1.17 o
  -6  11   8     76.32     77.66    2.56 o
  -5  11   8     38.70     41.28    1.92 o
  -4  11   8     27.80     30.40    1.60 o
  -3  11   8      0.28      2.13    0.96 <
  -2  11   8      2.70      2.88    0.96 o
  -1  11   8    164.02    157.98    3.09 o
   0  11   8     96.13    101.23    2.99 o
   1  11   8    390.98    401.41    5.33 o
   2  11   8     86.88     91.95    3.31 o
   3  11   8     22.20     23.68    2.13 o
 -12  12   8    421.80    413.68    6.51 o
 -11  12   8      0.06     -1.92    1.07 <
 -10  12   8   2011.84   2076.07   14.61 o
  -9  12   8      0.78     -0.21    1.07 <
  -8  12   8    293.21    304.02    4.59 o
  -7  12   8      0.93      2.45    1.07 <
  -6  12   8    511.29    519.07    5.76 o
  -5  12   8     22.68     23.25    1.49 o
  -4  12   8    340.20    354.05    4.69 o
  -3  12   8     44.12     44.38    1.92 o
  -2  12   8   3412.35   3491.72   18.88 o
  -1  12   8     38.86     39.90    2.03 o
   0  12   8    447.09    439.17    6.08 o
   1  12   8      3.09      1.17    1.07 <
   2  12   8     53.25     54.30    3.20 o
 -11  13   8     17.96     18.03    1.81 o
 -10  13   8     26.70     28.27    1.92 o
  -9  13   8      0.02      1.71    1.17 <
  -8  13   8     13.65     16.85    1.60 o
  -7  13   8    172.84    167.80    3.52 o
  -6  13   8    482.17    475.01    5.23 o
  -5  13   8     79.99     79.15    2.45 o
  -4  13   8    153.04    152.33    3.20 o
  -3  13   8    222.11    226.57    3.73 o
  -2  13   8    528.44    527.50    5.65 o
  -1  13   8    472.64    471.39    5.44 o
   0  13   8    469.99    464.77    5.87 o
   1  13   8      0.01     -0.32    1.28 <
  -8  14   8      5.14      6.19    1.28 o
  -7  14   8     10.42     13.23    1.71 o
  -6  14   8      4.67      4.37    1.28 o
  -5  14   8   1588.13   1584.30   11.95 o
  -4  14   8      2.44      0.64    1.28 <
  -3  14   8   6551.06   6582.46   37.66 o
  -2  14   8      0.65      0.00    1.28 <
  -1  14   8   1277.08   1284.55   11.63 o
 -17   0   9      1.42      2.35    2.03 <
 -15   0   9      2.55      2.03    1.39 <
 -13   0   9     13.41     16.32    1.81 o
 -11   0   9     14.29     13.12    1.49 o
  -9   0   9     36.89     38.83    2.24 o
  -7   0   9      0.91      0.75    0.85 <
  -5   0   9      0.61      1.07    0.85 <
  -3   0   9     30.14     31.58    2.13 o
  -1   0   9      8.98      8.21    1.39 o
   1   0   9     41.76     39.90    2.45 o
   3   0   9     22.50     25.07    2.35 o
   5   0   9      2.63     -0.11    1.92 <
 -17   1   9    160.29    159.80    4.37 o
 -16   1   9     19.95     22.83    1.92 o
 -15   1   9     16.42     19.09    1.60 o
 -14   1   9    222.73    212.81    3.41 o
 -13   1   9    661.16    637.26    5.55 o
 -12   1   9    752.30    746.82    5.65 o
 -11   1   9      9.19     12.37    0.96 o
 -10   1   9    140.01    137.07    2.45 o
  -9   1   9     25.76     27.95    1.39 o
  -8   1   9      5.49      7.25    0.75 o
  -7   1   9      0.49      2.77    0.75 o
  -6   1   9    102.18    100.81    1.92 o
  -5   1   9     42.33     40.86    1.39 o
  -4   1   9    477.48    488.67    4.80 o
  -3   1   9     36.70     37.55    1.71 o
  -2   1   9     40.89     42.56    1.81 o
  -1   1   9     30.00     34.14    1.71 o
   0   1   9    336.58    334.42    4.48 o
   1   1   9      2.44      7.47    1.28 o
   2   1   9     41.09     41.92    2.13 o
   3   1   9     17.42     20.37    1.71 o
   4   1   9    111.40    121.71    3.20 o
   5   1   9    191.01    188.17    4.05 o
   6   1   9    703.44    712.68    8.11 o
 -17   2   9   3838.34   3780.80   25.92 o
 -16   2   9      5.13      5.12    1.39 o
 -15   2   9   2539.10   2560.04   16.21 o
 -14   2   9      8.53      9.92    1.17 o
 -13   2   9   7754.21   7693.24   34.88 o
 -12   2   9     13.64     12.59    1.28 o
 -11   2   9   4141.75   4108.50   19.63 o
 -10   2   9     12.73     13.55    1.07 o
  -9   2   9  19884.60  19418.50   80.96 o
  -8   2   9     23.83     22.72    1.07 o
  -7   2   9     20.35     23.89    1.07 o
  -6   2   9      0.56      0.43    0.53 <
  -5   2   9   1323.31   1428.35    8.11 o
  -4   2   9     39.29     40.54    1.60 o
  -3   2   9   5900.31   5827.75   29.23 o
  -2   2   9     24.77     25.07    1.49 o
  -1   2   9    833.59    886.66    7.89 o
   0   2   9     22.04     22.72    1.60 o
   1   2   9   4790.77   4685.60   26.99 o
   2   2   9      9.17      9.17    1.17 o
   3   2   9    449.31    465.31    6.40 o
   4   2   9     30.67     31.79    2.03 o
   5   2   9   5243.17   5208.83   30.83 o
   6   2   9     21.60     23.36    1.92 o
 -17   3   9     36.53     31.79    2.35 o
 -16   3   9      3.06      2.99    1.17 <
 -15   3   9    382.13    378.80    5.12 o
 -14   3   9   1515.46   1503.87   10.13 o
 -13   3   9   2881.86   2850.19   15.04 o
 -12   3   9   1993.41   1947.31   11.31 o
 -11   3   9    502.38    487.60    4.80 o
 -10   3   9     18.96     22.51    1.28 o
  -9   3   9      1.32      2.77    0.85 o
  -8   3   9      0.89      3.31    0.64 o
  -7   3   9     98.99     95.15    1.71 o
  -6   3   9    184.80    189.34    2.45 o
  -5   3   9    257.68    253.77    2.88 o
  -4   3   9    170.13    178.14    2.67 o
  -3   3   9     32.07     32.43    1.49 o
  -2   3   9     51.20     48.96    2.03 o
  -1   3   9      0.02      1.92    0.96 <
   0   3   9    381.88    387.33    5.01 o
   1   3   9      0.15      1.49    0.96 <
   2   3   9   1287.49   1276.98   10.13 o
   3   3   9    505.90    502.86    6.29 o
   4   3   9    329.11    320.55    5.12 o
   5   3   9    123.93    123.21    3.20 o
   6   3   9    247.22    249.83    4.80 o
 -17   4   9      0.00     -0.96    1.39 <
 -16   4   9   2143.79   2189.99   15.79 o
 -15   4   9      2.85      1.39    1.07 <
 -14   4   9   1936.86   2097.40   13.97 o
 -13   4   9     50.76     46.40    2.03 o
 -12   4   9    353.23    370.48    4.69 o
 -11   4   9     45.60     44.80    2.03 o
 -10   4   9   4388.30   4354.49   25.49 o
  -9   4   9      2.50      1.28    0.85 <
  -8   4   9   2504.57   2533.05   13.33 o
  -7   4   9      1.67      2.03    0.64 o
  -6   4   9    481.06    473.73    4.16 o
  -5   4   9     19.33     20.27    1.07 o
  -4   4   9    150.27    154.89    2.67 o
  -3   4   9      0.02      0.53    0.75 <
  -2   4   9   4693.12   4694.67   26.45 o
  -1   4   9     22.44     23.15    1.71 o
   0   4   9    683.34    686.97    6.93 o
   1   4   9     21.12     23.89    1.60 o
   2   4   9   1312.23   1298.95   10.35 o
   3   4   9     35.90     36.16    2.13 o
   4   4   9     14.58     21.65    1.92 o
   5   4   9      0.68     -0.32    1.07 <
   6   4   9   1045.28   1024.70   10.56 o
 -16   5   9    231.78    218.36    4.16 o
 -15   5   9    146.11    140.91    3.31 o
 -14   5   9     36.82     38.94    2.03 o
 -13   5   9    445.28    448.67    5.33 o
 -12   5   9      7.48     10.77    1.28 o
 -11   5   9     10.98     12.37    1.39 o
 -10   5   9    148.57    146.14    3.31 o
  -9   5   9      5.11      6.83    1.17 o
  -8   5   9    976.01    956.85    7.36 o
  -7   5   9   1255.17   1234.42    8.32 o
  -6   5   9   1239.79   1249.99    8.43 o
  -5   5   9    317.62    324.07    4.05 o
  -4   5   9    175.87    179.10    2.99 o
  -3   5   9      1.89     20.27    3.31 o
  -2   5   9     75.83     74.78    2.35 o
  -1   5   9    366.48    373.04    5.01 o
   0   5   9    795.44    802.61    7.47 o
   1   5   9    215.43    224.01    3.84 o
   2   5   9     41.79     46.40    2.24 o
   3   5   9     10.40      9.71    1.39 o
   4   5   9     11.87     12.27    1.39 o
   5   5   9    107.65    100.91    3.20 o
 -16   6   9      0.79      0.85    1.17 <
 -15   6   9  11360.80  11180.80   56.43 o
 -14   6   9      0.01     -0.75    0.96 <
 -13   6   9    162.83    160.33    3.31 o
 -12   6   9      0.13     -0.11    0.96 <
 -11   6   9    486.43    490.27    7.04 o
 -10   6   9      0.82      1.28    0.96 <
  -9   6   9   8822.88   8572.12   45.12 o
  -8   6   9     59.21     60.06    2.13 o
  -7   6   9  24630.80  23918.90  102.41 o
  -6   6   9     18.93     18.35    1.28 o
  -5   6   9   5528.94   5523.73   29.23 o
  -4   6   9     14.15     13.65    1.28 o
  -3   6   9   9077.96   8758.16   42.67 o
  -2   6   9     16.43     16.21    1.39 o
  -1   6   9   2485.25   2405.68   15.36 o
   0   6   9     38.29     39.79    2.03 o
   1   6   9    204.17    188.49    3.73 o
   2   6   9      0.76      0.53    1.07 <
   3   6   9  17908.70  17132.70   86.08 o
   4   6   9      5.55      7.25    1.39 o
   5   6   9    814.79    810.18    8.75 o
 -16   7   9     49.46     49.82    2.35 o
 -15   7   9      7.22      8.75    1.39 o
 -14   7   9     22.62     26.56    1.92 o
 -13   7   9    461.53    446.85    6.08 o
 -12   7   9     42.71     48.64    2.45 o
 -11   7   9    219.64    218.89    4.59 o
 -10   7   9    681.97    678.23    8.11 o
  -9   7   9    256.80    262.31    4.16 o
  -8   7   9     26.25     30.94    1.60 o
  -7   7   9    149.01    152.54    2.88 o
  -6   7   9     96.03     94.62    2.35 o
  -5   7   9    150.06    153.93    2.99 o
  -4   7   9    209.93    203.64    3.52 o
  -3   7   9    134.93    134.73    2.77 o
  -2   7   9     39.74     39.58    1.92 o
  -1   7   9     18.37     21.01    1.49 o
   0   7   9     18.42     18.13    1.49 o
   1   7   9      0.26      1.60    1.07 <
   2   7   9     15.39     17.71    1.60 o
   3   7   9      1.69      3.20    1.17 <
   4   7   9    312.08    309.56    5.23 o
   5   7   9      0.19      2.77    2.99 <
 -15   8   9      0.14     -0.21    1.17 <
 -14   8   9   6188.07   6185.53   34.24 o
 -13   8   9      1.39      2.77    1.39 <
 -12   8   9   1555.31   1593.16   13.65 o
 -11   8   9      0.16     -0.75    1.07 <
 -10   8   9     85.07     72.75    2.99 o
  -9   8   9     30.55     32.43    1.92 o
  -8   8   9    117.30    108.59    2.67 o
  -7   8   9      9.70     10.13    1.17 o
  -6   8   9   4373.92   4278.33   24.11 o
  -5   8   9      2.99      2.13    0.96 <
  -4   8   9   4510.96   4584.16   24.43 o
  -3   8   9     12.77     11.41    1.17 o
  -2   8   9     70.10     69.98    2.56 o
  -1   8   9      5.16      4.48    1.07 o
   0   8   9   3555.73   3586.55   21.65 o
   1   8   9      3.75      2.67    1.07 <
   2   8   9    321.37    329.83    4.59 o
   3   8   9      1.31     -0.53    1.07 <
   4   8   9    144.31    170.36    4.16 o
 -14   9   9     35.31     32.64    2.45 o
 -13   9   9     52.59     46.08    2.67 o
 -12   9   9    110.09    114.67    3.52 o
 -11   9   9     86.57     84.38    3.31 o
 -10   9   9      5.04      8.64    1.60 o
  -9   9   9    224.52    227.21    4.37 o
  -8   9   9    588.92    595.55    6.40 o
  -7   9   9    757.54    761.22    7.04 o
  -6   9   9   1268.99   1275.70    9.71 o
  -5   9   9    787.08    776.36    7.79 o
  -4   9   9     58.84     59.10    2.24 o
  -3   9   9    217.71    217.61    3.52 o
  -2   9   9    125.78    124.70    2.99 o
  -1   9   9     13.63     14.40    1.39 o
   0   9   9    597.20    588.73    6.19 o
   1   9   9     33.80     40.00    2.13 o
   2   9   9      8.69      9.92    1.49 o
   3   9   9     63.74     61.02    2.99 o
 -13  10   9     13.23     23.15    2.24 o
 -12  10   9      6.21      7.04    1.60 o
 -11  10   9    869.05    859.89    9.28 o
 -10  10   9     36.72     34.03    2.45 o
  -9  10   9     67.65     78.62    3.09 o
  -8  10   9      1.98      1.17    1.07 <
  -7  10   9   3337.96   3361.79   20.37 o
  -6  10   9      0.97      0.11    0.96 <
  -5  10   9    211.41    223.69    4.16 o
  -4  10   9      5.48      6.29    1.07 o
  -3  10   9     27.16     25.81    1.71 o
  -2  10   9     55.80     54.40    2.24 o
  -1  10   9   1133.79   1139.80    9.07 o
   0  10   9      1.63      2.77    1.07 <
   1  10   9     16.67     17.28    1.60 o
   2  10   9      2.00      2.13    1.39 <
 -12  11   9      0.23      8.85    1.92 o
 -11  11   9    329.37    331.54    5.76 o
 -10  11   9    550.86    539.87    7.68 o
  -9  11   9     90.12     88.33    3.41 o
  -8  11   9      5.76      6.72    1.28 o
  -7  11   9    174.37    174.73    3.41 o
  -6  11   9     96.25     98.14    2.67 o
  -5  11   9      7.13      9.07    1.17 o
  -4  11   9    435.46    444.61    5.23 o
  -3  11   9    733.79    732.63    6.93 o
  -2  11   9   1563.89   1544.30   11.52 o
  -1  11   9    396.04    382.10    5.23 o
   0  11   9     12.81     13.65    1.49 o
   1  11   9     96.90     99.74    3.52 o
 -11  12   9      2.46      2.67    1.28 <
 -10  12   9   1565.11   1557.64   12.91 o
  -9  12   9     51.58     45.34    2.56 o
  -8  12   9   5818.94   5985.30   34.35 o
  -7  12   9     11.32     10.03    1.39 o
  -6  12   9    401.17    449.95    5.12 o
  -5  12   9     10.06      8.85    1.28 o
  -4  12   9   3315.16   3198.69   18.45 o
  -3  12   9     64.56     62.30    2.35 o
  -2  12   9    187.31    189.45    3.73 o
  -1  12   9     47.84     45.02    2.45 o
   0  12   9     72.24     85.98    3.52 o
  -9  13   9      6.56      8.32    1.49 o
  -8  13   9     19.10     17.17    1.71 o
  -7  13   9      2.66      3.31    1.17 <
  -6  13   9    118.58    119.05    2.99 o
  -5  13   9     40.39     43.10    2.13 o
  -4  13   9    248.10    239.80    4.27 o
  -3  13   9    174.32    174.52    3.73 o
  -2  13   9    175.36    168.54    3.73 o
 -16   0  10    653.78    643.34    9.92 o
 -14   0  10   8313.60   8307.89   53.87 o
 -12   0  10   2343.28   2416.89   18.56 o
 -10   0  10   3780.59   3797.76   29.12 o
  -8   0  10  40503.00  40318.10  248.23 o
  -6   0  10  13330.20  13098.10   84.80 o
  -4   0  10   2958.46   2955.58   26.03 o
  -2   0  10   2671.13   2529.00   21.23 o
   0   0  10   2947.06   2979.80   24.64 o
   2   0  10   5310.23   5440.95   50.14 o
   4   0  10     11.40     20.27    2.99 o
 -17   1  10    468.40    461.15    7.04 o
 -16   1  10     79.34     74.03    2.77 o
 -15   1  10     78.86     77.87    2.67 o
 -14   1  10    634.25    617.10    5.97 o
 -13   1  10    500.90    488.14    5.12 o
 -12   1  10      8.03      7.57    1.07 o
 -11   1  10      0.04      2.03    0.85 <
 -10   1  10     41.52     43.42    1.81 o
  -9   1  10    231.67    234.47    3.84 o
  -8   1  10    210.86    208.87    3.09 o
  -7   1  10    250.35    250.89    3.31 o
  -6   1  10      2.03      2.88    0.85 o
  -5   1  10    676.64    661.48    6.29 o
  -4   1  10     92.10     92.49    2.35 o
  -3   1  10     82.80     86.19    2.45 o
  -2   1  10     12.25     12.91    1.28 o
  -1   1  10    216.19    221.56    3.84 o
   0   1  10    127.36    125.45    3.31 o
   1   1  10      0.09      0.53    1.07 <
   2   1  10    101.67    105.61    3.41 o
   3   1  10    371.30    377.83    5.76 o
   4   1  10     25.95     29.33    2.35 o
 -17   2  10   3829.54   3758.83   23.47 o
 -16   2  10      0.03     -1.28    1.07 <
 -15   2  10   3042.18   2994.84   16.85 o
 -14   2  10      1.29      1.81    0.96 <
 -13   2  10    156.55    167.05    3.41 o
 -12   2  10      6.18      4.27    0.85 o
 -11   2  10     19.47     22.40    1.39 o
 -10   2  10      6.92      6.83    1.07 o
  -9   2  10  15033.40  14623.30   69.34 o
  -8   2  10     54.28     55.68    1.81 o
  -7   2  10  20335.60  20008.20   80.11 o
  -6   2  10     11.92     11.63    1.07 o
  -5   2  10    337.80    336.77    4.37 o
  -4   2  10     14.85     15.79    1.28 o
  -3   2  10   4394.88   4227.23   24.85 o
  -2   2  10      3.42      2.45    1.07 <
  -1   2  10  20436.50  19788.40  102.94 o
   0   2  10     36.41     32.22    2.03 o
   1   2  10    875.07    923.47    8.96 o
   2   2  10     26.06     27.63    2.13 o
   3   2  10   4564.68   4530.61   26.24 o
   4   2  10     34.55     35.84    2.24 o
 -16   3  10     44.38     43.95    2.35 o
 -15   3  10     37.27     39.58    1.92 o
 -14   3  10     36.84     34.14    1.81 o
 -13   3  10     10.22     12.16    1.17 o
 -12   3  10    158.81    160.44    2.77 o
 -11   3  10    642.74    640.14    6.19 o
 -10   3  10   1850.88   1845.55   12.48 o
  -9   3  10   1022.32   1024.91    8.32 o
  -8   3  10    104.45    108.59    2.03 o
  -7   3  10    132.79    137.07    2.24 o
  -6   3  10    321.34    325.03    3.52 o
  -5   3  10     65.13     66.88    2.13 o
  -4   3  10     72.61     71.36    2.35 o
  -3   3  10     66.79     68.16    2.24 o
  -2   3  10    275.26    279.70    4.37 o
  -1   3  10      9.14     13.55    1.49 o
   0   3  10     72.92     72.96    2.56 o
   1   3  10    229.34    228.17    4.05 o
   2   3  10     30.01     32.96    2.13 o
   3   3  10      3.80      3.63    1.17 o
   4   3  10      5.85      8.43    1.71 o
 -16   4  10    739.15    745.75    7.79 o
 -15   4  10      0.12     -0.53    0.96 <
 -14   4  10   1299.03   1314.53   10.45 o
 -13   4  10      3.44      2.99    1.07 <
 -12   4  10   2530.11   2512.89   16.32 o
 -11   4  10     13.00     14.51    1.60 o
 -10   4  10   1618.62   1649.48   13.01 o
  -9   4  10     18.30     17.17    1.49 o
  -8   4  10   1505.67   1522.01    9.49 o
  -7   4  10     19.32     21.44    1.28 o
  -6   4  10   2233.38   2185.73   12.80 o
  -5   4  10      0.29      0.21    0.75 <
  -4   4  10   3911.60   3868.38   21.23 o
  -3   4  10     60.74     63.90    2.24 o
  -2   4  10   1065.57   1080.92    9.07 o
  -1   4  10     38.00     35.20    2.03 o
   0   4  10   1216.19   1227.59   10.56 o
   1   4  10      5.08      7.36    1.28 o
   2   4  10   3474.12   3433.37   22.19 o
   3   4  10      8.18      7.79    1.49 o
   4   4  10    254.98    263.05    5.12 o
 -16   5  10     40.23     40.32    2.24 o
 -15   5  10      0.01     -0.11    1.17 <
 -14   5  10    104.21     98.46    3.09 o
 -13   5  10     17.61     20.27    1.71 o
 -12   5  10    281.51    285.46    4.69 o
 -11   5  10    250.39    253.13    4.48 o
 -10   5  10     10.17     11.41    1.49 o
  -9   5  10    139.07    142.51    3.31 o
  -8   5  10    624.15    627.56    5.97 o
  -7   5  10    716.39    725.70    5.97 o
  -6   5  10    871.32    868.21    6.93 o
  -5   5  10    512.21    520.67    5.44 o
  -4   5  10     70.63     66.88    2.45 o
  -3   5  10     33.10     34.03    1.81 o
  -2   5  10    273.40    271.59    4.48 o
  -1   5  10    351.42    349.78    4.91 o
   0   5  10     18.67     19.73    1.60 o
   1   5  10     83.11     83.52    2.99 o
   2   5  10    116.95    116.91    3.31 o
   3   5  10     91.58     85.44    3.31 o
   4   5  10     47.32     50.78    2.88 o
 -15   6  10      6.42     11.09    1.49 o
 -14   6  10     17.68     18.13    1.81 o
 -13   6  10    389.95    395.22    5.87 o
 -12   6  10      0.26      0.53    1.07 <
 -11   6  10     53.87     56.96    2.88 o
 -10   6  10      2.72      2.13    1.28 <
  -9   6  10   1656.93   1591.88   12.16 o
  -8   6  10      0.32      0.21    0.85 <
  -7   6  10   3075.97   3048.60   16.85 o
  -6   6  10     42.38     45.23    2.03 o
  -5   6  10   2367.32   2346.69   15.25 o
  -4   6  10      1.49      1.28    0.96 <
  -3   6  10     72.02     95.58    2.77 o
  -2   6  10     35.40     36.48    2.03 o
  -1   6  10   9890.74   9761.41   49.18 o
   0   6  10      0.04      0.53    1.17 <
   1   6  10    674.85    720.68    8.00 o
   2   6  10      3.76      5.01    1.39 o
   3   6  10    345.84    353.09    6.83 o
 -15   7  10    296.29    294.31    5.12 o
 -14   7  10    630.33    616.03    7.25 o
 -13   7  10    190.58    191.37    4.27 o
 -12   7  10     80.42     80.00    3.31 o
 -11   7  10    668.22    657.64    8.32 o
 -10   7  10    182.93    180.28    4.27 o
  -9   7  10      1.75      2.67    1.07 <
  -8   7  10     34.58     34.88    2.56 o
  -7   7  10      3.77      4.91    1.07 o
  -6   7  10     60.67     62.94    2.35 o
  -5   7  10     73.53     76.06    2.56 o
  -4   7  10     53.25     58.14    2.45 o
  -3   7  10    892.41    883.68    8.21 o
  -2   7  10    670.06    681.64    7.25 o
  -1   7  10    446.04    439.39    5.76 o
   0   7  10     21.91     23.04    1.81 o
   1   7  10      0.00      1.49    1.28 <
   2   7  10    330.72    322.68    5.65 o
   3   7  10    134.64    138.68    4.16 o
 -14   8  10   3077.24   3162.32   22.83 o
 -13   8  10      9.94      7.68    1.60 o
 -12   8  10   5863.59   5772.71   35.52 o
 -11   8  10     14.47     12.59    1.81 o
 -10   8  10   4110.44   4139.22   26.77 o
  -9   8  10      1.41      1.39    1.17 <
  -8   8  10   3960.37   3980.07   24.21 o
  -7   8  10      2.99      3.73    1.07 o
  -6   8  10    909.79    964.64    8.64 o
  -5   8  10      0.80      2.03    0.96 <
  -4   8  10   2027.46   2057.19   13.65 o
  -3   8  10     14.85     13.01    1.49 o
  -2   8  10   7715.52   7739.65   40.75 o
  -1   8  10     21.58     22.40    1.81 o
   0   8  10    674.91    720.58    8.64 o
   1   8  10     21.58     20.37    1.81 o
   2   8  10   2268.70   2258.58   18.67 o
 -13   9  10     79.05     76.59    3.41 o
 -12   9  10      6.97      7.47    1.71 o
 -11   9  10     86.98     85.34    3.84 o
 -10   9  10    202.59    214.95    4.80 o
  -9   9  10    616.11    606.86    7.47 o
  -8   9  10     41.14     41.92    2.35 o
  -7   9  10     43.49     48.96    2.35 o
  -6   9  10     28.49     28.38    1.92 o
  -5   9  10      2.08      3.09    1.07 <
  -4   9  10     57.93     57.92    2.56 o
  -3   9  10      1.34      2.56    1.17 <
  -2   9  10    279.38    284.07    4.80 o
  -1   9  10     64.06     63.68    2.77 o
   0   9  10      2.24      2.13    1.17 <
   1   9  10    382.34    369.41    6.08 o
 -12  10  10      0.17      0.64    1.39 <
 -11  10  10   2548.72   2503.18   20.16 o
 -10  10  10     22.98     21.44    2.35 o
  -9  10  10   8743.92   8677.83   49.82 o
  -8  10  10      0.50     -0.53    1.28 <
  -7  10  10   9220.06   9080.74   46.83 o
  -6  10  10      0.48     -1.17    1.07 <
  -5  10  10    617.07    629.80    7.04 o
  -4  10  10     12.08     12.16    1.60 o
  -3  10  10  13315.80  13083.00   62.30 o
  -2  10  10     22.63     22.40    1.71 o
  -1  10  10   6088.54   5854.95   31.36 o
   0  10  10     14.65     14.93    1.71 o
 -11  11  10    115.60    119.26    3.95 o
 -10  11  10    226.44    229.03    5.23 o
  -9  11  10     13.26     12.37    1.60 o
  -8  11  10     78.74     75.20    2.99 o
  -7  11  10      0.12      3.09    1.17 <
  -6  11  10     12.32     13.87    1.49 o
  -5  11  10    364.01    373.04    4.91 o
  -4  11  10   1147.79   1145.24    9.71 o
  -3  11  10    253.67    256.55    4.59 o
  -2  11  10    111.34    108.91    3.41 o
  -1  11  10    226.25    220.92    4.59 o
  -9  12  10     10.80      9.49    1.81 o
  -8  12  10   2810.23   2851.79   19.63 o
  -7  12  10      8.57     10.35    1.49 o
  -6  12  10   5794.40   5775.48   32.22 o
  -5  12  10     45.50     45.87    2.35 o
  -4  12  10    502.44    495.17    6.19 o
 -15   0  11      4.32      4.16    1.60 <
 -13   0  11     21.97     21.12    2.03 o
 -11   0  11      1.68      2.67    1.39 <
  -9   0  11      0.01     -0.43    1.49 <
  -7   0  11      5.06      5.76    1.39 o
  -5   0  11     19.34     21.55    2.35 o
  -3   0  11     20.45     21.33    2.13 o
  -1   0  11     13.37     13.55    2.13 o
   1   0  11      0.16      2.35    2.35 <
 -16   1  11     43.74     45.66    2.24 o
 -15   1  11      0.08      0.32    1.07 <
 -14   1  11     18.79     18.56    1.49 o
 -13   1  11    132.93    135.79    2.77 o
 -12   1  11    164.66    168.97    3.31 o
 -11   1  11    120.17    125.45    3.09 o
 -10   1  11    269.53    276.60    4.37 o
  -9   1  11     77.12     83.20    2.99 o
  -8   1  11    218.05    219.53    3.41 o
  -7   1  11    126.19    130.14    2.67 o
  -6   1  11   1179.37   1169.35    9.81 o
  -5   1  11    512.31    508.94    5.97 o
  -4   1  11      3.99      5.65    1.17 o
  -3   1  11      4.20      4.27    1.07 o
  -2   1  11    684.88    687.61    7.89 o
  -1   1  11     16.69     18.03    1.81 o
   0   1  11     94.70    101.23    3.41 o
   1   1  11     16.17     20.37    1.92 o
   2   1  11    700.36    676.41   10.35 o
 -16   2  11      9.76      9.71    1.39 o
 -15   2  11   1466.90   1455.23   10.45 o
 -14   2  11      3.54      3.09    1.07 <
 -13   2  11    266.23    285.24    4.16 o
 -12   2  11      0.63      1.17    0.96 <
 -11   2  11     30.03     40.43    2.03 o
 -10   2  11      0.91      0.64    0.96 <
  -9   2  11    969.85    986.72    8.85 o
  -8   2  11     68.07     70.30    2.24 o
  -7   2  11  20414.10  19951.10   86.19 o
  -6   2  11     44.95     44.16    2.03 o
  -5   2  11   3041.26   3119.11   18.77 o
  -4   2  11      0.74      0.00    0.96 <
  -3   2  11     27.98     25.28    1.92 o
  -2   2  11     10.59     10.24    1.39 o
  -1   2  11   3120.81   2966.78   20.80 o
   0   2  11     16.04     18.24    1.81 o
   1   2  11   2527.41   2505.21   17.81 o
   2   2  11     49.92     46.94    3.31 o
 -16   3  11    218.15    217.51    4.05 o
 -15   3  11      1.07      0.43    0.96 <
 -14   3  11      1.35      2.77    1.07 <
 -13   3  11     58.48     58.24    2.35 o
 -12   3  11    314.95    312.98    4.48 o
 -11   3  11    255.09    265.51    4.05 o
 -10   3  11     61.71     65.39    2.56 o
  -9   3  11    133.99    133.23    3.09 o
  -8   3  11    315.12    316.29    4.05 o
  -7   3  11    233.90    230.84    3.63 o
  -6   3  11    194.76    199.37    3.73 o
  -5   3  11    113.29    119.05    2.99 o
  -4   3  11    101.69    107.74    2.99 o
  -3   3  11     39.80     39.04    2.03 o
  -2   3  11     25.15     26.77    1.81 o
  -1   3  11      0.02      2.56    1.28 <
   0   3  11      6.78      9.92    1.49 o
   1   3  11     46.79     50.14    2.56 o
   2   3  11    128.32    139.32    4.69 o
 -15   4  11     27.09     25.07    2.03 o
 -14   4  11   3798.01   3835.10   23.36 o
 -13   4  11      0.02     -0.96    1.07 <
 -12   4  11   1066.31   1109.72   10.67 o
 -11   4  11      0.44     -0.32    0.96 <
 -10   4  11   1003.53   1016.49    9.71 o
  -9   4  11      5.86      7.36    1.49 o
  -8   4  11   9206.52   9172.58   46.08 o
  -7   4  11     42.72     45.12    1.92 o
  -6   4  11   3474.38   3463.56   20.59 o
  -5   4  11      0.01     -0.96    0.96 <
  -4   4  11      0.80     10.24    1.49 o
  -3   4  11      0.18      0.21    0.96 <
  -2   4  11   4728.87   4680.38   25.49 o
  -1   4  11     14.36     15.57    1.60 o
   0   4  11   4187.84   4259.87   24.96 o
   1   4  11     32.42     33.07    2.13 o
   2   4  11   6623.95   6592.91   42.14 o
 -15   5  11   1001.31    952.70    9.49 o
 -14   5  11    722.85    701.80    7.79 o
 -13   5  11     18.58     23.04    1.81 o
 -12   5  11    240.16    236.71    4.69 o
 -11   5  11    326.22    328.77    5.33 o
 -10   5  11    356.36    357.35    5.87 o
  -9   5  11    209.66    217.19    4.59 o
  -8   5  11    204.99    209.61    3.73 o
  -7   5  11     36.53     37.98    1.81 o
  -6   5  11    363.14    363.11    4.91 o
  -5   5  11    215.48    214.41    3.84 o
  -4   5  11      1.23      3.73    1.17 o
  -3   5  11     38.41     44.06    2.24 o
  -2   5  11      2.43      4.37    1.17 o
  -1   5  11    234.43    240.23    4.16 o
   0   5  11    245.85    244.60    4.48 o
   1   5  11    194.94    192.76    4.80 o
 -14   6  11      9.62      8.00    1.49 o
 -13   6  11   2376.34   2386.80   17.39 o
 -12   6  11      0.08      1.28    1.39 <
 -11   6  11     48.59     64.75    3.63 o
 -10   6  11     32.45     29.76    2.24 o
  -9   6  11   1886.20   1858.45   14.72 o
  -8   6  11      3.70      3.09    1.17 <
  -7   6  11    884.86    843.78    7.57 o
  -6   6  11     24.44     24.75    1.71 o
  -5   6  11   2088.90   2058.57   14.40 o
  -4   6  11      0.65     -0.21    0.96 <
  -3   6  11   1462.21   1410.43   11.41 o
  -2   6  11     40.41     38.08    2.24 o
  -1   6  11  16111.50  15596.50   72.75 o
   0   6  11      3.65      3.84    1.39 <
   1   6  11    325.35    317.89    6.08 o
 -14   7  11     13.77     14.93    1.81 o
 -13   7  11     10.28      9.39    1.71 o
 -12   7  11      9.74     12.37    1.92 o
 -11   7  11     19.96     24.00    2.13 o
 -10   7  11     60.67     59.42    3.09 o
  -9   7  11    167.88    162.68    3.63 o
  -8   7  11    203.70    207.26    4.05 o
  -7   7  11     21.82     19.09    1.60 o
  -6   7  11      0.87      2.13    1.07 <
  -5   7  11     62.73     68.70    2.88 o
  -4   7  11    633.68    622.76    7.04 o
  -3   7  11    146.07    141.66    3.52 o
  -2   7  11     27.86     25.39    2.13 o
  -1   7  11     59.46     57.60    2.88 o
   0   7  11     90.14     90.67    3.63 o
 -13   8  11      1.83      2.24    1.49 <
 -12   8  11   4280.52   4188.93   29.66 o
 -11   8  11      2.04      1.39    1.39 <
 -10   8  11   1597.85   1584.20   15.68 o
  -9   8  11      4.57      2.13    1.28 <
  -8   8  11   4540.86   4658.29   29.55 o
  -7   8  11      3.36      2.56    1.17 <
  -6   8  11   2203.41   2249.84   16.32 o
  -5   8  11     22.13     18.67    1.71 o
  -4   8  11    363.22    338.47    5.44 o
  -3   8  11      6.90      5.87    1.28 o
  -2   8  11    714.33    729.53    8.00 o
  -1   8  11     29.02     28.27    2.35 o
 -12   9  11    285.31    283.96    5.97 o
 -11   9  11    177.41    168.86    4.91 o
 -10   9  11      0.29      0.11    1.39 <
  -9   9  11    166.15    164.70    4.05 o
  -8   9  11      8.53      8.96    1.71 o
  -7   9  11     19.64     21.65    2.03 o
  -6   9  11     16.85     16.43    1.71 o
  -5   9  11      6.33      6.51    1.39 o
  -4   9  11   1282.44   1255.54   10.99 o
  -3   9  11    505.24    499.33    6.83 o
  -2   9  11    139.48    133.45    4.05 o
 -10  10  11      0.46     -0.11    1.39 <
  -9  10  11    285.57    291.00    5.44 o
  -8  10  11     18.89     19.31    2.13 o
  -7  10  11    297.89    294.63    5.12 o
  -6  10  11     68.00     71.58    2.88 o
  -5  10  11   4549.42   4639.41   28.69 o
  -4  10  11      1.13      1.81    1.39 <
  -3  10  11     53.05     45.76    2.99 o
 -14   0  12    752.22    760.47    9.92 o
 -12   0  12  10532.70  10353.30   86.51 o
 -10   0  12  13519.00  13579.70  109.45 o
  -8   0  12     75.15     80.64    4.48 o
  -6   0  12   4006.09   4020.07   34.67 o
  -4   0  12   7303.49   7280.42   51.63 o
  -2   0  12   3134.11   3094.15   29.33 o
   0   0  12   1898.17   1877.01   34.14 o
 -15   1  12    120.92    117.55    3.09 o
 -14   1  12      9.32     12.69    1.49 o
 -13   1  12    853.67    845.70    8.00 o
 -12   1  12    438.27    438.32    6.08 o
 -11   1  12    128.68    134.62    3.63 o
 -10   1  12      6.47      7.25    1.49 o
  -9   1  12     14.92     14.08    1.60 o
  -8   1  12     11.48     15.47    1.71 o
  -7   1  12      6.89      7.47    1.28 o
  -6   1  12      5.81      7.36    1.28 o
  -5   1  12     13.11     13.44    1.60 o
  -4   1  12     52.18     56.43    2.45 o
  -3   1  12    161.02    156.28    3.73 o
  -2   1  12     52.09     55.79    2.67 o
  -1   1  12    197.23    195.32    4.69 o
   0   1  12      1.89      3.31    1.71 <
 -15   2  12    108.36    109.23    3.31 o
 -14   2  12      6.40      4.69    1.17 o
 -13   2  12   3891.91   3849.50   21.33 o
 -12   2  12      3.31      3.41    1.17 <
 -11   2  12     10.35     15.36    1.81 o
 -10   2  12      9.48      9.17    1.49 o
  -9   2  12    193.56    189.77    4.59 o
  -8   2  12      0.07     -1.49    1.17 <
  -7   2  12   4275.98   4189.89   25.28 o
  -6   2  12      4.72      6.51    1.39 o
  -5   2  12   4183.51   4157.57   25.60 o
  -4   2  12      1.81      1.81    1.07 <
  -3   2  12    937.29    987.15    9.17 o
  -2   2  12     36.27     37.87    2.24 o
  -1   2  12   4806.24   4583.41   30.08 o
   0   2  12     23.68     23.36    2.45 o
 -14   3  12    170.28    163.96    4.05 o
 -13   3  12    296.58    292.82    5.12 o
 -12   3  12    150.52    150.20    3.95 o
 -11   3  12     50.89     48.00    2.56 o
 -10   3  12     15.27     15.57    1.81 o
  -9   3  12    199.94    198.95    4.37 o
  -8   3  12    265.17    267.43    5.44 o
  -7   3  12    195.92    202.68    3.84 o
  -6   3  12     25.78     24.64    1.81 o
  -5   3  12      1.44      1.17    1.17 <
  -4   3  12    157.60    154.46    3.52 o
  -3   3  12    626.89    625.32    7.15 o
  -2   3  12    246.67    247.48    4.48 o
  -1   3  12     37.02     36.91    2.67 o
   0   3  12     11.82     12.37    2.13 o
 -14   4  12    502.99    546.27    6.83 o
 -13   4  12      6.03      6.51    1.39 o
 -12   4  12      9.52     13.01    1.60 o
 -11   4  12      2.04      0.85    1.39 <
 -10   4  12   4093.02   3977.51   29.66 o
  -9   4  12      3.05      1.81    1.39 <
  -8   4  12   1470.64   1489.47   15.79 o
  -7   4  12     28.59     29.44    2.13 o
  -6   4  12      8.92     16.85    1.71 o
  -5   4  12      0.04      0.00    1.17 <
  -4   4  12    892.95    931.57    9.39 o
  -3   4  12      2.39      2.35    1.28 <
  -2   4  12   7493.10   7491.74   42.35 o
  -1   4  12      9.55      9.71    1.81 o
 -13   5  12     23.70     26.56    2.03 o
 -12   5  12      0.37      0.96    1.39 <
 -11   5  12    128.16    132.17    3.84 o
 -10   5  12    202.25    215.48    4.80 o
  -9   5  12   1060.25   1064.70   11.09 o
  -8   5  12     62.08     70.30    3.41 o
  -7   5  12    167.19    168.12    3.73 o
  -6   5  12     47.96     50.99    2.45 o
  -5   5  12      0.12      1.60    1.17 <
  -4   5  12    326.90    318.10    5.01 o
  -3   5  12     38.09     40.00    2.13 o
  -2   5  12    235.01    235.43    4.69 o
  -1   5  12    347.47    347.01    6.08 o
 -13   6  12     25.75     34.88    2.88 o
 -12   6  12      1.64     -0.53    1.28 <
 -11   6  12   2712.54   2755.36   21.55 o
 -10   6  12     23.02     23.25    2.13 o
  -9   6  12    502.76    517.68    7.47 o
  -8   6  12     47.77     47.47    3.20 o
  -7   6  12   2211.04   2223.49   18.03 o
  -6   6  12     14.59     14.83    1.60 o
  -5   6  12   1200.42   1191.75   10.45 o
  -4   6  12     12.29     11.41    1.60 o
  -3   6  12     30.76     33.07    2.35 o
  -2   6  12      0.42      0.96    1.49 <
 -12   7  12      4.86      5.33    1.71 o
 -11   7  12    243.24    235.53    5.23 o
 -10   7  12    719.04    712.36    9.17 o
  -9   7  12    572.95    566.86    9.28 o
  -8   7  12     96.95     98.99    4.27 o
  -7   7  12     46.61     48.64    2.67 o
  -6   7  12     41.68     42.88    2.35 o
  -5   7  12    337.21    331.75    5.01 o
  -4   7  12    246.53    252.82    4.91 o
  -3   7  12     85.60     86.30    3.84 o
 -10   8  12   7999.66   8017.53   53.44 o
  -9   8  12      0.18     -0.96    1.49 <
  -8   8  12    682.51    692.09    9.71 o
  -7   8  12      8.54      7.79    1.60 o
  -6   8  12   2118.06   2127.80   14.72 o
  -5   8  12     66.29     66.14    2.88 o
  -4   8  12    619.40    622.22    8.21 o
 -13   0  13      8.24     11.84    2.45 o
 -11   0  13     36.06     39.15    3.31 o
  -9   0  13     91.18     87.90    5.87 o
  -7   0  13     52.60     51.74    3.63 o
  -5   0  13     35.84     38.40    2.99 o
  -3   0  13     19.48     20.80    3.73 o
 -13   1  13    321.33    328.02    5.55 o
 -12   1  13    169.69    172.70    4.27 o
 -11   1  13      0.62      2.56    1.39 <
 -10   1  13     60.33     64.00    2.99 o
  -9   1  13    420.52    425.84    7.79 o
  -8   1  13    370.47    365.14    7.25 o
  -7   1  13     38.12     42.46    2.35 o
  -6   1  13    436.33    440.13    6.19 o
  -5   1  13    260.88    268.71    4.91 o
  -4   1  13    499.23    492.40    6.83 o
  -3   1  13    130.41    126.73    4.16 o
 -13   2  13   1188.44   1193.35   25.07 o
 -12   2  13     22.11     20.69    2.03 o
 -11   2  13     42.05     50.67    2.77 o
 -10   2  13     10.03     10.24    1.71 o
  -9   2  13   1617.00   1666.87   17.28 o
  -8   2  13      2.95      3.31    1.60 <
  -7   2  13    285.82    299.54    5.33 o
  -6   2  13      0.01     -1.07    1.17 <
  -5   2  13   6227.67   6149.69   35.74 o
  -4   2  13      0.26      1.28    1.39 <
  -3   2  13    794.80    828.10   10.13 o
 -12   3  13    183.71    182.94    5.12 o
 -11   3  13      2.02      0.64    1.60 <
 -10   3  13     82.08     82.78    4.59 o
  -9   3  13    183.42    179.42    7.79 o
  -8   3  13     23.58     22.72    3.09 o
  -7   3  13     66.52     62.62    3.09 o
  -6   3  13     55.69     58.14    2.77 o
  -5   3  13     40.20     40.54    2.35 o
  -4   3  13    548.33    550.22    8.00 o
 -11   4  13      4.99      7.47    2.03 o
 -10   4  13  10411.80  10222.50   77.76 o
  -9   4  13      0.76     -1.07    1.71 <
  -8   4  13    149.44    153.18    6.29 o
  -7   4  13      0.41      0.00    1.39 <
  -6   4  13   1943.94   1926.62   16.00 o
  -5   4  13      6.27      5.76    1.49 o
  -4   4  13   6818.40   6577.44  116.17 o
 -10   5  13    257.11    263.59    6.51 o
  -9   5  13    214.67    221.35    6.51 o
  -8   5  13     14.04     12.91    2.77 o
  -7   5  13     28.16     26.35    2.56 o
  -6   5  13     58.14     55.58    2.88 o
  -5   5  13     28.56     31.04    6.72 o
  -8   6  13      0.48      3.31    4.69 <
