# Supplementary material for: Superspace description of wagnerite-group minerals (Mg,Fe,Mn)2(PO4)(F,OH)
Source: Acta Crystallogr B Struct Sci Cryst Eng Mater. 2014 Mar 4;70(Pt 2):243–58. doi: 10.1107/S2052520613031247 (PMC3970752; doi:10.1107/S2052520613031247)
Supplement: Supplementary file 3 [file b-70-00243-3bsup3.hkl]

data_3b
# 11. STRUCTURE-FACTOR LIST

loop_
 _refln_index_h
 _refln_index_k
 _refln_index_l
 _refln_index_m_1
 _refln_F_squared_calc
 _refln_F_squared_meas
 _refln_F_squared_sigma
 _refln_observed_status
   0   0   1   1      6.35      3.82      0.21 o
   0   0   2   0    859.79   1113.13      6.70 o
   0   0   2   1     68.55     62.80      0.82 o
   0   0   3   1     38.38     39.70      0.82 o
   0   0   4   0   3512.23   4229.97     24.03 o
   0   0   4   1     91.36     95.80      1.65 o
   0   0   5   1      0.00      0.31      0.41 <
   0   0   6   0  33255.10  33546.00    191.19 o
   0   0   6   1    176.15    182.53      3.51 o
   0   0   7   1      0.02     -0.72      0.93 <
   0   0   8   0   3780.93   3609.98     36.92 o
   0   0   8   1      4.55      3.51      1.44 <
   0   0   9   1     11.49     10.62      2.58 o
   0   0  10   0   2552.78   2413.22     43.00 o
   0   0  10   1    110.76     96.52      6.39 o
   0   0  11   1      3.98      3.20      3.30 <
   0   2   0   0   2761.43   2922.97     19.80 o
   0   2   1  -1     94.85     83.63      1.34 o
   0   2   1   0  47032.30  44250.80    178.30 o
   0   2   1   1     56.52     54.45      1.24 o
   0   2   2  -1     28.23     26.92      0.72 o
   0   2   2   0  15673.50  15767.20     54.35 o
   0   2   2   1     90.43     87.66      1.65 o
   0   2   3  -1    147.73    158.91      1.75 o
   0   2   3   0    266.86    272.66      2.37 o
   0   2   3   1     38.58     39.29      0.93 o
   0   2   4  -1     78.76     81.26      1.44 o
   0   2   4   0  16814.60  17099.90     58.99 o
   0   2   4   1     26.75     27.84      1.03 o
   0   2   5  -1      0.04      0.82      0.52 <
   0   2   5   0  11864.00  11942.70     50.12 o
   0   2   5   1      0.05      0.62      0.62 <
   0   2   6  -1     53.67     53.93      2.27 o
   0   2   6   0   6940.47   7029.91     34.34 o
   0   2   6   1      0.09      0.41      0.82 <
   0   2   7  -1    168.05    171.08      4.33 o
   0   2   7   0   2433.18   2604.10     22.48 o
   0   2   7   1    287.12    286.27      6.19 o
   0   2   8  -1      0.01      1.13      1.86 <
   0   2   8   0   6381.05   6363.93     58.99 o
   0   2   8   1      4.47      6.39      2.17 <
   0   2   9  -1    138.06    125.92      7.84 o
   0   2   9   0      5.51     12.07      3.51 o
   0   2   9   1    140.77    130.35      6.39 o
   0   2  10  -1      1.34      1.13      3.09 <
   0   2  10   0   2230.22   2245.54     33.21 o
   0   2  10   1      8.01     11.55      3.20 o
   0   2  11  -1      5.40      3.40      4.74 <
   0   4   0   0   4663.95   4583.27     28.36 o
   0   4   1  -1    456.49    445.09      5.47 o
   0   4   1   0   7197.46   7393.01     40.63 o
   0   4   1   1    230.93    241.62      3.30 o
   0   4   2  -1     39.82     41.56      1.86 o
   0   4   2   0  18261.40  18441.00     94.15 o
   0   4   2   1    101.11    100.03      3.40 o
   0   4   3  -1    155.08    155.62      2.68 o
   0   4   3   0    117.36    116.84      2.58 o
   0   4   3   1     23.39     21.45      1.44 o
   0   4   4  -1     52.21     50.84      2.27 o
   0   4   4   0  12952.80  12714.70     62.08 o
   0   4   4   1     20.49     19.49      1.86 o
   0   4   5  -1     89.81     93.43      3.40 o
   0   4   5   0   3950.41   3780.65     26.40 o
   0   4   5   1     95.61    104.98      3.71 o
   0   4   6  -1     61.18     57.85      2.99 o
   0   4   6   0    612.56    603.79     10.31 o
   0   4   6   1    110.76     99.52      4.64 o
   0   4   7  -1      0.40      2.06      1.75 <
   0   4   7   0    535.46    576.36     11.03 o
   0   4   7   1      6.51      6.19      2.27 <
   0   4   8  -1     12.53     13.30      3.71 o
   0   4   8   0   5172.24   5094.87     54.76 o
   0   4   8   1     28.68     26.71      4.64 o
   0   4   9  -1      8.47      7.42      3.20 <
   0   4   9   0    636.29    583.38     16.19 o
   0   4   9   1     13.51     19.08      4.85 o
   0   4  10  -1     12.29      4.74      4.12 <
   0   6   0   0  20427.20  20333.30    150.66 o
   0   6   1  -1     38.94     53.93      3.51 o
   0   6   1   0   5775.15   5689.39     37.85 o
   0   6   1   1     16.61     19.28      3.71 o
   0   6   2  -1     67.95     69.71      3.40 o
   0   6   2   0    724.50    698.57      9.38 o
   0   6   2   1      8.89      8.97      1.75 o
   0   6   3  -1    172.60    175.93      4.12 o
   0   6   3   0    124.41    126.22      5.05 o
   0   6   3   1    158.93    156.65      4.95 o
   0   6   4  -1      5.35      5.67      1.75 o
   0   6   4   0     62.86     77.76      4.64 o
   0   6   4   1      0.83      0.10      1.65 <
   0   6   5  -1    171.85    181.29      6.29 o
   0   6   5   0   1854.71   1866.45     21.55 o
   0   6   5   1     59.09     51.15      5.77 o
   0   6   6  -1      2.23      4.02      2.17 <
   0   6   6   0   2140.17   2107.04     24.23 o
   0   6   6   1     14.78     14.13      3.51 o
   0   6   7  -1     97.48    101.68      6.29 o
   0   6   7   0    276.39    327.01     10.73 o
   0   6   7   1     24.17     12.17      4.02 o
   0   6   8  -1     30.72     23.51      6.29 o
   0   8   0   0   1784.54   1697.95     39.19 o
   0   8   1  -1     27.29     25.16      4.33 o
   0   8   1   0   1097.45   1071.67     21.35 o
   0   8   2  -1     48.53     47.33      5.67 o
   0   8   2   0     12.30     20.11      6.08 o
   0   8   3  -1    155.20    176.96      9.07 o
   0   8   3   0    233.70    264.93     11.65 o
   0   8   4  -1     17.30     15.78      5.88 <
   1   1 -11  -1     20.46     18.25      3.61 o
   1   1 -11   0   2332.57   2453.65     35.68 o
   1   1 -11   1      8.28      6.08      3.92 <
   1   1 -10  -1    162.53    142.73      6.70 o
   1   1 -10   0   5787.62   5942.35     51.56 o
   1   1 -10   1      4.14      2.89      2.89 <
   1   1  -9  -1      0.33     -0.93      1.55 <
   1   1  -9   0     45.86     46.61      4.12 o
   1   1  -9   1      0.36      0.41      1.75 <
   1   1  -8  -1    174.57    174.80      4.54 o
   1   1  -8   0   2103.43   2170.88     17.53 o
   1   1  -8   1      0.08     -0.21      1.24 <
   1   1  -7  -1     59.45     62.08      2.78 o
   1   1  -7   0     57.98     66.52      2.89 o
   1   1  -7   1    136.14    136.23      3.40 o
   1   1  -6  -1      0.47      0.93      0.62 <
   1   1  -6   0  10067.10   9666.70     42.80 o
   1   1  -6   1    397.96    393.01      4.43 o
   1   1  -5  -1      1.82      2.27      0.52 o
   1   1  -5   0  13411.10  13607.00     47.85 o
   1   1  -5   1     93.48     93.64      1.44 o
   1   1  -4  -1    343.74    337.22      2.68 o
   1   1  -4   0   4001.35   3765.49     14.02 o
   1   1  -4   1    478.73    474.79      2.99 o
   1   1  -3  -1    132.28    121.79      1.44 o
   1   1  -3   0   1200.63   1352.79      6.19 o
   1   1  -3   1    186.95    184.49      1.55 o
   1   1  -2  -1      4.23      4.33      0.21 o
   1   1  -2   0     52.26     86.52      0.93 o
   1   1  -2   1     42.62     40.42      0.82 o
   1   1  -1  -1      2.20      1.75      0.21 o
   1   1  -1   0    941.51   1008.77      4.74 o
   1   1  -1   1      0.91      0.72      0.21 o
   1   1   0  -1      4.38      2.99      0.21 o
   1   1   0   0     14.11     21.14      0.62 o
   1   1   0   1      0.89      0.93      0.21 o
   1   1   1  -1      2.34      2.58      0.21 o
   1   1   1   0   2970.25   3031.14     10.73 o
   1   1   1   1     26.68     25.99      0.62 o
   1   1   2  -1     33.17     30.22      0.72 o
   1   1   2   0    241.12    273.18      2.17 o
   1   1   2   1     11.24     10.73      0.52 o
   1   1   3  -1      9.03      9.90      0.62 o
   1   1   3   0   1773.82   1744.25      7.94 o
   1   1   3   1     61.04     62.39      1.13 o
   1   1   4  -1      2.21      2.27      0.41 o
   1   1   4   0    669.78    697.64      4.64 o
   1   1   4   1     10.59     10.31      0.72 o
   1   1   5  -1     21.61     20.62      1.13 o
   1   1   5   0  12079.30  12342.30     46.61 o
   1   1   5   1      0.22      1.13      0.52 <
   1   1   6  -1      2.52      3.71      1.03 o
   1   1   6   0  12680.90  12619.40     57.96 o
   1   1   6   1     88.48     89.31      2.89 o
   1   1   7  -1      0.84      0.41      1.03 <
   1   1   7   0    228.18    245.02      5.67 o
   1   1   7   1     47.61     45.37      3.09 o
   1   1   8  -1      7.74      4.95      1.75 <
   1   1   8   0   5751.65   5494.59     38.67 o
   1   1   8   1    137.10    147.37      5.16 o
   1   1   9  -1     22.80     18.36      3.09 o
   1   1   9   0   1879.69   1875.01     24.13 o
   1   1   9   1     21.31     15.37      3.40 o
   1   1  10  -1     68.60     55.17      5.98 o
   1   1  10   0    117.42    100.03      7.22 o
   1   1  10   1      8.78      8.97      3.71 <
   1   3 -10  -1     64.11     51.97      6.39 o
   1   3 -10   0   3256.85   3414.35     44.65 o
   1   3 -10   1     34.06     38.47      5.57 o
   1   3  -9  -1     15.39     14.85      3.20 o
   1   3  -9   0   1757.32   1714.76     27.84 o
   1   3  -9   1     10.46      8.04      3.09 <
   1   3  -8  -1     69.58     79.51      4.85 o
   1   3  -8   0    518.39    495.00     10.21 o
   1   3  -8   1     11.12      9.38      2.89 o
   1   3  -7  -1     44.38     39.50      2.89 o
   1   3  -7   0   5173.36   5279.47     35.06 o
   1   3  -7   1     44.56     37.85      2.68 o
   1   3  -6  -1     16.89     16.91      1.44 o
   1   3  -6   0   1916.54   1998.35     14.95 o
   1   3  -6   1     95.73     97.14      2.89 o
   1   3  -5  -1     20.11     22.27      1.44 o
   1   3  -5   0  10322.60  10249.70     47.75 o
   1   3  -5   1     33.60     31.45      1.96 o
   1   3  -4  -1      2.05      1.75      0.41 o
   1   3  -4   0  14920.20  15093.50     54.97 o
   1   3  -4   1    236.61    237.91      3.09 o
   1   3  -3  -1     64.07     63.63      1.65 o
   1   3  -3   0   6729.30   6831.08     30.22 o
   1   3  -3   1    272.22    273.28      3.51 o
   1   3  -2  -1    252.90    258.95      2.99 o
   1   3  -2   0   4779.07   4883.57     21.04 o
   1   3  -2   1      1.48      2.58      0.62 o
   1   3  -1  -1     75.37     74.25      1.44 o
   1   3  -1   0  21674.10  23171.00     86.83 o
   1   3  -1   1    337.53    347.94      3.30 o
   1   3   0  -1      6.73      6.81      0.52 o
   1   3   0   0   1583.26   1700.42      7.63 o
   1   3   0   1     15.31     13.20      0.72 o
   1   3   1  -1     40.53     39.08      0.93 o
   1   3   1   0   6424.79   6669.38     24.85 o
   1   3   1   1    106.75    101.27      1.55 o
   1   3   2  -1    202.82    207.59      2.27 o
   1   3   2   0   2137.50   2210.37     10.31 o
   1   3   2   1     71.18     72.19      1.44 o
   1   3   3  -1      6.02      5.57      0.62 o
   1   3   3   0   1888.65   2148.09     10.73 o
   1   3   3   1    100.54    104.16      2.27 o
   1   3   4  -1    208.76    204.19      2.89 o
   1   3   4   0   3922.22   3768.38     18.77 o
   1   3   4   1      0.52      0.82      0.82 <
   1   3   5  -1      1.90      1.96      0.82 <
   1   3   5   0   1945.72   1964.01     14.95 o
   1   3   5   1     51.93     59.71      2.99 o
   1   3   6  -1     17.34     21.66      2.06 o
   1   3   6   0   2318.82   2295.86     18.25 o
   1   3   6   1     46.32     47.95      3.51 o
   1   3   7  -1     29.06     30.22      2.89 o
   1   3   7   0  14552.40  13916.70    101.78 o
   1   3   7   1     24.04     28.77      4.12 o
   1   3   8  -1     10.11     10.11      2.89 o
   1   3   8   0    459.80    493.97     14.13 o
   1   3   8   1      3.80      3.09      2.78 <
   1   3   9  -1     70.61     60.02      5.88 o
   1   3   9   0    256.71    245.23     10.73 o
   1   3   9   1      1.43      1.75      3.09 <
   1   3  10  -1     90.73     94.15      9.18 o
   1   3  10   0    575.35    633.29     21.76 o
   1   5  -9  -1     22.92     37.54      5.67 o
   1   5  -9   0    783.77    853.46     21.86 o
   1   5  -8  -1      0.12      4.85      2.99 <
   1   5  -8   0    649.34    584.30     15.67 o
   1   5  -8   1    105.55     81.47      8.77 o
   1   5  -7  -1      7.07      9.18      2.37 o
   1   5  -7   0   1064.33   1066.21     16.09 o
   1   5  -7   1     49.75     47.23      4.33 o
   1   5  -6  -1     47.34     43.31      3.61 o
   1   5  -6   0  10887.10  11043.80     72.39 o
   1   5  -6   1      0.66     -0.31      1.65 <
   1   5  -5  -1     43.77     42.49      3.09 o
   1   5  -5   0    653.47    684.34     10.93 o
   1   5  -5   1     55.66     57.54      4.12 o
   1   5  -4  -1     38.88     42.59      2.68 o
   1   5  -4   0    254.84    271.32      5.36 o
   1   5  -4   1      2.50      1.24      1.24 <
   1   5  -3  -1    127.61    135.92      3.61 o
   1   5  -3   0    601.67    579.35      7.84 o
   1   5  -3   1    150.16    159.84      4.23 o
   1   5  -2  -1     13.92     12.89      1.44 o
   1   5  -2   0   5251.16   5015.16     27.74 o
   1   5  -2   1      0.44      2.37      1.03 <
   1   5  -1  -1    117.43    121.48      2.78 o
   1   5  -1   0   2220.08   2240.28     14.85 o
   1   5  -1   1    107.71    103.74      3.20 o
   1   5   0  -1     51.43     53.42      2.37 o
   1   5   0   0   4012.47   4087.76     25.78 o
   1   5   0   1     46.93     56.41      3.30 o
   1   5   1  -1     26.98     25.47      1.44 o
   1   5   1   0    422.18    435.80      5.47 o
   1   5   1   1     17.15     19.90      2.17 o
   1   5   2  -1     21.00     19.70      1.55 o
   1   5   2   0   2345.35   2438.49     16.91 o
   1   5   2   1     11.14      8.15      1.34 o
   1   5   3  -1      0.08      1.13      0.93 <
   1   5   3   0    357.87    379.19      6.08 o
   1   5   3   1    163.34    168.51      4.12 o
   1   5   4  -1     38.44     38.47      2.78 o
   1   5   4   0   1019.72   1018.46     13.41 o
   1   5   4   1      2.73      1.86      1.65 <
   1   5   5  -1     27.17     23.62      2.99 o
   1   5   5   0   2311.85   2341.03     23.82 o
   1   5   5   1    243.25    253.58      7.22 o
   1   5   6  -1    132.89    128.29      5.36 o
   1   5   6   0    654.38    644.73     11.96 o
   1   5   6   1      1.19      0.93      1.96 <
   1   5   7  -1      0.28      2.06      2.27 <
   1   5   7   0    990.86   1008.35     18.46 o
   1   5   7   1     45.06     49.40      5.26 o
   1   5   8  -1    115.56    119.73      8.66 o
   1   5   8   0   8108.44   7817.16     79.30 o
   1   5   8   1     29.57     45.79      9.59 o
   1   7  -7  -1     75.23     64.14      6.50 o
   1   7  -6  -1      0.42      0.72      2.68 <
   1   7  -6   0    479.01    454.88     16.71 o
   1   7  -5  -1     15.73     18.77      4.12 o
   1   7  -5   0   6385.74   6295.66     80.13 o
   1   7  -5   1    125.52    133.24     13.20 o
   1   7  -4  -1      0.05      0.93      1.75 <
   1   7  -4   0   1231.09   1218.31     19.90 o
   1   7  -4   1     17.35     17.84      3.40 o
   1   7  -3  -1      6.15      5.47      1.65 o
   1   7  -3   0    505.09    497.89     10.73 o
   1   7  -3   1     72.79     87.45      5.26 o
   1   7  -2  -1    211.23    214.91      6.19 o
   1   7  -2   0    734.59    714.03     11.86 o
   1   7  -2   1     31.50     32.90      4.12 o
   1   7  -1  -1     33.93     31.87      3.09 o
   1   7  -1   0    557.80    564.81     10.52 o
   1   7  -1   1     36.55     36.92      3.82 o
   1   7   0  -1     20.50     18.97      2.58 o
   1   7   0   0   2255.80   2158.09     25.37 o
   1   7   0   1     16.50     21.04      3.92 o
   1   7   1  -1     32.14     34.96      3.40 o
   1   7   1   0    136.12    136.02      6.60 o
   1   7   1   1    178.37    185.21      7.63 o
   1   7   2  -1      0.43      0.82      1.65 <
   1   7   2   0    958.30    938.12     15.06 o
   1   7   2   1     17.06     13.30      3.09 o
   1   7   3  -1      4.88      4.95      2.27 <
   1   7   3   0   1815.70   1693.93     23.41 o
   1   7   3   1    188.54    203.57      9.28 o
   1   7   4  -1      0.37      0.62      2.89 <
   1   7   4   0   1994.48   1941.42     36.20 o
   1   7   4   1      2.37      5.05      3.82 <
   1   7   5  -1      0.27      2.17      3.09 <
   1   7   5   0    663.93    643.29     25.47 o
   1   7   6  -1     49.21     50.63      7.32 o
   2   0 -11   1     56.06     64.87      5.47 o
   2   0 -10   0    114.91    110.96      7.01 o
   2   0 -10   1     11.95      8.66      2.06 o
   2   0  -9   1     37.62     29.49      2.58 o
   2   0  -8   0   7418.79   7278.13     59.19 o
   2   0  -8   1    104.87    109.00      3.82 o
   2   0  -7   1      3.07      3.30      1.03 o
   2   0  -6   0   7934.84   7975.15     48.16 o
   2   0  -6   1     13.14     12.48      1.13 o
   2   0  -5   1     29.00     25.78      0.93 o
   2   0  -4   0  20310.70  19353.50     80.44 o
   2   0  -4   1    357.64    344.75      2.06 o
   2   0  -3   1      0.02      0.31      0.21 <
   2   0  -2   0      9.95     16.60      0.72 o
   2   0  -2   1     28.46     24.54      0.52 o
   2   0  -1   1      0.06      0.21      0.10 <
   2   0   0   0     10.26     18.05      1.24 o
   2   0   0   1      0.68      0.31      0.21 <
   2   0   1   1      6.94      6.50      0.41 o
   2   0   2   0 112544.00  98595.40    490.15 o
   2   0   2   1     25.66     20.83      0.82 o
   2   0   3   1    128.84    136.43      1.86 o
   2   0   4   0    866.29    964.53     10.52 o
   2   0   4   1    100.31    100.55      2.06 o
   2   0   5   1     92.75     91.68      2.27 o
   2   0   6   0    370.32    349.90      7.42 o
   2   0   6   1     34.55     33.52      2.27 o
   2   0   7   1     16.89     15.78      2.06 o
   2   0   8   0   8975.90   9179.75    106.22 o
   2   0   8   1      4.33      6.60      2.27 <
   2   0   9   1     12.43     16.19      3.82 o
   2   0  10   0     71.18     43.72      8.15 o
   2   0  10   1      0.04      0.62      2.68 <
   2   2 -11  -1      0.22     -0.21      2.68 <
   2   2 -11   0   1119.78   1162.01     22.07 o
   2   2 -11   1     12.26      6.60      3.30 <
   2   2 -10  -1      4.98      7.12      2.99 <
   2   2 -10   0   1570.04   1560.38     24.54 o
   2   2 -10   1      9.52     11.86      3.71 o
   2   2  -9  -1      0.75     -0.10      2.27 <
   2   2  -9   0    537.30    552.54     11.65 o
   2   2  -9   1      2.47      1.55      2.06 <
   2   2  -8  -1     49.95     50.02      4.02 o
   2   2  -8   0    513.64    586.78      9.59 o
   2   2  -8   1      8.76      4.74      1.86 <
   2   2  -7  -1    554.25    548.52      6.29 o
   2   2  -7   0     13.43     17.32      2.06 o
   2   2  -7   1     36.46     32.38      2.47 o
   2   2  -6  -1     16.52     18.67      1.24 o
   2   2  -6   0  11973.40  11783.00     47.44 o
   2   2  -6   1      1.13      1.24      0.72 <
   2   2  -5  -1    255.14    245.54      2.17 o
   2   2  -5   0   7718.76   7823.97     26.92 o
   2   2  -5   1    153.74    146.95      1.86 o
   2   2  -4  -1    130.47    129.83      1.44 o
   2   2  -4   0   9461.61  10005.90     34.75 o
   2   2  -4   1      0.19      0.31      0.31 <
   2   2  -3  -1     37.39     40.42      0.93 o
   2   2  -3   0    373.33    651.85      4.64 o
   2   2  -3   1     11.47     10.42      0.72 o
   2   2  -2  -1    126.03    115.09      1.44 o
   2   2  -2   0   6149.37   6185.31     23.10 o
   2   2  -2   1     75.35     77.55      1.34 o
   2   2  -1  -1      5.14      3.30      0.41 o
   2   2  -1   0     12.78     11.96      0.93 o
   2   2  -1   1     47.30     46.10      1.13 o
   2   2   0  -1     74.56     71.05      1.03 o
   2   2   0   0   9678.71   9594.31     33.62 o
   2   2   0   1      0.93      1.24      0.31 o
   2   2   1  -1      0.65      0.72      0.31 <
   2   2   1   0  13772.30  13350.70     44.76 o
   2   2   1   1      1.40      2.99      0.72 o
   2   2   2  -1      2.89      2.68      0.31 o
   2   2   2   0   8978.41   9823.86     33.62 o
   2   2   2   1    179.62    177.37      2.06 o
   2   2   3  -1      1.24      1.55      0.41 o
   2   2   3   0  15265.50  15650.10     47.44 o
   2   2   3   1      7.29      7.84      0.62 o
   2   2   4  -1     28.05     29.39      1.24 o
   2   2   4   0   5175.79   4980.51     19.90 o
   2   2   4   1     29.92     29.08      1.24 o
   2   2   5  -1      2.58      1.55      0.72 <
   2   2   5   0    201.95    215.43      4.23 o
   2   2   5   1     24.90     24.85      1.65 o
   2   2   6  -1     50.63     51.77      2.89 o
   2   2   6   0    342.86    408.58      7.63 o
   2   2   6   1      9.95      9.38      1.55 o
   2   2   7  -1     13.58     12.48      2.06 o
   2   2   7   0   5057.50   5066.41     43.21 o
   2   2   7   1     50.37     46.72      4.02 o
   2   2   8  -1      7.60      6.19      2.17 <
   2   2   8   0   2268.91   2368.26     30.52 o
   2   2   8   1     39.00     40.42      4.23 o
   2   2   9  -1     30.16     31.45      4.85 o
   2   2   9   0     36.70     70.64      7.22 o
   2   2   9   1     56.49     45.89      5.36 o
   2   2  10  -1     11.37      4.23      4.02 <
   2   2  10   0   2793.58   2938.74     44.76 o
   2   4 -10  -1     35.97     53.21      6.29 o
   2   4 -10   0   2852.27   2867.79     39.19 o
   2   4 -10   1     41.09     31.56      6.29 o
   2   4  -9  -1     21.47     21.86      3.92 o
   2   4  -9   0    437.58    510.36     15.37 o
   2   4  -9   1      1.67     -1.65      2.68 <
   2   4  -8  -1     43.83     45.79      4.95 o
   2   4  -8   0   1552.57   1490.05     24.75 o
   2   4  -8   1     51.87     47.75      5.36 o
   2   4  -7  -1     33.03     33.00      2.78 o
   2   4  -7   0    622.85    615.04     11.65 o
   2   4  -7   1      1.09      1.44      1.75 <
   2   4  -6  -1     58.54     57.75      2.99 o
   2   4  -6   0   3318.07   3400.95     24.75 o
   2   4  -6   1     50.53     53.93      3.71 o
   2   4  -5  -1     21.91     20.73      1.55 o
   2   4  -5   0   1093.78   1098.59     10.52 o
   2   4  -5   1     13.90     14.23      1.96 o
   2   4  -4  -1    156.89    158.91      2.89 o
   2   4  -4   0     36.71     47.23      2.37 o
   2   4  -4   1      3.02      2.89      0.93 o
   2   4  -3  -1    102.59    109.42      2.37 o
   2   4  -3   0   3938.98   3853.97     20.93 o
   2   4  -3   1      4.37      3.20      0.82 o
   2   4  -2  -1      0.36      1.03      0.52 <
   2   4  -2   0  12624.90  12262.60     54.97 o
   2   4  -2   1     16.31     16.91      1.44 o
   2   4  -1  -1    142.74    137.57      2.27 o
   2   4  -1   0    163.81    160.87      2.99 o
   2   4  -1   1    190.06    186.04      3.20 o
   2   4   0  -1      0.05      0.93      0.41 <
   2   4   0   0  18118.90  18112.00     64.87 o
   2   4   0   1     93.89     98.07      2.27 o
   2   4   1  -1    363.20    350.83      3.09 o
   2   4   1   0      0.70     16.50      1.86 o
   2   4   1   1    160.64    170.88      3.20 o
   2   4   2  -1      0.50      0.52      0.62 <
   2   4   2   0   4351.07   4273.59     29.29 o
   2   4   2   1     23.14     26.40      1.75 o
   2   4   3  -1    110.15    110.55      2.78 o
   2   4   3   0  14124.20  13770.20     66.21 o
   2   4   3   1      1.31      0.82      1.03 <
   2   4   4  -1      1.78      1.75      0.93 <
   2   4   4   0   5699.61   5772.40     35.47 o
   2   4   4   1     26.51     25.57      2.37 o
   2   4   5  -1      0.40      0.62      1.13 <
   2   4   5   0    333.53    382.08      7.63 o
   2   4   5   1     18.64     17.63      2.37 o
   2   4   6  -1      3.82      1.55      1.75 <
   2   4   6   0   5719.58   5451.69     41.25 o
   2   4   6   1     36.83     33.21      3.51 o
   2   4   7  -1      0.47      2.89      2.37 <
   2   4   7   0      0.53      5.47      3.51 <
   2   4   7   1    187.82    196.97     10.62 o
   2   4   8  -1      9.16      7.84      3.51 <
   2   4   8   0      2.87     11.96      3.82 o
   2   4   8   1     21.05     21.35      4.85 o
   2   4   9  -1      0.08     -1.34      3.40 <
   2   4   9   0    345.45    347.22     15.88 o
   2   6  -8  -1      5.39      2.37      3.09 <
   2   6  -8   0   1094.83   1000.62     21.66 o
   2   6  -7  -1      5.25      6.91      2.47 <
   2   6  -7   0     52.40     75.90      6.08 o
   2   6  -7   1      0.39      0.72      2.47 <
   2   6  -6  -1      1.68      1.55      2.06 <
   2   6  -6   0     77.30     72.91      5.47 o
   2   6  -6   1     67.79     68.06      5.26 o
   2   6  -5  -1     64.52     63.83      3.92 o
   2   6  -5   0    181.76    183.56      5.57 o
   2   6  -5   1     12.54     10.52      2.89 o
   2   6  -4  -1     13.50     11.65      1.75 o
   2   6  -4   0   7627.96   7685.88     46.10 o
   2   6  -4   1     87.19     84.87      5.67 o
   2   6  -3  -1    181.09    186.55      4.54 o
   2   6  -3   0   9653.48   9661.34     60.95 o
   2   6  -3   1     17.75     17.43      3.09 o
   2   6  -2  -1     20.85     17.32      2.27 o
   2   6  -2   0    555.05    563.89      9.69 o
   2   6  -2   1    274.85    272.25      6.81 o
   2   6  -1  -1    110.05    118.70      3.71 o
   2   6  -1   0    379.12    376.92      6.81 o
   2   6  -1   1     49.41     51.46      3.71 o
   2   6   0  -1     61.77     63.94      3.71 o
   2   6   0   0     43.84     47.44      4.02 o
   2   6   0   1    103.04    105.29      4.95 o
   2   6   1  -1     17.06     16.71      2.17 o
   2   6   1   0   2898.86   2872.02     24.65 o
   2   6   1   1      0.10      0.41      1.55 <
   2   6   2  -1      2.70      3.92      1.34 <
   2   6   2   0  13846.90  13631.50     78.37 o
   2   6   2   1      2.95      1.13      1.65 <
   2   6   3  -1      0.87      3.20      1.96 <
   2   6   3   0   9737.65   9285.96     67.65 o
   2   6   3   1      4.76      4.43      2.58 <
   2   6   4  -1     17.05     16.19      2.89 o
   2   6   4   0     18.88     26.81      4.33 o
   2   6   4   1     18.49     21.76      4.02 o
   2   6   5  -1     18.71     15.67      2.78 o
   2   6   5   0   2505.99   2367.33     25.88 o
   2   6   5   1     17.69     15.57      4.23 o
   2   6   6  -1     14.07     15.37      3.30 o
   2   6   6   0    386.31    392.49     11.55 o
   2   6   6   1     60.62     61.67      7.01 o
   2   6   7  -1     41.21     40.22      5.88 o
   2   8  -4  -1      0.47      1.24      2.37 <
   2   8  -3  -1     36.80     33.72      4.74 o
   2   8  -3   0    263.69    247.40     10.73 o
   2   8  -2  -1      0.33      0.72      2.37 <
   2   8  -2   0     43.47     45.89      5.67 o
   2   8  -1  -1      6.02      8.66      3.20 <
   2   8  -1   0    675.62    631.33     16.19 o
   2   8   0  -1      0.07     -0.72      2.58 <
   2   8   0   0     17.90     23.31      4.54 o
   2   8   1  -1      8.54      7.53      3.20 <
   2   8   1   0   5191.88   5008.97     55.17 o
   2   8   2  -1     36.74     35.78      5.26 o
   2   8   2   0   1529.39   1506.75     29.60 o
   2   8   3  -1     58.56     61.26     10.00 o
   3   1 -12  -1      2.83     -0.41      3.30 <
   3   1 -12   0    179.50    201.82     12.89 o
   3   1 -11  -1      8.39      8.46      2.68 o
   3   1 -11   0    483.86    543.98     17.12 o
   3   1 -11   1      0.15      1.55      4.02 <
   3   1 -10  -1     21.87     16.81      2.68 o
   3   1 -10   0   3488.40   3387.23     33.10 o
   3   1 -10   1     48.34     44.96      6.08 o
   3   1  -9  -1      2.27      2.58      1.34 <
   3   1  -9   0   8028.13   7921.83     43.42 o
   3   1  -9   1      0.05     -0.62      1.65 <
   3   1  -8  -1    194.76    194.80      4.33 o
   3   1  -8   0   9552.15   9465.19     47.23 o
   3   1  -8   1      5.02      6.08      1.24 o
   3   1  -7  -1     19.59     16.71      1.44 o
   3   1  -7   0   3938.65   3947.51     21.76 o
   3   1  -7   1    245.42    241.10      4.02 o
   3   1  -6  -1     28.57     25.06      1.03 o
   3   1  -6   0   1489.42   1613.08      9.80 o
   3   1  -6   1     54.40     53.42      1.55 o
   3   1  -5  -1     77.18     75.38      1.34 o
   3   1  -5   0   3670.53   3696.19     15.26 o
   3   1  -5   1     28.83     27.95      0.93 o
   3   1  -4  -1     85.90     79.82      1.03 o
   3   1  -4   0   5825.73   5837.78     19.80 o
   3   1  -4   1    281.89    282.05      2.17 o
   3   1  -3  -1     28.34     26.09      0.62 o
   3   1  -3   0  29453.10  28498.60     92.09 o
   3   1  -3   1     19.52     19.49      0.62 o
   3   1  -2  -1     25.00     22.17      0.62 o
   3   1  -2   0  15142.10  15209.40     53.83 o
   3   1  -2   1    228.85    216.97      2.06 o
   3   1  -1  -1     20.86     17.32      0.52 o
   3   1  -1   0  11646.30  12488.40     43.52 o
   3   1  -1   1     59.36     54.35      0.93 o
   3   1   0  -1    119.58    102.61      1.24 o
   3   1   0   0    673.77    663.61      3.92 o
   3   1   0   1    216.20    200.99      1.96 o
   3   1   1  -1      9.23      8.97      0.52 o
   3   1   1   0  15222.20  14947.90     46.72 o
   3   1   1   1      4.38      3.82      0.41 o
   3   1   2  -1     43.22     41.25      1.24 o
   3   1   2   0   9455.31  10745.50     35.78 o
   3   1   2   1     29.07     29.08      1.03 o
   3   1   3  -1     53.38     49.60      1.55 o
   3   1   3   0  10079.50  10322.10     37.64 o
   3   1   3   1    116.28    118.08      1.96 o
   3   1   4  -1    169.23    169.23      2.58 o
   3   1   4   0    441.81    386.30      4.02 o
   3   1   4   1     92.09     87.24      2.17 o
   3   1   5  -1     15.34     13.20      1.34 o
   3   1   5   0   4851.75   4814.27     25.37 o
   3   1   5   1     45.57     42.80      2.17 o
   3   1   6  -1      0.63      0.72      1.24 <
   3   1   6   0   1474.74   1432.09     15.37 o
   3   1   6   1     45.27     44.76      2.99 o
   3   1   7  -1      3.19      3.09      1.55 <
   3   1   7   0   7933.39   8097.14     51.97 o
   3   1   7   1     50.54     52.39      3.82 o
   3   1   8  -1     96.78    104.57      5.77 o
   3   1   8   0   3376.94   3439.41     38.67 o
   3   1   8   1     32.54     24.13      3.71 o
   3   1   9  -1      7.04      5.77      3.40 <
   3   1   9   0    604.82    649.68     16.50 o
   3   1   9   1      7.43     11.14      3.30 o
   3   3 -11  -1     20.40     15.88      3.82 o
   3   3 -11   0   3999.37   3813.14     51.25 o
   3   3 -11   1      6.94      0.31      4.64 <
   3   3 -10  -1      5.29      5.26      2.47 <
   3   3 -10   0    108.87    113.03      6.19 o
   3   3 -10   1     88.06    106.11      7.01 o
   3   3  -9  -1     31.66     30.94      3.82 o
   3   3  -9   0   1302.91   1365.47     19.39 o
   3   3  -9   1      3.87      3.20      2.27 <
   3   3  -8  -1      2.36      0.72      1.44 <
   3   3  -8   0    776.28    750.54     10.73 o
   3   3  -8   1      6.23      6.39      2.37 <
   3   3  -7  -1     65.98     62.39      2.99 o
   3   3  -7   0  17909.60  17738.90     77.03 o
   3   3  -7   1      3.90      4.02      1.34 o
   3   3  -6  -1      1.20      0.82      0.62 <
   3   3  -6   0   2120.53   2072.60     14.33 o
   3   3  -6   1     99.73     99.93      2.99 o
   3   3  -5  -1      0.29      1.24      0.52 <
   3   3  -5   0  21296.00  21786.30     82.81 o
   3   3  -5   1      6.51      6.70      0.93 o
   3   3  -4  -1     15.58     14.02      0.93 o
   3   3  -4   0   1167.76   1232.03      7.73 o
   3   3  -4   1    237.85    231.31      3.30 o
   3   3  -3  -1     29.52     26.61      1.13 o
   3   3  -3   0   3193.56   3447.25     15.37 o
   3   3  -3   1      2.42      2.27      0.52 o
   3   3  -2  -1     24.20     22.79      1.03 o
   3   3  -2   0    527.99    502.63      4.12 o
   3   3  -2   1     31.08     31.87      1.34 o
   3   3  -1  -1      5.02      4.95      0.52 o
   3   3  -1   0  11022.00  11011.70     43.00 o
   3   3  -1   1     39.25     41.04      1.44 o
   3   3   0  -1     65.25     61.87      1.24 o
   3   3   0   0   3905.48   4194.70     18.87 o
   3   3   0   1     76.86     78.07      1.55 o
   3   3   1  -1    105.33     96.73      1.75 o
   3   3   1   0  20429.50  21001.10     67.96 o
   3   3   1   1    556.97    541.61      4.23 o
   3   3   2  -1     75.74     66.72      1.34 o
   3   3   2   0      6.59     14.75      1.34 o
   3   3   2   1    180.40    182.22      3.20 o
   3   3   3  -1    312.62    307.83      3.61 o
   3   3   3   0   9655.24   9472.83     40.73 o
   3   3   3   1    154.76    154.27      3.20 o
   3   3   4  -1      4.53      4.85      1.03 o
   3   3   4   0      0.12      5.16      1.24 o
   3   3   4   1      0.10      0.00      0.93 <
   3   3   5  -1     16.33     15.78      1.75 o
   3   3   5   0    817.17    789.73     10.73 o
   3   3   5   1      5.55      5.98      1.65 o
   3   3   6  -1    145.83    152.21      5.26 o
   3   3   6   0     84.82     75.28      5.16 o
   3   3   6   1      0.64      2.06      1.86 <
   3   3   7  -1     58.16     60.84      6.08 o
   3   3   7   0   1088.40   1029.80     19.59 o
   3   3   7   1     23.03     27.02      4.54 o
   3   3   8  -1    129.04    145.10      7.73 o
   3   3   8   0    845.26    855.62     18.15 o
   3   3   8   1     11.27     16.19      4.12 o
   3   3   9  -1     11.95     16.60      4.23 o
   3   3   9   0  10410.40  10149.30    107.25 o
   3   3   9   1     38.92     39.29      8.46 o
   3   5 -10  -1     11.03      9.69      4.43 <
   3   5  -9  -1     45.01     49.81      5.67 o
   3   5  -9   0   1057.04   1088.48     21.55 o
   3   5  -9   1     31.73     26.61      4.74 o
   3   5  -8  -1     93.23     90.65      5.57 o
   3   5  -8   0   1508.77   1621.02     21.86 o
   3   5  -8   1     56.14     47.44      4.64 o
   3   5  -7  -1     63.64     58.88      4.43 o
   3   5  -7   0    175.59    209.34      7.01 o
   3   5  -7   1     19.01     22.48      3.20 o
   3   5  -6  -1     18.02     21.86      2.99 o
   3   5  -6   0     93.74    102.09      5.16 o
   3   5  -6   1     95.12     98.07      5.47 o
   3   5  -5  -1     77.84     84.46      3.40 o
   3   5  -5   0   4554.36   4498.30     30.32 o
   3   5  -5   1     20.41     19.59      2.27 o
   3   5  -4  -1     37.98     39.39      2.27 o
   3   5  -4   0   2986.47   3215.84     20.73 o
   3   5  -4   1     11.02     14.85      1.65 o
   3   5  -3  -1     42.80     40.73      2.27 o
   3   5  -3   0   3317.63   3281.84     21.76 o
   3   5  -3   1    123.50    121.69      3.61 o
   3   5  -2  -1     40.14     42.28      2.17 o
   3   5  -2   0     74.93    109.72      3.20 o
   3   5  -2   1      0.02      0.82      1.24 <
   3   5  -1  -1      5.38      4.95      1.03 o
   3   5  -1   0    975.70    954.32     10.62 o
   3   5  -1   1     10.46     11.14      1.65 o
   3   5   0  -1     17.81     18.87      1.65 o
   3   5   0   0   2921.55   2724.97     20.01 o
   3   5   0   1      0.17      0.62      1.03 <
   3   5   1  -1     14.06      9.69      1.34 o
   3   5   1   0   5658.26   5665.05     33.41 o
   3   5   1   1      0.66      0.82      1.13 <
   3   5   2  -1    148.93    155.31      4.23 o
   3   5   2   0    132.41    139.12      4.95 o
   3   5   2   1    109.11    108.28      3.92 o
   3   5   3  -1      2.80      2.68      1.24 <
   3   5   3   0   1437.30   1467.88     17.02 o
   3   5   3   1     42.16     41.97      3.71 o
   3   5   4  -1    484.38    507.17      9.07 o
   3   5   4   0   2371.53   2479.12     23.51 o
   3   5   4   1    102.08    106.84      5.88 o
   3   5   5  -1     33.80     34.96      3.30 o
   3   5   5   0   1377.58   1434.88     17.12 o
   3   5   5   1     25.39     23.72      3.30 o
   3   5   6  -1     61.49     55.69      4.74 o
   3   5   6   0    163.06    183.77      7.01 o
   3   5   6   1      0.65      0.41      2.37 <
   3   5   7  -1      0.00     -0.72      3.20 <
   3   5   7   0    918.18    911.62     23.72 o
   3   5   7   1     16.93     14.75      5.67 <
   3   5   8  -1      1.00      4.95      4.23 <
   3   7  -7  -1     48.66     50.22      5.77 o
   3   7  -6  -1     78.82     84.15      6.60 o
   3   7  -6   0    310.97    361.45     16.50 o
   3   7  -6   1      7.19     10.62      7.32 <
   3   7  -5  -1      8.56      7.32      3.61 <
   3   7  -5   0    255.91    291.64     13.51 o
   3   7  -5   1    104.14     87.04     11.14 o
   3   7  -4  -1     78.67     79.92      6.50 o
   3   7  -4   0    201.96    197.38     10.52 o
   3   7  -4   1      5.82      2.17      3.20 <
   3   7  -3  -1     38.66     40.32      4.33 o
   3   7  -3   0   4616.66   4654.02     46.61 o
   3   7  -3   1     55.67     63.52      5.88 o
   3   7  -2  -1    161.30    175.72      7.01 o
   3   7  -2   0   1570.75   1566.26     17.22 o
   3   7  -2   1     66.54     60.12      5.26 o
   3   7  -1  -1     80.03     83.32      4.85 o
   3   7  -1   0    728.27    741.26     12.89 o
   3   7  -1   1      1.41      5.36      2.78 <
   3   7   0  -1    198.23    210.17      6.60 o
   3   7   0   0     84.71     99.10      5.67 o
   3   7   0   1      3.69      4.23      2.68 <
   3   7   1  -1      4.47      2.89      1.86 <
   3   7   1   0    712.97    724.24     15.26 o
   3   7   1   1      1.66      3.30      2.89 <
   3   7   2  -1     45.10     52.70      4.33 o
   3   7   2   0    177.13    158.30      7.63 o
   3   7   2   1      8.50      7.32      3.61 <
   3   7   3  -1     21.61     15.67      3.82 o
   3   7   3   0    129.72    147.26      8.87 o
   3   7   3   1     59.46     62.39     10.00 o
   3   7   4  -1     44.60     60.84      6.91 o
   3   7   4   0     54.18     72.81     10.93 o
   3   7   5  -1     33.82     41.97      7.12 o
   4   0 -12   0    333.35    391.15     18.46 o
   4   0 -12   1      0.79      0.62      2.89 <
   4   0 -11   1      6.86      6.29      2.27 <
   4   0 -10   0   2870.46   2694.85     30.63 o
   4   0 -10   1     31.68     25.68      2.58 o
   4   0  -9   1     86.76     89.00      3.51 o
   4   0  -8   0     56.73     65.38      4.23 o
   4   0  -8   1     60.00     51.56      2.68 o
   4   0  -7   1    147.85    146.95      3.20 o
   4   0  -6   0   7872.03   8536.97     41.04 o
   4   0  -6   1     26.40     24.34      0.93 o
   4   0  -5   1     56.04     52.08      1.03 o
   4   0  -4   0   2247.14   2691.55     15.57 o
   4   0  -4   1     66.35     60.12      1.03 o
   4   0  -3   1     21.22     17.63      0.62 o
   4   0  -2   0  57756.50  54291.90    228.01 o
   4   0  -2   1     26.54     22.38      0.62 o
   4   0  -1   1     35.05     31.45      0.82 o
   4   0   0   0   5229.10   5350.93     26.50 o
   4   0   0   1    321.58    317.32      2.68 o
   4   0   1   1     13.13     12.58      0.93 o
   4   0   2   0  10778.40  11011.70     55.79 o
   4   0   2   1    291.73    284.52      3.30 o
   4   0   3   1     50.17     51.46      1.75 o
   4   0   4   0  14794.90  15430.50     78.27 o
   4   0   4   1    368.16    381.36      4.43 o
   4   0   5   1     15.48     17.32      1.55 o
   4   0   6   0    521.18    525.21     13.82 o
   4   0   6   1     32.99     33.21      2.89 o
   4   0   7   1     77.79     79.82      5.47 o
   4   0   8   0   1619.97   1602.56     33.62 o
   4   0   8   1     55.30     60.43      5.67 o
   4   0   9   1      4.49      5.05      3.30 <
   4   2 -12  -1     21.72     13.92      3.92 o
   4   2 -12   0     82.64     74.46      8.46 o
   4   2 -11  -1     19.21     17.63      4.23 o
   4   2 -11   0   1318.64   1189.75     21.86 o
   4   2 -11   1     63.64     62.08      6.29 o
   4   2 -10  -1     20.64     20.62      3.82 o
   4   2 -10   0    440.08    426.52     12.17 o
   4   2 -10   1      2.14      2.17      2.17 <
   4   2  -9  -1     71.66     59.81      5.26 o
   4   2  -9   0      7.08     11.96      2.47 o
   4   2  -9   1     33.75     32.38      3.30 o
   4   2  -8  -1      0.16      0.00      0.93 <
   4   2  -8   0     59.86     88.58      4.12 o
   4   2  -8   1     10.09      7.63      1.86 o
   4   2  -7  -1    291.89    295.14      4.23 o
   4   2  -7   0   1086.33   1067.03      9.69 o
   4   2  -7   1      3.57      2.78      0.93 o
   4   2  -6  -1     37.58     35.89      1.34 o
   4   2  -6   0    928.13    985.46      6.50 o
   4   2  -6   1    102.31    103.54      2.06 o
   4   2  -5  -1    100.08    101.78      1.55 o
   4   2  -5   0    586.04    636.28      4.23 o
   4   2  -5   1     41.53     43.31      1.44 o
   4   2  -4  -1     33.87     33.31      0.93 o
   4   2  -4   0   3444.10   3576.78     15.16 o
   4   2  -4   1      8.05      8.04      0.72 o
   4   2  -3  -1      3.14      2.99      0.41 o
   4   2  -3   0  16069.30  15959.60     55.79 o
   4   2  -3   1     62.86     62.70      1.55 o
   4   2  -2  -1    107.11    107.97      1.44 o
   4   2  -2   0   6026.19   6362.28     25.99 o
   4   2  -2   1      0.04      0.21      0.41 <
   4   2  -1  -1    129.18    123.75      1.65 o
   4   2  -1   0     56.22     43.52      1.13 o
   4   2  -1   1     59.50     57.34      1.24 o
   4   2   0  -1    140.09    142.93      2.06 o
   4   2   0   0    170.45    153.76      2.68 o
   4   2   0   1     11.70     11.03      0.82 o
   4   2   1  -1     48.57     46.20      1.34 o
   4   2   1   0   1064.60   1125.19      6.50 o
   4   2   1   1     86.57     85.39      1.75 o
   4   2   2  -1     16.40     15.26      1.03 o
   4   2   2   0   2753.54   2844.59     13.61 o
   4   2   2   1     14.64     13.82      0.93 o
   4   2   3  -1    812.15    805.82      6.29 o
   4   2   3   0  13808.60  13817.70     53.52 o
   4   2   3   1    384.48    380.63      4.74 o
   4   2   4  -1     44.80     43.72      2.27 o
   4   2   4   0    437.94    455.30      6.50 o
   4   2   4   1      6.20      7.84      1.34 o
   4   2   5  -1     12.78     13.10      1.55 o
   4   2   5   0   1868.59   1983.81     17.02 o
   4   2   5   1     70.74     75.07      3.51 o
   4   2   6  -1      0.30      0.82      1.34 <
   4   2   6   0    202.23    200.89      6.39 o
   4   2   6   1     57.84     57.44      5.36 o
   4   2   7  -1     58.53     59.30      4.54 o
   4   2   7   0    110.11    127.15      6.29 o
   4   2   7   1    185.10    181.09      7.94 o
   4   2   8  -1      2.20      3.40      2.37 <
   4   2   8   0      4.93     22.89      4.64 o
   4   2   8   1      0.11      0.62      2.58 <
   4   2   9  -1     62.76     64.97      9.28 o
   4   2   9   0    667.26    590.29     18.97 o
   4   4 -11  -1    130.99    128.49     13.20 o
   4   4 -10  -1      2.47      0.93      2.47 <
   4   4 -10   0      6.58     20.83      4.43 o
   4   4 -10   1     86.51     78.58      7.12 o
   4   4  -9  -1      6.28      5.26      2.68 <
   4   4  -9   0   2223.26   2306.80     32.90 o
   4   4  -9   1     19.69     21.97      4.12 o
   4   4  -8  -1      2.45      1.96      1.65 <
   4   4  -8   0    240.17    270.50      7.94 o
   4   4  -8   1     86.65     78.99      5.26 o
   4   4  -7  -1      2.82      1.55      1.13 <
   4   4  -7   0   4916.95   4785.19     30.52 o
   4   4  -7   1      5.69      5.88      1.55 o
   4   4  -6  -1     41.24     35.78      2.37 o
   4   4  -6   0    882.83    886.25     12.38 o
   4   4  -6   1      0.91      2.37      1.65 <
   4   4  -5  -1     20.08     23.00      1.65 o
   4   4  -5   0   1566.76   1602.87     11.96 o
   4   4  -5   1    149.43    150.05      3.51 o
   4   4  -4  -1     15.05     16.40      1.34 o
   4   4  -4   0   1062.53   1126.95      9.38 o
   4   4  -4   1    139.83    139.73      3.20 o
   4   4  -3  -1      0.72      0.62      0.62 <
   4   4  -3   0    941.93    998.76      8.66 o
   4   4  -3   1     67.86     70.02      2.47 o
   4   4  -2  -1    123.15    121.58      2.47 o
   4   4  -2   0   2464.39   2458.90     14.54 o
   4   4  -2   1    176.75    179.02      3.40 o
   4   4  -1  -1      1.35      1.96      0.52 o
   4   4  -1   0  15800.10  15474.20     59.09 o
   4   4  -1   1      9.41      9.18      1.03 o
   4   4   0  -1     19.52     18.05      1.13 o
   4   4   0   0    251.92    264.20      3.71 o
   4   4   0   1     12.63     10.73      1.34 o
   4   4   1  -1     81.11     81.16      2.68 o
   4   4   1   0     83.68     85.18      3.40 o
   4   4   1   1     66.51     63.11      3.51 o
   4   4   2  -1    154.06    158.81      3.71 o
   4   4   2   0   2215.98   2238.73     18.56 o
   4   4   2   1     57.05     52.39      3.20 o
   4   4   3  -1     72.34     74.04      3.30 o
   4   4   3   0   1609.09   1547.70     14.75 o
   4   4   3   1     26.42     25.99      2.78 o
   4   4   4  -1     92.18     98.28      3.92 o
   4   4   4   0   1019.07   1033.62     14.54 o
   4   4   4   1    349.76    362.17      7.94 o
   4   4   5  -1     60.83     65.59      4.54 o
   4   4   5   0  12119.20  12168.80     78.89 o
   4   4   5   1      1.96      1.03      1.86 <
   4   4   6  -1      5.87      4.23      2.78 <
   4   4   6   0    268.78    262.76      8.46 o
   4   4   6   1     52.71     48.06      4.64 o
   4   4   7  -1     48.48     37.33      5.36 o
   4   4   7   0   1250.00   1345.98     25.27 o
   4   4   7   1     31.99     24.03      5.88 o
   4   4   8  -1     32.05     37.64      6.39 o
   4   4   8   0     28.27     29.80      6.39 o
   4   6  -9  -1     45.89     56.51      6.39 o
   4   6  -8  -1     15.06      7.01      2.68 <
   4   6  -8   0     28.72     73.73      6.19 o
   4   6  -8   1     94.04     95.39      7.12 o
   4   6  -7  -1      2.49      4.12      2.17 <
   4   6  -7   0   1837.83   1713.31     21.97 o
   4   6  -7   1     39.28     38.16      4.54 o
   4   6  -6  -1     48.37     49.40      4.23 o
   4   6  -6   0      0.56     10.21      2.47 o
   4   6  -6   1     51.78     53.42      4.64 o
   4   6  -5  -1     14.14      8.35      2.17 o
   4   6  -5   0    372.80    371.04      8.77 o
   4   6  -5   1     27.19     26.30      3.82 o
   4   6  -4  -1     35.04     32.38      2.47 o
   4   6  -4   0    424.80    424.05      9.49 o
   4   6  -4   1    103.67    102.82      5.36 o
   4   6  -3  -1     63.38     72.08      4.33 o
   4   6  -3   0    985.38    989.69     14.54 o
   4   6  -3   1     40.81     38.16      3.71 o
   4   6  -2  -1      3.94      4.95      1.65 o
   4   6  -2   0   9405.07   9374.55     59.81 o
   4   6  -2   1    237.01    242.45      7.12 o
   4   6  -1  -1     43.33     38.67      2.89 o
   4   6  -1   0   7452.70   7348.77     46.30 o
   4   6  -1   1    147.98    146.44      5.16 o
   4   6   0  -1     65.83     68.37      3.71 o
   4   6   0   0    894.77    878.52     12.17 o
   4   6   0   1    340.79    348.05      7.63 o
   4   6   1  -1     19.93     20.21      2.27 o
   4   6   1   0   1352.75   1307.31     15.98 o
   4   6   1   1     49.17     44.86      4.12 o
   4   6   2  -1     55.67     53.11      3.71 o
   4   6   2   0    930.64    871.82     13.61 o
   4   6   2   1    125.94    135.51      6.08 o
   4   6   3  -1     58.22     65.17      5.16 o
   4   6   3   0     28.37     28.57      3.82 o
   4   6   3   1     13.71     11.96      3.30 o
   4   6   4  -1      5.57      4.02      2.47 <
   4   6   4   0   3410.32   3512.43     47.33 o
   4   6   4   1     14.00     14.44      4.43 o
   4   6   5  -1     25.83     24.44      4.12 o
   4   6   5   0   3753.75   3699.08     40.42 o
   4   6   5   1     11.56     11.65      4.74 <
   4   6   6  -1      0.03      1.86      3.09 <
   4   8  -5  -1      7.59      5.57      6.70 <
   4   8  -4  -1     14.90     21.76      6.39 o
   4   8  -3  -1      0.20      3.82      3.09 <
   4   8  -3   0   7952.77   7640.30     74.56 o
   4   8  -2  -1      1.94      1.24      2.68 <
   4   8  -2   0    103.71    123.65      8.87 o
   4   8  -1  -1      3.91      3.71      2.99 <
   4   8  -1   0     21.95     25.47      4.54 o
   4   8   0  -1     36.10     28.57      4.85 o
   4   8   0   0     12.38     28.87      5.26 o
   4   8   1  -1      8.47      6.60      3.40 <
   4   8   2  -1     69.36     79.20     11.45 o
   5   1 -12  -1     19.10     15.88      5.16 o
   5   1 -12   0   1940.82   1868.00     34.03 o
   5   1 -12   1      1.86      3.30      3.30 <
   5   1 -11  -1     22.51     22.48      3.51 o
   5   1 -11   0   2395.01   2452.10     36.71 o
   5   1 -11   1     59.80     50.02      5.47 o
   5   1 -10  -1     66.91     59.30      3.61 o
   5   1 -10   0     44.28     66.72      4.95 o
   5   1 -10   1      9.79     10.62      3.40 o
   5   1  -9  -1     22.59     23.92      2.17 o
   5   1  -9   0   2264.84   2246.26     17.22 o
   5   1  -9   1     31.09     24.96      2.99 o
   5   1  -8  -1     45.70     46.92      2.47 o
   5   1  -8   0   8816.40   8596.37     43.21 o
   5   1  -8   1      8.49      5.47      1.13 o
   5   1  -7  -1    152.64    156.34      3.09 o
   5   1  -7   0  17962.20  17832.90     70.95 o
   5   1  -7   1    260.96    258.02      3.92 o
   5   1  -6  -1    142.96    138.29      2.17 o
   5   1  -6   0   1576.21   1579.66      8.46 o
   5   1  -6   1     65.65     66.41      1.65 o
   5   1  -5  -1     66.01     61.36      1.34 o
   5   1  -5   0  13690.70  14192.10     48.16 o
   5   1  -5   1     52.26     49.19      1.34 o
   5   1  -4  -1    350.36    339.28      2.78 o
   5   1  -4   0   2003.29   2204.39     10.31 o
   5   1  -4   1     55.91     52.08      1.13 o
   5   1  -3  -1     18.87     19.70      0.82 o
   5   1  -3   0   4990.50   5063.94     19.59 o
   5   1  -3   1     40.56     40.22      1.03 o
   5   1  -2  -1     58.21     57.03      1.13 o
   5   1  -2   0    124.39    104.46      1.96 o
   5   1  -2   1     24.36     25.68      1.13 o
   5   1  -1  -1    106.95    102.82      1.86 o
   5   1  -1   0   3426.62   3151.80     14.64 o
   5   1  -1   1    208.49    210.07      2.58 o
   5   1   0  -1    173.28    175.62      2.17 o
   5   1   0   0    554.96    700.22      5.57 o
   5   1   0   1    210.78    217.90      2.68 o
   5   1   1  -1    251.86    251.01      2.99 o
   5   1   1   0  24586.30  24584.80     80.95 o
   5   1   1   1     53.89     52.39      1.55 o
   5   1   2  -1    327.87    318.45      3.61 o
   5   1   2   0     81.84     92.92      2.06 o
   5   1   2   1    357.13    354.23      3.61 o
   5   1   3  -1     37.40     37.33      1.96 o
   5   1   3   0  16808.50  17005.50     66.10 o
   5   1   3   1     76.94     79.92      2.37 o
   5   1   4  -1     27.67     31.87      2.06 o
   5   1   4   0    894.15    827.06      8.87 o
   5   1   4   1     24.42     21.66      1.86 o
   5   1   5  -1      0.09      0.00      1.03 <
   5   1   5   0   1174.49   1209.03     12.38 o
   5   1   5   1     31.59     29.91      2.37 o
   5   1   6  -1    261.13    254.72      6.60 o
   5   1   6   0   4555.21   4405.28     33.82 o
   5   1   6   1    159.70    162.73      5.67 o
   5   1   7  -1    116.58    121.69      6.70 o
   5   1   7   0   4410.70   4275.24     43.62 o
   5   1   7   1     75.39     74.35      5.26 o
   5   1   8  -1      1.91     -1.24      2.68 <
   5   1   8   0    137.03    178.51      9.59 o
   5   1   8   1     52.25     46.20      5.67 o
   5   3 -11  -1    141.26    121.89      7.94 o
   5   3 -11   0   4420.57   4134.78     45.68 o
   5   3 -11   1     23.51     17.74      4.85 o
   5   3 -10  -1     55.21     71.57      5.26 o
   5   3 -10   0    876.60    819.74     14.85 o
   5   3 -10   1      7.09      3.82      2.37 <
   5   3  -9  -1     65.47     62.39      4.64 o
   5   3  -9   0   7193.53   7265.03     60.12 o
   5   3  -9   1     15.35     17.74      3.09 o
   5   3  -8  -1     49.38     47.95      3.20 o
   5   3  -8   0    741.82    804.89     11.34 o
   5   3  -8   1      0.87      0.41      1.34 <
   5   3  -7  -1     29.42     25.37      1.65 o
   5   3  -7   0   2362.90   2408.89     17.84 o
   5   3  -7   1     98.97     96.11      3.20 o
   5   3  -6  -1     70.25     70.95      2.58 o
   5   3  -6   0   1057.96   1018.67      9.49 o
   5   3  -6   1    134.07    136.64      3.30 o
   5   3  -5  -1      4.62      3.61      0.72 o
   5   3  -5   0  19439.20  19101.40     72.81 o
   5   3  -5   1     14.22     15.37      1.34 o
   5   3  -4  -1     91.67     89.51      2.06 o
   5   3  -4   0      0.20      7.84      1.55 o
   5   3  -4   1     87.28     93.02      2.37 o
   5   3  -3  -1    445.04    445.50      4.02 o
   5   3  -3   0  39258.30  39217.00    142.41 o
   5   3  -3   1      4.40      4.33      0.82 o
   5   3  -2  -1      3.11      4.12      0.62 o
   5   3  -2   0   3559.98   3763.23     16.50 o
   5   3  -2   1     39.06     35.78      1.65 o
   5   3  -1  -1      0.03      0.31      0.41 <
   5   3  -1   0   5693.30   5786.33     22.48 o
   5   3  -1   1     32.29     35.06      1.34 o
   5   3   0  -1     58.42     58.99      1.86 o
   5   3   0   0    490.24    492.73      5.16 o
   5   3   0   1     22.33     22.17      1.44 o
   5   3   1  -1      5.09      4.95      1.03 o
   5   3   1   0   2675.66   2694.65     18.05 o
   5   3   1   1      1.27      1.13      0.82 <
   5   3   2  -1    340.85    349.28      4.64 o
   5   3   2   0   1546.26   1498.09     12.89 o
   5   3   2   1    220.95    226.15      4.64 o
   5   3   3  -1    238.58    236.67      4.23 o
   5   3   3   0   1718.97   1824.07     14.13 o
   5   3   3   1    170.58    181.81      4.54 o
   5   3   4  -1      1.39      1.65      1.13 <
   5   3   4   0    743.43    715.07      8.97 o
   5   3   4   1     36.81     33.72      2.58 o
   5   3   5  -1     95.30     95.70      4.74 o
   5   3   5   0  10634.20  10327.60     63.83 o
   5   3   5   1     49.59     48.47      4.12 o
   5   3   6  -1     15.11     13.92      3.40 o
   5   3   6   0   1322.28   1359.49     24.65 o
   5   3   6   1      1.91      1.44      2.58 <
   5   3   7  -1     83.44     74.46      6.60 o
   5   3   7   0    286.67    293.70     11.34 o
   5   3   7   1     77.83     71.16      7.22 o
   5   3   8  -1     57.69     63.11      7.12 o
   5   3   8   0    232.44    215.84     13.20 o
   5   5 -10  -1     86.46     81.67      7.32 o
   5   5 -10   0    180.76    220.58     11.96 o
   5   5  -9  -1     21.35     22.58      4.33 o
   5   5  -9   0    738.26    788.49     17.53 o
   5   5  -9   1      7.77      5.57      3.09 <
   5   5  -8  -1    168.50    174.59      6.60 o
   5   5  -8   0   5574.84   5498.71     47.54 o
   5   5  -8   1     46.80     39.91      4.12 o
   5   5  -7  -1     76.80     77.55      3.82 o
   5   5  -7   0   2231.97   2208.21     19.08 o
   5   5  -7   1     55.82     44.55      4.12 o
   5   5  -6  -1     64.31     71.05      4.43 o
   5   5  -6   0   5053.72   5173.15     39.60 o
   5   5  -6   1     16.55     14.02      2.58 o
   5   5  -5  -1    103.90    106.84      3.51 o
   5   5  -5   0   1948.01   1933.79     19.28 o
   5   5  -5   1      0.35      0.52      1.65 <
   5   5  -4  -1     18.52     16.29      1.75 o
   5   5  -4   0    655.38    724.76      8.66 o
   5   5  -4   1     10.94     10.93      1.65 o
   5   5  -3  -1    111.40    116.74      3.20 o
   5   5  -3   0   3230.58   3348.15     21.55 o
   5   5  -3   1     14.41     14.33      1.65 o
   5   5  -2  -1    214.51    225.43      4.23 o
   5   5  -2   0    285.30    342.17      6.70 o
   5   5  -2   1     56.55     53.42      3.71 o
   5   5  -1  -1      0.08      0.62      1.03 <
   5   5  -1   0   1965.28   1909.56     17.53 o
   5   5  -1   1     21.85     20.62      2.27 o
   5   5   0  -1     23.47     22.38      2.17 o
   5   5   0   0   1317.57   1310.41     14.23 o
   5   5   0   1      0.34     -0.10      1.24 <
   5   5   1  -1     31.70     29.39      2.78 o
   5   5   1   0    573.61    605.75     10.42 o
   5   5   1   1     38.69     39.50      3.40 o
   5   5   2  -1      4.84      2.47      1.65 <
   5   5   2   0     45.75     80.75      5.26 o
   5   5   2   1     34.11     31.87      3.30 o
   5   5   3  -1     11.61     13.30      2.89 o
   5   5   3   0   8344.01   8155.31     56.51 o
   5   5   3   1     13.96     11.65      2.58 o
   5   5   4  -1    105.39    112.51      6.08 o
   5   5   4   0   1695.26   1698.46     21.45 o
   5   5   4   1     50.38     49.50      4.54 o
   5   5   5  -1      4.63      5.36      2.47 <
   5   5   5   0   1571.88   1679.59     22.27 o
   5   5   5   1     15.56     10.31      3.09 o
   5   5   6  -1    344.67    347.63     12.79 o
   5   5   6   0   1171.93   1236.16     27.33 o
   5   5   6   1    269.24    270.60     13.30 o
   5   7  -7  -1     58.84     47.33      5.47 o
   5   7  -6  -1     36.50     45.17      5.77 o
   5   7  -6   0    587.55    622.15     21.55 o
   5   7  -5  -1      3.36      0.62      2.37 <
   5   7  -5   0    214.24    212.54     11.55 o
   5   7  -5   1     43.03     41.46      8.04 o
   5   7  -4  -1    167.53    175.11      7.84 o
   5   7  -4   0    553.44    552.75     14.23 o
   5   7  -4   1      7.98      8.46      3.92 <
   5   7  -3  -1      2.74      3.92      2.68 <
   5   7  -3   0    278.89    262.55      9.59 o
   5   7  -3   1     15.67     11.65      4.23 <
   5   7  -2  -1    242.24    253.69      6.91 o
   5   7  -2   0    674.35    658.35     12.17 o
   5   7  -2   1     35.36     29.39      3.92 o
   5   7  -1  -1     10.77     11.03      2.37 o
   5   7  -1   0   4651.01   4640.09     46.30 o
   5   7  -1   1      2.00      1.86      2.78 <
   5   7   0  -1    129.30    141.49      6.08 o
   5   7   0   0    883.51    875.73     18.77 o
   5   7   0   1     35.24     34.65      5.16 o
   5   7   1  -1      6.12      2.89      2.89 <
   5   7   1   0    780.28    776.12     21.97 o
   5   7   1   1      0.05      3.30      3.61 <
   5   7   2  -1     29.97     32.17      6.08 o
   5   7   2   0    964.54    992.27     31.56 o
   5   7   2   1      0.04     -2.58      4.64 <
   5   7   3  -1     23.74     23.00      5.47 o
   5   7   3   0    828.93    836.55     29.70 o
   5   7   4  -1     63.38     80.64      9.69 o
   6   0 -12   0   4560.83   4303.39     55.58 o
   6   0 -12   1     24.35     16.60      3.51 o
   6   0 -11   1    122.33    122.93      5.16 o
   6   0 -10   0    115.14     98.79      6.39 o
   6   0 -10   1      0.19     -0.52      1.34 <
   6   0  -9   1      1.44      0.62      1.03 <
   6   0  -8   0    281.16    259.15      6.81 o
   6   0  -8   1    190.17    192.33      3.92 o
   6   0  -7   1    150.51    155.51      2.89 o
   6   0  -6   0   2479.80   2644.12     17.43 o
   6   0  -6   1     16.35     17.12      1.03 o
   6   0  -5   1    299.94    299.17      2.78 o
   6   0  -4   0  48732.20  49358.10    251.32 o
   6   0  -4   1   1014.51    998.14      4.85 o
   6   0  -3   1      3.75      3.82      0.52 o
   6   0  -2   0   8919.98   8508.30     45.89 o
   6   0  -2   1      1.80      0.72      0.41 <
   6   0  -1   1      0.02      0.10      0.31 <
   6   0   0   0  10791.70  10751.70     54.66 o
   6   0   0   1     72.43     73.94      1.75 o
   6   0   1   1      0.23      0.93      0.52 <
   6   0   2   0  16543.70  16241.30     81.47 o
   6   0   2   1    479.90    484.38      4.85 o
   6   0   3   1      0.07      0.82      0.82 <
   6   0   4   0   3416.06   3442.71     36.82 o
   6   0   4   1     52.55     56.31      2.99 o
   6   0   5   1      0.91      0.72      1.44 <
   6   0   6   0    346.81    404.25     13.30 o
   6   0   6   1    271.25    275.55      8.35 o
   6   0   7   1      2.52      1.24      2.27 <
   6   0   8   0   5758.55   5884.19     83.12 o
   6   0   8   1      8.49      5.47      3.61 <
   6   2 -12  -1      0.71     -1.24      3.09 <
   6   2 -12   0    398.25    445.91     14.23 o
   6   2 -12   1      2.11      0.21      2.89 <
   6   2 -11  -1      0.01     -0.41      2.78 <
   6   2 -11   0   1168.26   1028.05     19.80 o
   6   2 -11   1    223.04    202.43      8.66 o
   6   2 -10  -1      3.99      2.99      2.58 <
   6   2 -10   0   2995.88   3053.42     36.82 o
   6   2 -10   1     71.03     80.33      5.88 o
   6   2  -9  -1      3.43      1.55      1.65 <
   6   2  -9   0    542.95    535.73     10.52 o
   6   2  -9   1    290.28    301.95      7.73 o
   6   2  -8  -1    137.95    131.90      3.40 o
   6   2  -8   0    255.14    288.13      6.39 o
   6   2  -8   1      4.44      4.02      1.24 o
   6   2  -7  -1    225.47    235.23      3.71 o
   6   2  -7   0   2861.72   2665.46     16.29 o
   6   2  -7   1     18.78     18.15      1.65 o
   6   2  -6  -1     71.44     73.63      1.75 o
   6   2  -6   0   1213.38   1183.15      7.53 o
   6   2  -6   1     11.92     12.48      1.03 o
   6   2  -5  -1    203.08    195.01      2.37 o
   6   2  -5   0   3055.24   2969.47     13.10 o
   6   2  -5   1     47.62     45.37      1.55 o
   6   2  -4  -1     24.88     25.06      1.03 o
   6   2  -4   0   5126.67   5264.31     21.66 o
   6   2  -4   1     31.65     29.70      1.34 o
   6   2  -3  -1    134.44    132.82      2.37 o
   6   2  -3   0   1713.09   1994.33     10.11 o
   6   2  -3   1    634.24    641.64      4.43 o
   6   2  -2  -1     24.40     22.58      1.24 o
   6   2  -2   0     74.17     68.89      1.96 o
   6   2  -2   1      0.15     -0.10      0.41 <
   6   2  -1  -1      0.33      0.72      0.41 <
   6   2  -1   0  13897.50  13420.00     52.70 o
   6   2  -1   1    114.05    109.93      2.37 o
   6   2   0  -1      2.17      2.37      0.62 o
   6   2   0   0   5681.36   5749.72     28.98 o
   6   2   0   1     85.29     85.59      2.58 o
   6   2   1  -1    204.51    206.46      3.40 o
   6   2   1   0   9068.93   8953.39     41.04 o
   6   2   1   1    218.81    215.22      3.61 o
   6   2   2  -1      0.79      0.41      0.72 <
   6   2   2   0   6223.39   6286.27     31.66 o
   6   2   2   1     82.27     83.63      2.78 o
   6   2   3  -1    157.83    159.74      3.51 o
   6   2   3   0    826.26    819.02      9.18 o
   6   2   3   1    214.50    217.90      4.54 o
   6   2   4  -1      1.08      2.06      1.13 <
   6   2   4   0   2755.49   2796.84     22.79 o
   6   2   4   1     36.60     33.72      2.68 o
   6   2   5  -1    679.04    690.73      9.49 o
   6   2   5   0   4909.54   4997.52     44.86 o
   6   2   5   1    336.60    360.52     10.93 o
   6   2   6  -1     32.52     31.25      3.92 o
   6   2   6   0   1516.60   1516.55     21.24 o
   6   2   6   1     20.56     16.71      3.51 o
   6   2   7  -1      1.12     -0.82      2.47 <
   6   2   7   0    320.73    380.74     12.38 o
   6   2   7   1     73.68     71.77      6.70 o
   6   2   8  -1      1.48     -1.86      3.61 <
   6   4 -11  -1      7.31      2.27      3.51 <
   6   4 -11   0    190.00    192.22     11.03 o
   6   4 -10  -1     68.09     60.02      5.88 o
   6   4 -10   0    391.65    385.58     12.07 o
   6   4 -10   1     40.45     34.75      4.95 o
   6   4  -9  -1     23.87     18.56      3.51 o
   6   4  -9   0   1025.30   1119.32     20.01 o
   6   4  -9   1    100.15    109.42      7.22 o
   6   4  -8  -1    126.91    128.80      5.05 o
   6   4  -8   0   1545.02   1499.23     17.74 o
   6   4  -8   1    207.71    203.98      6.81 o
   6   4  -7  -1     25.42     21.86      2.37 o
   6   4  -7   0   1011.15   1021.55     11.86 o
   6   4  -7   1    131.43    129.52      4.33 o
   6   4  -6  -1      1.35      1.44      1.03 <
   6   4  -6   0   6253.01   6059.19     36.92 o
   6   4  -6   1     56.31     59.40      4.23 o
   6   4  -5  -1    169.44    166.13      4.02 o
   6   4  -5   0    385.91    356.81      6.19 o
   6   4  -5   1    143.72    147.37      4.12 o
   6   4  -4  -1     99.83    100.65      2.78 o
   6   4  -4   0   2261.11   2160.56     15.68 o
   6   4  -4   1     14.54     13.82      1.55 o
   6   4  -3  -1     79.88     78.79      2.17 o
   6   4  -3   0   1600.20   1614.31     12.27 o
   6   4  -3   1    155.64    160.87      3.71 o
   6   4  -2  -1    134.56    137.46      3.09 o
   6   4  -2   0     83.61     81.06      2.58 o
   6   4  -2   1    153.60    167.89      3.61 o
   6   4  -1  -1      0.61      0.72      0.62 <
   6   4  -1   0     28.36     27.22      1.65 o
   6   4  -1   1     47.55     44.55      2.89 o
   6   4   0  -1    145.35    146.33      3.71 o
   6   4   0   0  25466.90  24571.80    120.55 o
   6   4   0   1    296.80    299.27      5.16 o
   6   4   1  -1     66.82     71.36      3.30 o
   6   4   1   0   7278.88   7151.39     42.59 o
   6   4   1   1     49.42     55.89      4.23 o
   6   4   2  -1     67.66     70.64      3.61 o
   6   4   2   0     19.63     19.39      2.89 o
   6   4   2   1     44.76     43.72      3.82 o
   6   4   3  -1     29.49     31.97      2.99 o
   6   4   3   0     42.92     44.55      4.02 o
   6   4   3   1      4.56      2.27      1.86 <
   6   4   4  -1     13.64     12.58      2.17 o
   6   4   4   0      8.49     38.36      6.08 o
   6   4   4   1     21.26     17.63      3.30 o
   6   4   5  -1      7.75      7.73      2.37 o
   6   4   5   0    382.14    369.70      9.38 o
   6   4   5   1     23.18     31.25      4.12 o
   6   4   6  -1    176.55    178.41      9.49 o
   6   4   6   0   3930.29   4067.55     50.12 o
   6   4   6   1    318.22    347.84     15.47 o
   6   4   7  -1     84.64     88.69      9.07 o
   6   6  -9  -1      2.20     -0.62      2.27 <
   6   6  -8  -1      0.03      0.31      2.06 <
   6   6  -8   0    108.56    135.92      6.81 o
   6   6  -8   1     15.12     14.13      3.61 o
   6   6  -7  -1     50.40     54.35      4.85 o
   6   6  -7   0   1628.59   1577.60     20.83 o
   6   6  -7   1    102.37    105.08      6.91 o
   6   6  -6  -1      4.97      4.54      2.27 <
   6   6  -6   0    561.15    575.13     11.76 o
   6   6  -6   1     53.03     60.12      5.26 o
   6   6  -5  -1     22.86     25.88      3.09 o
   6   6  -5   0   7392.58   7046.30     50.94 o
   6   6  -5   1     53.94     51.36      5.26 o
   6   6  -4  -1    108.16    110.55      4.12 o
   6   6  -4   0   2024.30   1959.47     24.54 o
   6   6  -4   1    149.44    146.54      7.01 o
   6   6  -3  -1     50.87     52.28      3.82 o
   6   6  -3   0     87.93    104.46      5.77 o
   6   6  -3   1     11.48     10.73      2.47 o
   6   6  -2  -1    192.72    201.09      5.57 o
   6   6  -2   0   4563.96   4437.87     35.68 o
   6   6  -2   1    162.39    168.09      5.88 o
   6   6  -1  -1     79.27     82.19      4.54 o
   6   6  -1   0    327.04    331.55      8.15 o
   6   6  -1   1      7.64      9.49      2.27 o
   6   6   0  -1      0.50      2.37      1.96 <
   6   6   0   0   3335.50   3339.80     33.82 o
   6   6   0   1     38.46     35.78      4.23 o
   6   6   1  -1    470.88    484.58      9.07 o
   6   6   1   0  10835.80  10584.80     78.17 o
   6   6   1   1    187.66    195.52      9.59 o
   6   6   2  -1     14.59     14.33      2.89 o
   6   6   2   0   1056.65   1094.26     18.77 o
   6   6   2   1    110.00    115.19      6.50 o
   6   6   3  -1     23.32     25.16      4.33 o
   6   6   3   0    511.67    485.30     13.10 o
   6   6   3   1      4.35      3.20      2.78 <
   6   6   4  -1     30.31     42.28      4.74 o
   6   6   4   0   1390.68   1291.53     27.64 o
   6   6   5  -1     17.38     12.58      4.74 <
   6   8  -4  -1    119.85    130.66     11.86 o
   6   8  -3  -1     26.38     25.68      4.74 o
   6   8  -2  -1      1.68     -1.96      2.47 <
   6   8  -1  -1     68.22     68.89      6.91 o
   7   1 -12  -1     64.75     58.37      6.81 o
   7   1 -12   0   2103.60   2203.67     31.97 o
   7   1 -12   1     11.06     15.37      4.23 o
   7   1 -11  -1      1.43      1.24      2.17 <
   7   1 -11   0   6803.13   6818.71     64.04 o
   7   1 -11   1      3.48      5.36      2.89 <
   7   1 -10  -1     80.15     90.96      4.23 o
   7   1 -10   0   5873.52   5693.00     34.96 o
   7   1 -10   1     48.99     43.00      4.85 o
   7   1  -9  -1      2.40      1.86      1.13 <
   7   1  -9   0     52.04     62.80      2.99 o
   7   1  -9   1     43.88     42.80      2.89 o
   7   1  -8  -1     49.43     48.98      2.58 o
   7   1  -8   0    545.53    545.84      6.81 o
   7   1  -8   1    135.22    135.51      3.40 o
   7   1  -7  -1    155.66    151.80      2.99 o
   7   1  -7   0    505.21    562.96      5.77 o
   7   1  -7   1     46.93     49.81      2.06 o
   7   1  -6  -1      2.59      1.75      0.62 <
   7   1  -6   0   9232.90   8990.20     37.54 o
   7   1  -6   1    138.98    135.51      2.68 o
   7   1  -5  -1    432.29    428.07      4.12 o
   7   1  -5   0  24070.70  23766.40     82.19 o
   7   1  -5   1    229.65    227.29      2.89 o
   7   1  -4  -1    501.31    490.36      3.82 o
   7   1  -4   0  17557.90  18064.60     69.30 o
   7   1  -4   1     51.64     50.94      1.55 o
   7   1  -3  -1      0.49      0.72      0.41 <
   7   1  -3   0   1557.02   1603.79     10.62 o
   7   1  -3   1      6.30      6.19      0.82 o
   7   1  -2  -1    124.37    124.78      2.58 o
   7   1  -2   0   1789.11   1941.63     11.45 o
   7   1  -2   1      4.91      4.43      0.82 o
   7   1  -1  -1     16.31     13.10      1.24 o
   7   1  -1   0   1031.99   1134.89      9.80 o
   7   1  -1   1      9.93      9.80      0.93 o
   7   1   0  -1     42.38     43.72      1.75 o
   7   1   0   0   9509.18   9564.92     46.20 o
   7   1   0   1     77.43     76.52      2.58 o
   7   1   1  -1     33.02     31.25      1.65 o
   7   1   1   0    443.73    455.30      5.36 o
   7   1   1   1     94.72     94.05      2.99 o
   7   1   2  -1     72.56     73.12      2.58 o
   7   1   2   0     29.91     33.52      2.17 o
   7   1   2   1     13.89     11.65      1.34 o
   7   1   3  -1     29.21     29.80      2.17 o
   7   1   3   0   2873.69   2913.68     18.77 o
   7   1   3   1      1.85      2.58      1.03 <
   7   1   4  -1     30.17     32.28      2.78 o
   7   1   4   0    310.65    302.05      6.70 o
   7   1   4   1    235.54    248.12      5.36 o
   7   1   5  -1     24.04     23.92      3.20 o
   7   1   5   0   3168.50   3175.41     32.90 o
   7   1   5   1     33.53     29.91      3.71 o
   7   1   6  -1     45.11     41.87      4.43 o
   7   1   6   0    657.68    610.29     13.20 o
   7   1   6   1      4.83      6.08      3.20 <
   7   1   7  -1      0.35     -2.37      2.68 <
   7   1   7   0    155.02    149.32      9.18 o
   7   1   7   1      1.85      0.31      3.51 <
   7   3 -12  -1     80.67     91.27      9.59 o
   7   3 -11  -1     35.27     29.49      4.33 o
   7   3 -11   0    382.23    447.97     13.41 o
   7   3 -11   1      0.64      0.10      2.47 <
   7   3 -10  -1    106.38    116.74      6.39 o
   7   3 -10   0    353.43    388.06     10.42 o
   7   3 -10   1      0.31      1.03      1.96 <
   7   3  -9  -1    213.77    230.38      7.01 o
   7   3  -9   0  11207.40  10865.00     85.70 o
   7   3  -9   1      0.30      2.37      1.86 <
   7   3  -8  -1      2.35      3.61      1.24 <
   7   3  -8   0   1471.21   1501.08     16.60 o
   7   3  -8   1    187.27    198.62      5.57 o
   7   3  -7  -1      1.04      2.06      1.03 <
   7   3  -7   0   3947.50   4054.97     28.26 o
   7   3  -7   1     34.02     30.94      2.47 o
   7   3  -6  -1    100.04    101.89      2.78 o
   7   3  -6   0   4342.97   4234.81     24.75 o
   7   3  -6   1     12.06     13.20      1.55 o
   7   3  -5  -1    221.26    225.64      3.82 o
   7   3  -5   0  14783.70  14626.30     64.45 o
   7   3  -5   1    434.73    423.95      4.95 o
   7   3  -4  -1    281.65    279.47      3.20 o
   7   3  -4   0    183.22    179.64      3.30 o
   7   3  -4   1     96.56     95.49      2.58 o
   7   3  -3  -1     19.14     20.42      1.24 o
   7   3  -3   0  14994.10  14855.50     63.94 o
   7   3  -3   1     19.06     19.59      1.65 o
   7   3  -2  -1      0.32      0.10      0.62 <
   7   3  -2   0    920.65    898.73      8.15 o
   7   3  -2   1     22.42     21.24      1.55 o
   7   3  -1  -1    256.21    261.32      4.74 o
   7   3  -1   0  13653.50  13692.40     81.88 o
   7   3  -1   1     49.40     51.56      2.58 o
   7   3   0  -1    101.38    103.23      3.40 o
   7   3   0   0   1523.39   1460.04     13.61 o
   7   3   0   1     22.32     20.01      1.96 o
   7   3   1  -1      0.15      1.03      1.03 <
   7   3   1   0    385.23    393.73      6.70 o
   7   3   1   1     21.86     22.69      2.27 o
   7   3   2  -1      1.38      1.65      1.03 <
   7   3   2   0   2047.70   2015.37     17.53 o
   7   3   2   1     70.83     66.62      3.71 o
   7   3   3  -1     18.52     15.26      1.96 o
   7   3   3   0   1021.30   1083.63     11.86 o
   7   3   3   1     35.46     39.29      2.89 o
   7   3   4  -1    115.72    117.77      5.67 o
   7   3   4   0     90.17    112.20      5.67 o
   7   3   4   1      1.46      3.09      1.96 <
   7   3   5  -1     92.66     86.32      7.01 o
   7   3   5   0    269.70    269.36     10.62 o
   7   3   5   1     37.15     35.47      5.36 o
   7   3   6  -1     10.39      7.63      3.51 <
   7   3   6   0      3.51      9.38      3.82 <
   7   3   6   1      2.08      0.10      2.89 <
   7   3   7  -1      4.65      2.27      3.82 <
   7   5 -10  -1     11.40      9.80      3.30 <
   7   5 -10   0   5504.14   5333.81     67.65 o
   7   5  -9  -1     51.36     60.84      5.05 o
   7   5  -9   0   1476.17   1534.49     21.35 o
   7   5  -9   1      2.69      3.09      2.37 <
   7   5  -8  -1    201.16    193.87      6.70 o
   7   5  -8   0   2498.96   2570.49     28.05 o
   7   5  -8   1     19.13     15.67      3.09 o
   7   5  -7  -1      0.34      0.21      1.24 <
   7   5  -7   0   1170.35   1188.41     13.92 o
   7   5  -7   1    112.69    111.99      4.74 o
   7   5  -6  -1    195.51    212.54      6.50 o
   7   5  -6   0   1376.11   1456.33     17.84 o
   7   5  -6   1     15.66     12.58      2.47 o
   7   5  -5  -1     19.61     20.73      2.27 o
   7   5  -5   0   1188.99   1224.91     12.89 o
   7   5  -5   1     84.30     85.90      4.23 o
   7   5  -4  -1     22.37     18.97      2.17 o
   7   5  -4   0   9493.19   9444.67     52.08 o
   7   5  -4   1    123.09    120.76      4.23 o
   7   5  -3  -1     72.15     68.27      3.20 o
   7   5  -3   0    947.43    959.47     10.31 o
   7   5  -3   1     12.27      9.90      1.65 o
   7   5  -2  -1      0.17      1.96      1.55 <
   7   5  -2   0   1128.90   1196.45     16.29 o
   7   5  -2   1     24.58     27.43      2.68 o
   7   5  -1  -1     18.16     22.17      2.89 o
   7   5  -1   0    617.06    630.61     11.96 o
   7   5  -1   1    101.26    107.15      7.42 o
   7   5   0  -1    195.54    207.07      5.16 o
   7   5   0   0    100.69     88.07      4.74 o
   7   5   0   1     31.18     37.23      5.05 o
   7   5   1  -1     16.91     15.06      2.27 o
   7   5   1   0   1073.88   1047.75     16.09 o
   7   5   1   1    283.94    284.32      8.04 o
   7   5   2  -1      0.46      1.65      2.06 <
   7   5   2   0    501.11    537.59     11.96 o
   7   5   2   1      0.00      1.44      2.17 <
   7   5   3  -1     55.55     55.07      4.85 o
   7   5   3   0      2.61      3.51      2.27 <
   7   5   3   1     15.45     15.98      3.61 o
   7   5   4  -1     68.38     71.88      6.08 o
   7   5   4   0    537.29    479.43     12.38 o
   7   5   4   1     43.12     43.93      6.29 o
   7   5   5  -1     24.49     17.53      4.02 o
   7   5   5   0    570.72    580.28     19.70 o
   7   7  -7  -1      0.63      1.86      3.09 <
   7   7  -6  -1      6.79      7.12      3.20 <
   7   7  -6   0   1247.36   1189.23     30.42 o
   7   7  -5  -1    104.96    109.42      7.73 o
   7   7  -5   0   7935.04   7799.83     97.35 o
   7   7  -5   1      6.68      5.77      4.23 <
   7   7  -4  -1     17.78     16.29      3.82 o
   7   7  -4   0     50.89     49.71      7.63 o
   7   7  -4   1     43.58     43.93      7.63 o
   7   7  -3  -1      2.27      1.44      1.86 <
   7   7  -3   0      2.61      6.81      2.89 <
   7   7  -3   1    179.73    170.88      9.49 o
   7   7  -2  -1    122.84    113.75      7.01 o
   7   7  -2   0   2546.38   2470.04     32.07 o
   7   7  -2   1      7.01      7.53      3.51 <
   7   7  -1  -1    118.40    125.81      9.38 o
   7   7  -1   0     77.92     94.05      9.07 o
   7   7  -1   1     96.48    102.51     10.11 o
   7   7   0  -1     34.17     31.04      5.26 o
   7   7   0   0   2991.27   2946.48     43.42 o
   7   7   0   1      3.67      0.10      5.36 <
   7   7   1  -1      0.07      1.44      3.09 <
   7   7   1   0    304.18    346.29     19.08 o
   7   7   2  -1      6.50     13.92      4.54 o
   8   0 -12   0    311.47    285.24     11.03 o
   8   0 -12   1     42.69     40.73      4.64 o
   8   0 -11   1      9.58      7.12      1.96 o
   8   0 -10   0  18141.50  17794.60    133.55 o
   8   0 -10   1     68.55     69.20      4.02 o
   8   0  -9   1      4.00      1.96      1.13 <
   8   0  -8   0   2881.67   3031.76     27.84 o
   8   0  -8   1     21.12     22.38      1.86 o
   8   0  -7   1     15.95     16.29      1.44 o
   8   0  -6   0   3139.61   3253.48     25.68 o
   8   0  -6   1     30.75     28.05      1.55 o
   8   0  -5   1     45.09     41.77      1.55 o
   8   0  -4   0    302.38    282.46      5.57 o
   8   0  -4   1    143.93    143.24      2.47 o
   8   0  -3   1     18.89     17.94      1.34 o
   8   0  -2   0  53705.30  52153.30    304.32 o
   8   0  -2   1    591.10    594.82      4.85 o
   8   0  -1   1     60.57     65.90      2.06 o
   8   0   0   0  25094.90  24531.70    145.10 o
   8   0   0   1    146.30    148.19      3.09 o
   8   0   1   1     12.58     13.20      1.44 o
   8   0   2   0   5376.02   5301.64     43.72 o
   8   0   2   1      0.43      1.13      1.03 <
   8   0   3   1     34.34     37.64      2.89 o
   8   0   4   0  20512.10  20014.70    156.65 o
   8   0   4   1    119.39    118.70      5.05 o
   8   0   5   1      0.55     -0.31      1.96 <
   8   0   6   0   5606.15   5330.72     75.69 o
   8   0   6   1     37.65     35.06      4.64 o
   8   2 -12  -1     50.87     63.52      7.22 o
   8   2 -12   0   2960.85   3062.39     40.84 o
   8   2 -12   1      2.14      1.03      2.89 <
   8   2 -11  -1      0.34      2.06      2.78 <
   8   2 -11   0   2386.27   2425.39     33.31 o
   8   2 -11   1     45.61     36.40      4.95 o
   8   2 -10  -1     36.59     38.98      4.74 o
   8   2 -10   0   2802.96   2827.78     34.86 o
   8   2 -10   1     22.44     19.59      3.51 o
   8   2  -9  -1     30.64     26.50      3.20 o
   8   2  -9   0    273.97    266.17      9.07 o
   8   2  -9   1    269.85    257.50      7.01 o
   8   2  -8  -1    122.12    121.58      3.20 o
   8   2  -8   0   3077.82   3072.08     21.76 o
   8   2  -8   1     42.89     38.77      2.68 o
   8   2  -7  -1      0.11      0.21      0.72 <
   8   2  -7   0    253.04    260.49      4.43 o
   8   2  -7   1     43.80     45.99      2.37 o
   8   2  -6  -1    201.18    203.77      3.40 o
   8   2  -6   0   5088.79   5036.09     24.75 o
   8   2  -6   1     64.96     62.70      2.37 o
   8   2  -5  -1     58.36     60.53      1.96 o
   8   2  -5   0   2545.48   2484.69     13.61 o
   8   2  -5   1     50.44     47.64      1.75 o
   8   2  -4  -1     30.06     31.35      1.75 o
   8   2  -4   0  18121.50  18021.20     77.65 o
   8   2  -4   1    110.74    111.89      2.58 o
   8   2  -3  -1     17.27     16.29      1.65 o
   8   2  -3   0   4554.66   4652.78     25.47 o
   8   2  -3   1      0.18      0.82      0.72 <
   8   2  -2  -1      9.97      7.42      1.34 o
   8   2  -2   0   5093.42   5065.07     34.65 o
   8   2  -2   1      0.94      0.41      0.82 <
   8   2  -1  -1    215.12    223.47      3.71 o
   8   2  -1   0   1363.02   1413.22     15.37 o
   8   2  -1   1    197.26    207.59      5.36 o
   8   2   0  -1      2.35      1.75      0.93 <
   8   2   0   0    644.76    678.87      7.84 o
   8   2   0   1     12.37     10.11      1.96 o
   8   2   1  -1     99.40     96.63      3.30 o
   8   2   1   0  14452.30  14070.50     69.82 o
   8   2   1   1    132.63    129.01      3.61 o
   8   2   2  -1     23.03     22.07      2.27 o
   8   2   2   0  11759.70  11664.40     60.33 o
   8   2   2   1     92.03     91.16      3.82 o
   8   2   3  -1     40.49     44.03      3.51 o
   8   2   3   0  13204.10  12837.60     90.03 o
   8   2   3   1     29.21     26.09      3.61 o
   8   2   4  -1     21.44     23.31      3.92 o
   8   2   4   0   4458.96   4576.78     48.16 o
   8   2   4   1     15.19     13.10      3.51 o
   8   2   5  -1      0.32     -0.41      2.27 <
   8   2   5   0      5.21     15.57      4.12 o
   8   2   5   1     19.84     19.39      4.64 o
   8   2   6  -1      1.34     -0.21      2.78 <
   8   2   6   0   1128.86   1088.17     21.76 o
   8   2   6   1     12.66      7.01      3.51 <
   8   4 -11  -1     27.37     28.77      4.95 o
   8   4 -11   0   1649.60   1585.64     38.57 o
   8   4 -10  -1     16.84     13.61      3.40 o
   8   4 -10   0      7.16      7.32      2.89 <
   8   4 -10   1      4.83      3.61      2.78 <
   8   4  -9  -1      4.63      4.85      2.17 <
   8   4  -9   0      4.97     25.78      3.61 o
   8   4  -9   1     32.22     29.08      3.71 o
   8   4  -8  -1    122.50    125.92      4.95 o
   8   4  -8   0   4376.32   4264.21     34.86 o
   8   4  -8   1     37.80     35.68      3.71 o
   8   4  -7  -1      2.82      1.86      1.34 <
   8   4  -7   0    125.72    133.75      4.64 o
   8   4  -7   1     81.72     85.49      4.43 o
   8   4  -6  -1    183.48    186.35      4.54 o
   8   4  -6   0   2437.32   2461.07     19.80 o
   8   4  -6   1    119.89    126.33      3.82 o
   8   4  -5  -1    237.16    242.65      4.54 o
   8   4  -5   0      1.62      4.33      1.24 o
   8   4  -5   1     90.32     94.77      3.40 o
   8   4  -4  -1     88.24     92.40      3.40 o
   8   4  -4   0  11296.40  11092.70     58.06 o
   8   4  -4   1      0.50      2.06      1.24 <
   8   4  -3  -1    288.70    289.27      5.47 o
   8   4  -3   0    436.55    422.81      6.60 o
   8   4  -3   1    129.58    125.92      3.82 o
   8   4  -2  -1      5.19      5.88      1.24 o
   8   4  -2   0    292.40    321.75      5.67 o
   8   4  -2   1     20.03     20.73      2.78 o
   8   4  -1  -1     46.86     43.00      2.78 o
   8   4  -1   0    554.17    578.32      8.25 o
   8   4  -1   1      9.89      8.77      1.65 o
   8   4   0  -1     16.91     18.97      2.17 o
   8   4   0   0    216.30    227.18      5.67 o
   8   4   0   1     39.21     44.76      3.20 o
   8   4   1  -1      0.32      0.62      1.34 <
   8   4   1   0   2615.98   2607.61     22.69 o
   8   4   1   1      1.76      0.10      1.65 <
   8   4   2  -1     42.23     45.17      3.82 o
   8   4   2   0  17089.50  16540.80    106.11 o
   8   4   2   1    147.41    144.17      5.77 o
   8   4   3  -1     96.64    103.74      5.67 o
   8   4   3   0   3835.09   3725.38     34.44 o
   8   4   3   1    143.02    139.12      6.08 o
   8   4   4  -1      1.04      1.03      2.17 <
   8   4   4   0     27.31     32.59      4.12 o
   8   4   4   1     16.33     15.67      3.20 o
   8   4   5  -1     47.77     49.29      6.50 o
   8   4   5   0    108.69    149.94     10.73 o
   8   4   5   1     24.47     18.56      5.57 o
   8   6  -9  -1     21.52     20.42      3.61 o
   8   6  -8  -1     79.10     79.10      5.57 o
   8   6  -8   0    110.77    132.10      6.70 o
   8   6  -7  -1     75.63     78.17      4.85 o
   8   6  -7   0     23.77     26.61      4.02 o
   8   6  -7   1      0.52      2.37      2.58 <
   8   6  -6  -1      0.77      1.55      2.06 <
   8   6  -6   0    811.73    819.53     14.85 o
   8   6  -6   1     25.02     22.48      4.12 o
   8   6  -5  -1     64.98     63.94      4.64 o
   8   6  -5   0    237.34    264.10      8.35 o
   8   6  -5   1    145.19    145.30     10.11 o
   8   6  -4  -1      0.35      0.52      1.34 <
   8   6  -4   0    159.49    168.40      5.57 o
   8   6  -4   1      0.20      0.21      2.37 <
   8   6  -3  -1     96.70    101.68      4.64 o
   8   6  -3   0   1020.09   1021.76     17.22 o
   8   6  -3   1     71.71     76.00      6.08 o
   8   6  -2  -1    143.79    151.18      7.84 o
   8   6  -2   0   3020.37   3000.00     34.65 o
   8   6  -2   1    186.13    181.71     11.24 o
   8   6  -1  -1      3.76      3.82      2.27 <
   8   6  -1   0    350.99    337.63     13.10 o
   8   6  -1   1      8.56     12.48      3.92 o
   8   6   0  -1    208.03    232.96     10.31 o
   8   6   0   0   5112.41   5039.08     61.26 o
   8   6   0   1     47.31     45.99      6.70 o
   8   6   1  -1     51.33     54.86      5.36 o
   8   6   1   0    583.91    559.04     13.41 o
   8   6   1   1      2.25      3.09      4.85 <
   8   6   2  -1      9.63      9.38      3.40 <
   8   6   2   0    241.15    258.02     12.27 o
   8   6   2   1     16.36     15.06      5.47 <
   8   6   3  -1    193.55    207.28     12.89 o
   9   1 -12  -1     28.29     26.50      4.54 o
   9   1 -12   0     23.81     28.15      4.85 o
   9   1 -12   1     75.01     75.07      7.12 o
   9   1 -11  -1      2.22      0.52      1.65 <
   9   1 -11   0   1335.72   1331.03     22.69 o
   9   1 -11   1      0.82      2.89      2.68 <
   9   1 -10  -1     27.74     26.92      2.78 o
   9   1 -10   0   7244.57   7051.25     40.94 o
   9   1 -10   1    141.14    144.48      6.70 o
   9   1  -9  -1      0.07      0.21      1.13 <
   9   1  -9   0   3509.75   3446.01     25.06 o
   9   1  -9   1      0.75      0.00      1.34 <
   9   1  -8  -1    105.36    108.90      3.40 o
   9   1  -8   0   1596.42   1593.07     12.99 o
   9   1  -8   1    112.24    120.86      3.51 o
   9   1  -7  -1      5.12      4.64      1.03 o
   9   1  -7   0    789.11    817.06      8.35 o
   9   1  -7   1     27.73     29.29      1.75 o
   9   1  -6  -1      0.03      1.24      0.93 <
   9   1  -6   0     15.00     18.67      1.65 o
   9   1  -6   1    197.36    206.97      3.92 o
   9   1  -5  -1      3.76      3.92      0.82 o
   9   1  -5   0   4597.23   4481.69     25.57 o
   9   1  -5   1      0.58      1.24      0.82 <
   9   1  -4  -1     13.34     11.24      1.13 o
   9   1  -4   0   3775.23   3657.01     26.92 o
   9   1  -4   1    183.90    178.41      3.51 o
   9   1  -3  -1     46.55     44.96      1.96 o
   9   1  -3   0   2683.62   2534.19     16.09 o
   9   1  -3   1     43.80     45.79      3.09 o
   9   1  -2  -1    173.87    172.84      3.71 o
   9   1  -2   0   7312.93   7200.16     36.92 o
   9   1  -2   1     68.90     65.48      2.37 o
   9   1  -1  -1     20.70     19.90      1.86 o
   9   1  -1   0   1187.13   1153.96     10.73 o
   9   1  -1   1      0.30      0.52      0.82 <
   9   1   0  -1    199.53    197.69      4.54 o
   9   1   0   0   1027.69   1028.98     10.83 o
   9   1   0   1     36.80     36.20      2.47 o
   9   1   1  -1     14.91     13.51      1.55 o
   9   1   1   0     17.16     28.05      2.58 o
   9   1   1   1     66.10     67.75      3.61 o
   9   1   2  -1      8.91      9.38      1.75 o
   9   1   2   0    566.50    591.63      9.49 o
   9   1   2   1     98.06     97.45      4.54 o
   9   1   3  -1      2.56      3.20      1.65 <
   9   1   3   0    600.66    584.82     13.72 o
   9   1   3   1     45.92     52.39      5.26 o
   9   1   4  -1     71.54     77.45      5.26 o
   9   1   4   0    514.99    498.92     12.17 o
   9   1   4   1     40.93     42.07      4.54 o
   9   1   5  -1      9.34     11.24      3.61 o
   9   1   5   0    356.45    401.05     12.68 o
   9   1   5   1      0.66      1.03      2.68 <
   9   1   6  -1      0.14      6.19      4.23 <
   9   1   6   0    737.43    856.24     23.31 o
   9   1   6   1     28.24     34.96      5.88 o
   9   3 -12  -1     87.03     91.88      9.69 o
   9   3 -11  -1     27.97     25.99      4.12 o
   9   3 -11   0    494.63    514.80     14.54 o
   9   3 -11   1     27.93     26.81      4.43 o
   9   3 -10  -1     24.99     28.67      3.92 o
   9   3 -10   0   1304.95   1285.04     22.38 o
   9   3 -10   1     68.60     64.35      5.26 o
   9   3  -9  -1     10.02     11.24      2.06 o
   9   3  -9   0   5856.42   5981.85     47.75 o
   9   3  -9   1     21.81     23.41      2.99 o
   9   3  -8  -1     14.53     10.42      1.86 o
   9   3  -8   0    518.33    495.00      9.07 o
   9   3  -8   1     50.16     47.64      3.82 o
   9   3  -7  -1      6.53      6.29      1.44 o
   9   3  -7   0   2743.58   2677.74     22.38 o
   9   3  -7   1      8.50      6.70      1.65 o
   9   3  -6  -1      3.62      3.51      1.03 o
   9   3  -6   0   2736.57   2599.88     19.90 o
   9   3  -6   1    107.78    106.53      3.82 o
   9   3  -5  -1     19.75     20.01      1.65 o
   9   3  -5   0   2188.61   2184.59     14.75 o
   9   3  -5   1     43.34     40.42      2.89 o
   9   3  -4  -1     40.79     40.84      2.27 o
   9   3  -4   0   6910.33   6596.99     35.78 o
   9   3  -4   1    161.90    159.64      4.85 o
   9   3  -3  -1    220.16    221.10      5.05 o
   9   3  -3   0  11103.50  10809.00     67.65 o
   9   3  -3   1    675.63    662.78      8.15 o
   9   3  -2  -1     12.91     13.10      1.96 o
   9   3  -2   0   1697.19   1563.99     16.60 o
   9   3  -2   1     69.25     72.50      3.40 o
   9   3  -1  -1    108.96    102.09      4.33 o
   9   3  -1   0   1343.49   1396.41     17.02 o
   9   3  -1   1     56.38     54.66      3.30 o
   9   3   0  -1      6.10      5.88      2.06 <
   9   3   0   0   1534.78   1456.95     18.36 o
   9   3   0   1      2.90      2.78      1.55 <
   9   3   1  -1     78.87     81.67      5.57 o
   9   3   1   0    118.06    135.71      6.29 o
   9   3   1   1     12.81     12.99      2.37 o
   9   3   2  -1     56.78     60.02      4.12 o
   9   3   2   0   2589.83   2413.84     29.80 o
   9   3   2   1      0.15     -0.21      1.96 <
   9   3   3  -1     16.69     16.40      3.40 o
   9   3   3   0    256.63    262.76      9.69 o
   9   3   3   1     45.54     42.18      5.05 o
   9   3   4  -1     67.69     74.04      6.91 o
   9   3   4   0     84.00     80.95      7.84 o
   9   3   4   1      2.53      5.98      3.40 <
   9   3   5  -1     21.92     18.97      4.43 o
   9   3   5   0      4.02      9.49      4.43 <
   9   3   5   1     45.60     51.67      7.84 o
   9   5 -10  -1     52.77     49.19      5.47 o
   9   5  -9  -1      2.56      3.30      2.37 <
   9   5  -9   0     62.68     60.33      5.36 o
   9   5  -9   1     68.93     58.06      4.95 o
   9   5  -8  -1      6.74      7.53      2.27 o
   9   5  -8   0   6988.34   7024.34     56.82 o
   9   5  -8   1    136.49    141.69      6.39 o
   9   5  -7  -1      0.69      2.06      1.75 <
   9   5  -7   0    332.35    349.90      8.56 o
   9   5  -7   1     81.85     79.20      4.95 o
   9   5  -6  -1      0.79      1.96      1.44 <
   9   5  -6   0   2298.17   2278.54     19.90 o
   9   5  -6   1      1.47      2.58      1.55 <
   9   5  -5  -1     11.38     11.96      1.96 o
   9   5  -5   0     25.38     29.39      2.78 o
   9   5  -5   1     46.02     47.64      3.40 o
   9   5  -4  -1     35.50     39.81      2.99 o
   9   5  -4   0    509.05    586.57      9.18 o
   9   5  -4   1     22.93     18.05      2.47 o
   9   5  -3  -1     17.07     11.45      2.17 o
   9   5  -3   0   1214.69   1131.38     17.43 o
   9   5  -3   1     37.37     28.87      3.71 o
   9   5  -2  -1     69.40     71.36      4.74 o
   9   5  -2   0  11104.80  10822.30     83.94 o
   9   5  -2   1    251.12    259.98      8.97 o
   9   5  -1  -1      1.10      0.82      1.44 <
   9   5  -1   0    409.74    396.93      8.25 o
   9   5  -1   1     51.82     56.20      5.26 o
   9   5   0  -1    205.07    206.46      6.39 o
   9   5   0   0    978.91    966.38     14.85 o
   9   5   0   1    171.81    177.58      6.70 o
   9   5   1  -1     18.30     19.08      3.09 o
   9   5   1   0    128.38    134.37      6.39 o
   9   5   1   1     45.65     43.52      4.43 o
   9   5   2  -1      1.67      0.93      1.96 <
   9   5   2   0    173.29    183.77      7.94 o
   9   5   2   1     18.20     11.55      4.02 <
   9   5   3  -1      5.57      6.70      2.68 <
   9   5   3   0    484.95    484.58     14.13 o
   9   7  -6  -1      1.76      2.06      2.58 <
   9   7  -5  -1     68.89     77.76      7.12 o
   9   7  -4  -1     57.09     65.17      6.60 o
   9   7  -4   0    719.30    697.43     17.43 o
   9   7  -3  -1      3.31      1.86      2.89 <
   9   7  -3   0   4604.77   4635.45     55.79 o
   9   7  -2  -1      0.47      2.78      2.89 <
   9   7  -1  -1      1.49      4.33      4.54 <
  10   0 -12   0    233.38    279.05      9.90 o
  10   0 -12   1     52.23     50.12      4.23 o
  10   0 -11   1     65.13     63.63      4.12 o
  10   0 -10   0    634.52    614.00     12.89 o
  10   0 -10   1     10.70      7.42      1.75 o
  10   0  -9   1      0.08     -0.10      1.24 <
  10   0  -8   0  21783.90  20996.30    126.95 o
  10   0  -8   1     31.13     29.29      2.37 o
  10   0  -7   1      8.86      8.77      1.44 o
  10   0  -6   0   1727.68   1957.82     19.39 o
  10   0  -6   1    182.84    198.00      3.71 o
  10   0  -5   1     39.24     35.37      2.37 o
  10   0  -4   0  10602.60  10688.00     83.74 o
  10   0  -4   1      0.04      0.82      0.93 <
  10   0  -3   1     57.53     54.04      2.68 o
  10   0  -2   0   2197.08   2105.19     20.83 o
  10   0  -2   1     33.58     35.37      2.47 o
  10   0  -1   1     12.56     10.21      1.65 o
  10   0   0   0   5924.64   6169.95     49.29 o
  10   0   0   1    460.20    487.16      7.94 o
  10   0   1   1     17.88     16.09      1.96 o
  10   0   2   0   6288.34   6285.45     72.39 o
  10   0   2   1    198.15    203.77      5.98 o
  10   0   3   1      5.49      4.64      2.17 <
  10   0   4   0    564.24    565.12     16.91 o
  10   0   4   1     63.15     62.49      5.57 o
  10   0   5   1      0.01     -1.55      2.68 <
  10   2 -12  -1      2.18      3.71      3.30 <
  10   2 -12   0   2864.71   2894.40     39.81 o
  10   2 -12   1     15.78     15.57      4.95 o
  10   2 -11  -1     97.77     96.42      7.12 o
  10   2 -11   0     47.70     32.38      4.54 o
  10   2 -11   1     67.77     61.77      6.08 o
  10   2 -10  -1    238.67    253.38      9.38 o
  10   2 -10   0   2352.26   2386.92     31.66 o
  10   2 -10   1      3.56      4.85      2.37 <
  10   2  -9  -1     15.88     22.27      3.51 o
  10   2  -9   0   1795.28   1818.81     23.72 o
  10   2  -9   1     35.72     30.52      3.20 o
  10   2  -8  -1    165.26    174.49      4.74 o
  10   2  -8   0   3076.69   3027.64     30.73 o
  10   2  -8   1      0.06     -0.52      1.24 <
  10   2  -7  -1      4.42      3.82      1.24 o
  10   2  -7   0    175.78    169.33      4.33 o
  10   2  -7   1     20.31     24.34      2.06 o
  10   2  -6  -1     48.12     49.40      2.68 o
  10   2  -6   0   3778.08   3800.87     24.54 o
  10   2  -6   1      5.35      4.43      1.24 o
  10   2  -5  -1     34.47     36.30      2.37 o
  10   2  -5   0   3415.38   3199.86     22.58 o
  10   2  -5   1     82.70     93.64      3.20 o
  10   2  -4  -1    144.72    151.49      4.54 o
  10   2  -4   0   1694.99   1666.70     16.71 o
  10   2  -4   1     53.06     47.44      3.09 o
  10   2  -3  -1      5.78      5.26      1.44 o
  10   2  -3   0    403.10    438.07      8.15 o
  10   2  -3   1      8.52      4.43      1.44 o
  10   2  -2  -1    126.56    133.96      4.95 o
  10   2  -2   0   7724.46   7672.99     52.80 o
  10   2  -2   1     20.03     17.63      2.06 o
  10   2  -1  -1    234.77    239.87      4.74 o
  10   2  -1   0   2236.23   2341.65     25.16 o
  10   2  -1   1    299.97    335.98      8.15 o
  10   2   0  -1      0.11      0.00      1.13 <
  10   2   0   0   4287.54   4282.97     28.15 o
  10   2   0   1      1.10      1.13      1.55 <
  10   2   1  -1     59.00     63.11      5.26 o
  10   2   1   0    294.34    278.44      8.46 o
  10   2   1   1     50.81     58.06      3.92 o
  10   2   2  -1      0.26      1.44      2.17 <
  10   2   2   0   1869.88   1871.40     26.50 o
  10   2   2   1      1.64      1.96      2.47 <
  10   2   3  -1    379.18    402.19     12.38 o
  10   2   3   0   4920.06   4849.13     51.87 o
  10   2   3   1    308.14    327.42     11.34 o
  10   2   4  -1     34.34     31.14      4.74 o
  10   2   4   0   2681.19   2641.44     37.43 o
  10   2   4   1     22.58     22.07      4.64 o
  10   2   5  -1     22.32     23.00      5.88 o
  10   2   5   0   3819.61   3695.16     48.98 o
  10   4 -11  -1      5.35      0.21      4.33 <
  10   4 -10  -1     98.03    100.65      6.50 o
  10   4 -10   0   5199.45   4973.81     52.08 o
  10   4 -10   1     31.38     31.04      4.54 o
  10   4  -9  -1     83.64     94.67      5.88 o
  10   4  -9   0     35.28     38.16      4.33 o
  10   4  -9   1      1.71      2.37      2.47 <
  10   4  -8  -1     17.13     22.79      3.40 o
  10   4  -8   0    328.92    336.80      9.49 o
  10   4  -8   1      0.29      0.31      1.96 <
  10   4  -7  -1     88.09     86.52      4.43 o
  10   4  -7   0   1036.71   1017.02     13.41 o
  10   4  -7   1      0.99      2.68      1.75 <
  10   4  -6  -1     11.73     10.42      2.17 o
  10   4  -6   0   1624.80   1632.26     19.90 o
  10   4  -6   1     44.42     42.90      4.12 o
  10   4  -5  -1     20.46     23.51      2.78 o
  10   4  -5   0     28.19     45.99      4.33 o
  10   4  -5   1      1.48      1.65      1.86 <
  10   4  -4  -1     90.09     82.60      3.92 o
  10   4  -4   0    438.58    469.32      8.35 o
  10   4  -4   1     25.35     25.78      2.78 o
  10   4  -3  -1    137.43    137.67      4.54 o
  10   4  -3   0    246.91    255.34      5.77 o
  10   4  -3   1     94.38     84.25      5.57 o
  10   4  -2  -1    250.24    259.77      6.60 o
  10   4  -2   0  10953.80  10729.10     61.77 o
  10   4  -2   1     25.48     32.48      3.30 o
  10   4  -1  -1    187.82    186.24      6.08 o
    10   4  -1   0      0.03     12.99      2.37 o
  10   4  -1   1     62.04     63.42      4.54 o
  10   4   0  -1     14.16     10.00      2.78 o
  10   4   0   0   1101.41   1087.35     15.78 o
  10   4   0   1    119.02    133.24      5.88 o
  10   4   1  -1      5.75      6.70      2.58 <
  10   4   1   0   2210.81   2118.39     27.43 o
  10   4   1   1     29.40     28.57      4.02 o
  10   4   2  -1      0.07     -0.41      2.37 <
  10   4   2   0     80.31     99.31      7.42 o
  10   4   2   1     39.40     33.52      4.74 o
  10   4   3  -1     31.09     27.12      4.64 o
  10   4   3   0   1862.69   1807.26     27.74 o
  10   4   3   1     41.76     39.19      6.50 o
  10   6  -8  -1     34.15     35.37      4.02 o
  10   6  -7  -1     35.71     39.39      4.12 o
  10   6  -7   0    883.20    898.42     15.67 o
  10   6  -6  -1     72.73     70.43      5.57 o
  10   6  -6   0   1569.78   1547.49     22.07 o
  10   6  -6   1      8.80      4.23      2.99 <
  10   6  -5  -1      1.93      1.03      1.75 <
  10   6  -5   0    823.73    813.65     13.72 o
  10   6  -5   1     44.71     45.27      5.67 o
  10   6  -4  -1      4.42      3.61      2.99 <
  10   6  -4   0   2756.41   2751.88     36.51 o
  10   6  -4   1     97.10    103.43      8.56 o
  10   6  -3  -1     37.58     34.34      4.74 o
  10   6  -3   0    890.32    853.36     18.87 o
  10   6  -3   1      1.15     -0.31      2.68 <
  10   6  -2  -1      0.73      0.41      2.89 <
  10   6  -2   0    169.73    157.26      9.28 o
  10   6  -2   1     35.51     30.83      5.26 o
  10   6  -1  -1    249.71    271.32     10.52 o
  10   6  -1   0     96.28    115.09      9.18 o
  10   6  -1   1     41.06     45.07      6.19 o
  10   6   0  -1     58.34     53.62      4.95 o
  10   6   0   0   2026.28   2099.41     34.55 o
  10   6   1  -1      2.57      3.20      3.51 <
  11   1 -12  -1    124.04    126.02      8.56 o
  11   1 -12   0    438.65    397.44     13.41 o
  11   1 -12   1      7.83      2.78      3.09 <
  11   1 -11  -1     84.31    100.75      5.16 o
  11   1 -11   0   1890.94   1954.42     26.71 o
  11   1 -11   1    125.87    119.73      7.94 o
  11   1 -10  -1      0.77     -0.21      1.55 <
  11   1 -10   0      2.38      9.80      2.06 o
  11   1 -10   1    110.39    109.31      6.39 o
  11   1  -9  -1     23.13     27.84      2.78 o
  11   1  -9   0   6152.99   6134.78     40.84 o
  11   1  -9   1    108.61    115.09      4.74 o
  11   1  -8  -1     56.63     66.41      3.61 o
  11   1  -8   0   4959.10   4996.18     33.82 o
  11   1  -8   1    321.04    339.28      7.01 o
  11   1  -7  -1     39.70     42.28      2.78 o
  11   1  -7   0    370.85    389.71      7.22 o
  11   1  -7   1     11.79     12.68      2.06 o
  11   1  -6  -1     94.18    102.09      3.82 o
  11   1  -6   0   3708.40   3861.61     27.74 o
  11   1  -6   1     23.36     22.48      2.27 o
  11   1  -5  -1     84.14     82.91      3.30 o
  11   1  -5   0   2247.89   2344.64     24.13 o
  11   1  -5   1     32.57     37.33      3.09 o
  11   1  -4  -1     23.09     19.70      2.17 o
  11   1  -4   0     47.71     65.48      4.33 o
  11   1  -4   1     56.93     53.11      3.82 o
  11   1  -3  -1    296.81    306.80      5.36 o
  11   1  -3   0  14362.80  13939.90     68.78 o
  11   1  -3   1    218.33    228.01      6.50 o
  11   1  -2  -1    167.38    170.26      4.43 o
  11   1  -2   0   6053.17   5926.16     35.17 o
  11   1  -2   1    362.35    375.17      5.98 o
  11   1  -1  -1      1.75      2.27      1.44 <
  11   1  -1   0    812.37    815.61     10.31 o
  11   1  -1   1     16.31     15.26      1.96 o
  11   1   0  -1     46.43     43.83      4.33 o
  11   1   0   0   3742.61   3678.35     35.17 o
  11   1   0   1     13.36     11.34      2.58 o
  11   1   1  -1      0.62      0.52      2.27 <
  11   1   1   0   2982.99   2967.41     35.37 o
  11   1   1   1      3.91      4.54      2.27 <
  11   1   2  -1    174.81    183.77      6.81 o
  11   1   2   0      6.37     53.01      7.84 o
  11   1   2   1    195.20    205.12      9.18 o
  11   1   3  -1    148.28    155.92      7.42 o
  11   1   3   0   1842.78   1796.12     25.78 o
  11   1   3   1    145.18    143.96      7.63 o
  11   1   4  -1      3.78      3.20      2.89 <
  11   1   4   0    141.42    157.99      9.18 o
  11   1   4   1     28.98     20.21      4.64 o
  11   3 -11  -1     28.78     22.69      4.12 o
  11   3 -11   0     59.83     78.27      7.32 o
  11   3 -11   1     15.34     12.58      4.43 <
  11   3 -10  -1      0.17     -0.10      2.06 <
  11   3 -10   0     22.23     17.32      3.71 o
  11   3 -10   1    191.95    192.95      8.66 o
  11   3  -9  -1      2.65      3.51      1.96 <
  11   3  -9   0    366.12    384.24     10.00 o
  11   3  -9   1     13.39     15.16      2.78 o
  11   3  -8  -1      5.75      4.33      1.75 <
  11   3  -8   0    780.19    759.62     12.79 o
  11   3  -8   1    166.96    172.12      6.08 o
  11   3  -7  -1    459.30    484.89      8.46 o
  11   3  -7   0  20403.10  20176.10    127.88 o
  11   3  -7   1    217.76    235.64      7.53 o
  11   3  -6  -1     50.16     47.95      3.20 o
  11   3  -6   0     74.02     76.31      3.71 o
  11   3  -6   1      5.14      5.16      1.96 <
  11   3  -5  -1     18.69     15.67      1.96 o
  11   3  -5   1      9.39      7.53      1.65 o
  11   3  -4  -1      6.84      5.98      1.55 o
  11   3  -4   0      2.38     10.42      1.96 o
  11   3  -4   1     19.41     19.39      2.47 o
  11   3  -3  -1     28.03     26.50      2.89 o
  11   3  -3   0     15.79     19.49      2.68 o
  11   3  -3   1      0.11      0.00      1.44 <
  11   3  -2  -1    190.42    196.76      6.29 o
  11   3  -2   0   1319.40   1279.16     17.02 o
  11   3  -2   1    199.62    203.16      6.50 o
  11   3  -1  -1    315.98    332.68      8.77 o
  11   3  -1   0  10234.10  10108.60     72.08 o
  11   3  -1   1    315.24    332.89      9.59 o
  11   3   0  -1      1.32      3.40      2.27 <
  11   3   0   0      0.35     14.33      3.71 o
  11   3   0   1     54.09     47.44      5.05 o
  11   3   1  -1     92.11     93.53      6.91 o
  11   3   1   0     14.84     29.70      4.23 o
  11   3   1   1     99.53    112.30      7.53 o
  11   3   2  -1     21.48     17.32      3.71 o
  11   3   2   0    117.27    130.56      8.66 o
  11   3   2   1      1.33      1.75      2.68 <
  11   3   3  -1     41.69     33.72      5.36 o
  11   3   3   0   1189.98   1130.56     23.20 o
  11   3   3   1     25.23     14.44      4.12 o
  11   5  -9  -1     34.33     27.22      4.12 o
  11   5  -9   0    177.70    170.98      8.66 o
  11   5  -8  -1     41.99     44.86      4.85 o
  11   5  -8   0   3003.99   2962.57     31.66 o
  11   5  -8   1     10.28     10.42      2.78 o
  11   5  -7  -1    144.82    156.96      6.81 o
  11   5  -7   0     25.54     38.26      5.36 o
  11   5  -7   1     39.88     38.16      4.54 o
  11   5  -6  -1    153.57    154.89      6.60 o
  11   5  -6   0   4246.70   4319.17     43.72 o
  11   5  -6   1    211.39    222.23      8.35 o
  11   5  -5  -1     10.99     12.58      2.68 o
  11   5  -5   0   2022.49   2014.02     26.09 o
  11   5  -5   1      2.13      1.03      2.27 <
  11   5  -4  -1     39.67     38.77      4.23 o
  11   5  -4   0    960.03    965.35     18.25 o
  11   5  -4   1     14.90     13.10      3.30 o
  11   5  -3  -1      4.39      2.37      2.06 <
  11   5  -3   0    455.82    457.98     12.38 o
  11   5  -3   1     23.67     24.23      4.33 o
  11   5  -2  -1     86.17     82.50      4.95 o
  11   5  -2   0    910.82    906.47     18.46 o
  11   5  -2   1     21.76     22.79      4.54 o
  11   5  -1  -1     23.85     22.89      3.61 o
  11   5  -1   0    970.36    932.97     16.60 o
  11   5  -1   1    106.34    103.74      6.19 o
  11   5   0  -1    119.36    120.76      7.63 o
  11   5   0   0   2036.67   1958.03     28.98 o
  11   5   0   1    131.18    140.97      9.80 o
  11   5   1  -1     46.60     48.47      6.08 o
  11   5   1   0   1444.73   1415.08     31.35 o
  12   0 -12   0   6605.87   6328.97     79.51 o
  12   0 -12   1    204.35    210.37      9.80 o
  12   0 -11   1     66.26     66.82      4.64 o
  12   0 -10   0     14.28     16.50      3.82 o
  12   0 -10   1      3.82      5.36      2.06 <
  12   0  -9   1    143.99    157.26      5.26 o
  12   0  -8   0   1425.17   1447.56     18.46 o
  12   0  -8   1    287.98    290.40      6.60 o
  12   0  -7   1     13.97     15.78      2.17 o
  12   0  -6   0   1157.88   1107.56     17.53 o
  12   0  -6   1     16.62     14.44      1.96 o
  12   0  -5   1      3.94      1.44      1.13 <
  12   0  -4   0   4009.07   4034.34     42.28 o
  12   0  -4   1    307.63    312.67      6.50 o
  12   0  -3   1     14.67     10.31      1.96 o
  12   0  -2   0   3991.50   3870.78     62.60 o
  12   0  -2   1     27.83     28.98      4.23 o
  12   0  -1   1     25.54     27.64      4.64 o
  12   0   0   0   1319.44   1341.86     36.40 o
  12   0   0   1     66.09     77.14      7.73 o
  12   0   1   1      0.15     -0.41      1.86 <
  12   0   2   0   1265.29   1261.63     25.37 o
  12   0   2   1    334.65    360.73     10.00 o
  12   0   3   1      2.18      1.24      3.20 <
  12   2 -11  -1    160.89    154.38      8.66 o
  12   2 -11   0    137.93    134.68      8.25 o
  12   2 -11   1     12.75      7.22      3.09 <
  12   2 -10  -1      8.30      6.19      2.89 <
  12   2 -10   0    484.13    512.94     14.33 o
  12   2 -10   1     18.19     16.71      3.82 o
  12   2  -9  -1    380.30    407.76     10.83 o
  12   2  -9   0    124.06    139.73      7.01 o
  12   2  -9   1      8.42     11.03      2.68 o
  12   2  -8  -1    123.99    130.35      6.29 o
  12   2  -8   0   1503.31   1443.33     21.35 o
  12   2  -8   1      0.44      0.21      1.65 <
  12   2  -7  -1     26.91     26.50      3.82 o
  12   2  -7   0   1610.49   1613.59     21.97 o
  12   2  -7   1    351.44    361.97      7.63 o
  12   2  -6  -1     28.26     26.61      3.82 o
  12   2  -6   0   2100.10   2041.66     18.36 o
  12   2  -6   1      3.26      1.86      1.44 <
  12   2  -5  -1      8.87      8.35      2.17 o
  12   2  -5   0   1357.46   1370.32     17.43 o
  12   2  -5   1    142.56    150.46      5.36 o
  12   2  -4  -1      9.98      8.35      2.27 o
  12   2  -4   0      3.75     19.70      4.43 o
  12   2  -4   1      3.58      4.43      1.86 <
  12   2  -3  -1    354.61    374.34      8.87 o
  12   2  -3   0     98.17     89.62      5.57 o
  12   2  -3   1     87.18     89.00      5.26 o
  12   2  -2  -1     30.21     27.33      3.82 o
  12   2  -2   0    349.76    363.31      9.28 o
  12   2  -2   1     29.52     30.52      3.82 o
  12   2  -1  -1      5.70      5.98      2.47 <
  12   2  -1   0   1504.62   1530.06     21.24 o
  12   2  -1   1     31.43     28.46      4.12 o
  12   2   0  -1     37.05     42.28      5.05 o
  12   2   0   0   3182.98   3183.66     37.33 o
  12   2   0   1      9.90      9.69      3.09 o
  12   2   1  -1    531.14    578.01     14.75 o
  12   2   1   0   4892.60   4750.54     51.05 o
  12   2   1   1    437.80    461.79     13.20 o
  12   2   2  -1     12.09      8.56      3.30 <
  12   2   2   0     90.57    106.53      8.04 o
  12   2   2   1      0.40      1.03      2.89 <
  12   2   3  -1      6.94      2.89      3.51 <
  12   2   3   0   1050.42   1054.35     25.57 o
  12   4 -10  -1      8.68      5.67      3.20 <
  12   4 -10   0    589.00    561.62     17.84 o
  12   4  -9  -1     17.01     10.52      3.20 o
  12   4  -9   0    114.60     90.85      7.12 o
  12   4  -9   1     15.38     13.10      3.61 o
  12   4  -8  -1    313.50    330.20     10.52 o
  12   4  -8   0   3053.73   3009.28     37.12 o
  12   4  -8   1     58.57     57.44      5.98 o
  12   4  -7  -1     71.74     66.21      5.47 o
  12   4  -7   0    412.93    401.98     10.93 o
  12   4  -7   1     52.61     62.49      5.47 o
  12   4  -6  -1      6.96      4.43      2.27 <
  12   4  -6   0    273.34    293.29      8.97 o
  12   4  -6   1     36.68     34.34      4.02 o
  12   4  -5  -1     56.29     58.78      3.92 o
  12   4  -5   0   1193.08   1136.54     19.39 o
  12   4  -5   1     54.35     58.88      5.16 o
  12   4  -4  -1    111.79    110.86      5.26 o
  12   4  -4   0      4.47      8.97      2.27 o
  12   4  -4   1    251.53    260.49      8.46 o
  12   4  -3  -1      0.76      0.62      1.75 <
  12   4  -3   0    588.27    530.58     11.24 o
  12   4  -3   1      5.54      4.12      2.06 <
  12   4  -2  -1     26.25     26.61      3.71 o
  12   4  -2   0     45.88     45.48      4.85 o
  12   4  -2   1     31.90     29.91      4.23 o
  12   4  -1  -1      4.06      4.33      2.68 <
  12   4  -1   0   3035.47   2910.69     34.96 o
  12   4  -1   1      0.38     -0.82      2.37 <
  12   4   0  -1    130.51    133.75      8.15 o
  12   4   0   0   2735.87   2763.74     34.55 o
  12   4   0   1     26.95     28.87      4.33 o
  12   4   1  -1     77.48     83.43      6.91 o
  12   4   1   0    267.92    250.28      9.69 o
  12   6  -6  -1     18.61     14.54      3.82 o
  12   6  -5  -1     12.08     11.65      3.51 o
  12   6  -4  -1     46.86     43.31      6.39 o
  12   6  -3  -1     99.89    105.29      9.18 o
  13   1 -11  -1     81.03     84.46      7.01 o
  13   1 -11   0    373.40    340.62     11.96 o
  13   1 -11   1     17.92     12.27      4.02 o
  13   1 -10  -1    110.82    111.48      5.57 o
  13   1 -10   0    469.32    481.59     10.62 o
  13   1 -10   1     11.74      9.69      3.09 o
  13   1  -9  -1    285.98    299.17      7.32 o
  13   1  -9   0   6640.90   6549.65     55.27 o
  13   1  -9   1    465.15    505.11     12.17 o
  13   1  -8  -1    193.42    209.45      7.53 o
  13   1  -8   0     57.76     53.32      4.95 o
  13   1  -8   1    124.37    127.26      6.39 o
  13   1  -7  -1    101.56    105.91      7.22 o
  13   1  -7   0   9162.32   8889.55     76.62 o
  13   1  -7   1     22.44     18.56      3.82 o
  13   1  -6  -1    165.17    162.21      7.63 o
  13   1  -6   0   1810.34   1815.61     26.40 o
  13   1  -6   1    118.28    116.01      7.22 o
  13   1  -5  -1      7.73      4.43      1.86 <
  13   1  -5   0     22.11     39.81      5.26 o
  13   1  -5   1     63.00     71.36      6.60 o
  13   1  -4  -1    211.49    221.72      8.04 o
  13   1  -4   0   3145.21   3249.56     39.39 o
  13   1  -4   1     97.83    107.66      8.15 o
  13   1  -3  -1     71.97     75.38      7.32 o
  13   1  -3   0   2775.09   2889.55     37.85 o
  13   1  -3   1    234.70    247.60      8.25 o
  13   1  -2  -1      0.62      2.37      2.78 <
  13   1  -2   0     87.85     82.71      7.63 o
  13   1  -2   1      1.58      0.62      1.96 <
  13   1  -1  -1    167.98    185.73     10.11 o
  13   1  -1   0   8115.21   8016.09     71.16 o
  13   1  -1   1    174.04    183.56      8.15 o
  13   1   0  -1    201.86    222.54     11.65 o
  13   1   0   0    752.51    718.88     16.81 o
  13   1   0   1    250.99    255.85     10.00 o
  13   1   1  -1      0.06      1.44      2.37 <
  13   1   1   0   2073.60   2081.78     31.66 o
  13   1   1   1     28.56     32.07      5.05 o
  13   1   2  -1     44.14     45.37      6.29 o
  13   1   2   0     49.83     57.75      7.12 o
  13   1   2   1      0.18     -1.44      2.99 <
  13   3 -10  -1     17.09     14.23      3.20 o
  13   3 -10   0    428.54    467.15     14.23 o
  13   3 -10   1     13.87     13.41      4.23 o
  13   3  -9  -1     53.36     55.48      4.85 o
  13   3  -9   0    162.69    175.41      6.91 o
  13   3  -9   1    152.32    161.91      8.35 o
  13   3  -8  -1     35.69     36.09      3.82 o
  13   3  -8   0    303.16    293.18      8.66 o
  13   3  -8   1    192.65    189.23      7.63 o
  13   3  -7  -1     28.58     25.99      2.99 o
  13   3  -7   0    312.27    334.95      8.04 o
  13   3  -7   1     22.61     28.05      3.92 o
  13   3  -6  -1      1.57      0.00      1.75 <
  13   3  -6   0    102.39    104.88      5.16 o
  13   3  -6   1    103.34     98.59      5.16 o
  13   3  -5  -1    766.68    802.31     13.10 o
  13   3  -5   0  17145.50  16633.00    121.69 o
  13   3  -5   1    385.20    396.41      9.49 o
  13   3  -4  -1     23.64     26.50      3.61 o
  13   3  -4   0    832.78    789.21     14.95 o
  13   3  -4   1     19.34     14.54      2.99 o
  13   3  -3  -1     38.09     32.48      4.12 o
  13   3  -3   0    978.70    868.52     16.19 o
  13   3  -3   1      0.01     -0.72      2.06 <
  13   3  -2  -1     25.04     23.00      3.82 o
  13   3  -2   0    107.50     92.50      6.70 o
  13   3  -2   1     16.35     16.60      3.51 o
  13   3  -1  -1      0.40     -0.21      2.37 <
  13   3  -1   0   1181.68   1262.86     22.17 o
  13   3  -1   1      0.85     -0.10      2.47 <
  13   3   0  -1    153.02    177.17      8.87 o
  13   3   0   0    385.66    379.60     12.58 o
  13   3   0   1     59.69     60.84      5.88 o
  13   3   1  -1    284.32    292.67     13.20 o
  13   3   1   0   4043.58   3988.04     55.89 o
  13   5  -8  -1      0.62      3.30      3.09 <
  13   5  -7  -1    128.22    126.02      8.35 o
  13   5  -7   0   2196.23   2195.21     32.17 o
  13   5  -6  -1      9.54     10.83      3.20 o
  13   5  -6   0   4740.81   4645.04     50.74 o
  13   5  -5  -1     72.22     70.33      6.39 o
  13   5  -5   0    876.11    841.60     18.05 o
  13   5  -4  -1    306.39    328.55     11.14 o
  13   5  -4   0   3676.20   3706.51     45.17 o
  13   5  -3  -1      0.39      0.82      2.17 <
  13   5  -3   0   1006.22   1008.25     21.35 o
  13   5  -2  -1     63.66     64.45      6.29 o
  14   0 -11   1     26.16     25.47      4.43 o
  14   0 -10   0   1989.26   1909.77     30.11 o
  14   0 -10   1    126.32    128.49      6.08 o
  14   0  -9   1     46.61     44.14      4.54 o
  14   0  -8   0   2762.39   2778.80     49.50 o
  14   0  -8   1     12.99     15.26      3.61 o
  14   0  -7   1    184.73    185.73      8.66 o
  14   0  -6   0   1462.55   1336.70     32.79 o
  14   0  -6   1    417.07    444.26     12.79 o
  14   0  -5   1     62.63     64.76      6.60 o
  14   0  -4   0    523.85    530.16     21.35 o
  14   0  -4   1     19.33     20.73      4.64 o
  14   0  -3   1      7.98      4.54      2.99 <
  14   0  -2   0     33.91     92.19     14.85 o
  14   0  -2   1     39.25     46.61      6.70 o
  14   0  -1   1      3.34      5.16      3.71 <
  14   0   0   0    247.07    245.75     13.30 o
  14   0   0   1     42.85     45.99      4.64 o
  14   0   1   1      5.00      1.44      2.68 <
  14   2 -10  -1     15.11     18.87      4.33 o
  14   2 -10   0   1283.30   1269.88     23.92 o
  14   2 -10   1     48.82     52.70      6.70 o
  14   2  -9  -1    207.24    212.85      8.66 o
  14   2  -9   0    308.68    353.82      9.90 o
  14   2  -9   1      1.35      0.93      2.27 <
  14   2  -8  -1     15.73     14.54      3.61 o
  14   2  -8   0     22.92     22.17      3.20 o
  14   2  -8   1     19.18     18.15      3.20 o
  14   2  -7  -1    100.34    102.61      7.73 o
  14   2  -7   0    234.26    242.55      8.97 o
  14   2  -7   1      0.74      1.65      2.27 <
  14   2  -6  -1     11.55     12.68      3.20 o
  14   2  -6   0    307.25    336.50     10.73 o
  14   2  -6   1      0.53      0.52      2.27 <
  14   2  -5  -1    127.84    131.38      7.32 o
  14   2  -5   0    845.92    806.64     16.81 o
  14   2  -5   1    349.56    360.42      9.69 o
  14   2  -4  -1      0.71      0.31      2.68 <
  14   2  -4   0    184.19    189.54      7.63 o
  14   2  -4   1      2.65      1.86      2.17 <
  14   2  -3  -1     23.67     24.44      4.95 o
  14   2  -3   0   1898.21   1848.30     26.19 o
  14   2  -3   1    227.71    242.96      9.28 o
  14   2  -2  -1     14.20     15.47      3.61 o
  14   2  -2   0    245.84    262.76     10.42 o
  14   2  -2   1     65.17     63.94      6.39 o
  14   2  -1  -1    129.41    142.93      9.38 o
  14   2  -1   0    119.05    125.92      8.87 o
  14   2  -1   1     25.08     25.99      4.43 o
  14   2   0  -1     39.15     37.54      5.16 o
  14   2   0   0   1300.52   1278.85     25.06 o
  14   2   0   1     20.31     16.81      3.92 o
  14   4  -8  -1      0.32     -0.21      3.09 <
  14   4  -8   0    281.46    250.49     10.73 o
  14   4  -7  -1     26.38     21.04      4.43 o
  14   4  -7   0    285.62    315.67     12.27 o
  14   4  -7   1    124.37    125.81      8.87 o
  14   4  -6  -1     65.08     57.44      5.47 o
  14   4  -6   0     79.04     74.66      7.42 o
  14   4  -6   1     14.64     20.62      4.43 o
  14   4  -5  -1      4.79      1.86      2.27 <
  14   4  -5   0     39.03     43.31      4.64 o
  14   4  -5   1     15.14     14.02      4.02 o
  14   4  -4  -1     26.06     19.49      3.82 o
  14   4  -4   0    168.21    179.23      7.84 o
  14   4  -4   1     31.40     25.37      3.92 o
  14   4  -3  -1      8.71     10.00      3.40 <
  14   4  -3   0   1288.88   1229.25     23.41 o
  14   4  -3   1      0.17      0.10      2.58 <
  14   4  -2  -1     66.61     65.69      6.29 o
  14   4  -2   0   2098.85   2011.55     32.28 o
  15   1 -10  -1      1.74      2.37      3.09 <
  15   1 -10   0    650.48    665.88     17.02 o
  15   1 -10   1      8.69     10.11      3.92 <
  15   1  -9  -1     11.97      7.84      3.40 <
  15   1  -9   0    144.03    152.21      8.97 o
  15   1  -9   1     13.38     13.82      4.33 o
  15   1  -8  -1      1.31      1.24      2.78 <
  15   1  -8   0   2108.31   2083.22     30.83 o
  15   1  -8   1     63.53     67.55      6.81 o
  15   1  -7  -1    252.09    242.76     10.21 o
  15   1  -7   0   5544.05   5366.92     56.41 o
  15   1  -7   1    136.57    157.47      8.46 o
  15   1  -6  -1    117.93    127.05      9.18 o
  15   1  -6   0    521.64    493.86     14.64 o
  15   1  -6   1     32.44     28.87      5.26 o
  15   1  -5  -1     83.10     81.88      7.84 o
  15   1  -5   0   3678.96   3478.40     43.83 o
  15   1  -5   1     30.24     32.07      5.36 o
  15   1  -4  -1    158.11    169.95     10.83 o
  15   1  -4   0   1692.74   1673.82     28.87 o
  15   1  -4   1     65.16     68.78      7.53 o
  15   1  -3  -1      1.20      0.41      3.40 <
  15   1  -3   0    108.13    107.25      9.80 o
  15   1  -3   1     20.70     20.93      4.95 o
  15   1  -2  -1     28.42     37.23      6.70 o
  15   1  -2   0   6146.02   5983.50     68.37 o
  15   1  -2   1    157.45    150.25     11.34 o
  15   1  -1  -1     50.50     49.91      7.12 o
  15   1  -1   0   2676.11   2694.34     43.31 o
  15   1  -1   1     14.98     12.99      5.26 <
  15   3  -9  -1    118.51    123.44      9.69 o
  15   3  -8  -1      6.29      7.53      2.99 <
  15   3  -8   0    968.63    965.04     21.24 o
  15   3  -7  -1     25.20     26.40      4.33 o
  15   3  -7   0     14.79     11.96      3.92 o
  15   3  -7   1     96.89     96.83     11.14 o
  15   3  -6  -1    103.59    103.85      7.84 o
  15   3  -6   0      2.44     11.24      4.12 <
  15   3  -6   1      0.20      0.52      2.37 <
  15   3  -5  -1      0.81     -0.62      2.78 <
  15   3  -5   0    124.99    149.84      8.87 o
  15   3  -5   1      8.38      9.38      3.20 <
  15   3  -4  -1     11.37     11.76      3.71 o
  15   3  -4   0    215.04    204.60      9.18 o
  15   3  -4   1      1.03      0.93      2.68 <
  15   3  -3  -1    350.70    364.96     10.52 o
  15   3  -3   0   8505.34   8558.01     73.22 o
  15   3  -3   1    150.80    151.80     10.21 o
  15   3  -2  -1     18.48     15.88      3.61 o
  16   0  -9   1      5.73      5.26      2.78 <
  16   0  -8   0    109.89    144.58     14.95 o
  16   0  -8   1      1.69      2.27      3.20 <
  16   0  -7   1      4.80      2.89      3.30 <
  16   0  -6   0   4609.26   4566.36     76.21 o
  16   0  -6   1     24.13     15.57      4.23 o
  16   0  -5   1     24.31     15.37      4.33 o
  16   0  -4   0    137.21    148.29     17.02 o
  16   0  -4   1    226.24    220.38     11.55 o
  16   0  -3   1     21.02     20.11      5.36 o
  16   2  -8  -1    109.80    120.66      7.01 o
  16   2  -8   0   1816.17   1849.44     26.50 o
  16   2  -7  -1     26.18     22.48      3.40 o
  16   2  -7   0    736.12    758.79     15.26 o
  16   2  -7   1      2.36     -0.52      2.78 <
  16   2  -6  -1     44.43     48.16      4.54 o
  16   2  -6   0   2666.14   2581.62     28.05 o
  16   2  -6   1     46.24     46.10      5.26 o
  16   2  -5  -1     98.22    108.38      6.60 o
  16   2  -5   0    324.92    353.30     10.42 o
  16   2  -5   1      1.86      1.75      2.58 <
  16   2  -4  -1      1.81      2.27      2.58 <
  16   2  -4   0   2024.46   2039.39     26.40 o
  16   2  -4   1     21.41     21.55      7.12 o
  16   2  -3  -1     37.46     37.95      5.57 o
