# Supplementary material for: Superspace description of wagnerite-group minerals (Mg,Fe,Mn)2(PO4)(F,OH)
Source: Acta Crystallogr B Struct Sci Cryst Eng Mater. 2014 Mar 4;70(Pt 2):243–58. doi: 10.1107/S2052520613031247 (PMC3970752; doi:10.1107/S2052520613031247)
Supplement: Supplementary file 4 [file b-70-00243-5bsup4.hkl]

data_5b


loop_
 _refln_index_h
 _refln_index_k
 _refln_index_l
 _refln_index_m_1
 _refln_F_squared_calc
 _refln_F_squared_meas
 _refln_F_squared_sigma
 _refln_observed_status
   2   0   0   0   187.40   203.51   3.08 o
   2   0   0   1    41.07    43.59   0.61 o
   4   0   0   0  4380.38  4666.04  48.21 o
   4   0   0   1   675.12   647.36   3.80 o
   6   0   0   0  8654.27  8639.09  81.62 o
   6   0   0   1    63.79    73.03   1.38 o
   8   0   0   0 19591.40 18436.60 159.43 o
   8   0   0   1   207.28   201.31   2.86 o
  10   0   0   0  3248.99  3378.58  31.81 o
  10   0   0   1   663.58   651.10   5.89 o
  12   0   0   0   782.99   819.56  12.22 o
  12   0   0   1    96.44   102.97   2.81 o
  14   0   0   0    90.19    87.89   5.06 o
  14   0   0   1   113.46   105.61   3.80 o
   1   1   0  -1     0.27     0.72   0.11 o
   1   1   0   0   113.41   137.47   1.05 o
   1   1   0   1     2.31     3.14   0.22 o
   3   1   0  -1   287.24   282.21   2.20 o
   3   1   0   0  1448.08  1438.64   9.08 o
   3   1   0   1   370.65   377.64   1.98 o
   5   1   0  -1   348.28   357.06   3.19 o
   5   1   0   0   140.83   178.53   2.31 o
   5   1   0   1   298.70   304.23   2.53 o
   7   1   0  -1    36.01    40.17   1.21 o
   7   1   0   0  6700.36  6914.27  44.91 o
   7   1   0   1   125.78   130.87   2.26 o
   9   1   0  -1   401.24   389.75   4.24 o
   9   1   0   0  1567.12  1578.59  12.05 o
   9   1   0   1    43.85    42.49   1.60 o
  11   1   0  -1    45.46    47.71   1.93 o
  11   1   0   0  4021.20  3955.22  26.25 o
  11   1   0   1    17.68    15.30   1.32 o
  13   1   0  -1   318.33   341.32   6.11 o
  13   1   0   0   185.42   183.26   4.73 o
  13   1   0   1   314.26   285.40   5.67 o
   0   2   0   0  1865.63  2053.69  15.19 o
   2   2   0  -1   140.48   144.19   1.21 o
   2   2   0   0  6317.28  6406.86  36.54 o
   2   2   0   1    15.51    15.35   0.44 o
   4   2   0  -1   251.15   244.79   2.15 o
   4   2   0   0   145.21   142.92   1.71 o
   4   2   0   1    80.51    80.68   1.43 o
   6   2   0  -1     3.00     3.91   0.50 o
   6   2   0   0  2934.59  3050.63  20.47 o
   6   2   0   1   168.35   172.92   2.59 o
   8   2   0  -1     5.70     5.67   0.77 o
   8   2   0   0    84.99    90.15   2.20 o
   8   2   0   1    23.25    20.03   1.21 o
  10   2   0  -1     2.31     4.46   0.83 o
  10   2   0   0  2627.40  2641.34  18.55 o
  10   2   0   1     0.23     0.28   0.66 <
  12   2   0  -1    58.69    64.77   2.64 o
  12   2   0   0  2182.99  2131.79  18.38 o
  12   2   0   1    98.07   111.94   5.12 o
  14   2   0  -1    87.99    82.77   4.29 o
  14   2   0   0  1043.56  1072.33  18.49 o
  14   2   0   1    16.17    26.75   3.41 o
   1   3   0  -1    16.93    19.15   0.61 o
   1   3   0   0  2001.98  2259.91  12.93 o
   1   3   0   1    41.04    42.16   0.77 o
   3   3   0  -1    98.63   106.38   1.32 o
   3   3   0   0  2594.34  2896.59  18.55 o
   3   3   0   1    67.97    66.76   1.05 o
   5   3   0  -1   106.30   106.71   1.60 o
   5   3   0   0   391.84   409.12   5.39 o
   5   3   0   1     3.18     2.86   0.61 o
   7   3   0  -1   206.97   201.15   3.14 o
   7   3   0   0   979.73  1004.70   8.81 o
   7   3   0   1    36.48    38.03   1.82 o
   9   3   0  -1     2.26     2.31   0.77 <
   9   3   0   0  1830.67  1855.30  17.94 o
   9   3   0   1     1.54     2.04   0.88 <
  11   3   0  -1     0.43    -1.16   1.10 <
  11   3   0   0    37.08    31.48   3.19 o
  11   3   0   1    91.75    85.69   4.46 o
  13   3   0  -1   246.27   220.90   7.26 o
  13   3   0   0   240.66   254.81   8.20 o
  13   3   0   1    38.18    45.02   4.02 o
   0   4   0   0  5554.13  5701.22  36.54 o
   2   4   0  -1     7.94    10.13   0.50 o
   2   4   0   0 14506.00 14090.90  73.36 o
   2   4   0   1   164.41   168.29   2.37 o
   4   4   0  -1    22.81    26.25   0.88 o
   4   4   0   0   303.23   294.27   3.41 o
   4   4   0   1    13.32    13.43   0.94 o
   6   4   0  -1   179.09   175.28   3.58 o
   6   4   0   0 18921.30 18379.80 130.71 o
   6   4   0   1   479.33   488.81   5.28 o
   8   4   0  -1    20.83    23.99   1.93 o
   8   4   0   0     5.46    10.68   1.32 o
   8   4   0   1    71.63    71.38   2.64 o
  10   4   0  -1    14.87    13.15   1.65 o
  10   4   0   0   809.09   814.39  19.54 o
  10   4   0   1   273.96   267.85  10.18 o
  12   4   0  -1   116.87   108.91   5.28 o
  12   4   0   0  1912.23  1939.00  26.64 o
  12   4   0   1    19.79    16.84   3.91 o
   1   5   0  -1    91.31    86.73   1.87 o
   1   5   0   0  1378.48  1472.21  11.67 o
   1   5   0   1    12.57    14.91   1.21 o
   3   5   0  -1    24.70    24.38   1.10 o
   3   5   0   0  3141.19  3119.09  18.88 o
   3   5   0   1    27.15    23.83   1.49 o
   5   5   0  -1    32.98    34.07   1.32 o
   5   5   0   0  1977.64  2014.95  13.76 o
   5   5   0   1     0.04     0.44   0.61 <
   7   5   0  -1   402.79   403.89   5.94 o
   7   5   0   0   258.75   238.19   4.57 o
   7   5   0   1     6.02     5.45   1.10 o
   9   5   0  -1   402.26   392.83   8.75 o
   9   5   0   0   374.23   372.80  12.66 o
   9   5   0   1   260.58   265.32  10.40 o
  11   5   0  -1   207.77   216.01   9.80 o
  11   5   0   0  1951.34  1941.26  37.04 o
  11   5   0   1   132.83   123.94   8.09 o
   0   6   0   0 13000.00 12592.00 113.86 o
   2   6   0  -1   179.06   168.73   3.19 o
   2   6   0   0   108.74   109.63   2.81 o
   2   6   0   1   198.60   194.71   3.63 o
   4   6   0  -1    77.86    75.56   2.37 o
   4   6   0   0   934.79   960.50  10.07 o
   4   6   0   1   570.38   577.19   6.82 o
   6   6   0  -1     0.53     0.39   0.83 <
   6   6   0   0  2073.17  2037.02  20.42 o
   6   6   0   1    62.61    61.09   3.08 o
   8   6   0  -1   367.09   358.98   6.93 o
   8   6   0   0  4040.24  4056.43  41.94 o
   8   6   0   1    36.59    37.20   2.86 o
  10   6   0  -1    51.76    64.06   6.11 o
  10   6   0   0  1315.48  1356.75  29.55 o
   1   7   0  -1    28.48    29.44   1.98 o
   1   7   0   0  1430.62  1410.73  13.59 o
   1   7   0   1    21.52    24.27   1.98 o
   3   7   0  -1   351.29   342.09   5.28 o
   3   7   0   0   123.63   124.05   3.52 o
   3   7   0   1     1.45     1.32   0.99 <
   5   7   0  -1   206.78   219.03   4.40 o
   5   7   0   0   805.90   813.40   9.74 o
   5   7   0   1    12.63    12.77   1.65 o
   7   7   0  -1    73.32    76.06   3.52 o
   7   7   0   0  2163.50  2114.23  22.23 o
   9   7   0  -1    24.85    30.60   3.63 o
   0   8   0   0   916.33   896.39  15.46 o
   2   8   0  -1     0.35     1.10   1.05 <
   2   8   0   0    22.07    23.28   2.09 o
   4   8   0  -1    26.09    25.04   2.15 o
 -14   0   1   1    10.62     5.17   1.38 o
 -12   0   1   1    94.94    90.64   2.59 o
 -10   0   1   1    24.10    24.71   1.38 o
  -8   0   1   1   148.27   145.84   2.31 o
  -6   0   1   1     4.69     6.05   0.61 o
  -4   0   1   1    88.53    88.55   1.65 o
  -2   0   1   1     1.96     2.64   0.22 o
   0   0   1   1     4.22     4.24   0.11 o
   2   0   1   1     5.25     3.74   0.28 o
   4   0   1   1    57.46    62.63   1.16 o
   6   0   1   1     1.14     1.49   0.39 o
   8   0   1   1    23.21    21.57   1.21 o
  10   0   1   1    38.67    35.28   1.65 o
  12   0   1   1     0.82    -0.66   0.88 <
  14   0   1   1    24.77    19.87   3.08 o
 -15   1   1  -1    79.00    70.44   3.36 o
 -15   1   1   0  2250.11  2210.98  21.74 o
 -15   1   1   1     5.28     4.02   1.49 <
 -13   1   1  -1   170.13   150.79   4.13 o
 -13   1   1   0  4750.18  4799.11  37.75 o
 -13   1   1   1   242.30   263.28   4.95 o
 -11   1   1  -1     0.56     0.33   0.61 <
 -11   1   1   0   367.77   420.57   5.45 o
 -11   1   1   1    14.22    19.65   1.43 o
  -9   1   1  -1    27.59    26.47   1.27 o
  -9   1   1   0  1419.01  1438.91  11.12 o
  -9   1   1   1     0.26     0.72   0.55 <
  -7   1   1  -1    61.35    64.61   1.27 o
  -7   1   1   0  1159.29  1299.90   9.36 o
  -7   1   1   1    44.16    44.91   1.16 o
  -5   1   1  -1   122.10   119.09   2.15 o
  -5   1   1   0   999.64   830.73   7.98 o
  -5   1   1   1   331.18   334.71   3.25 o
  -3   1   1  -1    67.49    70.11   1.10 o
  -3   1   1   0  4995.62  5371.35  40.56 o
  -3   1   1   1   158.32   158.06   1.76 o
  -1   1   1  -1     0.29     0.66   0.11 o
  -1   1   1   0   837.47   913.78   7.21 o
  -1   1   1   1    20.85    19.59   0.55 o
   1   1   1  -1     6.22     5.89   0.22 o
   1   1   1   0  2241.38  2367.61  12.82 o
   1   1   1   1    55.07    54.21   0.72 o
   3   1   1  -1    17.42    19.15   0.61 o
   3   1   1   0 12732.40 12315.70  75.07 o
   3   1   1   1    19.51    23.94   0.50 o
   5   1   1  -1   461.87   476.54   3.25 o
   5   1   1   0 15955.50 15728.00 129.55 o
   5   1   1   1    80.25    76.33   1.38 o
   7   1   1  -1    25.76    25.76   1.05 o
   7   1   1   0    82.81    79.69   1.93 o
   7   1   1   1   121.01   118.65   2.31 o
   9   1   1  -1    34.92    34.01   1.49 o
   9   1   1   0    67.14    65.16   1.98 o
   9   1   1   1   161.72   173.47   3.41 o
  11   1   1  -1     7.03     6.38   0.99 o
  11   1   1   0  2530.96  2519.77  20.69 o
  11   1   1   1    19.58    22.12   1.87 o
  13   1   1  -1     0.06     0.33   1.32 <
  13   1   1   0  1324.00  1325.87  18.11 o
  13   1   1   1    57.44    67.25   3.91 o
 -14   2   1  -1   228.05   211.11   5.06 o
 -14   2   1   0     0.97     3.25   1.27 <
 -14   2   1   1    38.63    44.36   3.41 o
 -12   2   1  -1     1.77     1.82   0.83 <
 -12   2   1   0  1404.58  1473.31  13.92 o
 -12   2   1   1   127.60   120.47   3.30 o
 -10   2   1  -1   315.38   303.68   4.02 o
 -10   2   1   0  1252.48  1266.38  10.57 o
 -10   2   1   1   596.21   586.88   5.61 o
  -8   2   1  -1   396.28   411.43   4.13 o
  -8   2   1   0   700.62   771.57   7.37 o
  -8   2   1   1   256.80   258.49   3.47 o
  -6   2   1  -1     2.16     3.19   0.39 o
  -6   2   1   0 10489.50  9976.85  64.66 o
  -6   2   1   1   192.65   194.54   2.04 o
  -4   2   1  -1   212.89   210.12   2.31 o
  -4   2   1   0     5.08     5.28   0.50 o
  -4   2   1   1    73.35    75.12   1.54 o
  -2   2   1  -1    41.03    42.10   0.77 o
  -2   2   1   0    26.58    58.50   0.99 o
  -2   2   1   1   122.94   126.80   1.54 o
   0   2   1  -1    89.56    83.16   0.83 o
   0   2   1   0 39928.90 32664.30 250.68 o
   0   2   1   1     5.23     4.07   0.39 o
   2   2   1  -1     6.95     8.20   0.39 o
   2   2   1   0 10399.00  9874.32  58.83 o
   2   2   1   1    13.91    14.31   0.50 o
   4   2   1  -1    56.68    64.28   1.16 o
   4   2   1   0   779.80   858.25   6.22 o
   4   2   1   1   126.07   121.74   1.87 o
   6   2   1  -1   315.70   308.30   3.25 o
   6   2   1   0  6940.24  6956.21  47.77 o
   6   2   1   1   380.85   373.35   4.07 o
   8   2   1  -1   103.45   101.92   2.42 o
   8   2   1   0 12101.70 11914.60  79.47 o
   8   2   1   1   109.17   111.44   2.64 o
  10   2   1  -1   121.66   120.03   3.08 o
  10   2   1   0   481.05   472.19   6.60 o
  10   2   1   1    64.47    58.61   3.08 o
  12   2   1  -1   740.01   724.08  10.24 o
  12   2   1   0  3452.25  3375.33  39.35 o
  12   2   1   1   629.24   640.54  11.89 o
 -13   3   1  -1     0.01    -0.77   1.16 <
 -13   3   1   0  1756.44  1749.19  24.38 o
 -13   3   1   1     0.22     0.77   1.54 <
 -11   3   1  -1   454.18   469.44   5.34 o
 -11   3   1   0  7624.41  7304.13  48.92 o
 -11   3   1   1   447.34   422.00   8.86 o
  -9   3   1  -1   287.37   278.80   3.85 o
  -9   3   1   0  1808.83  1876.98  15.02 o
  -9   3   1   1   122.06   119.26   2.92 o
  -7   3   1  -1   449.32   445.39   3.96 o
  -7   3   1   0  8131.36  8250.93  51.84 o
  -7   3   1   1    37.22    38.03   1.49 o
  -5   3   1  -1     0.67     0.66   0.33 <
  -5   3   1   0  3264.26  3384.46  20.47 o
  -5   3   1   1    48.42    47.88   1.21 o
  -3   3   1  -1     7.22     6.93   0.50 o
  -3   3   1   0  8822.32  8847.61  54.92 o
  -3   3   1   1    73.15    72.26   1.10 o
  -1   3   1  -1   226.41   237.80   2.04 o
  -1   3   1   0 13360.70 14107.60  90.59 o
  -1   3   1   1   695.71   691.06   2.92 o
   1   3   1  -1   198.58   211.66   2.04 o
   1   3   1   0  7349.16  7768.73  34.45 o
   1   3   1   1   445.87   427.89   1.98 o
   3   3   1  -1   148.07   138.30   1.76 o
   3   3   1   0 14292.20 14532.30  82.11 o
   3   3   1   1  1067.93  1050.87   4.90 o
   5   3   1  -1    21.30    21.35   0.94 o
   5   3   1   0  2887.16  2960.43  21.19 o
   5   3   1   1    19.69    21.35   1.21 o
   7   3   1  -1     0.18     0.94   0.55 <
   7   3   1   0   193.68   190.47   3.91 o
   7   3   1   1    29.87    31.37   1.71 o
   9   3   1  -1   128.30   128.45   3.52 o
   9   3   1   0   509.94   505.43   7.70 o
   9   3   1   1     6.13     7.37   1.32 o
  11   3   1  -1   164.24   165.10   6.00 o
  11   3   1   0   234.50   240.17   7.48 o
  11   3   1   1   184.52   184.64   6.44 o
  13   3   1  -1   380.55   378.91   9.74 o
  13   3   1   0  2476.41  2350.00  31.37 o
 -12   4   1  -1    21.24    19.70   2.64 o
 -12   4   1   0  1850.07  1784.85  33.79 o
 -12   4   1   1     8.95     6.77   3.03 <
 -10   4   1  -1   332.66   341.15   5.72 o
 -10   4   1   0     0.84     2.53   1.10 <
 -10   4   1   1    52.93    46.28   3.41 o
  -8   4   1  -1    79.68    78.37   2.15 o
  -8   4   1   0   436.89   440.21   6.49 o
  -8   4   1   1     0.87     1.27   0.83 <
  -6   4   1  -1     7.33     6.77   0.99 o
  -6   4   1   0   202.29   194.49   2.59 o
  -6   4   1   1    82.76    81.17   1.82 o
  -4   4   1  -1     0.08     0.33   0.28 <
  -4   4   1   0 13097.90 12831.10  67.53 o
  -4   4   1   1    30.20    26.25   1.10 o
  -2   4   1  -1   256.53   244.35   1.82 o
  -2   4   1   0    62.31    64.72   1.32 o
  -2   4   1   1   248.23   242.81   2.59 o
   0   4   1  -1   936.47   922.36   3.58 o
   0   4   1   0  4446.37  4698.12  22.23 o
   0   4   1   1   277.37   264.71   3.08 o
   2   4   1  -1   792.87   759.41   3.74 o
   2   4   1   0     2.30    10.68   0.88 o
   2   4   1   1   162.45   157.07   2.26 o
   4   4   1  -1   167.93   156.90   2.26 o
   4   4   1   0    57.19    65.82   1.60 o
   4   4   1   1    87.58    84.64   1.87 o
   6   4   1  -1    81.08    77.98   2.81 o
   6   4   1   0  4255.08  4317.07  36.82 o
   6   4   1   1    47.69    48.04   1.87 o
   8   4   1  -1     0.13     0.06   0.77 <
   8   4   1   0  2198.60  2281.04  23.94 o
   8   4   1   1     2.47     1.60   1.32 <
  10   4   1  -1    26.20    24.55   2.97 o
  10   4   1   0  2252.34  2287.75  29.11 o
  10   4   1   1   102.20    99.78   6.88 o
  12   4   1  -1   132.48   139.84   6.11 o
  12   4   1   0   204.36   175.01   6.99 o
 -11   5   1  -1    38.37    30.98   4.62 o
 -11   5   1   0   630.04   595.63  17.06 o
 -11   5   1   1   202.70   202.36   9.52 o
  -9   5   1  -1     4.70     5.94   1.43 o
  -9   5   1   0   767.19   769.37  13.87 o
  -9   5   1   1   118.39   120.96   5.17 o
  -7   5   1  -1    74.34    78.37   2.31 o
  -7   5   1   0   220.72   244.79   4.35 o
  -7   5   1   1   181.94   183.21   3.85 o
  -5   5   1  -1     0.55     1.21   0.55 <
  -5   5   1   0   962.91   989.56   8.03 o
  -5   5   1   1    32.40    31.97   1.54 o
  -3   5   1  -1    25.28    22.51   0.99 o
  -3   5   1   0   689.01   704.93   6.66 o
  -3   5   1   1    37.08    39.13   1.71 o
  -1   5   1  -1   283.49   268.23   3.14 o
  -1   5   1   0  1201.33  1254.60  10.40 o
  -1   5   1   1   294.63   304.28   4.02 o
   1   5   1  -1    61.62    54.70   1.65 o
   1   5   1   0   652.78   676.31   6.44 o
   1   5   1   1    76.43    73.64   2.31 o
   3   5   1  -1    14.48    12.38   0.94 o
   3   5   1   0  2978.92  3048.98  20.03 o
   3   5   1   1     0.19     0.39   0.61 <
   5   5   1  -1    41.81    39.95   1.43 o
   5   5   1   0   219.90   225.47   3.36 o
   5   5   1   1    68.89    71.87   2.53 o
   7   5   1  -1    18.92    22.07   2.64 o
   7   5   1   0   584.55   559.20   7.54 o
   7   5   1   1   506.10   509.61   8.14 o
   9   5   1  -1    15.73    18.38   3.69 o
   9   5   1   0    43.35    36.82   5.12 o
   9   5   1   1    48.29    45.02   5.12 o
  11   5   1  -1    61.58    57.90   5.89 o
  11   5   1   0   846.05   871.24  22.84 o
 -10   6   1  -1   404.83   381.49  12.38 o
 -10   6   1   0   134.36   115.52   7.65 o
  -8   6   1  -1    14.91    16.12   2.20 o
  -8   6   1   0   132.38   144.85   4.46 o
  -8   6   1   1    55.15    55.53   3.14 o
  -6   6   1  -1   118.96   121.24   2.86 o
  -6   6   1   0   527.44   532.29   6.66 o
  -6   6   1   1     0.04     0.22   0.83 <
  -4   6   1  -1    26.42    30.71   1.60 o
  -4   6   1   0  6685.45  6547.58  43.64 o
  -4   6   1   1   239.37   232.79   4.35 o
  -2   6   1  -1   162.63   162.90   3.14 o
  -2   6   1   0   231.30   219.14   3.91 o
  -2   6   1   1    44.10    42.82   1.93 o
   0   6   1  -1   187.68   192.45   3.58 o
   0   6   1   0  5392.09  5302.23  36.10 o
   0   6   1   1    60.86    61.86   2.37 o
   2   6   1  -1    70.18    73.75   2.20 o
   2   6   1   0  3909.43  3793.75  27.41 o
   2   6   1   1     0.19     0.39   0.77 <
   4   6   1  -1    63.02    59.60   2.04 o
   4   6   1   0   717.88   717.47   8.42 o
   4   6   1   1   104.67    95.70   3.03 o
   6   6   1  -1   623.39   618.80   8.75 o
   6   6   1   0  8697.54  8513.17  62.19 o
   6   6   1   1   140.12   134.89   4.35 o
   8   6   1  -1    58.35    62.24   5.67 o
   8   6   1   0   638.19   587.43  11.23 o
   8   6   1   1     9.02     7.92   1.98 o
  10   6   1  -1    13.17    14.31   3.80 o
  -9   7   1  -1     0.07     1.71   1.32 <
  -7   7   1  -1   278.81   257.94   5.83 o
  -7   7   1   0     4.58     8.42   1.71 o
  -7   7   1   1   103.94   105.06   4.29 o
  -5   7   1  -1    16.99    18.38   1.71 o
  -5   7   1   0  4571.04  4555.03  33.13 o
  -5   7   1   1     0.09     0.94   1.05 <
  -3   7   1  -1   143.03   143.58   3.52 o
  -3   7   1   0   135.11   123.88   3.52 o
  -3   7   1   1     0.27     0.88   0.99 <
  -1   7   1  -1    21.94    23.55   1.82 o
  -1   7   1   0   175.84   192.73   4.29 o
  -1   7   1   1    61.92    64.06   2.70 o
   1   7   1  -1    26.87    23.50   1.87 o
   1   7   1   0    14.73    15.35   1.65 o
   1   7   1   1   176.42   182.77   4.24 o
   3   7   1  -1    38.48    34.73   2.09 o
   3   7   1   0   701.98   655.18   8.48 o
   3   7   1   1     2.22     3.30   1.16 <
   5   7   1  -1     1.33     2.31   1.05 <
   5   7   1   0    35.96    31.75   2.48 o
   5   7   1   1     0.16     0.22   1.05 <
   7   7   1  -1     0.23     0.06   1.16 <
   7   7   1   0   237.76   230.21   6.11 o
  -6   8   1  -1   101.17   105.61   3.63 o
  -4   8   1  -1     1.07     0.17   0.88 <
  -4   8   1   0    13.07    15.52   1.87 o
  -2   8   1  -1    29.68    30.82   2.26 o
  -2   8   1   0   281.88   271.15   5.61 o
   0   8   1  -1    34.98    34.95   2.42 o
   0   8   1   0   557.88   566.02   8.31 o
   2   8   1  -1    12.60    12.27   1.65 o
   2   8   1   0  3628.74  3572.85  28.18 o
   4   8   1  -1     4.21     5.23   1.38 o
 -14   0   2   0   170.15   152.44   6.11 o
 -14   0   2   1    29.70    32.63   2.37 o
 -12   0   2   0  4265.20  4299.68  39.73 o
 -12   0   2   1    98.12    97.13   2.59 o
 -10   0   2   0  2499.05  2436.56  23.94 o
 -10   0   2   1    55.07    53.49   1.71 o
  -8   0   2   0 37753.10 35118.20 294.38 o
  -8   0   2   1   958.51   940.47   5.83 o
  -6   0   2   0  5035.98  4870.82  55.42 o
  -6   0   2   1    15.91    16.68   0.99 o
  -4   0   2   0 48852.30 38344.80 563.16 o
  -4   0   2   1     9.61     9.30   0.55 o
  -2   0   2   0    49.57    67.47   1.65 o
  -2   0   2   1    68.62    73.08   1.05 o
   0   0   2   0   146.77   170.05   2.42 o
   0   0   2   1    77.62    73.58   0.72 o
   2   0   2   0 85627.70 54256.60 621.83 o
   2   0   2   1     0.06     0.22   0.22 <
   4   0   2   0 11619.90 12041.80 113.54 o
   4   0   2   1   847.00   822.97   4.51 o
   6   0   2   0 14606.60 14118.70 140.01 o
   6   0   2   1   838.17   796.61   5.39 o
   8   0   2   0  4273.10  4242.17  46.12 o
   8   0   2   1    20.44    17.34   1.43 o
  10   0   2   0  4508.41  4516.40  50.47 o
  10   0   2   1   226.59   238.85   4.84 o
  12   0   2   0   689.92   638.39  18.60 o
  12   0   2   1   361.19   364.98   9.08 o
 -15   1   2  -1     8.59    14.03   1.98 o
 -15   1   2   0  4874.58  4935.54  39.68 o
 -15   1   2   1   232.43   211.38   5.23 o
 -13   1   2  -1    13.77    10.90   1.43 o
 -13   1   2   0     5.89     6.93   1.21 o
 -13   1   2   1    10.43    10.35   1.38 o
 -11   1   2  -1   176.79   179.85   3.19 o
 -11   1   2   0  4081.27  3997.05  25.98 o
 -11   1   2   1   469.63   436.58   4.90 o
  -9   1   2  -1   298.82   293.61   3.52 o
  -9   1   2   0  7518.24  7576.77  44.47 o
  -9   1   2   1   115.40   113.59   2.31 o
  -7   1   2  -1   327.65   328.72   3.19 o
  -7   1   2   0  2915.08  3241.76  20.09 o
  -7   1   2   1     5.24     5.17   0.61 o
  -5   1   2  -1    86.12    86.51   1.82 o
  -5   1   2   0     1.42    11.56   1.10 o
  -5   1   2   1    75.94    79.25   1.60 o
  -3   1   2  -1    21.81    21.74   0.61 o
  -3   1   2   0 15109.70 14551.90 101.48 o
  -3   1   2   1   298.80   297.18   2.42 o
  -1   1   2  -1     7.09     8.20   0.33 o
  -1   1   2   0   174.97   166.75   1.87 o
  -1   1   2   1    72.68    77.32   1.21 o
   1   1   2  -1    58.26    59.82   0.72 o
   1   1   2   0   190.95   181.78   1.49 o
   1   1   2   1     6.14     6.60   0.39 o
   3   1   2  -1   229.72   228.45   2.37 o
   3   1   2   0  8272.59  9269.94  62.90 o
   3   1   2   1    57.22    70.22   1.27 o
   5   1   2  -1   700.87   647.64   4.18 o
   5   1   2   0     0.32     3.47   0.55 o
   5   1   2   1   574.33   556.28   4.07 o
   7   1   2  -1   156.91   146.12   2.53 o
   7   1   2   0    22.13    24.16   1.38 o
   7   1   2   1     1.01     1.21   0.61 <
   9   1   2  -1     4.90     5.94   1.16 o
   9   1   2   0    58.98    74.74   2.48 o
   9   1   2   1   194.78   188.77   3.74 o
  11   1   2  -1   255.14   263.83   6.44 o
  11   1   2   0     5.91     5.72   1.60 o
  11   1   2   1   322.56   325.64   8.26 o
  13   1   2  -1    58.73    64.06   4.57 o
  13   1   2   0   173.55   156.63   6.71 o
  13   1   2   1     1.05     2.20   1.93 <
 -14   2   2  -1    27.36    33.63   2.37 o
 -14   2   2   0    45.22    48.10   2.70 o
 -14   2   2   1   120.18   106.76   3.69 o
 -12   2   2  -1    50.35    55.69   2.04 o
 -12   2   2   0   347.21   359.10   5.17 o
 -12   2   2   1    67.01    73.14   2.37 o
 -10   2   2  -1   203.84   208.96   3.25 o
 -10   2   2   0  5566.17  5528.96  33.96 o
 -10   2   2   1     7.66     7.10   0.94 o
  -8   2   2  -1    11.00    12.99   0.99 o
  -8   2   2   0  3488.67  3580.49  24.60 o
  -8   2   2   1     4.16     3.58   0.66 o
  -6   2   2  -1    54.82    53.60   1.49 o
  -6   2   2   0     2.32     9.58   0.77 o
  -6   2   2   1     5.12     7.76   0.72 o
  -4   2   2  -1   240.87   258.66   3.08 o
  -4   2   2   0  5605.98  6208.85  55.25 o
  -4   2   2   1     6.69     9.69   0.72 o
  -2   2   2  -1   211.50   208.91   1.76 o
  -2   2   2   0  3562.37  3606.20  23.39 o
  -2   2   2   1   126.96   133.68   1.54 o
   0   2   2  -1    56.87    56.96   0.77 o
   0   2   2   0  8042.93  8069.87  53.22 o
   0   2   2   1   247.96   244.68   2.15 o
   2   2   2  -1     5.19     7.92   0.39 o
   2   2   2   0  6272.78  7046.79  44.58 o
   2   2   2   1   518.66   534.54   3.03 o
   4   2   2  -1    22.23    19.65   0.83 o
   4   2   2   0  1584.33  1673.80  10.95 o
   4   2   2   1    78.31    72.59   1.32 o
   6   2   2  -1     2.52     2.59   0.55 o
   6   2   2   0  5596.99  5818.44  40.01 o
   6   2   2   1   197.67   190.75   2.81 o
   8   2   2  -1    24.49    27.41   1.54 o
   8   2   2   0  7492.86  7484.37  51.35 o
   8   2   2   1   107.43   102.47   3.14 o
  10   2   2  -1     1.82     3.52   0.99 o
  10   2   2   0  1138.05  1126.93  17.45 o
  10   2   2   1     3.69     4.57   1.38 o
  12   2   2  -1    20.24    26.31   3.30 o
  12   2   2   0    22.41    24.71   3.25 o
  12   2   2   1     0.52     0.99   1.60 <
 -15   3   2  -1    27.18    22.89   2.81 o
 -13   3   2  -1    52.15    56.57   2.53 o
 -13   3   2   0    34.47    36.10   2.42 o
 -13   3   2   1     8.51     6.82   1.71 o
 -11   3   2  -1   295.52   269.39   3.96 o
 -11   3   2   0   846.46   812.63   8.20 o
 -11   3   2   1   212.63   223.55   4.13 o
  -9   3   2  -1    40.54    42.71   1.60 o
  -9   3   2   0  2571.52  2485.87  18.66 o
  -9   3   2   1   163.06   165.21   3.25 o
  -7   3   2  -1     0.42     0.61   0.39 <
  -7   3   2   0  1142.77  1150.81   9.03 o
  -7   3   2   1    40.02    37.53   1.38 o
  -5   3   2  -1     5.37     4.46   0.66 o
  -5   3   2   0  2678.41  2910.95  20.80 o
  -5   3   2   1   108.65   100.77   1.76 o
  -3   3   2  -1    19.68    23.77   0.77 o
  -3   3   2   0  1068.94  1093.36   7.92 o
  -3   3   2   1    21.69    24.88   0.72 o
  -1   3   2  -1   473.49   466.52   2.92 o
  -1   3   2   0  3573.16  3741.80  24.66 o
  -1   3   2   1     0.73     0.44   0.28 <
   1   3   2  -1   362.23   346.27   2.53 o
   1   3   2   0  1720.57  1872.96  11.78 o
   1   3   2   1    65.46    61.58   1.27 o
   3   3   2  -1   118.78   107.37   1.43 o
   3   3   2   0     0.78     3.58   0.44 o
   3   3   2   1   271.82   261.14   2.64 o
   5   3   2  -1   613.00   594.31   4.40 o
   5   3   2   0  1307.87  1306.23  12.88 o
   5   3   2   1   236.59   217.38   4.35 o
   7   3   2  -1     5.12     4.46   0.99 o
   7   3   2   0  1234.31  1235.73  13.15 o
   7   3   2   1    77.16    72.75   2.53 o
   9   3   2  -1    91.18    87.89   3.08 o
   9   3   2   0  1441.35  1411.95  15.41 o
   9   3   2   1     3.19     2.42   1.43 <
  11   3   2  -1    62.76    63.07   4.18 o
  11   3   2   0   204.21   241.49   7.76 o
  11   3   2   1     4.71     3.80   1.87 <
 -14   4   2  -1    38.64    30.16   3.47 o
 -12   4   2  -1    42.31    45.46   3.47 o
 -12   4   2   0    85.79   105.28   6.66 o
 -12   4   2   1    48.66    52.83   5.12 o
 -10   4   2  -1   294.78   289.97   4.95 o
 -10   4   2   0  7718.91  7589.70  59.88 o
 -10   4   2   1    14.63    17.12   1.98 o
  -8   4   2  -1    10.99     9.69   0.88 o
  -8   4   2   0   171.28   184.80   3.36 o
  -8   4   2   1    60.95    59.77   2.42 o
  -6   4   2  -1   168.45   167.08   2.04 o
  -6   4   2   0   368.25   354.91   3.63 o
  -6   4   2   1   237.52   246.28   2.81 o
  -4   4   2  -1   171.87   170.05   2.04 o
  -4   4   2   0  1895.89  1901.91  10.35 o
  -4   4   2   1   262.37   262.35   2.31 o
  -2   4   2  -1     0.11     0.22   0.22 <
  -2   4   2   0  8960.67  8732.42  45.40 o
  -2   4   2   1    19.00    17.78   0.99 o
   0   4   2  -1    14.11    13.04   0.72 o
   0   4   2   0 13680.50 13622.20  82.61 o
   0   4   2   1    93.30    94.55   1.93 o
   2   4   2  -1     2.41     3.80   0.50 o
   2   4   2   0  4917.18  4994.75  28.89 o
   2   4   2   1   102.94   104.18   2.04 o
   4   4   2  -1   330.69   313.36   3.30 o
   4   4   2   0  1705.49  1753.87  12.00 o
   4   4   2   1   180.98   184.31   2.75 o
   6   4   2  -1    45.28    43.48   2.04 o
   6   4   2   0     4.15     7.81   1.32 o
   6   4   2   1    30.43    29.00   1.82 o
   8   4   2  -1    29.72    28.29   2.20 o
   8   4   2   0 12072.70 11923.30 120.30 o
   8   4   2   1   259.18   246.33   9.74 o
  10   4   2  -1     3.61     3.36   1.76 <
  10   4   2   0   343.68   360.53   9.52 o
  10   4   2   1    67.32    70.66   6.11 o
 -13   5   2  -1   103.06    98.24   6.93 o
 -11   5   2  -1   124.54   126.08   7.04 o
 -11   5   2   0   641.74   654.90  17.28 o
 -11   5   2   1    21.73    19.21   3.85 o
  -9   5   2  -1   103.32   102.47   3.14 o
  -9   5   2   0  8221.88  8295.51  85.30 o
  -9   5   2   1   362.62   382.76  11.39 o
  -7   5   2  -1     2.63     2.42   0.77 o
  -7   5   2   0   154.71   173.80   3.58 o
  -7   5   2   1    95.99    98.40   3.08 o
  -5   5   2  -1   350.68   362.67   3.58 o
  -5   5   2   0   233.42   265.92   3.85 o
  -5   5   2   1    12.77    13.81   1.21 o
  -3   5   2  -1    37.53    42.71   1.38 o
  -3   5   2   0   220.28   265.26   3.52 o
  -3   5   2   1     5.21     6.00   0.83 o
  -1   5   2  -1     0.25     0.06   0.44 <
  -1   5   2   0  5879.88  5687.46  34.95 o
  -1   5   2   1    19.13    16.01   1.27 o
   1   5   2  -1    81.01    76.33   1.98 o
   1   5   2   0  1384.12  1477.16  11.67 o
   1   5   2   1    69.98    66.43   2.04 o
   3   5   2  -1   324.49   315.40   4.07 o
   3   5   2   0     3.47     3.91   0.77 o
   3   5   2   1    84.10    83.87   2.26 o
   5   5   2  -1     3.00     3.69   0.72 o
   5   5   2   0    55.89    52.72   2.26 o
   5   5   2   1   124.35   121.62   3.30 o
   7   5   2  -1     2.86     1.54   1.43 <
   7   5   2   0   677.08   655.01  10.57 o
   7   5   2   1     6.93     8.53   1.87 o
   9   5   2  -1    19.39    16.34   3.80 o
   9   5   2   0   419.13   403.51  14.25 o
   9   5   2   1    37.13    27.68   4.62 o
 -10   6   2  -1     0.26     0.39   2.04 <
 -10   6   2   0   188.34   175.78   8.97 o
 -10   6   2   1    58.65    60.26   4.24 o
  -8   6   2  -1   243.18   249.30   5.34 o
  -8   6   2   0  1395.17  1371.39  15.63 o
  -8   6   2   1   332.76   338.24   6.55 o
  -6   6   2  -1   409.66   391.35   4.90 o
  -6   6   2   0  3060.81  2995.10  21.52 o
  -6   6   2   1   226.17   239.01   4.51 o
  -4   6   2  -1     5.71     8.26   1.05 o
  -4   6   2   0  8658.80  8515.92  55.03 o
  -4   6   2   1   374.88   386.23   5.50 o
  -2   6   2  -1    18.75    16.12   1.27 o
  -2   6   2   0   380.84   371.70   5.23 o
  -2   6   2   1   435.85   436.42   6.49 o
   0   6   2  -1   192.53   173.36   3.19 o
   0   6   2   0   670.23   651.54   7.21 o
   0   6   2   1    10.34    11.50   1.38 o
   2   6   2  -1     3.45     3.58   0.88 o
   2   6   2   0  8882.58  8695.94  56.30 o
   2   6   2   1     0.24     0.11   0.83 <
   4   6   2  -1    88.45    89.82   2.59 o
   4   6   2   0   788.92   741.80   8.31 o
   4   6   2   1   255.43   247.54   4.68 o
   6   6   2  -1     0.17     0.88   1.05 <
   6   6   2   0   566.73   562.61  10.79 o
   6   6   2   1   170.66   168.07   4.90 o
   8   6   2  -1    16.28    16.95   3.91 o
   8   6   2   0   126.47   128.12   5.34 o
  -9   7   2  -1     1.53     1.27   1.27 <
  -7   7   2  -1   212.99   217.16   5.34 o
  -7   7   2   0  1809.42  1781.17  19.43 o
  -7   7   2   1     0.08     1.54   1.32 <
  -5   7   2  -1   393.08   404.55   5.78 o
  -5   7   2   0   352.34   351.23   6.00 o
  -5   7   2   1    12.46    11.45   1.54 o
  -3   7   2  -1   271.77   284.63   4.84 o
  -3   7   2   0  1061.21  1034.96  11.12 o
  -3   7   2   1    16.16    16.07   1.71 o
  -1   7   2  -1   363.62   360.03   5.39 o
  -1   7   2   0   375.11   361.02   6.00 o
  -1   7   2   1     8.61    11.56   1.54 o
   1   7   2  -1     6.24     6.16   1.16 o
   1   7   2   0   400.65   368.78   6.11 o
   1   7   2   1    15.82    18.44   1.87 o
   3   7   2  -1   127.71   127.46   3.47 o
   3   7   2   0     2.05     2.48   1.10 <
   3   7   2   1    17.17    18.99   1.87 o
   5   7   2  -1   109.76   108.75   3.36 o
   5   7   2   0   750.87   750.33  11.34 o
   5   7   2   1     1.36     1.27   1.71 <
   7   7   2  -1    17.62    18.27   2.20 o
  -6   8   2  -1     1.18     0.22   1.05 <
  -4   8   2  -1     0.85     1.65   1.10 <
  -4   8   2   0   174.85   168.18   4.51 o
  -2   8   2  -1     1.28     0.55   0.99 <
  -2   8   2   0    16.08    18.44   1.98 o
   0   8   2  -1    12.14    14.31   1.71 o
   0   8   2   0    31.42    41.77   2.64 o
   2   8   2  -1    15.16    15.68   1.76 o
   4   8   2  -1   106.52   111.17   3.63 o
 -16   0   3   1    49.52    39.29   2.92 o
 -14   0   3   1    10.05     6.82   1.32 o
 -12   0   3   1    26.95    31.37   1.60 o
 -10   0   3   1   192.21   190.97   3.03 o
  -8   0   3   1    36.25    37.04   1.49 o
  -6   0   3   1     1.98     3.69   0.61 o
  -4   0   3   1    34.99    36.05   1.65 o
  -2   0   3   1     1.01     1.38   0.22 o
   0   0   3   1    97.15    96.58   1.32 o
   2   0   3   1   289.98   300.54   2.75 o
   4   0   3   1    97.48    93.83   1.82 o
   6   0   3   1     0.33     0.99   0.55 <
   8   0   3   1    91.75    81.17   2.53 o
  10   0   3   1     7.19     4.73   1.21 o
  12   0   3   1     8.81     9.74   2.37 o
 -15   1   3  -1     0.32     0.94   1.10 <
 -15   1   3   0   152.82   168.02   4.68 o
 -15   1   3   1    28.46    36.54   2.70 o
 -13   1   3  -1   104.32    95.32   2.64 o
 -13   1   3   0  1849.95  1861.19  14.86 o
 -13   1   3   1   436.49   436.69   5.94 o
 -11   1   3  -1   424.82   396.46   4.57 o
 -11   1   3   0  8929.59  8744.97  51.62 o
 -11   1   3   1   303.10   295.09   3.96 o
  -9   1   3  -1    39.48    41.11   1.71 o
  -9   1   3   0  3333.54  3225.25  23.99 o
  -9   1   3   1    48.18    50.08   1.82 o
  -7   1   3  -1     0.43     0.28   0.44 <
  -7   1   3   0   665.09   713.84   7.92 o
  -7   1   3   1    24.87    23.28   1.16 o
  -5   1   3  -1    59.76    65.16   1.65 o
  -5   1   3   0  4157.42  4462.69  33.74 o
  -5   1   3   1   100.16    92.57   1.87 o
  -3   1   3  -1    39.55    44.08   1.54 o
  -3   1   3   0 20966.60 19390.70 147.99 o
  -3   1   3   1    98.62   104.67   1.82 o
  -1   1   3  -1   148.22   146.28   1.32 o
  -1   1   3   0  2840.08  3139.95  21.85 o
  -1   1   3   1   295.15   296.91   2.26 o
   1   1   3  -1     3.14     2.53   0.33 o
   1   1   3   0   527.92   467.51   3.91 o
   1   1   3   1    79.71    75.23   1.16 o
   3   1   3  -1   142.38   145.29   2.09 o
   3   1   3   0  6499.19  6702.39  41.50 o
   3   1   3   1   323.80   298.61   2.70 o
   5   1   3  -1   112.42   113.48   2.20 o
   5   1   3   0 12763.60 12589.50  86.02 o
   5   1   3   1   193.20   173.41   2.75 o
   7   1   3  -1    22.46    23.33   1.43 o
   7   1   3   0   851.82   875.75   9.36 o
   7   1   3   1     8.40     7.26   0.99 o
   9   1   3  -1     7.96     8.75   1.27 o
   9   1   3   0  1030.76  1050.92  11.94 o
   9   1   3   1   127.96   129.71   3.41 o
  11   1   3  -1   263.58   247.43   7.59 o
  11   1   3   0   919.50   889.02  15.90 o
  11   1   3   1   184.29   200.43   6.88 o
 -14   2   3  -1     1.00     1.16   1.05 <
 -14   2   3   0  1015.04  1067.32  12.55 o
 -14   2   3   1   322.77   331.19   6.00 o
 -12   2   3  -1   673.91   647.58   6.22 o
 -12   2   3   0   344.39   346.77   4.95 o
 -12   2   3   1    91.17    92.51   2.53 o
 -10   2   3  -1     0.00     0.83   0.66 <
 -10   2   3   0   318.27   325.25   5.06 o
 -10   2   3   1    53.62    53.11   2.04 o
  -8   2   3  -1    17.96    19.70   1.05 o
  -8   2   3   0  3005.51  3113.09  19.87 o
  -8   2   3   1     7.16     9.30   0.99 o
  -6   2   3  -1   164.08   154.21   2.64 o
  -6   2   3   0   777.48   908.99   8.70 o
  -6   2   3   1   992.31   986.86   7.32 o
  -4   2   3  -1    16.06    12.88   0.77 o
  -4   2   3   0 11805.20 11704.00  90.42 o
  -4   2   3   1   146.17   136.98   1.93 o
  -2   2   3  -1   147.17   146.23   1.76 o
  -2   2   3   0   671.03  1089.61   9.85 o
  -2   2   3   1    20.87    18.93   0.77 o
   0   2   3  -1   252.76   249.96   1.87 o
   0   2   3   0   869.18  1046.63   6.93 o
   0   2   3   1    62.46    54.59   1.05 o
   2   2   3  -1    40.56    35.28   0.88 o
   2   2   3   0 10819.70 10925.10  66.59 o
   2   2   3   1     1.75     0.94   0.28 o
   4   2   3  -1  1523.05  1466.04   7.26 o
   4   2   3   0 12605.60 12660.00  87.45 o
   4   2   3   1   629.85   575.21   4.73 o
   6   2   3  -1   172.99   173.30   2.97 o
   6   2   3   0  1120.59  1118.29  10.07 o
   6   2   3   1   231.29   216.01   3.85 o
   8   2   3  -1    32.17    35.88   1.93 o
   8   2   3   0  9560.27  9196.91  70.55 o
   8   2   3   1    62.42    63.78   2.70 o
  10   2   3  -1   535.04   536.74  10.46 o
  10   2   3   0  4144.14  4228.68  46.61 o
  10   2   3   1   286.00   302.02   8.14 o
  12   2   3  -1    12.69    12.00   2.59 o
  12   2   3   0   901.96   940.47  17.28 o
 -15   3   3  -1   446.20   458.71   7.43 o
 -15   3   3   0  5896.00  5844.86  53.88 o
 -13   3   3  -1    70.96    67.36   2.64 o
 -13   3   3   0   261.82   262.40   5.12 o
 -13   3   3   1     2.04     0.50   1.21 <
 -11   3   3  -1    24.15    25.70   1.54 o
 -11   3   3   0     0.53     1.54   0.72 <
 -11   3   3   1    20.80    22.01   1.87 o
  -9   3   3  -1   372.06   365.20   4.46 o
  -9   3   3   0  7177.50  7157.14  65.99 o
  -9   3   3   1  1293.39  1237.32   9.36 o
  -7   3   3  -1    11.08    13.04   1.05 o
  -7   3   3   0 16077.00 15896.50 106.54 o
  -7   3   3   1   105.61   103.02   2.53 o
  -5   3   3  -1   898.46   910.53   6.05 o
  -5   3   3   0 26422.10 25356.80 144.68 o
  -5   3   3   1     1.44     1.82   0.39 o
  -3   3   3  -1    65.47    65.93   1.27 o
  -3   3   3   0  5558.66  6123.93  32.69 o
  -3   3   3   1    17.55    18.05   0.66 o
  -1   3   3  -1    63.36    57.90   1.38 o
  -1   3   3   0  5265.31  5488.90  31.37 o
  -1   3   3   1   477.22   477.97   3.25 o
   1   3   3  -1    12.42    10.68   0.66 o
   1   3   3   0   593.20   711.70   6.00 o
   1   3   3   1   140.85   136.37   2.26 o
   3   3   3  -1   657.50   633.33   4.46 o
   3   3   3   0  9048.35  9000.22  61.36 o
   3   3   3   1   263.51   242.31   3.25 o
   5   3   3  -1   292.67   283.04   3.52 o
   5   3   3   0   502.35   574.44   6.60 o
   5   3   3   1   155.74   153.27   2.81 o
   7   3   3  -1    16.35    13.32   1.54 o
   7   3   3   0  1464.28  1464.61  15.24 o
   7   3   3   1   259.23   249.85   5.78 o
   9   3   3  -1    16.83    18.93   2.59 o
   9   3   3   0    94.03    97.02   4.79 o
   9   3   3   1   143.33   142.76   5.67 o
  11   3   3  -1    26.30    32.14   3.63 o
  11   3   3   0  1203.70  1200.01  19.81 o
  11   3   3   1    11.44    10.02   2.48 o
 -14   4   3  -1    21.03    24.32   3.25 o
 -14   4   3   0  1535.20  1442.98  22.40 o
 -12   4   3  -1     0.67     0.61   1.16 <
 -12   4   3   0   206.93   195.43   6.49 o
 -12   4   3   1     6.71     5.17   1.76 <
 -10   4   3  -1   311.46   300.21   6.16 o
 -10   4   3   0    58.56    65.05   2.53 o
 -10   4   3   1   137.88   135.44   4.13 o
  -8   4   3  -1   550.15   533.55   5.28 o
  -8   4   3   0    82.80    86.46   2.81 o
  -8   4   3   1   124.42   127.73   2.97 o
  -6   4   3  -1   144.89   140.83   2.04 o
  -6   4   3   0  1140.02  1215.26   7.76 o
  -6   4   3   1   195.56   190.47   2.75 o
  -4   4   3  -1     0.22     0.50   0.33 <
  -4   4   3   0  1083.09  1151.42   7.65 o
  -4   4   3   1   113.79   114.25   1.93 o
  -2   4   3  -1   192.17   205.55   1.93 o
  -2   4   3   0  2301.80  2308.94  14.91 o
  -2   4   3   1    51.95    49.92   1.71 o
   0   4   3  -1   261.37   274.07   3.41 o
   0   4   3   0   187.61   177.98   3.08 o
   0   4   3   1     2.04     0.94   0.61 <
   2   4   3  -1   215.21   220.35   2.70 o
   2   4   3   0 10187.10 10046.80  63.84 o
   2   4   3   1    28.05    29.44   1.43 o
   4   4   3  -1    83.91    84.48   2.42 o
   4   4   3   0  2086.25  2025.96  16.51 o
   4   4   3   1     6.30     7.92   1.10 o
   6   4   3  -1   144.48   135.16   3.47 o
   6   4   3   0    42.38    43.59   3.14 o
   6   4   3   1    10.77    10.29   1.65 o
   8   4   3  -1   194.76   191.41   6.22 o
   8   4   3   0  2107.67  2045.05  26.58 o
   8   4   3   1   173.80   169.28   8.64 o
  10   4   3  -1    14.33    18.38   2.92 o
  10   4   3   0  1227.58  1266.49  20.36 o
  10   4   3   1    52.01    45.90   5.61 o
 -13   5   3  -1     0.06     1.05   2.26 <
 -13   5   3   0   450.53   462.61  14.75 o
 -11   5   3  -1    18.07    15.08   2.37 o
 -11   5   3   0   167.01   187.12   8.48 o
 -11   5   3   1    69.08    61.58   5.39 o
  -9   5   3  -1    43.10    43.70   3.14 o
  -9   5   3   0  1234.31  1157.69  17.72 o
  -9   5   3   1   102.10   103.41   3.58 o
  -7   5   3  -1   121.10   121.07   2.37 o
  -7   5   3   0   985.88  1018.29   9.96 o
  -7   5   3   1     7.04     7.70   1.16 o
  -5   5   3  -1   190.15   193.28   3.14 o
  -5   5   3   0  1468.25  1545.51  11.56 o
  -5   5   3   1    17.45    17.06   1.43 o
  -3   5   3  -1    47.12    46.83   1.38 o
  -3   5   3   0  1572.46  1584.59  11.67 o
  -3   5   3   1   198.27   200.43   3.14 o
  -1   5   3  -1   196.38   189.21   3.14 o
  -1   5   3   0   428.37   425.14   5.50 o
  -1   5   3   1   201.00   203.40   3.36 o
   1   5   3  -1     0.50     1.27   0.66 <
   1   5   3   0   565.20   587.48   6.55 o
   1   5   3   1   240.96   242.26   3.74 o
   3   5   3  -1    11.46    12.44   1.21 o
   3   5   3   0   979.11  1005.52   9.63 o
   3   5   3   1    47.45    45.51   1.82 o
   5   5   3  -1    22.05    21.46   2.20 o
   5   5   3   0  5470.66  5331.39  47.11 o
   5   5   3   1     6.03     4.29   1.38 o
   7   5   3  -1    80.88    80.24   6.00 o
   7   5   3   0    40.13    40.83   4.84 o
   7   5   3   1    45.97    48.59   3.36 o
   9   5   3  -1     0.78     2.97   2.59 <
   9   5   3   0   474.15   481.71  16.24 o
 -12   6   3  -1    95.92    91.58   6.71 o
 -10   6   3  -1   158.52   159.10   7.65 o
 -10   6   3   0   709.79   683.79  13.21 o
 -10   6   3   1     0.03    -0.33   1.16 <
  -8   6   3  -1   159.22   149.03   4.13 o
  -8   6   3   0   637.25   594.20   9.14 o
  -8   6   3   1   130.10   135.49   4.29 o
  -6   6   3  -1    54.06    56.74   2.26 o
  -6   6   3   0    55.21    55.91   2.31 o
  -6   6   3   1     9.76     6.66   1.21 o
  -4   6   3  -1   139.93   143.69   2.86 o
  -4   6   3   0   534.77   548.69   6.66 o
  -4   6   3   1   127.14   132.58   3.36 o
  -2   6   3  -1   290.13   291.35   3.80 o
  -2   6   3   0  8376.75  8111.92  49.48 o
  -2   6   3   1     0.08     0.77   0.83 <
   0   6   3  -1   117.64   117.55   2.70 o
   0   6   3   0    96.64    92.51   2.64 o
   0   6   3   1   101.81    97.63   2.97 o
   2   6   3  -1     2.05     3.36   0.88 o
   2   6   3   0  7888.34  7776.54  48.92 o
   2   6   3   1     1.09     1.10   0.88 <
   4   6   3  -1   102.79   102.20   3.14 o
   4   6   3   0    38.64    41.88   2.09 o
   4   6   3   1     5.05     3.69   1.16 o
   6   6   3  -1    93.83    85.19   4.13 o
   6   6   3   0   165.18   148.26   5.45 o
   6   6   3   1     0.75     0.39   1.16 <
   8   6   3  -1   223.16   201.59  10.02 o
  -9   7   3  -1    25.34    24.93   2.42 o
  -7   7   3  -1     8.32     9.85   1.43 o
  -7   7   3   0   119.44   135.16   4.57 o
  -7   7   3   1   228.51   209.51   5.56 o
  -5   7   3  -1     2.05     1.87   0.94 <
  -5   7   3   0   168.79   186.01   4.35 o
  -5   7   3   1     2.96     1.65   1.05 <
  -3   7   3  -1   120.35   116.78   3.25 o
  -3   7   3   0  3799.94  3738.11  28.07 o
  -3   7   3   1    94.08   107.04   3.41 o
  -1   7   3  -1    33.04    34.01   2.09 o
  -1   7   3   0  1000.51  1017.96  11.06 o
  -1   7   3   1   178.03   182.99   4.29 o
   1   7   3  -1     5.49     5.12   1.16 o
   1   7   3   0  1028.50  1012.02  11.17 o
   1   7   3   1   435.08   451.11   6.66 o
   3   7   3  -1    26.25    24.10   1.93 o
   3   7   3   0   467.75   467.24   7.21 o
   3   7   3   1    96.43    98.51   3.41 o
   5   7   3  -1     9.69    11.28   1.87 o
   5   7   3   0   693.60   661.56  10.68 o
  -6   8   3  -1    17.95    18.77   1.93 o
  -4   8   3  -1     6.41     7.65   1.43 o
  -2   8   3  -1    70.06    72.59   3.03 o
  -2   8   3   0   357.20   332.51   6.27 o
   0   8   3  -1   419.11   413.08   6.44 o
   2   8   3  -1   109.73   109.57   3.63 o
 -16   0   4   0   158.08   184.91   7.10 o
 -16   0   4   1   346.67   338.29   6.44 o
 -14   0   4   0   111.07   128.45   5.39 o
 -14   0   4   1    15.20    16.62   1.76 o
 -12   0   4   0  1864.47  1984.35  27.52 o
 -12   0   4   1   392.66   379.46   5.45 o
 -10   0   4   0  8622.61  8769.52  72.09 o
 -10   0   4   1     5.65     6.88   0.83 o
  -8   0   4   0    91.69    69.89   3.19 o
  -8   0   4   1   386.35   359.15   4.79 o
  -6   0   4   0 29820.60 28375.10 306.70 o
  -6   0   4   1  2065.14  2059.03  10.07 o
  -4   0   4   0  5223.60  6378.52  75.95 o
  -4   0   4   1   283.50   269.17   3.91 o
  -2   0   4   0 14754.60 14016.90 147.21 o
  -2   0   4   1   688.94   684.90   6.33 o
   0   0   4   0  2921.05  3586.55  35.33 o
   0   0   4   1   122.04   110.29   1.65 o
   2   0   4   0   571.15   627.55   8.42 o
   2   0   4   1   189.32   184.42   2.37 o
   4   0   4   0 11068.60 11508.00 110.29 o
   4   0   4   1   320.82   314.30   3.47 o
   6   0   4   0  1851.97  2039.50  22.78 o
   6   0   4   1   173.34   184.69   3.19 o
   8   0   4   0 15735.30 15123.80 148.04 o
   8   0   4   1   109.66   107.87   3.14 o
  10   0   4   0   562.94   587.16  17.50 o
  10   0   4   1    80.01    80.90   4.57 o
 -15   1   4  -1   168.82   181.56   4.57 o
 -15   1   4   0  1062.70  1079.82  12.77 o
 -15   1   4   1    30.09    27.46   2.26 o
 -13   1   4  -1   336.04   334.88   5.39 o
 -13   1   4   0  2414.02  2545.04  21.52 o
 -13   1   4   1   137.79   128.83   3.52 o
 -11   1   4  -1    44.74    42.87   1.93 o
 -11   1   4   0   280.62   315.18   4.90 o
 -11   1   4   1   167.66   167.19   2.97 o
  -9   1   4  -1     0.93     2.31   0.55 o
  -9   1   4   0  2124.15  2100.91  14.42 o
  -9   1   4   1   235.63   231.97   3.58 o
  -7   1   4  -1   992.08   964.30   7.32 o
  -7   1   4   0 16941.30 16771.50 134.78 o
  -7   1   4   1    37.56    35.61   1.71 o
  -5   1   4  -1   805.51   779.72   6.49 o
  -5   1   4   0   377.76   408.62   5.61 o
  -5   1   4   1    57.60    54.54   1.76 o
  -3   1   4  -1   205.17   194.38   3.08 o
  -3   1   4   0  5639.06  5863.18  45.79 o
  -3   1   4   1   445.31   427.39   4.24 o
  -1   1   4  -1   620.33   628.10   3.47 o
  -1   1   4   0  2570.79  2439.98  15.13 o
  -1   1   4   1   552.34   544.06   3.47 o
   1   1   4  -1     3.61     2.26   0.44 o
   1   1   4   0     0.71     5.28   0.66 o
   1   1   4   1     5.15     4.84   0.50 o
   3   1   4  -1   317.91   303.90   3.36 o
   3   1   4   0   673.41   630.25   5.39 o
   3   1   4   1   148.33   145.78   2.37 o
   5   1   4  -1    11.95    13.10   0.99 o
   5   1   4   0   817.81   775.53   7.10 o
   5   1   4   1    31.46    30.27   1.32 o
   7   1   4  -1    67.87    69.18   2.20 o
   7   1   4   0    52.32    53.71   2.20 o
   7   1   4   1   481.90   486.61   5.89 o
   9   1   4  -1   108.58   113.09   3.58 o
   9   1   4   0   256.02   263.94   7.65 o
   9   1   4   1    67.39    58.50   3.80 o
  11   1   4  -1     0.45     1.54   1.60 <
  11   1   4   0    11.06    10.24   2.48 o
  11   1   4   1    26.59    19.37   2.92 o
 -16   2   4  -1     0.39     1.98   1.27 <
 -16   2   4   0  1225.11  1217.46  14.36 o
 -14   2   4  -1     3.66     2.70   1.10 <
 -14   2   4   0    61.15    65.05   3.63 o
 -14   2   4   1     1.50     2.04   1.49 <
 -12   2   4  -1    23.36    21.02   1.76 o
 -12   2   4   0     4.90    11.67   1.21 o
 -12   2   4   1     5.55     4.07   0.88 o
 -10   2   4  -1   258.44   248.20   3.41 o
 -10   2   4   0  1106.33  1104.97  10.29 o
 -10   2   4   1    99.74    92.95   2.53 o
  -8   2   4  -1    26.88    28.51   1.54 o
  -8   2   4   0 12316.20 12329.60  94.44 o
  -8   2   4   1   262.65   257.34   3.80 o
  -6   2   4  -1    61.71    57.01   1.71 o
  -6   2   4   0  3075.46  3278.30  28.23 o
  -6   2   4   1   119.98   115.30   2.31 o
  -4   2   4  -1    52.65    47.77   1.43 o
  -4   2   4   0  3661.10  4002.99  29.94 o
  -4   2   4   1    50.97    48.26   1.21 o
  -2   2   4  -1   206.03   198.67   2.15 o
  -2   2   4   0  6916.26  7515.52  58.67 o
  -2   2   4   1    36.35    35.66   0.94 o
   0   2   4  -1   116.18   113.75   1.60 o
   0   2   4   0  9646.66  9940.14  55.80 o
   0   2   4   1    88.70    93.83   1.43 o
   2   2   4  -1    24.46    24.60   0.88 o
   2   2   4   0  1835.73  1854.14  12.71 o
   2   2   4   1    65.02    65.27   1.43 o
   4   2   4  -1    60.40    57.90   1.65 o
   4   2   4   0   813.78   824.18   7.54 o
   4   2   4   1     0.90     2.15   0.61 o
   6   2   4  -1    21.49    22.56   1.54 o
   6   2   4   0  3110.54  3215.62  27.63 o
   6   2   4   1    66.47    62.57   2.37 o
   8   2   4  -1    19.36    17.67   1.87 o
   8   2   4   0  3708.31  3908.61  42.60 o
   8   2   4   1     3.51     4.02   1.65 <
  10   2   4  -1    22.21    28.18   3.30 o
  10   2   4   0  1283.86  1312.66  20.47 o
  10   2   4   1     2.62     1.43   1.54 <
 -15   3   4  -1    10.19     6.88   1.49 o
 -15   3   4   0   198.52   202.25   7.70 o
 -15   3   4   1     0.00    -0.72   1.71 <
 -13   3   4  -1    47.52    44.80   2.48 o
 -13   3   4   0   613.27   621.55  11.45 o
 -13   3   4   1    30.93    35.28   3.69 o
 -11   3   4  -1    14.17    14.58   1.43 o
 -11   3   4   0    16.70    14.91   1.54 o
 -11   3   4   1    19.97    18.82   1.71 o
  -9   3   4  -1   162.96   153.76   3.14 o
  -9   3   4   0  6044.82  5877.44  40.39 o
  -9   3   4   1   273.90   273.52   3.69 o
  -7   3   4  -1   574.55   565.64   6.11 o
  -7   3   4   0   721.14   697.72   6.22 o
  -7   3   4   1   135.10   127.24   2.09 o
  -5   3   4  -1   193.90   194.05   2.48 o
  -5   3   4   0    59.26    55.64   1.43 o
  -5   3   4   1   122.32   116.56   1.82 o
  -3   3   4  -1    25.73    22.84   0.88 o
  -3   3   4   0  1342.30  1448.21   9.36 o
  -3   3   4   1   393.98   391.67   3.47 o
  -1   3   4  -1     2.88     2.42   0.50 o
  -1   3   4   0 15062.00 15026.70 101.54 o
  -1   3   4   1   390.04   378.19   3.36 o
   1   3   4  -1   254.95   265.21   2.42 o
   1   3   4   0  2006.51  2010.60  14.53 o
   1   3   4   1     0.58     1.05   0.50 <
   3   3   4  -1     1.85     2.09   0.61 o
   3   3   4   0     6.12     7.26   0.88 o
   3   3   4   1     5.31     5.72   0.94 o
   5   3   4  -1    24.00    24.27   1.71 o
   5   3   4   0   461.21   461.62   6.82 o
   5   3   4   1    50.74    48.37   2.09 o
   7   3   4  -1   162.61   152.22   4.62 o
   7   3   4   0   124.63   125.31   4.51 o
   7   3   4   1     6.97     7.48   1.87 o
   9   3   4  -1   169.53   163.84   6.05 o
   9   3   4   0     3.09     3.08   1.71 <
   9   3   4   1    14.87    15.35   2.59 o
 -14   4   4  -1    78.93    83.16   4.95 o
 -14   4   4   0   267.08   268.73  12.55 o
 -14   4   4   1    51.92    45.79   5.72 o
 -12   4   4  -1   125.61   121.13   3.63 o
 -12   4   4   0   146.15   150.74   6.00 o
 -12   4   4   1   352.22   361.24  12.55 o
 -10   4   4  -1   187.37   191.19   3.91 o
 -10   4   4   0    93.25   110.29   3.19 o
 -10   4   4   1    64.31    66.04   3.80 o
  -8   4   4  -1   110.40   108.47   2.86 o
  -8   4   4   0  7237.76  7053.18  41.11 o
  -8   4   4   1     2.80     3.91   0.83 o
  -6   4   4  -1   166.55   165.38   2.04 o
  -6   4   4   0  1764.93  1773.24  10.51 o
  -6   4   4   1     0.94     0.94   0.50 <
  -4   4   4  -1    54.58    52.78   1.38 o
  -4   4   4   0   998.85  1058.08   7.48 o
  -4   4   4   1   317.46   316.83   3.25 o
  -2   4   4  -1   328.14   316.83   3.08 o
  -2   4   4   0     0.68     2.59   0.61 o
  -2   4   4   1     2.88     4.02   0.61 o
   0   4   4  -1    61.91    58.56   1.76 o
   0   4   4   0  7187.20  7167.70  40.89 o
   0   4   4   1    19.42    20.75   1.32 o
   2   4   4  -1    38.23    33.96   1.43 o
   2   4   4   0  3236.20  3446.93  27.57 o
   2   4   4   1    77.12    73.14   2.20 o
   4   4   4  -1   157.09   153.76   2.86 o
   4   4   4   0  1568.79  1631.31  13.76 o
   4   4   4   1   575.85   571.41   8.14 o
   6   4   4  -1    30.97    25.54   2.26 o
   6   4   4   0     6.43     9.08   2.53 o
   6   4   4   1    15.35    15.19   2.15 o
   8   4   4  -1     5.75     7.54   1.93 o
   8   4   4   0     5.30    13.92   2.48 o
   8   4   4   1    35.40    31.15   5.06 o
  10   4   4  -1   119.46   111.83   5.72 o
 -13   5   4  -1   409.91   381.55  13.59 o
 -11   5   4  -1    18.86    18.66   2.64 o
 -11   5   4   0   222.53   206.60  11.01 o
  -9   5   4  -1   100.21    94.05   3.08 o
  -9   5   4   0   437.17   432.23   6.60 o
  -9   5   4   1    48.51    47.49   3.19 o
  -7   5   4  -1    10.00    11.01   1.05 o
  -7   5   4   0  7519.57  7867.90  46.50 o
  -7   5   4   1   131.21   129.38   3.19 o
  -5   5   4  -1    23.81    22.78   1.16 o
  -5   5   4   0    26.83    40.28   1.60 o
  -5   5   4   1     7.47     9.69   1.05 o
  -3   5   4  -1    91.91    93.61   1.87 o
  -3   5   4   0  2556.22  2757.25  16.24 o
  -3   5   4   1     5.21     6.22   0.88 o
  -1   5   4  -1    46.98    46.39   1.60 o
  -1   5   4   0   208.29   224.21   3.52 o
  -1   5   4   1     4.79     4.90   0.94 o
   1   5   4  -1    53.35    56.46   2.20 o
   1   5   4   0  1811.02  1731.64  15.57 o
   1   5   4   1    38.44    43.92   2.20 o
   3   5   4  -1   749.12   731.62   6.99 o
   3   5   4   0  1934.86  1975.66  17.89 o
   3   5   4   1    73.46    65.82   2.59 o
   5   5   4  -1   133.98   140.23   4.35 o
   5   5   4   0  1941.82  1908.07  23.28 o
   5   5   4   1     4.97     4.29   1.60 <
   7   5   4  -1   129.66   123.22   7.48 o
   7   5   4   0    11.24     8.20   2.97 <
   7   5   4   1   176.90   178.97   6.00 o
 -10   6   4  -1    16.40    17.28   2.64 o
 -10   6   4   0  2324.17  2381.70  28.73 o
 -10   6   4   1   177.91   191.52   6.49 o
  -8   6   4  -1     0.12     0.72   1.16 <
  -8   6   4   0    44.96    52.89   3.47 o
  -8   6   4   1     0.57     0.44   1.43 <
  -6   6   4  -1   125.88   128.45   2.92 o
  -6   6   4   0   477.28   467.51   7.54 o
  -6   6   4   1   274.91   277.37   5.67 o
  -4   6   4  -1    21.72    23.99   1.49 o
  -4   6   4   0   151.83   153.10   3.30 o
  -4   6   4   1   177.35   171.87   3.85 o
  -2   6   4  -1     0.65     1.65   0.77 <
  -2   6   4   0  6063.83  5935.83  41.44 o
  -2   6   4   1    55.77    57.07   2.48 o
   0   6   4  -1    35.06    33.24   2.09 o
   0   6   4   0    61.45    69.56   2.70 o
   0   6   4   1     6.38     7.98   1.49 o
   2   6   4  -1    34.37    30.93   1.87 o
   2   6   4   0    15.22    15.85   1.49 o
   2   6   4   1    54.90    60.43   2.59 o
   4   6   4  -1     0.39     1.21   1.27 <
   4   6   4   0  2434.04  2438.49  23.77 o
   4   6   4   1    91.75    93.89   3.80 o
   6   6   4  -1    98.49    95.43   4.57 o
   6   6   4   0   657.48   578.73  11.56 o
  -9   7   4  -1    82.22    87.23   4.57 o
  -7   7   4  -1    66.79    61.91   2.97 o
  -7   7   4   0    11.09    13.15   1.93 o
  -7   7   4   1    85.33    89.04   3.80 o
  -5   7   4  -1   349.99   340.16   6.27 o
  -5   7   4   0   293.15   292.89   6.38 o
  -5   7   4   1     1.95     2.86   1.38 <
  -3   7   4  -1   134.71   134.72   4.13 o
  -3   7   4   0   227.10   201.75   5.28 o
  -3   7   4   1     0.58     0.17   1.10 <
  -1   7   4  -1     3.76     2.81   1.21 <
  -1   7   4   0   328.91   312.37   6.60 o
  -1   7   4   1    18.42    19.54   1.93 o
   1   7   4  -1     5.15     4.02   1.16 o
   1   7   4   0  1180.35  1150.37  12.27 o
   1   7   4   1     6.11     5.56   1.32 o
   3   7   4  -1   164.18   167.41   4.84 o
   3   7   4   0   172.73   201.31   5.61 o
   5   7   4  -1   194.32   195.37   5.45 o
  -6   8   4  -1   115.67   125.04   4.40 o
  -4   8   4  -1    18.66    17.23   2.20 o
  -2   8   4  -1     0.10     0.06   1.21 <
   0   8   4  -1    81.46    83.38   3.25 o
 -16   0   5   1    46.46    56.35   3.85 o
 -14   0   5   1   152.50   128.50   5.72 o
 -12   0   5   1     0.97     1.21   0.66 <
 -10   0   5   1    75.52    76.44   1.87 o
  -8   0   5   1   136.79   132.19   3.03 o
  -6   0   5   1   768.87   752.31   7.59 o
  -4   0   5   1    99.94    97.52   2.31 o
  -2   0   5   1    78.26    79.85   1.49 o
   0   0   5   1     0.01     0.39   0.33 <
   2   0   5   1   196.45   196.20   2.53 o
   4   0   5   1     9.59    11.45   0.99 o
   6   0   5   1     0.00    -0.22   0.61 <
   8   0   5   1     0.00     0.22   0.83 <
  10   0   5   1     0.75     2.75   1.82 <
 -15   1   5  -1    64.38    62.79   4.51 o
 -15   1   5   0  2511.76  2462.43  28.89 o
 -15   1   5   1    11.64    10.24   2.09 o
 -13   1   5  -1     3.72     2.97   0.99 o
 -13   1   5   0     3.41     6.00   1.32 o
 -13   1   5   1   133.87   148.43   4.18 o
 -11   1   5  -1   154.80   147.27   2.81 o
 -11   1   5   0  1273.84  1340.29  12.71 o
 -11   1   5   1    43.22    49.04   2.09 o
  -9   1   5  -1     2.29     2.97   0.72 o
  -9   1   5   0  2574.99  2512.29  19.65 o
  -9   1   5   1     2.95     1.76   0.83 <
  -7   1   5  -1   765.25   765.08   7.48 o
  -7   1   5   0 21251.50 20341.00 172.92 o
  -7   1   5   1   339.53   313.14   4.02 o
  -5   1   5  -1   154.63   145.07   2.92 o
  -5   1   5   0  7408.55  7905.49  92.40 o
  -5   1   5   1   123.52   111.94   2.04 o
  -3   1   5  -1   175.90   177.48   3.69 o
  -3   1   5   0  1737.88  1855.19  12.44 o
  -3   1   5   1    90.79    84.31   1.38 o
  -1   1   5  -1     6.49     7.48   0.50 o
  -1   1   5   0  8462.46  8608.82  48.15 o
  -1   1   5   1   231.15   228.94   2.15 o
   1   1   5  -1    11.21    12.38   0.72 o
   1   1   5   0 14144.70 14317.10  94.16 o
   1   1   5   1    11.18    12.33   0.83 o
   3   1   5  -1    32.54    35.99   1.38 o
   3   1   5   0  2088.04  2134.92  15.52 o
   3   1   5   1   118.82   119.04   2.26 o
   5   1   5  -1     0.03     0.77   0.61 <
   5   1   5   0   248.55   282.82   4.13 o
   5   1   5   1   100.51    99.67   2.37 o
   7   1   5  -1    68.60    69.40   2.37 o
   7   1   5   0  1945.84  2017.32  22.23 o
   7   1   5   1    54.81    54.70   3.08 o
   9   1   5  -1    10.55    10.40   2.26 o
   9   1   5   0  1083.35  1159.07  18.49 o
   9   1   5   1     6.18     5.72   1.93 <
 -16   2   5  -1   141.65   137.36   5.50 o
 -16   2   5   0   878.27   937.55  15.52 o
 -14   2   5  -1   263.48   269.61   6.77 o
 -14   2   5   0   360.94   380.94   8.64 o
 -14   2   5   1   560.26   570.04   9.91 o
 -12   2   5  -1     0.94     2.04   0.99 <
 -12   2   5   0   397.81   475.93   7.32 o
 -12   2   5   1   194.46   202.80   5.61 o
 -10   2   5  -1    31.21    35.55   1.76 o
 -10   2   5   0  3843.54  3923.30  34.73 o
 -10   2   5   1   148.52   151.12   3.91 o
  -8   2   5  -1   201.94   196.69   3.36 o
  -8   2   5   0  2835.25  2833.96  21.90 o
  -8   2   5   1   133.11   124.43   2.86 o
  -6   2   5  -1   430.98   413.19   4.07 o
  -6   2   5   0  1063.09  1032.93   6.93 o
  -6   2   5   1   120.00   110.84   1.76 o
  -4   2   5  -1   262.47   250.84   2.64 o
  -4   2   5   0   449.24   473.45   4.51 o
  -4   2   5   1    75.48    82.33   1.60 o
  -2   2   5  -1   351.62   337.19   3.52 o
  -2   2   5   0  6196.75  6300.87  41.44 o
  -2   2   5   1   107.95   102.47   1.98 o
   0   2   5  -1     0.28     1.05   0.33 o
   0   2   5   0  8354.85  8460.78  60.65 o
   0   2   5   1     6.51     6.33   0.61 o
   2   2   5  -1    38.41    36.76   1.21 o
   2   2   5   0   431.60   453.59   4.68 o
   2   2   5   1    38.04    37.75   1.32 o
   4   2   5  -1    11.76    11.17   1.05 o
   4   2   5   0  1191.40  1273.43  10.95 o
   4   2   5   1    48.03    48.81   1.71 o
   6   2   5  -1  1061.99  1051.58   9.63 o
   6   2   5   0  3361.18  3499.10  33.63 o
   6   2   5   1   459.76   460.91   7.76 o
   8   2   5  -1    18.64    20.20   2.70 o
   8   2   5   0    14.86    16.18   2.48 o
   8   2   5   1     3.40     3.58   1.65 <
  10   2   5  -1    15.82    17.50   2.97 o
  10   2   5   0  2378.42  2243.62  30.05 o
 -15   3   5  -1    12.09    12.38   2.64 o
 -15   3   5   0   164.53   162.74   6.93 o
 -15   3   5   1     0.94     1.49   1.76 <
 -13   3   5  -1  1132.02  1126.82  15.57 o
 -13   3   5   0 10540.90 10508.60 111.72 o
 -13   3   5   1   422.73   409.23   9.63 o
 -11   3   5  -1    19.53    17.28   1.82 o
 -11   3   5   0   394.98   394.87   8.20 o
 -11   3   5   1     5.63     7.98   1.60 o
  -9   3   5  -1    36.03    37.86   2.09 o
  -9   3   5   0  2047.68  2068.44  22.40 o
  -9   3   5   1   148.63   149.58   3.63 o
  -7   3   5  -1   388.95   367.46   3.25 o
  -7   3   5   0 10634.90 11060.80  61.36 o
  -7   3   5   1   534.13   515.61   4.13 o
  -5   3   5  -1    21.37    18.93   0.94 o
  -5   3   5   0 20630.00 20393.50 115.46 o
  -5   3   5   1    78.75    83.60   1.82 o
  -3   3   5  -1    19.07    25.10   1.10 o
  -3   3   5   0 13239.80 13554.40  84.92 o
  -3   3   5   1     4.84     5.56   0.72 o
  -1   3   5  -1    28.18    26.25   1.16 o
  -1   3   5   0 10121.90 10315.80  73.58 o
  -1   3   5   1   292.31   280.89   3.25 o
   1   3   5  -1     2.71     3.03   0.61 o
   1   3   5   0  3023.66  3038.08  20.80 o
   1   3   5   1   148.03   152.66   3.03 o
   3   3   5  -1     7.91     8.92   0.99 o
   3   3   5   0   783.59   817.42   8.26 o
   3   3   5   1     3.89     4.18   0.88 o
   5   3   5  -1   152.01   151.01   3.69 o
   5   3   5   0  7813.88  7711.22  66.10 o
   5   3   5   1    76.76    78.26   3.14 o
   7   3   5  -1    77.77    81.01   4.18 o
   7   3   5   0     4.94     4.24   1.65 <
   7   3   5   1    25.28    24.55   2.92 o
   9   3   5  -1    79.03    86.46   4.90 o
   9   3   5   0    48.80    60.76   4.35 o
   9   3   5   1   128.73   125.59   5.83 o
 -14   4   5  -1    15.33    18.38   2.92 o
 -14   4   5   0    26.35    26.31   3.47 o
 -14   4   5   1    26.18    34.89   5.56 o
 -12   4   5  -1   102.67   107.70   4.35 o
 -12   4   5   0  1329.41  1325.93  18.22 o
 -12   4   5   1   166.94   165.21   6.16 o
 -10   4   5  -1    27.26    29.66   2.59 o
 -10   4   5   0   109.18   122.83   5.06 o
 -10   4   5   1     0.96     1.21   0.99 <
  -8   4   5  -1   398.74   397.89   3.74 o
  -8   4   5   0     3.98     5.23   0.77 o
  -8   4   5   1    45.86    50.30   1.87 o
  -6   4   5  -1   180.80   173.69   2.42 o
  -6   4   5   0    20.90    32.47   1.54 o
  -6   4   5   1   124.89   129.44   2.48 o
  -4   4   5  -1   157.31   155.14   2.53 o
  -4   4   5   0   623.69   671.96   5.94 o
  -4   4   5   1   185.98   180.68   2.75 o
  -2   4   5  -1   122.15   119.75   2.53 o
  -2   4   5   0  1744.54  1685.41  14.64 o
  -2   4   5   1     0.31     1.76   0.72 <
   0   4   5  -1   232.96   222.01   3.69 o
   0   4   5   0  2385.03  2359.57  17.83 o
   0   4   5   1   158.23   164.39   3.74 o
   2   4   5  -1     0.15     0.28   0.50 <
   2   4   5   0   353.86   390.13   4.73 o
   2   4   5   1    41.11    37.75   2.37 o
   4   4   5  -1    58.93    58.01   2.20 o
   4   4   5   0  9671.41  9682.75  63.51 o
   4   4   5   1     8.34     8.03   1.65 o
   6   4   5  -1    18.12    19.15   2.59 o
   6   4   5   0   387.12   372.25  12.93 o
   6   4   5   1    52.45    59.11   3.58 o
   8   4   5  -1    96.35    95.21   5.01 o
   8   4   5   0    52.29    75.84   4.73 o
   8   4   5   1    11.49     6.66   3.03 <
 -13   5   5  -1   117.71   103.46   7.54 o
 -11   5   5  -1    13.48    21.24   4.07 o
 -11   5   5   0  1053.69  1074.20  17.89 o
 -11   5   5   1     1.76     4.57   2.64 <
  -9   5   5  -1    15.64    17.61   1.87 o
  -9   5   5   0    10.53    15.74   1.87 o
  -9   5   5   1    87.67    92.29   3.58 o
  -7   5   5  -1    21.22    20.64   1.38 o
  -7   5   5   0   729.68   767.45   8.70 o
  -7   5   5   1   176.33   170.00   3.69 o
  -5   5   5  -1   118.00   127.46   2.37 o
  -5   5   5   0  1293.84  1273.21   9.69 o
  -5   5   5   1     4.53     3.47   0.83 o
  -3   5   5  -1    75.11    79.08   1.93 o
  -3   5   5   0  2291.91  2207.95  14.58 o
  -3   5   5   1    28.33    27.90   1.49 o
  -1   5   5  -1    18.13    18.82   1.71 o
  -1   5   5   0  1804.79  1919.80  18.44 o
  -1   5   5   1    75.44    78.37   2.81 o
   1   5   5  -1     0.04     0.11   0.72 <
   1   5   5   0  1988.78  2025.90  18.16 o
   1   5   5   1   319.89   301.58   6.22 o
   3   5   5  -1   169.53   169.56   2.97 o
   3   5   5   0  1206.26  1247.89  17.17 o
   3   5   5   1    11.77     9.58   1.98 o
   5   5   5  -1    29.59    35.11   3.03 o
   5   5   5   0  1078.83  1117.24  16.51 o
   5   5   5   1    10.24     7.54   1.87 o
   7   5   5  -1    29.69    26.42   4.73 o
   7   5   5   0   103.25   108.53   7.81 o
 -12   6   5  -1     8.11    10.29   3.36 o
 -10   6   5  -1     5.79     7.32   1.82 o
 -10   6   5   0   229.86   219.59   6.93 o
 -10   6   5   1   113.21   115.19   5.23 o
  -8   6   5  -1   107.79   118.82   3.36 o
  -8   6   5   0   231.22   257.94   7.32 o
  -8   6   5   1   152.97   155.52   5.72 o
  -6   6   5  -1    24.93    28.34   1.93 o
  -6   6   5   0  4348.86  4202.54  31.26 o
  -6   6   5   1    41.00    47.49   2.70 o
  -4   6   5  -1    11.57    10.90   1.10 o
  -4   6   5   0   172.48   193.61   4.29 o
  -4   6   5   1    53.65    49.42   2.42 o
  -2   6   5  -1   110.68   112.71   2.75 o
  -2   6   5   0    32.22    37.53   2.04 o
  -2   6   5   1    21.09    22.29   1.93 o
   0   6   5  -1   209.81   210.61   5.28 o
   0   6   5   0  1023.17  1051.25  14.25 o
   0   6   5   1    39.12    35.06   3.03 o
   2   6   5  -1     0.07    -0.28   1.21 <
   2   6   5   0  1796.21  1693.11  22.07 o
   2   6   5   1     1.98     1.98   1.60 <
   4   6   5  -1    51.79    55.86   3.63 o
   4   6   5   0  2872.34  2844.80  27.08 o
   4   6   5   1    20.79    22.45   2.42 o
   6   6   5  -1    18.96    19.15   2.86 o
  -9   7   5  -1   128.47   119.53   5.28 o
  -7   7   5  -1   219.26   215.51   5.23 o
  -7   7   5   0  6246.12  6258.16  49.81 o
  -5   7   5  -1    12.14    15.57   1.93 o
  -5   7   5   0  1177.78  1224.28  14.75 o
  -5   7   5   1    54.48    54.54   3.19 o
  -3   7   5  -1     0.64     0.00   0.88 <
  -3   7   5   0   363.25   394.54   7.59 o
  -3   7   5   1   202.28   198.73   5.39 o
  -1   7   5  -1    17.27    17.39   2.04 o
  -1   7   5   0  4525.37  4462.91  33.96 o
  -1   7   5   1   126.95   129.00   4.46 o
   1   7   5  -1     3.77     4.46   1.71 <
   1   7   5   0  1185.26  1186.69  18.27 o
   3   7   5  -1    37.10    34.45   3.47 o
  -4   8   5  -1    21.82    23.61   2.53 o
  -2   8   5  -1   259.17   249.41   6.05 o
 -16   0   6   0  4652.11  4683.43  81.23 o
 -16   0   6   1    88.67    80.90   5.23 o
 -14   0   6   0    62.49    70.88   6.38 o
 -14   0   6   1   694.70   692.38  12.71 o
 -12   0   6   0  2023.70  1876.82  26.64 o
 -12   0   6   1    39.13    39.68   2.31 o
 -10   0   6   0   200.89   243.69   6.93 o
 -10   0   6   1   244.18   255.08   4.73 o
  -8   0   6   0  2190.91  2198.05  24.32 o
  -8   0   6   1    56.94    59.27   1.82 o
  -6   0   6   0  2010.74  2157.10  22.01 o
  -6   0   6   1    50.27    49.15   1.54 o
  -4   0   6   0  3121.59  3489.41  32.63 o
  -4   0   6   1    77.66    71.82   1.93 o
  -2   0   6   0  9192.88  9498.11  59.93 o
  -2   0   6   1    50.04    47.60   0.94 o
   0   0   6   0 23887.80 22792.20 205.06 o
   0   0   6   1   124.05   121.90   2.04 o
   2   0   6   0   586.86   538.07   7.59 o
   2   0   6   1     5.33     5.83   0.72 o
   4   0   6   0   385.90   392.78   6.88 o
   4   0   6   1    27.43    29.50   1.43 o
   6   0   6   0   320.03   377.20   8.97 o
   6   0   6   1   193.07   192.07   4.24 o
   8   0   6   0  2479.23  2464.30  43.64 o
   8   0   6   1   103.33   105.39   5.06 o
 -15   1   6  -1   241.18   246.94   8.14 o
 -15   1   6   0   483.78   488.42  12.16 o
 -15   1   6   1    76.18    73.97   4.84 o
 -13   1   6  -1   194.30   200.05   4.84 o
 -13   1   6   0   680.03   682.97   9.91 o
 -13   1   6   1    81.62    86.29   3.30 o
 -11   1   6  -1   145.92   153.10   3.85 o
 -11   1   6   0  3436.73  3575.71  30.60 o
 -11   1   6   1    52.21    50.96   2.64 o
  -9   1   6  -1     0.45     0.66   0.61 <
  -9   1   6   0     3.18     7.92   1.10 o
  -9   1   6   1   348.00   350.95   4.84 o
  -7   1   6  -1     0.86     0.39   0.44 <
  -7   1   6   0  5785.51  5958.89  39.40 o
  -7   1   6   1   148.81   145.73   2.70 o
  -5   1   6  -1   246.93   241.16   3.14 o
  -5   1   6   0  1870.87  1913.03  15.19 o
  -5   1   6   1   132.13   131.75   1.98 o
  -3   1   6  -1    61.35    57.07   1.32 o
  -3   1   6   0   417.27   467.13   4.24 o
  -3   1   6   1   136.79   135.55   1.93 o
  -1   1   6  -1     5.04     8.37   0.72 o
  -1   1   6   0  9590.69  9505.98  52.28 o
  -1   1   6   1   765.03   756.38   4.13 o
   1   1   6  -1     0.41     0.88   0.44 <
   1   1   6   0 10686.90 10700.70  67.64 o
   1   1   6   1    93.11    92.84   1.87 o
   3   1   6  -1     6.40     6.93   0.83 o
   3   1   6   0   305.13   302.02   4.18 o
   3   1   6   1    93.21    91.25   2.15 o
   5   1   6  -1   287.80   289.59   4.24 o
   5   1   6   0  4422.66  4410.95  34.95 o
   5   1   6   1   223.65   228.66   4.46 o
   7   1   6  -1    15.05    13.65   2.26 o
   7   1   6   0   471.21   449.57  10.02 o
   7   1   6   1    27.29    28.89   3.19 o
   9   1   6  -1    20.40    20.58   2.97 o
   9   1   6   0  1365.34  1536.60  22.95 o
   9   1   6   1    63.76    59.60   4.29 o
 -16   2   6  -1    48.56    51.84   4.51 o
 -16   2   6   0  1457.57  1412.22  23.94 o
 -16   2   6   1    71.65    63.51   4.79 o
 -14   2   6  -1    32.10    37.59   2.86 o
 -14   2   6   0    71.70    80.29   4.84 o
 -14   2   6   1     0.91     6.00   2.09 <
 -12   2   6  -1    35.19    30.87   2.31 o
 -12   2   6   0  1895.17  1875.33  20.25 o
 -12   2   6   1     0.60     0.33   0.99 <
 -10   2   6  -1    63.66    58.17   2.64 o
 -10   2   6   0  2183.41  2251.87  22.40 o
 -10   2   6   1     0.14     0.94   0.83 <
  -8   2   6  -1   281.52   267.96   3.36 o
  -8   2   6   0  2331.84  2408.28  17.94 o
  -8   2   6   1    55.89    58.50   1.87 o
  -6   2   6  -1    88.50    85.36   1.76 o
  -6   2   6   0    33.76    34.45   1.27 o
  -6   2   6   1    10.30    11.89   0.88 o
  -4   2   6  -1   121.00   116.12   1.87 o
  -4   2   6   0  1542.08  1616.29  10.95 o
  -4   2   6   1   172.72   169.23   2.26 o
  -2   2   6  -1    40.93    37.48   1.16 o
  -2   2   6   0 10472.30 10483.50  70.88 o
  -2   2   6   1     9.09    11.17   0.94 o
   0   2   6  -1   116.36   110.51   1.87 o
   0   2   6   0  4639.90  4891.62  30.38 o
   0   2   6   1     0.18     0.22   0.50 <
   2   2   6  -1    90.14    90.75   1.98 o
   2   2   6   0    28.00    22.51   1.43 o
   2   2   6   1     2.36     3.85   0.72 o
   4   2   6  -1    11.88    12.82   1.21 o
   4   2   6   0     6.12     4.02   0.83 o
   4   2   6   1   221.49   219.97   3.85 o
   6   2   6  -1    29.95    31.37   3.08 o
   6   2   6   0  1245.27  1286.25  18.55 o
   6   2   6   1    28.00    30.10   3.08 o
   8   2   6  -1     2.86     4.46   1.87 <
   8   2   6   0   731.01   716.76  13.92 o
   8   2   6   1    24.78    26.75   3.19 o
 -15   3   6  -1   252.35   248.26   8.31 o
 -15   3   6   0    38.29    46.34   4.18 o
 -15   3   6   1     0.01    -0.83   1.54 <
 -13   3   6  -1     1.53     2.53   1.65 <
 -13   3   6   0    75.85    73.47   4.51 o
 -13   3   6   1   202.60   215.29   7.15 o
 -11   3   6  -1    86.38    83.49   3.25 o
 -11   3   6   0    73.34    80.68   3.19 o
 -11   3   6   1    17.85    21.24   2.37 o
  -9   3   6  -1     6.07     5.67   1.10 o
  -9   3   6   0  2720.09  2762.03  25.26 o
  -9   3   6   1   226.29   225.91   3.30 o
  -7   3   6  -1   122.43   119.53   1.87 o
  -7   3   6   0  3454.07  3511.87  20.64 o
  -7   3   6   1    41.00    38.63   1.60 o
  -5   3   6  -1    27.19    30.16   1.16 o
  -5   3   6   0  1546.15  1536.82  12.33 o
  -5   3   6   1   153.65   153.27   2.86 o
  -3   3   6  -1     4.76     4.90   0.61 o
  -3   3   6   0   876.00   897.43   6.82 o
  -3   3   6   1    77.70    76.39   1.82 o
  -1   3   6  -1     0.96     1.98   0.61 o
  -1   3   6   0  2805.18  2904.13  21.57 o
  -1   3   6   1    68.18    67.20   2.09 o
   1   3   6  -1    64.13    64.83   1.71 o
   1   3   6   0  2108.81  2205.97  15.85 o
   1   3   6   1    30.45    31.09   1.71 o
   3   3   6  -1   233.11   234.39   3.74 o
   3   3   6   0    48.37    56.57   2.09 o
   3   3   6   1     1.78     1.76   0.77 <
   5   3   6  -1    35.27    39.79   3.03 o
   5   3   6   0  1419.05  1454.05  19.92 o
   5   3   6   1     1.16     1.93   1.21 <
   7   3   6  -1    20.73    22.67   2.92 o
   7   3   6   0     1.03     1.82   1.60 <
   7   3   6   1     0.80     1.65   1.60 <
 -14   4   6  -1   138.67   136.10   6.11 o
 -14   4   6   0     7.45    24.88   3.36 o
 -14   4   6   1    10.93    12.77   2.64 o
 -12   4   6  -1    13.07    12.00   2.04 o
 -12   4   6   0   120.81   148.21   5.34 o
 -12   4   6   1    86.24    83.27   4.62 o
 -10   4   6  -1    57.68    63.23   2.75 o
 -10   4   6   0  2105.27  2227.77  28.34 o
 -10   4   6   1    62.75    60.92   3.74 o
  -8   4   6  -1   384.06   378.36   4.29 o
  -8   4   6   0   772.44   842.95   8.42 o
  -8   4   6   1   209.83   210.34   4.29 o
  -6   4   6  -1     3.47     4.40   0.77 o
  -6   4   6   0  2790.83  2700.12  19.92 o
  -6   4   6   1   152.80   154.04   2.86 o
  -4   4   6  -1    44.63    45.95   1.60 o
  -4   4   6   0   700.13   691.06   6.82 o
  -4   4   6   1    14.61    15.79   1.21 o
  -2   4   6  -1   113.16   112.71   2.70 o
  -2   4   6   0  2631.43  2633.20  21.35 o
  -2   4   6   1    59.91    61.91   2.31 o
   0   4   6  -1    32.77    36.60   1.76 o
   0   4   6   0   185.13   192.95   3.85 o
   0   4   6   1   154.84   147.99   3.36 o
   2   4   6  -1     3.26     4.35   0.77 o
   2   4   6   0  2034.04  2018.75  17.78 o
   2   4   6   1    44.52    44.63   2.42 o
   4   4   6  -1     5.25     5.39   1.21 o
   4   4   6   0    31.96    33.85   2.86 o
   4   4   6   1   107.22   106.65   4.51 o
   6   4   6  -1   194.26   191.30   6.38 o
   6   4   6   0  3533.57  3474.17  56.57 o
   6   4   6   1   293.13   290.19   7.48 o
 -13   5   6  -1     1.60     2.26   2.42 <
 -13   5   6   0  3078.75  3082.99  52.23 o
 -11   5   6  -1   179.49   182.00   6.27 o
 -11   5   6   0  4450.53  4402.53  50.08 o
 -11   5   6   1   305.68   308.08   8.37 o
  -9   5   6  -1     3.70     3.36   1.49 <
  -9   5   6   0  1459.66  1493.67  21.52 o
  -9   5   6   1     0.23     0.61   1.27 <
  -7   5   6  -1   375.77   377.20   5.72 o
  -7   5   6   0   911.59  1000.68  11.78 o
  -7   5   6   1     1.29     0.28   0.94 <
  -5   5   6  -1   147.93   148.10   2.86 o
  -5   5   6   0  4720.80  4870.82  35.72 o
  -5   5   6   1    69.96    67.09   2.53 o
  -3   5   6  -1     4.21     5.50   0.88 o
  -3   5   6   0     8.98     6.55   0.94 o
  -3   5   6   1    70.52    77.21   2.75 o
  -1   5   6  -1    52.10    52.17   2.42 o
  -1   5   6   0  7646.69  7858.49  60.70 o
  -1   5   6   1    13.94    10.51   1.49 o
   1   5   6  -1   172.25   164.55   3.69 o
   1   5   6   0  1035.52  1065.34  13.04 o
   1   5   6   1     9.21     7.87   1.82 o
   3   5   6  -1    81.79    80.84   3.25 o
   3   5   6   0   345.02   346.88   6.88 o
   3   5   6   1    18.79    22.62   2.37 o
   5   5   6  -1   387.42   374.56   8.31 o
   5   5   6   0   790.14   786.49  13.70 o
   5   5   6   1   290.78   271.87   7.54 o
 -12   6   6  -1     4.12     5.34   2.81 <
 -10   6   6  -1   172.74   171.71   6.33 o
 -10   6   6   0   923.03   965.51  23.72 o
  -8   6   6  -1     4.77     4.35   1.27 o
  -8   6   6   0   481.24   502.35   7.43 o
  -8   6   6   1     4.86     4.40   1.38 o
  -6   6   6  -1    13.94    18.38   1.87 o
  -6   6   6   0   570.40   632.34   8.37 o
  -6   6   6   1   126.25   132.47   3.69 o
  -4   6   6  -1   117.31   115.74   3.25 o
  -4   6   6   0    91.46    90.70   3.41 o
  -4   6   6   1   121.83   127.29   4.29 o
  -2   6   6  -1     1.37     1.54   1.05 <
  -2   6   6   0     5.93     4.84   1.38 o
  -2   6   6   1   198.60   197.74   5.28 o
   0   6   6  -1     5.74     5.72   1.71 o
   0   6   6   0   898.27   834.26  13.92 o
   0   6   6   1     1.38     1.93   1.49 <
   2   6   6  -1    25.78    23.39   2.26 o
   2   6   6   0   389.36   362.40   7.43 o
   2   6   6   1   138.53   138.30   5.61 o
   4   6   6  -1     0.17     0.61   1.49 <
  -9   7   6  -1    30.15    25.87   3.08 o
  -7   7   6  -1     1.34     2.48   1.27 <
  -7   7   6   0   259.90   240.55   6.00 o
  -5   7   6  -1   152.44   156.90   4.07 o
  -5   7   6   0   470.82   517.98   9.03 o
  -3   7   6  -1   165.14   171.82   5.01 o
  -3   7   6   0   225.76   258.82   6.49 o
  -1   7   6  -1     0.45    -0.33   1.27 <
  -1   7   6   0   307.19   322.94   7.37 o
   1   7   6  -1    89.13    86.84   4.68 o
 -16   0   7   1    12.98    13.15   2.97 o
 -14   0   7   1   467.93   473.18  10.73 o
 -12   0   7   1    20.64    21.74   2.48 o
 -10   0   7   1    33.36    34.29   2.37 o
  -8   0   7   1    31.72    31.75   1.49 o
  -6   0   7   1   310.67   307.14   3.85 o
  -4   0   7   1   195.21   180.57   3.19 o
  -2   0   7   1     4.32     5.61   0.50 o
   0   0   7   1     1.72     2.04   0.55 o
   2   0   7   1    28.11    25.92   1.27 o
   4   0   7   1   212.49   212.04   4.24 o
   6   0   7   1    13.49    14.97   2.31 o
 -15   1   7  -1   407.94   377.97  10.02 o
 -15   1   7   0  4869.11  4891.62  58.89 o
 -15   1   7   1   217.24   240.66   8.26 o
 -13   1   7  -1   114.15   107.04   5.23 o
 -13   1   7   0  5560.98  5543.82  53.33 o
 -13   1   7   1    11.04    10.29   1.93 o
 -11   1   7  -1    62.19    58.89   2.86 o
 -11   1   7   0   788.78   766.57  10.95 o
 -11   1   7   1     0.38     0.44   0.94 <
  -9   1   7  -1     6.57     9.41   1.10 o
  -9   1   7   0   416.67   434.11   5.67 o
  -9   1   7   1    83.69    84.09   2.37 o
  -7   1   7  -1   224.57   212.98   3.30 o
  -7   1   7   0   496.87   582.64   6.33 o
  -7   1   7   1    47.92    46.78   1.87 o
  -5   1   7  -1   189.74   183.21   3.25 o
  -5   1   7   0 10975.30 11078.10  73.42 o
  -5   1   7   1   350.08   325.14   3.30 o
  -3   1   7  -1    33.12    29.99   1.05 o
  -3   1   7   0   584.52   611.59   5.45 o
  -3   1   7   1   455.59   428.27   3.52 o
  -1   1   7  -1    65.10    65.71   1.43 o
  -1   1   7   0   868.93   874.32   6.99 o
  -1   1   7   1   155.72   142.54   2.37 o
   1   1   7  -1     0.06     0.50   0.50 <
   1   1   7   0     0.37     1.93   0.55 o
   1   1   7   1    23.81    24.60   1.21 o
   3   1   7  -1     4.75     4.62   0.88 o
   3   1   7   0  8167.14  8478.39  57.84 o
   3   1   7   1    36.89    40.12   1.93 o
   5   1   7  -1   147.68   157.07   4.68 o
   5   1   7   0  2129.89  2131.79  23.39 o
   5   1   7   1    40.15    44.96   4.57 o
   7   1   7  -1     0.04     0.66   1.49 <
   7   1   7   0   402.75   399.11   9.80 o
   7   1   7   1    32.60    31.20   3.41 o
 -16   2   7  -1   118.73   114.80   6.22 o
 -16   2   7   0  1107.46  1135.90  20.97 o
 -14   2   7  -1   146.97   145.07   5.17 o
 -14   2   7   0   855.80   881.47  14.03 o
 -14   2   7   1     0.27     1.21   1.65 <
 -12   2   7  -1    33.71    37.26   2.53 o
 -12   2   7   0   991.24   959.79  12.99 o
 -12   2   7   1   566.14   559.58   8.42 o
 -10   2   7  -1    23.64    24.16   1.71 o
 -10   2   7   0  1140.39  1169.25  12.00 o
 -10   2   7   1    33.23    33.74   1.87 o
  -8   2   7  -1     0.48     1.65   0.77 <
  -8   2   7   0   477.13   493.82   6.77 o
  -8   2   7   1    82.60    86.40   2.37 o
  -6   2   7  -1   339.54   331.25   4.02 o
  -6   2   7   0  3452.98  3353.10  22.56 o
  -6   2   7   1    13.59    11.17   0.88 o
  -4   2   7  -1   471.81   445.99   3.74 o
  -4   2   7   0   118.92   123.99   2.53 o
  -4   2   7   1     0.23     1.16   0.50 <
  -2   2   7  -1   846.38   810.59   5.23 o
  -2   2   7   0    12.88    19.92   1.21 o
  -2   2   7   1    15.09    13.48   1.10 o
   0   2   7  -1    57.56    57.07   1.49 o
   0   2   7   0  2568.37  2668.81  18.44 o
   0   2   7   1   163.67   162.35   3.14 o
   2   2   7  -1    78.50    79.85   2.15 o
   2   2   7   0  2010.03  2076.42  15.96 o
   2   2   7   1    22.34    22.29   1.43 o
   4   2   7  -1    82.63    83.54   2.64 o
   4   2   7   0   169.31   187.77   4.57 o
   4   2   7   1   220.60   223.93   5.89 o
   6   2   7  -1    12.30    12.33   2.37 o
   6   2   7   0   380.65   427.23  13.98 o
   6   2   7   1    27.37    26.20   4.29 o
 -15   3   7  -1    38.64    45.73   4.18 o
 -15   3   7   0     2.02     8.31   2.37 o
 -15   3   7   1   123.91   127.90   6.22 o
 -13   3   7  -1    82.55    83.32   3.91 o
 -13   3   7   0   241.99   262.95   8.31 o
 -13   3   7   1   132.43   130.65   5.83 o
 -11   3   7  -1   627.89   612.86   8.48 o
 -11   3   7   0 12648.50 12823.40 102.36 o
 -11   3   7   1   289.61   288.05   6.49 o
  -9   3   7  -1    25.59    25.76   1.43 o
  -9   3   7   0  4235.87  4218.72  27.63 o
  -9   3   7   1    12.13    13.48   1.16 o
  -7   3   7  -1     7.39     9.30   0.94 o
  -7   3   7   0  2522.06  2629.95  19.15 o
  -7   3   7   1    80.94    77.21   2.20 o
  -5   3   7  -1    28.11    24.38   1.27 o
  -5   3   7   0  1937.93  1963.49  13.43 o
  -5   3   7   1    98.88    92.51   1.93 o
  -3   3   7  -1    80.81    77.93   1.87 o
  -3   3   7   0 17394.00 16502.90  89.37 o
  -3   3   7   1     1.89     2.92   0.66 o
  -1   3   7  -1     0.16     0.44   0.61 <
  -1   3   7   0  2547.73  2628.91  20.20 o
  -1   3   7   1     5.00     4.02   0.88 o
   1   3   7  -1    13.27    13.10   1.05 o
   1   3   7   0 11971.30 11972.40  79.96 o
   1   3   7   1   176.83   174.24   3.69 o
   3   3   7  -1    60.34    56.41   2.42 o
   3   3   7   0   209.18   200.27   4.84 o
   3   3   7   1    65.76    73.03   3.08 o
   5   3   7  -1    41.00    47.88   4.95 o
   5   3   7   0   123.75   134.78   5.06 o
   5   3   7   1    85.39    79.25   4.02 o
   7   3   7  -1    10.92    12.44   3.47 o
 -14   4   7  -1    11.96    16.18   2.92 o
 -14   4   7   0   913.44   982.68  18.38 o
 -12   4   7  -1   216.30   226.79   6.55 o
 -12   4   7   0   258.59   236.48  11.34 o
 -12   4   7   1    74.23    84.64   7.04 o
 -10   4   7  -1   152.07   150.13   4.84 o
 -10   4   7   0   877.70   887.36  12.88 o
 -10   4   7   1     8.14     8.48   1.93 o
  -8   4   7  -1     0.04     0.72   0.66 <
  -8   4   7   0   273.56   290.19   5.45 o
  -8   4   7   1   171.43   165.60   4.02 o
  -6   4   7  -1    32.27    32.14   1.49 o
  -6   4   7   0   986.25  1059.12   9.41 o
  -6   4   7   1   168.80   173.25   3.85 o
  -4   4   7  -1     0.43     0.28   0.50 <
  -4   4   7   0  2649.43  2673.26  17.28 o
  -4   4   7   1     5.59     5.28   1.05 o
  -2   4   7  -1   116.21   117.77   2.81 o
  -2   4   7   0   250.78   255.30   4.40 o
  -2   4   7   1     3.96     5.72   1.05 o
   0   4   7  -1    13.84    13.37   1.32 o
   0   4   7   0   510.44   507.80   6.93 o
   0   4   7   1    38.32    39.73   2.42 o
   2   4   7  -1     0.97     2.09   1.10 <
   2   4   7   0    32.17    41.44   2.53 o
   2   4   7   1   322.06   331.74   6.27 o
   4   4   7  -1    19.39    15.13   2.26 o
   4   4   7   0   889.89   982.52  15.19 o
   4   4   7   1    59.01    52.01   3.58 o
   6   4   7  -1    40.96    33.35   5.23 o
 -13   5   7  -1   151.77   166.31   9.96 o
 -11   5   7  -1   156.60   154.43   5.94 o
 -11   5   7   0    70.12    98.95   5.06 o
 -11   5   7   1    37.52    40.23   3.85 o
  -9   5   7  -1    27.04    27.13   2.26 o
  -9   5   7   0   753.71   776.20  14.25 o
  -9   5   7   1   115.90   116.56   5.28 o
  -7   5   7  -1    30.81    31.75   2.09 o
  -7   5   7   0  1362.35  1396.37  13.87 o
  -7   5   7   1   141.98   143.31   4.35 o
  -5   5   7  -1   192.00   189.37   4.02 o
  -5   5   7   0  1131.02  1113.66  11.83 o
  -5   5   7   1    50.91    41.55   2.42 o
  -3   5   7  -1    57.94    60.21   2.31 o
  -3   5   7   0     7.83    12.16   1.43 o
  -3   5   7   1    80.90    91.52   3.36 o
  -1   5   7  -1    27.52    25.21   2.15 o
  -1   5   7   0   487.05   481.71   8.20 o
  -1   5   7   1   143.23   144.41   4.46 o
   1   5   7  -1     7.06     7.15   1.49 o
   1   5   7   0  1502.92  1500.99  16.95 o
   1   5   7   1   112.41   106.65   3.96 o
   3   5   7  -1    16.74    17.61   1.98 o
   3   5   7   0   240.20   242.59   6.00 o
   3   5   7   1     9.73     9.36   1.76 o
 -10   6   7  -1    15.94    18.55   2.81 o
 -10   6   7   0  1149.85  1197.26  19.76 o
  -8   6   7  -1    70.12    76.17   3.36 o
  -8   6   7   0   263.16   261.36   6.22 o
  -8   6   7   1     9.86     8.26   1.76 o
  -6   6   7  -1    27.25    30.05   2.37 o
  -6   6   7   0  1330.18  1264.84  15.52 o
  -6   6   7   1    76.18    82.22   3.69 o
  -4   6   7  -1    24.89    23.61   2.15 o
  -4   6   7   0   388.93   373.40   6.93 o
  -4   6   7   1    26.19    25.43   2.48 o
  -2   6   7  -1    23.25    22.84   2.31 o
  -2   6   7   0    97.05    94.44   3.96 o
  -2   6   7   1     0.41    -0.17   1.21 <
   0   6   7  -1   272.69   273.08   6.11 o
   0   6   7   0   330.51   334.71   7.21 o
   0   6   7   1    27.44    22.18   2.42 o
   2   6   7  -1    48.82    54.04   3.14 o
  -7   7   7  -1    10.97    11.01   1.93 o
  -5   7   7  -1    65.99    73.69   3.69 o
  -3   7   7  -1    77.57    81.78   3.80 o
  -1   7   7  -1    15.24    14.14   2.15 o
 -16   0   8   0     9.81     8.64   3.63 <
 -16   0   8   1     7.45     9.30   2.64 o
 -14   0   8   0  2501.90  2580.53  49.86 o
 -14   0   8   1    46.83    54.54   4.24 o
 -12   0   8   0    43.09    43.59   3.80 o
 -12   0   8   1   347.45   355.41   7.48 o
 -10   0   8   0 24239.70 23317.70 214.03 o
 -10   0   8   1    99.88    99.39   2.75 o
  -8   0   8   0   472.79   525.46   8.86 o
  -8   0   8   1    16.61    14.42   1.27 o
  -6   0   8   0   376.42   343.36   6.66 o
  -6   0   8   1   147.99   141.22   2.86 o
  -4   0   8   0   479.08   481.93   7.59 o
  -4   0   8   1    33.95    31.81   1.49 o
  -2   0   8   0  7500.12  7285.09  64.94 o
  -2   0   8   1    58.68    55.75   1.21 o
   0   0   8   0  1573.34  1541.99  16.68 o
   0   0   8   1     4.74     5.28   0.72 o
   2   0   8   0  3791.14  3974.48  35.94 o
   2   0   8   1     0.74     0.66   0.66 <
   4   0   8   0  1676.38  1731.42  36.27 o
 -15   1   8  -1     0.95     0.06   1.71 <
 -15   1   8   0  1478.77  1454.87  24.05 o
 -15   1   8   1    45.78    43.64   4.18 o
 -13   1   8  -1   328.88   340.60   7.59 o
 -13   1   8   0    62.85    63.67   3.58 o
 -13   1   8   1   255.27   252.55   6.60 o
 -11   1   8  -1    12.95    13.98   1.76 o
 -11   1   8   0  2387.88  2378.34  26.53 o
 -11   1   8   1   411.44   408.35   7.70 o
  -9   1   8  -1   289.10   288.27   4.24 o
  -9   1   8   0  1845.82  1852.49  14.91 o
  -9   1   8   1   165.26   160.42   3.19 o
  -7   1   8  -1    50.31    45.62   1.76 o
  -7   1   8   0   347.69   363.28   5.50 o
  -7   1   8   1    93.85    93.06   2.64 o
  -5   1   8  -1    24.95    23.44   1.60 o
  -5   1   8   0  4535.56  4545.68  30.16 o
  -5   1   8   1     0.68     1.16   0.50 <
  -3   1   8  -1   261.52   248.97   2.86 o
  -3   1   8   0 10846.40 10755.80  58.72 o
  -3   1   8   1    55.77    57.35   1.54 o
  -1   1   8  -1   125.24   121.18   2.04 o
  -1   1   8   0  1517.75  1563.01  10.62 o
  -1   1   8   1    25.58    25.48   1.49 o
   1   1   8  -1     3.17     3.80   0.77 o
   1   1   8   0  4416.64  4345.19  32.36 o
   1   1   8   1   270.00   269.39   4.68 o
   3   1   8  -1   134.56   127.62   3.91 o
   3   1   8   0  3204.48  3344.68  29.99 o
   3   1   8   1    60.00    53.93   3.08 o
   5   1   8   1    55.68    49.64   5.56 o
 -16   2   8  -1   160.07   175.06   7.48 o
 -14   2   8  -1    14.55    15.85   2.81 o
 -14   2   8   0    92.15   102.14   5.56 o
 -14   2   8   1    25.92    24.32   3.47 o
 -12   2   8  -1   226.54   226.24   5.61 o
 -12   2   8   0  1484.77  1487.78  17.78 o
 -12   2   8   1     0.18     0.88   1.05 <
 -10   2   8  -1   243.60   244.02   5.06 o
 -10   2   8   0  1892.88  1905.32  19.21 o
 -10   2   8   1     0.17     0.61   1.16 <
  -8   2   8  -1   146.73   142.92   3.36 o
  -8   2   8   0  1170.79  1229.23  11.01 o
  -8   2   8   1    49.99    49.92   1.93 o
  -6   2   8  -1   144.76   138.96   2.86 o
  -6   2   8   0    18.05    36.38   2.04 o
  -6   2   8   1     1.23     1.65   0.61 <
  -4   2   8  -1    29.63    28.56   1.16 o
  -4   2   8   0   465.37   493.87   5.23 o
  -4   2   8   1    30.40    29.33   1.43 o
  -2   2   8  -1   203.81   202.41   3.03 o
  -2   2   8   0   323.43   361.68   5.06 o
  -2   2   8   1     4.82     6.05   0.99 o
   0   2   8  -1    12.86    12.66   1.05 o
   0   2   8   0  4148.49  4158.62  31.42 o
   0   2   8   1    70.86    73.86   2.64 o
   2   2   8  -1     1.33     0.17   0.83 <
   2   2   8   0   989.38  1030.62  14.36 o
   2   2   8   1   152.57   156.19   4.90 o
   4   2   8  -1    18.65    19.87   3.25 o
   4   2   8   0   277.54   279.52   7.15 o
   4   2   8   1     4.80     6.66   1.71 o
   6   2   8  -1     4.71     4.07   2.59 <
 -15   3   8  -1    21.57    29.61   3.80 o
 -15   3   8   0   722.38   739.60  15.90 o
 -13   3   8  -1    21.87    25.10   2.75 o
 -13   3   8   0   274.04   270.16   7.15 o
 -13   3   8   1   312.90   327.62   8.97 o
 -11   3   8  -1     1.33     0.44   0.99 <
 -11   3   8   0   268.30   253.54   6.77 o
 -11   3   8   1   186.92   191.52   5.78 o
  -9   3   8  -1    20.42    21.96   1.60 o
  -9   3   8   0   807.38   803.05   9.96 o
  -9   3   8   1    53.58    57.35   2.53 o
  -7   3   8  -1     7.31     6.99   0.88 o
  -7   3   8   0  1233.56  1239.25  10.24 o
  -7   3   8   1   290.20   284.36   4.84 o
  -5   3   8  -1    24.99    22.89   1.27 o
  -5   3   8   0   219.87   240.11   3.63 o
  -5   3   8   1     7.72     8.92   1.16 o
  -3   3   8  -1     7.01     6.77   0.88 o
  -3   3   8   0  1179.63  1166.16  10.07 o
  -3   3   8   1     4.45     5.45   1.16 o
  -1   3   8  -1   145.41   143.09   3.58 o
  -1   3   8   0   287.21   289.04   5.39 o
  -1   3   8   1    15.58    11.01   1.43 o
   1   3   8  -1    57.82    59.66   2.92 o
   1   3   8   0   586.65   617.86   9.36 o
   1   3   8   1     3.31     3.41   1.21 <
   3   3   8  -1   282.37   297.13   5.94 o
   3   3   8   0   943.78   977.40  12.49 o
   3   3   8   1    17.51    19.37   2.15 o
   5   3   8  -1    66.93    78.26   6.16 o
   5   3   8   0   100.10    97.68   6.99 o
 -14   4   8  -1     4.91     4.46   2.15 <
 -12   4   8  -1   533.64   538.34  16.57 o
 -12   4   8   0  1919.49  1932.01  41.00 o
 -12   4   8   1    29.49    34.95   5.72 o
 -10   4   8  -1     3.34     6.33   1.60 o
 -10   4   8   0     1.43     4.18   1.54 <
 -10   4   8   1     0.70     0.77   1.32 <
  -8   4   8  -1   155.57   158.44   4.02 o
  -8   4   8   0  3406.60  3471.69  29.06 o
  -8   4   8   1    44.33    45.40   2.53 o
  -6   4   8  -1   106.88   116.07   3.14 o
  -6   4   8   0    80.44    83.93   2.92 o
  -6   4   8   1   230.08   221.07   4.84 o
  -4   4   8  -1     0.06     0.33   0.77 <
  -4   4   8   0  1320.02  1354.16  13.48 o
  -4   4   8   1   108.31   104.56   3.47 o
  -2   4   8  -1    66.19    64.00   2.64 o
  -2   4   8   0   836.24   791.44  11.17 o
  -2   4   8   1    23.48    20.25   1.93 o
   0   4   8  -1    59.63    59.82   2.75 o
   0   4   8   0  3892.31  3939.31  34.51 o
   0   4   8   1     0.00     0.55   1.05 <
   2   4   8  -1     1.51     2.81   1.21 <
   2   4   8   0    39.56    45.24   3.30 o
   2   4   8   1    51.57    50.19   2.97 o
   4   4   8  -1    74.28    76.50   4.13 o
   4   4   8   0   115.39   132.30   5.39 o
 -11   5   8  -1    41.08    40.83   3.69 o
 -11   5   8   0  1827.44  1855.52  25.59 o
 -11   5   8   1    38.39    44.14   3.80 o
  -9   5   8  -1    19.62    23.44   2.09 o
  -9   5   8   0  5850.14  5588.79  46.39 o
  -9   5   8   1   288.49   282.65   6.22 o
  -7   5   8  -1   221.69   213.64   4.79 o
  -7   5   8   0  1508.70  1544.30  16.18 o
  -7   5   8   1     3.84     3.41   1.27 <
  -5   5   8  -1   176.52   179.57   4.46 o
  -5   5   8   0  4494.74  4400.11  35.88 o
  -5   5   8   1    12.68    10.68   1.60 o
  -3   5   8  -1    78.01    74.79   2.97 o
  -3   5   8   0  1883.00  1921.61  18.82 o
  -3   5   8   1    17.79    13.87   1.76 o
  -1   5   8  -1    91.06    89.48   3.58 o
  -1   5   8   0   581.57   562.83   9.36 o
  -1   5   8   1    53.24    48.32   2.92 o
   1   5   8  -1   227.96   223.33   5.56 o
   1   5   8   0  4766.36  4796.63  41.50 o
   1   5   8   1   111.12   120.25   4.51 o
   3   5   8  -1     2.89     1.10   1.27 <
 -10   6   8  -1   130.03   137.69   5.89 o
  -8   6   8  -1   192.67   203.51   6.66 o
  -8   6   8   0     1.69     6.00   1.71 o
  -6   6   8  -1     0.02     1.16   1.05 <
  -6   6   8   0    45.60    48.98   3.08 o
  -4   6   8  -1     3.60     2.31   1.21 <
  -4   6   8   0    57.80    65.82   3.19 o
  -2   6   8  -1     1.04     0.50   1.05 <
  -2   6   8   0  1328.17  1264.57  14.75 o
   0   6   8  -1    21.77    17.61   2.15 o
 -14   0   9   1    80.82    75.34   4.90 o
 -12   0   9   1   268.31   260.26   5.83 o
 -10   0   9   1    11.64    10.84   1.32 o
  -8   0   9   1     5.95     6.44   1.05 o
  -6   0   9   1     1.27     1.87   0.77 <
  -4   0   9   1   178.83   172.26   3.30 o
  -2   0   9   1    27.36    23.72   1.21 o
   0   0   9   1    55.51    58.01   1.98 o
   2   0   9   1    32.82    31.53   2.64 o
 -15   1   9  -1    33.22    38.63   4.18 o
 -15   1   9   0   218.10   228.39   8.53 o
 -15   1   9   1    55.58    59.71   4.68 o
 -13   1   9  -1   375.64   349.96   9.25 o
 -13   1   9   0  3703.90  3649.40  45.79 o
 -13   1   9   1   743.03   779.61  13.81 o
 -11   1   9  -1     7.89     8.92   1.60 o
 -11   1   9   0  2162.45  2131.79  19.81 o
 -11   1   9   1   110.73   111.39   3.58 o
  -9   1   9  -1     0.08     0.83   0.77 <
  -9   1   9   0  5055.79  4987.38  33.68 o
  -9   1   9   1     2.23     1.54   0.94 <
  -7   1   9  -1     0.24     0.55   0.66 <
  -7   1   9   0    88.75    93.78   3.03 o
  -7   1   9   1    43.70    43.75   1.87 o
  -5   1   9  -1    10.34    10.73   1.16 o
  -5   1   9   0  1727.35  1831.30  13.98 o
  -5   1   9   1    75.62    69.62   1.65 o
  -3   1   9  -1     4.95     4.62   0.72 o
  -3   1   9   0  3894.61  3900.74  22.45 o
  -3   1   9   1     2.18     2.64   0.66 o
  -1   1   9  -1     9.05     9.36   0.94 o
  -1   1   9   0   128.19   146.12   3.47 o
  -1   1   9   1     0.98     0.88   0.83 <
   1   1   9  -1    12.52    12.77   1.49 o
   1   1   9   0  2049.70  2032.23  18.27 o
   1   1   9   1     4.38     3.58   1.32 <
   3   1   9  -1    23.67    28.78   2.75 o
   3   1   9   0   471.60   516.05   9.85 o
   3   1   9   1    74.05    81.01   3.85 o
 -14   2   9  -1   445.43   448.42  10.90 o
 -14   2   9   0   464.57   481.93  12.16 o
 -14   2   9   1     0.26     1.43   1.76 <
 -12   2   9  -1   501.45   501.30   9.08 o
 -12   2   9   0    73.74    83.76   4.07 o
 -12   2   9   1     1.92     1.38   1.43 <
 -10   2   9  -1     2.54     3.36   0.99 o
 -10   2   9   0  1888.92  1883.31  17.17 o
 -10   2   9   1    94.88    87.39   2.70 o
  -8   2   9  -1     6.39     8.20   1.16 o
  -8   2   9   0   729.64   734.70   8.14 o
  -8   2   9   1   387.37   372.69   5.67 o
  -6   2   9  -1    41.51    39.24   1.76 o
  -6   2   9   0     2.63     3.52   0.99 o
  -6   2   9   1   363.87   352.60   4.07 o
  -4   2   9  -1    91.85    95.32   2.20 o
  -4   2   9   0    58.49    63.34   2.42 o
  -4   2   9   1    50.87    49.42   2.20 o
  -2   2   9  -1     0.55     0.39   0.77 <
  -2   2   9   0  1103.81  1097.98  11.56 o
  -2   2   9   1     0.66     0.28   0.83 <
   0   2   9  -1   150.05   142.81   3.74 o
   0   2   9   0    39.05    45.73   2.75 o
   0   2   9   1   228.63   212.10   5.39 o
   2   2   9  -1   262.33   266.31   6.60 o
   2   2   9   0    73.61    93.56   4.24 o
   2   2   9   1     9.21     8.37   1.87 o
   4   2   9  -1   131.91   142.98   7.10 o
   4   2   9   0    80.92    82.33   5.72 o
 -13   3   9  -1    58.26    59.66   4.40 o
 -13   3   9   0   186.46   191.79  10.90 o
 -13   3   9   1   150.62   146.88   9.52 o
 -11   3   9  -1    41.21    38.63   3.08 o
 -11   3   9   0   307.67   320.90   7.98 o
 -11   3   9   1   116.41   115.96   5.06 o
  -9   3   9  -1    25.12    22.67   1.82 o
  -9   3   9   0  2914.19  2861.53  23.72 o
  -9   3   9   1    88.06    90.81   3.14 o
  -7   3   9  -1   317.72   302.96   3.96 o
  -7   3   9   0 10103.50  9795.18  66.70 o
  -7   3   9   1    32.71    29.77   2.20 o
  -5   3   9  -1    79.77    80.29   2.70 o
  -5   3   9   0  3414.49  3375.71  26.75 o
  -5   3   9   1    44.70    47.60   2.59 o
  -3   3   9  -1    24.43    21.90   1.82 o
  -3   3   9   0  1764.95  1790.52  17.72 o
  -3   3   9   1     0.85     1.71   1.05 <
  -1   3   9  -1    51.35    50.63   2.86 o
  -1   3   9   0  1079.35  1013.45  14.97 o
  -1   3   9   1    17.88    12.66   2.04 o
   1   3   9  -1    42.24    40.95   3.14 o
   1   3   9   0    15.46    18.05   2.48 o
   1   3   9   1     2.91     2.42   1.49 <
   3   3   9  -1    36.73    37.64   3.14 o
   3   3   9   0  7463.79  7471.66  68.13 o
 -12   4   9  -1     3.15     2.09   2.64 <
 -12   4   9   0    54.56    67.03   6.93 o
 -12   4   9   1     0.44     0.55   1.54 <
 -10   4   9  -1   270.24   267.30   5.45 o
 -10   4   9   0    17.45    15.35   1.98 o
 -10   4   9   1     9.84    10.68   2.31 o
  -8   4   9  -1    13.42    17.89   1.82 o
  -8   4   9   0     8.01    10.62   1.60 o
  -8   4   9   1   122.00   130.49   4.29 o
  -6   4   9  -1    23.55    19.48   1.93 o
  -6   4   9   0  1095.91  1106.12  13.10 o
  -6   4   9   1   236.45   246.72   5.78 o
  -4   4   9  -1     2.06     2.15   1.16 <
  -4   4   9   0  1749.59  1816.61  19.48 o
  -4   4   9   1    33.26    42.38   2.92 o
  -2   4   9  -1     9.67     8.92   1.65 o
  -2   4   9   0    45.05    56.19   3.08 o
  -2   4   9   1     4.17     8.26   1.76 o
   0   4   9  -1     9.04     6.16   1.82 o
   0   4   9   0   961.83   948.29  14.91 o
   0   4   9   1    74.83    91.30   4.51 o
   2   4   9  -1     0.54    -0.06   1.38 <
   2   4   9   0   219.34   225.58   6.88 o
 -11   5   9  -1     8.15     8.92   2.20 o
  -9   5   9  -1    10.99    11.89   1.87 o
  -9   5   9   0     2.17     2.20   1.32 <
  -9   5   9   1    84.10    82.00   3.80 o
  -7   5   9  -1   173.95   182.82   5.06 o
  -7   5   9   0  1339.64  1372.10  16.46 o
  -7   5   9   1    17.87    18.55   2.26 o
  -5   5   9  -1   117.60   127.90   4.29 o
  -5   5   9   0   288.61   291.13   6.71 o
  -5   5   9   1     1.52    -0.28   1.16 <
  -3   5   9  -1   104.93   110.40   4.13 o
  -3   5   9   0   207.78   213.59   5.83 o
  -3   5   9   1   133.66   139.12   4.84 o
  -1   5   9  -1    22.28    25.76   2.86 o
  -1   5   9   0   305.23   304.83   8.14 o
  -8   6   9  -1    11.98    10.84   1.98 o
  -6   6   9  -1     4.50     4.90   1.60 o
  -4   6   9  -1   146.10   145.95   4.90 o
 -14   0  10   0  2504.34  2392.87  48.15 o
 -14   0  10   1   175.54   179.35   7.26 o
 -12   0  10   0   245.00   269.61  12.16 o
 -12   0  10   1     1.07     1.10   1.54 <
 -10   0  10   0  1059.41  1041.68  15.13 o
 -10   0  10   1     8.62     9.03   1.27 o
  -8   0  10   0 15645.50 15561.10 136.81 o
  -8   0  10   1   153.78   151.95   3.47 o
  -6   0  10   0  2161.55  2119.24  22.84 o
  -6   0  10   1     8.93     9.41   1.27 o
  -4   0  10   0  2067.79  2049.73  22.12 o
  -4   0  10   1     2.40     2.20   0.83 <
  -2   0  10   0    91.66    94.55   3.74 o
  -2   0  10   1     0.06     0.11   0.77 <
   0   0  10   0  1918.53  1845.67  24.88 o
   0   0  10   1    53.26    46.28   2.86 o
   2   0  10   0   278.33   349.19  11.78 o
   2   0  10   1    38.32    45.02   3.25 o
 -15   1  10  -1     1.33     5.89   2.31 <
 -15   1  10   0   659.89   704.60  15.79 o
 -13   1  10  -1   170.40   170.27   6.88 o
 -13   1  10   0    81.61    79.47   5.01 o
 -13   1  10   1     1.26     2.86   1.87 <
 -11   1  10  -1     1.40     1.49   0.99 <
 -11   1  10   0     4.49     8.75   1.38 o
 -11   1  10   1   260.84   260.97   5.12 o
  -9   1  10  -1   107.56   109.46   3.03 o
  -9   1  10   0  4471.97  4484.42  31.37 o
  -9   1  10   1   235.92   229.10   4.68 o
  -7   1  10  -1   157.65   158.94   3.52 o
  -7   1  10   0  5565.56  5525.17  40.17 o
  -7   1  10   1    66.05    63.40   2.64 o
  -5   1  10  -1    93.66    83.82   2.59 o
  -5   1  10   0    30.02    32.97   1.98 o
  -5   1  10   1     3.56     2.70   0.99 <
  -3   1  10  -1     5.34     4.62   0.72 o
  -3   1  10   0  1664.95  1599.94  14.58 o
  -3   1  10   1    91.41    87.67   2.92 o
  -1   1  10  -1   118.91   107.10   3.19 o
  -1   1  10   0  5517.40  5494.62  42.76 o
  -1   1  10   1     0.86     1.16   1.10 <
   1   1  10  -1     4.10     3.36   1.49 <
   1   1  10   0   212.66   207.97   6.33 o
   1   1  10   1    71.60    70.22   3.91 o
 -14   2  10  -1     1.12     1.93   1.87 <
 -14   2  10   0   537.35   535.04  13.21 o
 -14   2  10   1    52.24    48.54   4.18 o
 -12   2  10  -1    47.00    49.09   4.02 o
 -12   2  10   0   910.85   944.76  17.56 o
 -12   2  10   1    67.17    73.30   6.99 o
 -10   2  10  -1   507.97   490.79   7.21 o
 -10   2  10   0  1409.40  1429.78  16.24 o
 -10   2  10   1    11.76    14.75   1.87 o
  -8   2  10  -1    42.33    45.84   2.37 o
  -8   2  10   0  1164.35  1143.44  12.38 o
  -8   2  10   1   118.06   123.94   3.85 o
  -6   2  10  -1    28.47    26.53   1.98 o
  -6   2  10   0  1128.88  1141.07  12.27 o
  -6   2  10   1   184.98   188.55   4.35 o
  -4   2  10  -1    19.50    18.93   1.76 o
  -4   2  10   0  1152.80  1105.57  12.05 o
  -4   2  10   1     1.71     0.88   1.10 <
  -2   2  10  -1    53.05    53.22   2.75 o
  -2   2  10   0  1300.65  1315.31  15.52 o
  -2   2  10   1    52.57    57.01   3.03 o
   0   2  10  -1    16.58    18.00   2.48 o
   0   2  10   0  1134.45  1155.32  16.73 o
   0   2  10   1     6.22     8.03   1.98 o
   2   2  10  -1     1.37     0.99   1.38 <
   2   2  10   0  1390.78  1450.63  19.59 o
 -13   3  10  -1    17.79    13.21   4.07 o
 -13   3  10   0   164.57   165.93  10.40 o
 -11   3  10  -1    37.40    41.99   3.47 o
 -11   3  10   0    27.66    21.41   2.92 o
 -11   3  10   1   312.63   299.93   8.20 o
  -9   3  10  -1    90.10    85.03   3.36 o
  -9   3  10   0   766.19   720.56  10.13 o
  -9   3  10   1    33.77    27.41   2.48 o
  -7   3  10  -1   222.92   220.68   5.01 o
  -7   3  10   0   474.70   480.06   7.98 o
  -7   3  10   1     2.80     5.12   1.38 o
  -5   3  10  -1   143.04   136.04   4.24 o
  -5   3  10   0   806.63   787.75  11.34 o
  -5   3  10   1     2.68     1.76   1.27 <
  -3   3  10  -1     0.01     0.11   1.05 <
  -3   3  10   0     6.48    10.73   1.76 o
  -3   3  10   1   265.17   280.62   6.27 o
  -1   3  10  -1   137.12   133.79   5.17 o
  -1   3  10   0  2880.69  2969.02  32.69 o
  -1   3  10   1   101.62   109.52   4.84 o
   1   3  10  -1    73.76    72.20   4.07 o
   1   3  10   0   307.67   343.52   8.64 o
 -12   4  10  -1    31.68    31.48   3.52 o
 -10   4  10  -1   131.29   132.85   4.46 o
 -10   4  10   0  2917.41  2841.89  27.63 o
 -10   4  10   1    42.58    45.07   3.08 o
  -8   4  10  -1     3.48     2.86   1.27 <
  -8   4  10   0   456.82   515.67   9.14 o
  -8   4  10   1     0.57     0.72   1.16 <
  -6   4  10  -1    43.38    42.54   2.81 o
  -6   4  10   0   340.68   352.77   7.43 o
  -6   4  10   1    50.48    48.87   3.03 o
  -4   4  10  -1     7.79     9.85   1.76 o
  -4   4  10   0   318.21   341.98   7.43 o
  -4   4  10   1    68.02    59.00   3.30 o
  -2   4  10  -1   127.29   127.84   4.51 o
  -2   4  10   0  3268.66  3262.40  31.09 o
  -2   4  10   1    50.31    42.71   3.19 o
   0   4  10  -1     2.99     1.87   1.65 <
  -9   5  10  -1   132.98   128.01   4.57 o
  -7   5  10  -1    16.62    14.58   2.09 o
  -7   5  10   0  3690.43  3644.94  34.12 o
  -5   5  10  -1    43.14    43.42   3.19 o
  -5   5  10   0    90.36    93.94   4.24 o
  -3   5  10  -1     0.58     0.99   1.43 <
 -14   0  11   1    29.18    27.74   3.85 o
 -12   0  11   1    96.32    90.20   5.17 o
 -10   0  11   1    57.12    56.08   2.70 o
  -8   0  11   1    88.01    81.06   3.03 o
  -6   0  11   1   305.51   297.13   5.28 o
  -4   0  11   1    22.92    23.39   2.09 o
  -2   0  11   1   151.22   151.84   5.61 o
   0   0  11   1    22.16    21.35   2.70 o
 -13   1  11  -1   124.17   126.36   6.16 o
 -13   1  11   0    70.31    72.48   5.01 o
 -13   1  11   1    18.52    19.59   3.19 o
 -11   1  11  -1    79.32    79.25   3.08 o
 -11   1  11   0   347.31   336.92   6.22 o
 -11   1  11   1    94.46    92.40   3.30 o
  -9   1  11  -1     0.07     0.06   0.94 <
  -9   1  11   0   217.33   214.85   5.56 o
  -9   1  11   1    22.96    22.78   2.31 o
  -7   1  11  -1    24.68    26.91   2.31 o
  -7   1  11   0  6734.10  6691.83  51.35 o
  -7   1  11   1    57.99    61.09   2.97 o
  -5   1  11  -1   130.93   129.44   3.91 o
  -5   1  11   0  1580.68  1643.91  17.17 o
  -5   1  11   1    25.67    18.93   1.98 o
  -3   1  11  -1     8.71    10.35   1.60 o
  -3   1  11   0   145.54   163.78   4.90 o
  -3   1  11   1    35.24    37.48   2.86 o
  -1   1  11  -1    10.71     9.58   2.15 o
  -1   1  11   0   875.12   906.30  12.55 o
  -1   1  11   1     2.11     2.42   1.32 <
 -12   2  11  -1   163.32   167.74   5.28 o
 -12   2  11   0   296.82   271.81   8.37 o
 -12   2  11   1    26.87    23.06   3.19 o
 -10   2  11  -1    34.12    34.23   2.75 o
 -10   2  11   0   110.35   132.74   4.51 o
 -10   2  11   1    53.60    53.00   3.08 o
  -8   2  11  -1    58.68    59.11   3.14 o
  -8   2  11   0  2636.61  2703.92  26.31 o
  -8   2  11   1    32.20    33.24   2.81 o
  -6   2  11  -1    70.81    72.26   3.14 o
  -6   2  11   0  1557.23  1500.11  16.34 o
  -6   2  11   1   154.29   145.23   4.62 o
  -4   2  11  -1    87.39    85.14   3.63 o
  -4   2  11   0   197.14   180.95   5.28 o
  -4   2  11   1     6.35     4.29   1.43 o
  -2   2  11  -1     1.08     2.42   1.38 <
  -2   2  11   0  1391.89  1424.22  17.06 o
  -2   2  11   1     0.11     0.72   1.32 <
 -11   3  11  -1    31.00    26.80   2.53 o
 -11   3  11   0    15.47    21.24   2.31 o
  -9   3  11  -1    12.42     9.91   1.76 o
  -9   3  11   0   471.77   441.81   8.42 o
  -9   3  11   1   103.78   101.54   4.13 o
  -7   3  11  -1     7.89     6.11   1.49 o
  -7   3  11   0    79.56    92.90   3.96 o
  -7   3  11   1     3.06     2.97   1.38 <
  -5   3  11  -1    94.68    86.62   3.74 o
  -5   3  11   0  2272.94  2155.12  22.78 o
  -5   3  11   1     8.71     9.52   1.87 o
  -3   3  11  -1     0.05    -1.16   1.16 <
  -3   3  11   0  1133.80  1098.97  14.69 o
  -3   3  11   1    27.81    21.57   2.53 o
 -10   4  11  -1     4.59     5.12   1.54 o
  -8   4  11  -1    72.41    75.01   3.69 o
  -8   4  11   0  1538.28  1509.80  18.16 o
  -6   4  11  -1     7.99     6.33   1.65 o
  -6   4  11   0   345.90   363.28   7.92 o
  -4   4  11  -1   182.42   166.53   5.23 o
 -12   0  12   0  5119.83  4873.90  53.60 o
 -12   0  12   1   147.86   142.48   4.24 o
 -10   0  12   0  1662.17  1791.68  24.99 o
 -10   0  12   1     9.49     7.81   1.54 o
  -8   0  12   0   129.31   116.23   5.39 o
  -8   0  12   1    12.67    11.34   1.87 o
  -6   0  12   0  2547.41  2501.50  41.72 o
  -6   0  12   1     4.16     4.73   1.54 o
  -4   0  12   0  1975.34  1969.27  35.55 o
  -4   0  12   1     5.87     7.32   1.98 o
 -11   1  12  -1    67.37    63.73   3.03 o
 -11   1  12   0    43.07    31.15   2.75 o
 -11   1  12   1    61.55    57.40   3.30 o
  -9   1  12  -1     1.07    -0.39   1.05 <
  -9   1  12   0    12.65    11.94   1.98 o
  -9   1  12   1   158.19   159.93   4.95 o
  -7   1  12  -1    19.84    16.46   2.09 o
  -7   1  12   0  1262.51  1286.58  15.96 o
  -7   1  12   1    41.95    40.45   3.03 o
  -5   1  12  -1     0.02     0.88   1.21 <
  -5   1  12   0  1389.99  1312.99  16.29 o
  -5   1  12   1     2.18     2.37   1.38 <
  -3   1  12  -1    26.75    27.30   3.25 o
 -10   2  12  -1    21.27    23.55   2.59 o
 -10   2  12   0  2294.01  2252.09  23.77 o
  -8   2  12  -1   125.22   134.67   4.62 o
  -8   2  12   0  1133.74  1127.70  14.91 o
  -8   2  12   1     4.86     6.00   1.65 o
  -6   2  12  -1     4.28     5.67   1.65 o
  -6   2  12   0     3.76     6.60   1.65 o
  -6   2  12   1    12.61    13.48   2.09 o
  -4   2  12  -1    28.56    23.06   2.48 o
  -7   3  12  -1    71.36    71.65   3.63 o
