# Supplementary material for: Superspace description of wagnerite-group minerals (Mg,Fe,Mn)2(PO4)(F,OH)
Source: Acta Crystallogr B Struct Sci Cryst Eng Mater. 2014 Mar 4;70(Pt 2):243–58. doi: 10.1107/S2052520613031247 (PMC3970752; doi:10.1107/S2052520613031247)
Supplement: Supplementary file 5 [file b-70-00243-7bsup5.hkl]

data_7b

 # 11. STRUCTURE-FACTOR LIST

loop_
 _refln_index_h
 _refln_index_k
 _refln_index_l
 _refln_index_m_1
 _refln_F_squared_calc
 _refln_F_squared_meas
 _refln_F_squared_sigma
 _refln_observed_status
   0   0   1   1     1.04     0.87   0.25 o
   0   0   1   2     0.00    -0.07   0.33 <
   0   0   1   3     0.22     0.00   0.25 <
   0   0   2   0   164.86   164.83   3.01 o
   0   0   2   1    39.70    40.81   1.30 o
   0   0   2   2     0.55     0.58   0.36 <
   0   0   2   3     0.40     0.72   0.43 <
   0   0   3   1   104.19   105.01   2.39 o
   0   0   3   2     1.53     2.35   0.65 o
   0   0   3   3    30.80    24.12   1.48 o
   0   0   4   0  4383.99  5172.26  49.21 o
   0   0   4   1   160.15   160.99   1.99 o
   0   0   4   2     5.33     6.16   0.58 o
   0   0   4   3    22.51    21.91   1.09 o
   0   0   5   1     0.81     1.74   0.43 o
   0   0   5   2     1.82     0.91   0.47 <
   0   0   5   3     0.37     0.04   0.40 <
   0   0   6   0 16995.40 15882.10 147.70 o
   0   0   6   1    90.74    87.08   1.88 o
   0   0   6   2     0.24    -0.43   0.51 <
   0   0   6   3    10.64     8.94   0.87 o
   0   0   7   1     1.39     1.74   0.65 <
   0   0   7   2    17.99    16.66   1.23 o
   0   0   7   3     4.89     4.49   0.80 o
   0   0   8   0   333.15   347.50   6.88 o
   0   0   8   1     2.38     3.62   0.87 o
   0   0   8   2     1.86     3.44   0.87 o
   0   0   8   3     0.06    -0.47   0.65 <
   0   0   9   1    54.69    56.67   2.72 o
   0   0   9   2     3.50     1.48   0.98 <
   0   0   9   3     6.12     3.66   1.16 o
   0   0  10   0  1185.57  1123.98  18.65 o
   0   0  10   1    24.80    25.82   2.17 o
   0   0  10   2     3.66     3.87   1.27 o
   0   0  10   3     0.00     0.04   1.09 <
   0   0  11   1    24.94    25.06   2.28 o
   0   0  11   2     2.33     0.83   1.23 <
   0   0  11   3     0.27     0.29   1.27 <
   0   0  12   0   290.97   295.72   9.27 o
   0   0  12   1     1.72     2.03   1.52 <
   0   0  12   2     3.07     3.95   1.63 <
   0   0  12   3     0.03    -0.65   1.38 <
   0   2   0   0   627.40   668.28   9.27 o
   0   2   0   2     0.09    -0.14   0.94 <
   0   2   1  -3     0.01     0.14   0.25 <
   0   2   1  -2     0.15    -0.18   0.22 <
   0   2   1  -1    36.81    34.15   0.87 o
   0   2   1   0 35618.20 25646.10 223.88 o
   0   2   1   1     7.26    11.01   0.76 o
   0   2   1   2     0.62     1.48   0.69 <
   0   2   1   3    32.90    34.54   1.34 o
   0   2   2  -3     0.52     1.09   0.47 <
   0   2   2  -2     0.80     0.33   0.36 <
   0   2   2  -1    53.90    56.31   1.67 o
   0   2   2   0  3639.95  3469.61  41.17 o
   0   2   2   1   330.50   345.40   3.33 o
   0   2   2   2     0.09     0.98   0.33 o
   0   2   2   3     6.19     3.77   0.54 o
   0   2   3  -3    16.49    12.53   0.91 o
   0   2   3  -2     0.05     0.40   0.51 <
   0   2   3  -1   271.79   293.37   3.51 o
   0   2   3   0  1245.43  1397.11  15.75 o
   0   2   3   1    63.13    59.96   1.96 o
   0   2   3   2     4.53     5.50   0.69 o
   0   2   3   3    31.75    28.46   1.74 o
   0   2   4  -3    24.52    20.06   0.87 o
   0   2   4  -2     0.70     0.65   0.40 <
   0   2   4  -1   142.34   143.82   2.21 o
   0   2   4   0  5362.23  5435.00  42.44 o
   0   2   4   1    75.07    81.07   1.59 o
   0   2   4   2     0.21     0.54   0.58 <
   0   2   4   3     0.00    -0.62   0.54 <
   0   2   5  -3     0.13     0.54   0.43 <
   0   2   5  -2     1.39     1.77   0.47 o
   0   2   5  -1     0.32     0.91   0.43 <
   0   2   5   0  6871.43  6977.13  50.19 o
   0   2   5   1     1.06     1.74   0.58 o
   0   2   5   2     0.39     1.70   0.62 <
   0   2   5   3     1.86     1.38   0.87 <
   0   2   6  -3     2.67     2.53   0.62 o
   0   2   6  -2     3.62     3.30   0.65 o
   0   2   6  -1   130.03   128.62   2.28 o
   0   2   6   0  2919.56  3053.81  22.31 o
   0   2   6   1     0.20     0.91   0.58 <
   0   2   6   2    14.91    12.85   1.56 o
   0   2   6   3     5.32     3.69   1.16 o
   0   2   7  -3     2.39     2.32   0.69 o
   0   2   7  -2     4.19     7.31   0.91 o
   0   2   7  -1    34.83    34.44   1.67 o
   0   2   7   0  2885.08  3018.76  22.56 o
   0   2   7   1   121.36   121.19   2.46 o
   0   2   7   2     2.25     4.24   1.09 o
   0   2   7   3     0.21     0.58   1.05 <
   0   2   8  -3     0.00     1.41   0.72 <
   0   2   8  -2     0.97     0.29   0.65 <
   0   2   8  -1    11.97    10.32   1.16 o
   0   2   8   0  2591.29  2616.22  20.53 o
   0   2   8   1   101.62   103.42   2.50 o
   0   2   8   2     0.02    -0.22   1.01 <
   0   2   8   3     0.50    -0.33   1.38 <
   0   2   9  -3     3.14     5.50   1.23 o
   0   2   9  -2     0.25     0.72   0.94 <
   0   2   9  -1    94.57    93.20   2.97 o
   0   2   9   0   135.71   134.70   3.62 o
   0   2   9   1   181.28   186.23   6.19 o
   0   2   9   2     2.23     1.96   1.56 <
   0   2   9   3     0.40    -0.65   1.30 <
   0   2  10  -3     4.19     4.49   1.34 o
   0   2  10  -2     5.14     2.10   1.16 <
   0   2  10  -1    16.34    19.48   1.96 o
   0   2  10   0   512.42   522.65   8.07 o
   0   2  10   1     2.44     5.21   2.03 <
   0   2  10   2     0.00    -1.16   1.52 <
   0   2  10   3     2.85     4.96   2.28 <
   0   2  11  -3     1.62     1.67   1.30 <
   0   2  11  -2     1.55     2.57   1.38 <
   0   2  11  -1     0.32     0.80   1.19 <
   0   2  11   0  1110.67  1075.75  19.73 o
   0   2  11   1    61.33    57.54   4.89 o
   0   2  11   2     2.76     2.24   2.14 <
   0   2  11   3     0.00    -1.56   2.03 <
   0   2  12  -3     0.32    -2.57   1.16 <
   0   2  12  -2     0.05    -0.83   1.34 <
   0   2  12  -1    13.35    16.11   3.19 o
   0   4   0  -2     0.61     3.11   1.27 <
   0   4   0   0  7268.09  7188.81  85.64 o
   0   4   0   2     5.68     5.76   1.96 <
   0   4   1  -3    12.78    10.75   0.87 o
   0   4   1  -2     0.02     1.05   1.01 <
   0   4   1  -1   823.03   822.83   5.50 o
   0   4   1   0  3354.80  3448.97  30.27 o
   0   4   1   1   276.24   270.60   3.30 o
   0   4   1   2     0.75    -3.26   1.56 <
   0   4   1   3    14.77    20.75   2.06 o
   0   4   2  -3    37.43    36.64   0.94 o
   0   4   2  -2     0.15     1.23   0.43 <
   0   4   2  -1     7.76     7.82   0.69 o
   0   4   2   0 10038.50 10037.80  77.24 o
   0   4   2   1    68.88    72.56   1.96 o
   0   4   2   2     1.62     1.09   1.56 <
   0   4   2   3     4.51     3.26   1.63 <
   0   4   3  -3    23.34    20.60   1.09 o
   0   4   3  -2     1.24     2.32   0.54 o
   0   4   3  -1   203.37   201.51   3.04 o
   0   4   3   0   194.17   183.73   3.40 o
   0   4   3   1     0.24     0.54   0.62 <
   0   4   3   2     2.25     0.69   1.23 <
   0   4   3   3     4.59     2.90   2.21 <
   0   4   4  -3     2.14     1.85   0.65 <
   0   4   4  -2     0.00     0.07   0.65 <
   0   4   4  -1    62.56    58.51   2.35 o
   0   4   4   0  4129.21  4102.48  43.23 o
   0   4   4   1    20.35    21.47   1.96 o
   0   4   4   2     0.64     0.40   1.27 <
   0   4   4   3     1.39    -0.18   1.45 <
   0   4   5  -3     0.05    -0.22   0.51 <
   0   4   5  -2     1.63     0.91   0.72 <
   0   4   5  -1   165.59   162.80   3.84 o
   0   4   5   0  1875.19  1860.31  22.20 o
   0   4   5   1    94.87    96.14   3.33 o
   0   4   5   2     5.07     5.40   1.41 o
   0   4   5   3    21.52    17.67   1.81 o
   0   4   6  -3     3.89     3.08   0.69 o
   0   4   6  -2     3.89     7.39   1.38 o
   0   4   6  -1    19.91    20.02   1.96 o
   0   4   6   0     2.26     2.93   1.09 <
   0   4   6   1   143.26   140.46   2.79 o
   0   4   6   2     3.87     5.47   2.14 <
   0   4   6   3     0.02     0.76   2.17 <
   0   4   7  -3     2.35     1.59   0.91 <
   0   4   7  -2     5.47     4.24   1.16 o
   0   4   7  -1     3.38     4.02   1.34 o
   0   4   7   0   388.71   386.43   9.02 o
   0   4   7   1    48.50    51.24   3.84 o
   0   4   7   2     0.18    -1.77   2.24 <
   0   4   7   3     6.89     7.21   2.72 <
   0   4   8  -3     8.86     9.74   1.63 o
   0   4   8  -2     0.49    -0.33   1.12 <
   0   4   8  -1    40.20    37.08   3.48 o
   0   4   8   0  3250.24  3229.21  41.28 o
   0   4   8   1     2.99     3.22   1.74 <
   0   4   8   2     0.22    -0.98   1.52 <
   0   4   8   3     0.93    -0.18   2.82 <
   0   4   9  -3    10.20    12.85   2.35 o
   0   4   9  -2     7.39     8.04   2.03 o
   0   4   9  -1     3.95     4.45   1.85 <
   0   4   9   0   986.65   963.25  17.42 o
   0   4   9   1    93.35    99.69   5.03 o
   0   4   9   2     1.23     1.56   1.77 <
   0   4   9   3     0.03    -1.01   1.74 <
   0   4  10  -3     0.06    -0.36   1.56 <
   0   4  10  -2     0.70     0.33   1.77 <
   0   4  10  -1     0.76     1.01   1.74 <
   0   4  10   0    91.85    91.50   5.25 o
   0   4  10   1     0.65     2.57   1.99 <
   0   4  10   2     2.43     2.97   2.24 <
   0   4  11  -3     0.56    -0.62   1.88 <
   0   4  11  -2     0.22     0.51   2.10 <
   0   4  11  -1     4.86     4.49   2.39 <
   0   6   0  -2     1.99     1.59   2.06 <
   0   6   0   0  9045.56  9027.65 108.70 o
   0   6   0   2     0.02    -1.05   3.40 <
   0   6   1  -3     1.95     5.72   1.52 o
   0   6   1  -2     0.63     1.92   2.06 <
   0   6   1  -1   173.89   168.88   3.80 o
   0   6   1   0  5050.16  5020.25  51.20 o
   0   6   1   1    68.85    67.02   2.82 o
   0   6   1   2     0.29     2.93   2.50 <
   0   6   1   3     4.64     8.04   2.43 o
   0   6   2  -3     4.84     5.83   1.56 o
   0   6   2  -2     0.93     1.41   1.63 <
   0   6   2  -1   228.88   214.58   4.16 o
   0   6   2   0   456.43   447.33   7.46 o
   0   6   2   1    23.44    25.06   2.03 o
   0   6   2   2     0.96    -0.80   2.10 <
   0   6   2   3     0.39    -2.17   2.03 <
   0   6   3  -3     7.36     6.95   1.38 o
   0   6   3  -2     0.42    -0.11   1.63 <
   0   6   3  -1    39.32    42.65   2.97 o
   0   6   3   0    41.75    41.68   3.37 o
   0   6   3   1    83.57    87.77   4.20 o
   0   6   3   2     0.02    -0.33   2.93 <
   0   6   3   3    22.95    24.55   3.69 o
   0   6   4  -3     8.83     9.12   1.67 o
   0   6   4  -2     0.14     0.36   1.34 <
   0   6   4  -1    23.05    22.34   2.57 o
   0   6   4   0    23.35    38.17   4.20 o
   0   6   4   1     6.79     5.32   2.21 <
   0   6   4   2     4.65     3.01   3.73 <
   0   6   4   3     9.36     8.29   3.62 <
   0   6   5  -3     3.17     3.30   1.19 <
   0   6   5  -2     0.55     3.95   1.56 <
   0   6   5  -1   119.48   121.85   3.69 o
   0   6   5   0   855.64   866.14  19.84 o
   0   6   5   1    26.05    23.68   3.26 o
   0   6   5   2     6.18     4.09   3.62 <
   0   6   5   3     3.28     2.43   3.77 <
   0   6   6  -3     6.25     6.19   1.27 o
   0   6   6  -2     1.99     3.95   2.17 <
   0   6   6  -1     1.73     1.59   1.12 <
   0   6   6   0   292.22   280.70   6.34 o
   0   6   6   1     4.01     3.91   1.59 <
   0   6   6   2     0.01     0.65   2.90 <
   0   6   6   3     0.06     1.38   3.08 <
   0   6   7  -3     1.08     0.00   2.28 <
   0   6   7  -2     1.73     1.85   2.57 <
   0   6   7  -1   238.93   235.00   6.81 o
   0   6   7   0   375.09   385.49   9.52 o
   0   6   8  -3     0.92     1.81   1.74 <
   0   6   8  -2     1.42     0.72   2.75 <
   0   6   8  -1    19.00    17.45   2.90 o
   0   6   8   0    27.53    31.03   3.58 o
   0   6   8   1    65.53    63.66   4.78 o
   0   6   9  -3    10.09    11.12   2.61 o
   0   6   9  -2     0.32     0.51   1.70 <
   0   6   9  -1     1.73     2.21   1.99 <
   0   6   9   0     5.13     7.68   2.43 o
   0   6  10  -3     0.24    -0.69   1.96 <
   0   6  10  -2     0.34    -2.32   1.52 <
   0   8   0  -2     9.77     7.82   3.98 <
   0   8   0   0   485.42   469.75  14.70 o
   0   8   0   2     0.00    10.10   4.31 <
   0   8   1  -3    13.17    14.77   2.50 o
   0   8   1  -2     0.14     1.74   2.43 <
   0   8   1  -1    10.97    10.03   1.67 o
   0   8   1   0   327.34   332.15   7.10 o
   0   8   1   1    11.39    12.24   1.88 o
   0   8   1   2     0.37     1.19   2.97 <
   0   8   2  -3     1.32     3.01   2.10 <
   0   8   2  -2     0.05    -2.06   2.03 <
   0   8   2  -1     6.54     6.99   1.48 o
   0   8   2   0   146.52   158.49   4.71 o
   0   8   2   1    11.05    12.28   2.53 o
   0   8   2   2     0.86    -2.50   3.66 <
   0   8   3  -3     0.00    -0.33   2.93 <
   0   8   3  -2     0.39     0.04   3.69 <
   0   8   3  -1   361.50   341.57   8.40 o
   0   8   3   0   378.59   413.73  10.54 o
   0   8   3   1    47.52    49.64   4.38 o
   0   8   4  -3     0.50     1.19   3.73 <
   0   8   4  -2     2.13     5.29   3.62 <
   0   8   4  -1   115.75   112.03   5.18 o
   0   8   4   0    25.32    23.79   3.15 o
   0   8   4   1     0.52    -1.34   1.70 <
   0   8   5  -3     4.04     6.26   3.62 <
   0   8   5  -2     0.13     2.53   3.77 <
   0   8   5  -1     4.21     1.41   1.88 <
   0   8   5   0    52.91    49.90   5.14 o
   0   8   6  -3     1.92     2.97   2.90 <
   0   8   6  -2     1.94     1.38   3.08 <
   0   8   6  -1    63.11    63.91   4.42 o
   0  10   1  -3     9.75    11.55   2.97 o
   0  10   2  -3     0.16    -2.35   3.66 <
   0  10   3  -3    13.83    11.19   2.75 o
   1   1 -12  -3     4.35     3.19   1.52 <
   1   1 -12  -2     0.38     1.96   1.45 <
   1   1 -12  -1    43.89    42.44   3.01 o
   1   1 -12   0  1096.04  1114.79  14.05 o
   1   1 -12   1    31.32    33.71   2.79 o
   1   1 -12   2     2.77     0.80   1.96 <
   1   1 -12   3     3.82     1.38   2.21 <
   1   1 -11  -3     0.08     0.07   1.16 <
   1   1 -11  -2     1.07     1.05   1.16 <
   1   1 -11  -1     3.61     4.35   1.41 o
   1   1 -11   0   667.29   687.73   9.85 o
   1   1 -11   1     1.27     1.16   1.27 <
   1   1 -11   2     1.92     3.37   1.34 <
   1   1 -11   3     3.08     3.98   2.17 <
   1   1 -10  -3     8.87     6.41   1.34 o
   1   1 -10  -2     2.46     0.76   1.09 <
   1   1 -10  -1    59.69    59.85   3.01 o
   1   1 -10   0  4998.55  5102.70  42.94 o
   1   1 -10   1     2.05     1.63   1.09 <
   1   1 -10   2     2.28     2.86   1.19 <
   1   1 -10   3     7.12     6.92   1.67 o
   1   1  -9  -3     1.04     1.41   0.80 <
   1   1  -9  -2     0.71    -0.11   0.76 <
   1   1  -9  -1     7.78     6.55   1.05 o
   1   1  -9   0   184.59   207.74   4.20 o
   1   1  -9   1     0.04    -0.94   0.80 <
   1   1  -9   2     6.27     5.47   1.16 o
   1   1  -9   3     6.04     5.03   1.16 o
   1   1  -8  -3     9.33     7.31   0.98 o
   1   1  -8  -2     0.53     1.23   0.72 <
   1   1  -8  -1    79.74    80.42   2.17 o
   1   1  -8   0  1285.00  1311.59  11.66 o
   1   1  -8   1    29.92    32.44   1.70 o
   1   1  -8   2     0.09     0.33   0.62 <
   1   1  -8   3     2.60     3.40   0.83 o
   1   1  -7  -3     0.36     0.80   0.58 <
   1   1  -7  -2     1.18     1.12   0.62 <
   1   1  -7  -1    37.62    38.96   1.63 o
   1   1  -7   0  1106.47  1111.42   9.85 o
   1   1  -7   1   136.58   133.25   2.50 o
   1   1  -7   2     2.05     1.12   0.65 <
   1   1  -7   3     2.18     1.63   0.65 <
   1   1  -6  -3     0.94     1.16   0.51 <
   1   1  -6  -2     2.88     2.86   0.62 o
   1   1  -6  -1     3.21     4.27   0.69 o
   1   1  -6   0  8581.11  8385.76  56.02 o
   1   1  -6   1   694.37   696.85   5.07 o
   1   1  -6   2     0.74     1.92   0.54 o
   1   1  -6   3     0.69     1.48   0.62 <
   1   1  -5  -3     2.86     2.75   0.51 o
   1   1  -5  -2     0.83     1.23   0.47 <
   1   1  -5  -1    13.02    14.38   0.87 o
   1   1  -5   0  6190.90  6368.52  42.69 o
   1   1  -5   1   166.13   171.13   2.43 o
   1   1  -5   2     0.01    -0.14   0.40 <
   1   1  -5   3    18.49    19.08   0.94 o
   1   1  -4  -3    55.30    49.03   1.12 o
   1   1  -4  -2     2.57     3.51   0.47 o
   1   1  -4  -1   648.47   704.57   3.98 o
   1   1  -4   0  1957.78  1763.05  13.80 o
   1   1  -4   1   389.20   386.32   2.68 o
   1   1  -4   2     1.38     2.24   0.40 o
   1   1  -4   3     0.35     0.62   0.40 <
   1   1  -3  -3     3.81     2.79   0.62 o
   1   1  -3  -2     2.41     1.81   0.58 o
   1   1  -3  -1   123.16   119.75   3.55 o
   1   1  -3   0  4458.51  4667.46  54.82 o
   1   1  -3   1   331.62   365.83   3.33 o
   1   1  -3   2     0.15     0.54   0.36 <
   1   1  -3   3     1.16     0.33   0.40 <
   1   1  -2  -3     1.51     1.01   0.33 o
   1   1  -2  -2     0.08    -0.33   0.22 <
   1   1  -2  -1     2.57     4.06   0.47 o
   1   1  -2   0   749.17   736.79   7.06 o
   1   1  -2   1    67.46    74.37   1.34 o
   1   1  -2   2     0.69     0.83   0.36 <
   1   1  -2   3    16.27    11.84   0.80 o
   1   1  -1  -3     0.11     0.14   0.22 <
   1   1  -1  -2     0.08     0.04   0.22 <
   1   1  -1  -1     0.24     0.58   0.29 <
   1   1  -1   0   842.65   850.42  10.57 o
   1   1  -1   1    15.83    13.87   0.83 o
   1   1  -1   2     2.06     3.22   0.47 o
   1   1  -1   3     1.94     3.08   0.51 o
   1   1   0  -3     0.09     0.14   0.14 <
   1   1   0  -2     0.02     0.25   0.11 <
   1   1   0  -1     0.83     1.38   0.29 o
   1   1   0   0   207.60   221.31   3.40 o
   1   1   0   1    12.73    15.82   0.83 o
   1   1   0   2     0.74     1.19   0.62 <
   1   1   0   3     0.06     0.62   0.62 <
   1   1   1  -3     0.15    -0.07   0.22 <
   1   1   1  -2     0.13     0.07   0.18 <
   1   1   1  -1     0.32     1.16   0.40 <
   1   1   1   0  1462.04  1499.88  15.68 o
   1   1   1   1    20.33    19.05   1.01 o
   1   1   1   2     0.39     0.11   0.29 <
   1   1   1   3     0.00    -0.33   0.29 <
   1   1   2  -3     6.51     4.85   0.47 o
   1   1   2  -2     0.21    -0.29   0.25 <
   1   1   2  -1    48.21    48.52   1.52 o
   1   1   2   0    69.18    78.03   3.15 o
   1   1   2   1     1.55     2.57   0.54 o
   1   1   2   2     8.64     9.60   0.91 o
   1   1   2   3    35.90    31.54   1.41 o
   1   1   3  -3     0.13    -0.11   0.36 <
   1   1   3  -2     2.65     4.02   0.62 o
   1   1   3  -1    12.21    13.65   0.98 o
   1   1   3   0    15.18     9.09   0.87 o
   1   1   3   1   128.40   131.91   3.08 o
   1   1   3   2     0.83     1.41   0.65 <
   1   1   3   3     2.53     1.23   0.54 <
   1   1   4  -3     7.86     6.05   0.65 o
   1   1   4  -2     5.96     5.58   0.62 o
   1   1   4  -1    32.79    31.79   1.12 o
   1   1   4   0   111.15   116.96   2.14 o
   1   1   4   1    16.98    16.91   1.01 o
   1   1   4   2     3.37     2.93   0.58 o
   1   1   4   3     9.80    10.68   0.91 o
   1   1   5  -3     1.49     1.63   0.51 o
   1   1   5  -2     5.09     6.01   0.65 o
   1   1   5  -1     9.06     9.60   0.80 o
   1   1   5   0 12883.90 12564.40  90.31 o
   1   1   5   1    10.32    10.32   0.91 o
   1   1   5   2     3.88     3.44   0.65 o
   1   1   5   3     2.13     2.97   0.69 o
   1   1   6  -3     4.16     3.37   0.65 o
   1   1   6  -2     2.70     0.83   0.58 <
   1   1   6  -1     1.60     3.19   0.65 o
   1   1   6   0  9494.85  9250.16  62.06 o
   1   1   6   1    89.72    90.67   2.03 o
   1   1   6   2     7.86     7.39   0.83 o
   1   1   6   3     1.08     1.05   0.62 <
   1   1   7  -3     0.04    -0.40   0.54 <
   1   1   7  -2     0.22     0.14   0.62 <
   1   1   7  -1     1.11     0.43   0.62 <
   1   1   7   0     0.34     2.50   0.72 o
   1   1   7   1    16.17    19.81   1.34 o
   1   1   7   2     2.23     2.61   0.80 o
   1   1   7   3    20.31    19.01   1.38 o
   1   1   8  -3     2.46     3.11   0.80 o
   1   1   8  -2     0.60     0.14   0.69 <
   1   1   8  -1     3.34     2.90   0.87 o
   1   1   8   0  3712.27  3650.59  27.34 o
   1   1   8   1   200.83   199.59   3.44 o
   1   1   8   2     1.81     2.53   0.87 <
   1   1   8   3     4.43     6.19   1.38 o
   1   1   9  -3     0.04     0.00   0.94 <
   1   1   9  -2     4.41     3.55   1.16 o
   1   1   9  -1     2.19     3.55   1.16 o
   1   1   9   0  1452.00  1492.20  15.68 o
   1   1   9   1     0.01    -0.62   0.87 <
   1   1   9   2     1.84     0.98   1.05 <
   1   1   9   3     3.14     4.09   1.74 <
   1   1  10  -3     1.83     1.74   1.19 <
   1   1  10  -2     0.01     0.69   1.16 <
   1   1  10  -1     0.28     0.94   1.09 <
   1   1  10   0   257.56   237.61   5.29 o
   1   1  10   1    66.42    71.88   3.33 o
   1   1  10   2     0.05     2.57   1.88 <
   1   1  10   3     0.13    -1.88   1.34 <
   1   1  11  -3     0.00     0.07   1.27 <
   1   1  11  -2     0.07     0.98   1.23 <
   1   1  11  -1     0.07     0.14   1.30 <
   1   1  11   0   916.55   875.48  11.84 o
   1   1  11   1    17.08    19.70   2.61 o
   1   1  11   2     5.98     5.11   2.39 <
   1   1  11   3     0.88     2.53   2.06 <
   1   3 -12  -3     0.06    -0.72   1.92 <
   1   3 -12  -2     0.63     0.69   1.88 <
   1   3 -12  -1    78.05    78.18   5.90 o
   1   3 -11  -3     0.26     1.77   1.27 <
   1   3 -11  -2     0.39     0.29   1.88 <
   1   3 -11  -1    17.02    18.87   3.15 o
   1   3 -11   0  3846.67  3902.03  50.69 o
   1   3 -11   1    44.12    42.73   4.42 o
   1   3 -11   2     4.47     4.60   2.39 <
   1   3 -11   3     0.00     1.27   2.17 <
   1   3 -10  -3     0.06    -1.74   0.91 <
   1   3 -10  -2     2.83     3.48   1.52 <
   1   3 -10  -1    90.99    83.86   4.71 o
   1   3 -10   0  2517.52  2515.34  34.91 o
   1   3 -10   1    83.84    89.29   4.89 o
   1   3 -10   2     1.12     1.96   1.85 <
   1   3 -10   3     1.51     3.62   1.99 <
   1   3  -9  -3     1.67     1.16   0.91 <
   1   3  -9  -2     0.10     0.87   0.91 <
   1   3  -9  -1    66.93    61.77   4.31 o
   1   3  -9   0   716.09   683.60  13.43 o
   1   3  -9   1     5.17     8.07   2.10 o
   1   3  -9   2     0.42     1.23   1.63 <
   1   3  -9   3     0.79    -2.10   1.41 <
   1   3  -8  -3     1.37     1.09   0.69 <
   1   3  -8  -2     0.07     0.40   0.62 <
   1   3  -8  -1   118.56   117.21   2.64 o
   1   3  -8   0   126.19   130.64   3.80 o
   1   3  -8   1     2.43     1.70   1.12 <
   1   3  -8   2     0.64     1.45   1.41 <
   1   3  -8   3     2.98     4.85   1.74 <
   1   3  -7  -3    24.71    21.44   1.34 o
   1   3  -7  -2     5.17     3.48   0.72 o
   1   3  -7  -1     2.70     2.75   0.72 o
   1   3  -7   0  1565.56  1646.89  19.95 o
   1   3  -7   1     7.67     8.33   1.45 o
   1   3  -7   2     0.39     1.27   1.09 <
   1   3  -7   3     3.34     3.80   1.56 <
   1   3  -6  -3    37.06    39.90   1.41 o
   1   3  -6  -2     0.17    -0.62   0.47 <
   1   3  -6  -1     0.38     0.54   0.62 <
   1   3  -6   0  3331.39  3465.88  30.24 o
   1   3  -6   1    51.94    52.50   1.77 o
   1   3  -6   2     1.22     0.80   0.62 <
   1   3  -6   3     0.83     1.01   0.72 <
   1   3  -5  -3    17.48    15.32   0.98 o
   1   3  -5  -2     0.91     1.77   0.54 o
   1   3  -5  -1    43.40    43.38   1.34 o
   1   3  -5   0  9046.23  9092.61  66.19 o
   1   3  -5   1   276.73   268.42   3.66 o
   1   3  -5   2     0.01     0.40   0.62 <
   1   3  -5   3     1.25     0.69   0.76 <
   1   3  -4  -3    21.99    18.54   0.80 o
   1   3  -4  -2     3.54     4.56   0.58 o
   1   3  -4  -1     0.26     0.65   0.40 <
   1   3  -4   0 14146.40 13866.90  95.99 o
   1   3  -4   1   347.18   343.59   3.19 o
   1   3  -4   2     0.02     0.62   0.51 <
   1   3  -4   3    12.60    12.24   1.09 o
   1   3  -3  -3    20.31    16.48   0.87 o
   1   3  -3  -2     0.95     1.01   0.36 <
   1   3  -3  -1    35.15    33.20   1.19 o
   1   3  -3   0  4799.73  4747.27  32.12 o
   1   3  -3   1   325.30   335.30   2.72 o
   1   3  -3   2     1.08     1.27   0.43 <
   1   3  -3   3     0.45     0.18   0.76 <
   1   3  -2  -3     3.78     1.67   0.40 o
   1   3  -2  -2     1.98     2.68   0.51 o
   1   3  -2  -1   456.22   469.10   3.73 o
   1   3  -2   0  2211.58  2321.11  21.62 o
   1   3  -2   1     3.39     3.04   0.54 o
   1   3  -2   2     0.96     0.83   0.72 <
   1   3  -2   3     0.46     0.25   1.16 <
   1   3  -1  -3     1.90     2.43   0.36 o
   1   3  -1  -2     0.27     0.43   0.36 <
   1   3  -1  -1   222.59   240.21   2.75 o
   1   3  -1   0  8954.80  9549.14  93.67 o
   1   3  -1   1   529.74   548.14   4.49 o
   1   3  -1   2     3.06     4.45   1.23 o
   1   3  -1   3    44.16    43.71   1.77 o
   1   3   0  -3     4.73     3.48   0.65 o
   1   3   0  -2     0.10    -0.11   0.58 <
   1   3   0  -1    23.84    27.48   0.98 o
   1   3   0   0  2439.34  2722.60  33.60 o
   1   3   0   1    45.75    48.81   1.45 o
   1   3   0   2     0.46     0.43   0.91 <
   1   3   0   3     9.04     7.68   1.19 o
   1   3   1  -3     1.17     1.38   0.51 <
   1   3   1  -2     1.94     2.57   0.40 o
   1   3   1  -1   248.03   276.46   2.72 o
   1   3   1   0  6287.87  6563.04  50.95 o
   1   3   1   1   473.61   478.26   3.80 o
   1   3   1   2     6.16    10.32   1.05 o
   1   3   1   3    62.48    61.95   1.92 o
   1   3   2  -3     4.88     4.09   0.69 o
   1   3   2  -2     0.88     2.53   0.62 o
   1   3   2  -1   347.32   350.04   3.37 o
   1   3   2   0  1465.28  1512.30  13.98 o
   1   3   2   1    64.04    65.25   2.28 o
   1   3   2   2     0.18    -0.11   0.51 <
   1   3   2   3     0.05     0.43   0.69 <
   1   3   3  -3     6.93     3.77   0.80 o
   1   3   3  -2     0.43     0.98   0.54 <
   1   3   3  -1    29.76    28.21   1.59 o
   1   3   3   0   435.91   529.28   6.16 o
   1   3   3   1   105.92   105.19   2.21 o
   1   3   3   2     0.32     0.33   0.54 <
   1   3   3   3     0.84     3.30   1.01 o
   1   3   4  -3     4.42     3.04   0.54 o
   1   3   4  -2     2.34     2.03   0.51 o
   1   3   4  -1   165.60   174.75   3.19 o
   1   3   4   0  1211.36  1203.83  14.88 o
   1   3   4   1     4.16     2.90   0.83 o
   1   3   4   2     7.65     4.71   1.05 o
   1   3   4   3     5.19     4.74   1.12 o
   1   3   5  -3     1.85     2.24   0.58 o
   1   3   5  -2     0.31     1.05   0.58 <
   1   3   5  -1    10.43    10.83   1.01 o
   1   3   5   0  4054.96  3927.73  47.22 o
   1   3   5   1    74.00    76.95   3.44 o
   1   3   5   2     2.68     1.38   1.05 <
   1   3   5   3     4.81     5.47   1.23 o
   1   3   6  -3    11.00    12.60   1.05 o
   1   3   6  -2     4.06     5.47   0.83 o
   1   3   6  -1    37.95    40.05   2.21 o
   1   3   6   0  1790.75  1851.07  25.64 o
   1   3   6   1    24.36    23.75   2.53 o
   1   3   6   2     1.49     0.98   1.12 <
   1   3   6   3    21.53    16.84   2.35 o
   1   3   7  -3     5.54     5.76   0.91 o
   1   3   7  -2     1.56     2.61   0.76 o
   1   3   7  -1    25.55    21.76   1.85 o
   1   3   7   0  9218.69  9070.81  77.05 o
   1   3   7   1   105.13   105.55   3.26 o
   1   3   7   2    11.10    10.90   2.17 o
   1   3   7   3     7.79     6.74   1.88 o
   1   3   8  -3     9.01     7.82   1.09 o
   1   3   8  -2     0.29     0.87   0.80 <
   1   3   8  -1    75.45    76.55   3.30 o
   1   3   8   0   736.72   783.87  14.59 o
   1   3   8   1     0.38    -0.54   1.27 <
   1   3   8   2     3.56     5.03   1.88 <
   1   3   8   3     5.60     2.35   1.74 <
   1   3   9  -3     0.87    -0.98   0.83 <
   1   3   9  -2     1.82     4.31   1.77 <
   1   3   9  -1    34.69    33.82   3.55 o
   1   3   9   0    22.64    35.63   3.66 o
   1   3   9   1     1.58     0.87   1.59 <
   1   3   9   2     0.10    -1.74   1.38 <
   1   3   9   3     1.72    -1.52   1.63 <
   1   3  10  -3     4.07     3.33   1.27 <
   1   3  10  -2     1.17    -0.22   1.74 <
   1   3  10  -1    35.93    31.61   3.77 o
   1   3  10   0   184.38   222.62   7.93 o
   1   3  10   1     0.01     0.80   1.88 <
   1   3  10   2     4.04     5.21   2.28 <
   1   3  10   3     4.93     3.62   2.17 <
   1   3  11  -3     0.77    -0.04   1.92 <
   1   3  11  -2     1.74     0.07   1.88 <
   1   3  11  -1    43.01    43.67   4.42 o
   1   3  11   0    62.72    54.10   5.14 o
   1   5 -11  -3     1.22    -1.27   1.92 <
   1   5 -11  -2     1.02     0.87   2.17 <
   1   5 -10  -3     6.65    12.42   2.64 o
   1   5 -10  -2     1.01     1.88   1.96 <
   1   5 -10  -1    16.62    16.22   2.86 o
   1   5 -10   0  1396.38  1413.44  23.57 o
   1   5 -10   1    63.61    61.23   5.18 o
   1   5  -9  -3     2.36     2.53   1.74 <
   1   5  -9  -2     1.55     2.75   1.67 <
   1   5  -9  -1    16.42    13.58   2.64 o
   1   5  -9   0   258.63   267.48   8.26 o
   1   5  -9   1   114.46   113.52   5.43 o
   1   5  -9   2     1.42     2.61   3.87 <
   1   5  -9   3     0.70     1.59   4.31 <
   1   5  -8  -3     0.03     0.43   1.41 <
   1   5  -8  -2     0.60     0.69   1.45 <
   1   5  -8  -1   126.88   123.69   5.07 o
   1   5  -8   0   367.56   338.42   8.84 o
   1   5  -8   1    27.14    30.09   3.33 o
   1   5  -8   2     3.48     3.77   3.58 <
   1   5  -7  -3     0.48     0.33   0.98 <
   1   5  -7  -2     0.55     0.40   1.05 <
   1   5  -7  -1    27.68    27.41   2.86 o
   1   5  -7   0   344.60   332.77   8.29 o
   1   5  -7   1   108.61   106.24   4.63 o
   1   5  -7   2     0.04    -0.54   2.43 <
   1   5  -7   3     1.67     4.42   2.43 <
   1   5  -6  -3     1.33     0.72   0.62 <
   1   5  -6  -2     0.18    -0.22   0.65 <
   1   5  -6  -1    35.16    36.50   1.96 o
   1   5  -6   0  5218.57  5239.57  44.07 o
   1   5  -6   1    20.09    17.67   1.88 o
   1   5  -6   2     0.01     5.79   2.72 <
   1   5  -6   3     0.14    -3.04   2.72 <
   1   5  -5  -3    17.95    18.32   1.34 o
   1   5  -5  -2     1.28     0.22   0.76 <
   1   5  -5  -1    13.75    14.19   1.27 o
   1   5  -5   0  2443.78  2511.47  22.88 o
   1   5  -5   1    42.81    44.79   2.24 o
   1   5  -5   2     0.31     0.51   3.08 <
   1   5  -5   3     0.35    -0.29   3.26 <
   1   5  -4  -3    25.64    23.61   1.27 o
   1   5  -4  -2     4.81     3.73   0.76 o
   1   5  -4  -1    52.46    49.82   1.70 o
   1   5  -4   0   258.27   278.67   4.20 o
   1   5  -4   1    14.40    11.51   1.59 o
   1   5  -4   2     1.49     3.58   1.81 <
   1   5  -4   3     0.07    -0.36   2.90 <
   1   5  -3  -3    22.30    18.32   0.94 o
   1   5  -3  -2     0.04     0.65   0.80 <
   1   5  -3  -1   171.61   174.35   2.53 o
   1   5  -3   0   419.31   422.78   6.01 o
   1   5  -3   1   125.61   136.44   3.37 o
   1   5  -3   2     0.52     1.12   2.21 <
   1   5  -3   3    11.05    11.88   2.14 o
   1   5  -2  -3     0.15    -0.11   0.69 <
   1   5  -2  -2     0.70     0.72   1.16 <
   1   5  -2  -1     0.77     0.00   0.65 <
   1   5  -2   0  5937.93  5654.46  56.38 o
   1   5  -2   1    46.50    45.15   2.21 o
   1   5  -2   2     0.62     1.56   2.17 <
   1   5  -2   3    27.50    31.94   2.64 o
   1   5  -1  -3    35.63    33.67   1.52 o
   1   5  -1  -2     0.22     2.46   1.63 <
   1   5  -1  -1   356.01   349.68   4.24 o
   1   5  -1   0   702.02   729.04   8.65 o
   1   5  -1   1   221.52   227.40   3.80 o
   1   5  -1   2     0.91     2.24   2.21 <
   1   5  -1   3     1.63     3.01   2.06 <
   1   5   0  -3     2.58     2.68   0.94 <
   1   5   0  -2     4.18     5.03   1.19 o
   1   5   0  -1    78.43    74.01   2.06 o
   1   5   0   0   453.96   483.00   6.48 o
   1   5   0   1     1.35     0.94   0.69 <
   1   5   0   2     2.83     5.03   2.14 <
   1   5   0   3     7.43    12.49   2.32 o
   1   5   1  -3    81.99    77.81   1.70 o
   1   5   1  -2     0.00     4.96   1.52 o
   1   5   1  -1    93.43    86.65   2.17 o
   1   5   1   0   978.09   995.51  12.42 o
   1   5   1   1    33.39    35.59   2.06 o
   1   5   1   2     0.12    -0.29   1.77 <
   1   5   1   3     0.92     0.00   1.88 <
   1   5   2  -3     0.01    -0.18   0.51 <
   1   5   2  -2     0.14     0.07   0.65 <
   1   5   2  -1    46.56    50.40   1.63 o
   1   5   2   0   660.05   718.00   8.40 o
   1   5   2   1   115.72   111.27   2.93 o
   1   5   2   2     0.21     0.18   1.59 <
   1   5   2   3     3.27     2.32   1.96 <
   1   5   3  -3     4.68     3.19   0.72 o
   1   5   3  -2     0.43     0.25   0.98 <
   1   5   3  -1     1.89     1.09   0.65 <
   1   5   3   0   564.70   572.69   7.50 o
   1   5   3   1   165.16   162.51   4.24 o
   1   5   3   2     6.26     5.29   2.86 <
   1   5   3   3     9.05     9.45   2.86 o
   1   5   4  -3    11.29    11.41   1.38 o
   1   5   4  -2     0.01    -0.18   0.76 <
   1   5   4  -1    60.39    63.48   2.90 o
   1   5   4   0  1768.81  1737.16  21.54 o
   1   5   4   1    20.03    20.24   2.24 o
   1   5   4   2     0.68     0.62   3.15 <
   1   5   4   3     2.09     3.04   3.26 <
   1   5   5  -3     6.77     8.62   1.63 o
   1   5   5  -2     2.24     0.98   0.83 <
   1   5   5  -1     2.88     1.99   1.12 <
   1   5   5   0  1591.32  1571.82  20.24 o
   1   5   5   1   210.40   205.60   4.78 o
   1   5   5   2     1.34     1.63   2.28 <
   1   5   5   3     1.39     3.44   2.68 <
   1   5   6  -3     8.70    10.79   1.92 o
   1   5   6  -2     0.09     0.04   1.19 <
   1   5   6  -1   147.55   161.35   7.39 o
   1   5   6   0  1284.40  1307.13  19.84 o
   1   5   6   1    14.16    17.45   2.39 o
   1   5   6   2     8.01     2.14   3.22 <
   1   5   6   3     7.80    10.86   4.96 <
   1   5   7  -3     3.86     3.30   1.59 <
   1   5   7  -2     3.06     3.58   1.48 <
   1   5   7  -1    18.22    17.02   2.57 o
   1   5   7   0  1355.13  1406.96  21.80 o
   1   5   7   1    83.69    81.15   4.42 o
   1   5   7   2     0.10    -0.65   3.51 <
   1   5   7   3     0.54   -11.99   3.51 <
   1   5   8  -3     1.52    -0.33   1.41 <
   1   5   8  -2     2.41     4.78   2.03 <
   1   5   8  -1   155.43   159.32   6.08 o
   1   5   8   0  3368.41  3306.01  43.09 o
   1   5   8   1   110.52   107.43   5.29 o
   1   5   8   2     0.33    -2.32   3.80 <
   1   5   8   3     0.15    -2.14   3.95 <
   1   5   9  -3     0.00    -0.65   1.45 <
   1   5   9  -2     0.42    -0.65   1.52 <
   1   5   9  -1     2.14     2.24   1.92 <
   1   5   9   0     3.22     3.37   2.14 <
   1   5   9   1    29.08    27.66   3.66 o
   1   5  10  -3     0.20     0.69   1.85 <
   1   5  10  -2     0.58    -0.72   1.77 <
   1   5  10  -1   113.43   103.12   5.61 o
   1   7  -9  -3     3.57     1.63   3.87 <
   1   7  -9  -2     4.66     6.70   4.31 <
   1   7  -8  -3     5.00     1.27   3.58 <
   1   7  -7  -3     4.51     4.20   2.46 <
   1   7  -7  -2     1.99     0.72   2.43 <
   1   7  -7  -1     0.25     0.25   1.16 <
   1   7  -7   0   225.08   233.26   7.46 o
   1   7  -7   1   197.52   193.18   6.19 o
   1   7  -6  -3     1.01    -2.43   2.72 <
   1   7  -6  -2     0.20    -3.04   2.72 <
   1   7  -6  -1     0.02    -0.43   1.41 <
   1   7  -6   0   210.54   203.75   8.33 o
   1   7  -6   1    16.96    17.60   3.19 o
   1   7  -6   2     0.03     0.25   3.55 <
   1   7  -5  -3     1.68     1.92   3.08 <
   1   7  -5  -2     0.08     2.46   3.26 <
   1   7  -5  -1    12.12     9.45   2.43 o
   1   7  -5   0  3594.98  3565.24  66.37 o
   1   7  -5   1    61.62    74.34   5.65 o
   1   7  -5   2     4.49     1.01   4.35 <
   1   7  -5   3     0.04    12.28   5.61 <
   1   7  -4  -3     0.00    -2.57   1.77 <
   1   7  -4  -2     1.42     5.94   2.90 <
   1   7  -4  -1     5.74     4.38   1.63 <
   1   7  -4   0    36.39    42.58   3.73 o
   1   7  -4   1    25.35    31.25   3.40 o
   1   7  -4   2     0.37    -0.62   3.33 <
   1   7  -4   3     1.43    -1.09   3.62 <
   1   7  -3  -3    17.05    22.96   2.21 o
   1   7  -3  -2     2.14     1.77   2.14 <
   1   7  -3  -1    30.20    33.20   2.28 o
   1   7  -3   0  1377.20  1373.58  17.09 o
   1   7  -3   1   141.64   133.18   3.87 o
   1   7  -3   2     0.01     5.36   3.44 <
   1   7  -3   3     1.44     1.27   3.55 <
   1   7  -2  -3    12.54    14.30   2.17 o
   1   7  -2  -2     0.78     1.74   2.64 <
   1   7  -2  -1   372.70   368.29   6.05 o
   1   7  -2   0   161.30   162.26   4.56 o
   1   7  -2   1     5.91     3.95   1.34 <
   1   7  -2   2     1.21     1.99   2.46 <
   1   7  -2   3     0.04    -0.87   2.53 <
   1   7  -1  -3    12.29    17.74   2.21 o
   1   7  -1  -2     0.13     1.01   2.06 <
   1   7  -1  -1    10.50    10.65   1.56 o
   1   7  -1   0    69.85    78.07   3.26 o
   1   7  -1   1    35.05    35.30   2.61 o
   1   7  -1   2     0.39     3.48   2.90 <
   1   7  -1   3     0.87     0.07   2.93 <
   1   7   0  -3     8.59    10.46   2.14 o
   1   7   0  -2     0.36     3.84   2.32 <
   1   7   0  -1    18.85    19.95   1.92 o
   1   7   0   0   981.32   959.05  13.40 o
   1   7   0   1    29.25    35.23   2.57 o
   1   7   0   2     1.54    -0.33   2.39 <
   1   7   0   3     0.91     1.12   2.57 <
   1   7   1  -3     1.20     2.72   1.77 <
   1   7   1  -2     0.68    -0.40   1.88 <
   1   7   1  -1    22.62    23.68   2.06 o
   1   7   1   0     0.10     4.60   1.30 o
   1   7   1   1    69.44    71.98   3.11 o
   1   7   1   2     0.03     0.51   2.35 <
   1   7   1   3     2.72     3.48   2.57 <
   1   7   2  -3    13.50    14.95   1.70 o
   1   7   2  -2     2.96     2.82   1.96 <
   1   7   2  -1     0.07     1.30   0.94 <
   1   7   2   0   141.18   134.81   3.95 o
   1   7   2   1    18.36    18.94   2.82 o
   1   7   2   2     1.53     2.43   3.77 <
   1   7   2   3    14.32    22.38   4.24 o
   1   7   3  -3    12.85    13.80   2.86 o
   1   7   3  -2     0.00     0.47   2.86 <
   1   7   3  -1     0.04    -0.36   1.19 <
   1   7   3   0   630.92   645.76  13.14 o
   1   7   3   1   400.91   392.95   8.87 o
   1   7   3   2     0.00     0.07   4.20 <
   1   7   3   3     0.10     1.23   3.73 <
   1   7   4  -3     6.76     6.77   3.15 <
   1   7   4  -2     3.81     1.12   3.26 <
   1   7   4  -1     1.82     0.36   1.52 <
   1   7   4   0   767.83   757.36  19.55 o
   1   7   4   1    11.38     6.52   2.53 <
   1   7   4   2     2.74     0.29   4.38 <
   1   7   4   3     0.11   -61.01   4.13 <
   1   7   5  -3     7.04    11.15   2.28 o
   1   7   5  -2     1.17     1.45   2.68 <
   1   7   5  -1     5.87     8.55   2.14 o
   1   7   5   0  1179.82  1193.90  25.71 o
   1   7   5   1     8.10     6.59   2.17 o
   1   7   5   2     0.40     0.94   3.40 <
   1   7   6  -3     3.86     6.66   3.22 <
   1   7   6  -2     0.01     5.40   5.00 <
   1   7   6   0   574.19   580.98  13.90 o
   1   7   7  -3     6.18     6.37   3.51 <
   1   7   7  -2     0.11     7.06   3.51 <
   1   7   8  -3     1.08    -2.32   3.80 <
   1   7   8  -2     0.02    -2.21   3.95 <
   1   7   8  -1     5.36     3.73   2.14 <
   1   7   9  -3     1.63     1.05   2.03 <
   1   9  -6  -3     1.40     1.92   3.55 <
   1   9  -5  -3     1.80     0.18   4.35 <
   1   9  -5  -2     2.67   -12.67   5.61 <
   1   9  -4  -3     0.00    -0.62   3.33 <
   1   9  -4  -2     0.55    -1.09   3.62 <
   1   9  -4  -1    13.99    19.63   3.11 o
   1   9  -3  -3     4.58     0.18   3.44 <
   1   9  -3  -2     0.72     3.19   3.55 <
   1   9  -3  -1     0.82     0.69   1.81 <
   1   9  -2  -3     0.43    -0.54   2.46 <
   1   9  -2  -2     1.71    -0.87   2.53 <
   1   9  -2  -1    11.92    13.29   1.96 o
   1   9  -1  -3     0.04    -1.92   2.90 <
   1   9  -1  -2     0.01     0.22   2.93 <
   1   9  -1  -1   135.36   140.89   5.25 o
   1   9  -1   0    25.34    29.29   3.26 o
   1   9   0  -3     0.19    -0.29   2.39 <
   1   9   0  -2     0.03    -1.27   2.57 <
   1   9   0  -1    10.99    10.97   1.88 o
   1   9   0   0   101.58    93.20   4.63 o
   1   9   1  -3     0.27     0.51   2.35 <
   1   9   1  -2     0.01     0.40   2.57 <
   1   9   1  -1    91.52    89.55   3.66 o
   1   9   1   0   133.41   152.99   9.67 o
   1   9   2  -3    12.64    13.58   3.77 o
   1   9   2  -2     0.61     2.75   4.24 <
   1   9   2  -1    24.25    23.75   3.30 o
   1   9   3  -3    24.88    36.50   4.20 o
   1   9   3  -2     0.50     0.36   3.73 <
   1   9   3  -1   159.74   142.96   6.12 o
   1   9   4  -3     0.52     0.33   4.38 <
   1   9   4  -2     4.51    55.94   4.13 o
   1   9   5  -3     0.22     1.05   3.40 <
   1   9   5  -2     1.46     1.27   2.06 <
   2   0 -12   0  1219.09  1214.54  20.75 o
   2   0 -12   1     9.28     6.63   1.67 o
   2   0 -12   2     4.77     4.96   1.56 o
   2   0 -12   3     1.07     0.22   1.27 <
   2   0 -11   1   129.56   138.32   3.95 o
   2   0 -11   2     0.48     2.64   1.23 <
   2   0 -11   3     0.62    -1.05   1.09 <
   2   0 -10   0   374.34   380.53   9.16 o
   2   0 -10   1     0.08    -0.43   0.94 <
   2   0 -10   2     2.95     1.45   1.01 <
   2   0 -10   3     0.86     0.11   1.01 <
   2   0  -9   1     8.15     6.26   1.05 o
   2   0  -9   2     0.26     1.63   0.80 <
   2   0  -9   3     0.31     0.04   0.72 <
   2   0  -8   0  6594.69  6322.86  61.95 o
   2   0  -8   1    43.45    42.40   1.88 o
   2   0  -8   2     5.47    10.28   1.09 o
   2   0  -8   3     3.54     5.07   0.87 o
   2   0  -7   1     9.62     9.23   0.94 o
   2   0  -7   2     6.62     4.53   0.76 o
   2   0  -7   3    55.12    51.09   1.63 o
   2   0  -6   0  5459.85  5721.09  55.36 o
   2   0  -6   1    71.71    69.92   1.63 o
   2   0  -6   2     9.31    10.17   0.87 o
   2   0  -6   3     6.46     4.16   0.65 o
   2   0  -5   1    82.19    82.74   1.56 o
   2   0  -5   2     3.26     4.27   0.58 o
   2   0  -5   3    12.95    12.85   0.91 o
   2   0  -4   0  8447.73  8001.43  74.27 o
   2   0  -4   1   615.83   643.73   3.73 o
   2   0  -4   2     0.11     0.83   0.33 <
   2   0  -4   3    30.44    27.45   0.87 o
   2   0  -3   1     6.85     9.02   0.58 o
   2   0  -3   2     1.48     0.87   0.33 <
   2   0  -3   3    30.04    22.56   0.83 o
   2   0  -2   0   229.09   292.65   6.01 o
   2   0  -2   1    44.35    47.04   1.01 o
   2   0  -2   2     1.06     0.54   0.33 <
   2   0  -2   3    15.62    13.76   0.69 o
   2   0  -1   1     0.86     0.87   0.18 o
   2   0  -1   2     0.00     0.22   0.22 <
   2   0  -1   3     5.44     4.82   0.43 o
   2   0   0   0   764.59   827.61   9.99 o
   2   0   0   1    61.30    66.23   0.80 o
   2   0   0   2     0.34     0.65   0.33 <
   2   0   0   3    10.36     8.62   0.54 o
   2   0   1   1     5.70     5.18   0.47 o
   2   0   1   2     0.23     0.43   0.40 <
   2   0   1   3     0.14     0.51   0.43 <
   2   0   2   0 66128.80 36209.60 581.82 o
   2   0   2   1     9.01    10.65   0.98 o
   2   0   2   2     0.12     0.87   0.43 <
   2   0   2   3     2.85     0.98   0.62 <
   2   0   3   1   261.21   279.32   2.93 o
   2   0   3   2    11.01    15.28   0.94 o
   2   0   3   3    33.09    26.00   1.30 o
   2   0   4   0    69.65    86.90   2.82 o
   2   0   4   1   261.06   265.24   3.22 o
   2   0   4   2     0.07     1.30   0.47 <
   2   0   4   3     0.72     0.07   0.43 <
   2   0   5   1   201.21   199.95   2.93 o
   2   0   5   2     0.70     0.80   0.51 <
   2   0   5   3     2.60     2.57   0.62 o
   2   0   6   0   382.73   345.88   6.34 o
   2   0   6   1    24.31    23.75   1.38 o
   2   0   6   2     2.48     2.03   0.69 <
   2   0   6   3     6.92     6.26   0.87 o
   2   0   7   1    27.76    27.08   1.59 o
   2   0   7   2     0.03     0.43   0.69 <
   2   0   7   3     2.15     2.61   0.80 o
   2   0   8   0  2524.72  2623.79  29.47 o
   2   0   8   1     4.41     3.58   0.94 o
   2   0   8   2     1.44     0.04   0.76 <
   2   0   8   3     0.13    -0.14   0.76 <
   2   0   9   1    22.50    24.51   2.06 o
   2   0   9   2     0.66     1.88   1.12 <
   2   0   9   3    13.60    15.39   1.74 o
   2   0  10   0   835.12   984.94  17.60 o
   2   0  10   1    38.10    36.46   2.64 o
   2   0  10   2     2.79     3.30   1.38 <
   2   0  10   3     0.83     1.34   1.23 <
   2   0  11   1   124.96   124.24   4.20 o
   2   0  11   2     3.09     4.42   1.63 <
   2   0  11   3     1.31     0.43   2.03 <
   2   2 -12  -3     0.16     0.65   1.30 <
   2   2 -12  -2     7.81     9.05   1.77 o
   2   2 -12  -1    42.74    45.95   3.08 o
   2   2 -12   0  2230.22  2250.72  23.25 o
   2   2 -12   1    31.39    38.09   4.24 o
   2   2 -12   2     1.59     1.88   2.24 <
   2   2 -12   3     5.04     1.27   2.24 <
   2   2 -11  -3     9.72    14.70   1.88 o
   2   2 -11  -2     4.71     1.05   1.19 <
   2   2 -11  -1     0.05     0.33   1.19 <
   2   2 -11   0  1190.83  1197.24  14.09 o
   2   2 -11   1     3.12     3.91   2.10 <
   2   2 -11   2     8.55     5.11   2.21 <
   2   2 -11   3     0.54    -1.27   1.81 <
   2   2 -10  -3     0.92     0.94   0.98 <
   2   2 -10  -2     1.31    -0.36   0.94 <
   2   2 -10  -1    63.90    61.38   2.90 o
   2   2 -10   0   573.73   567.62   8.29 o
   2   2 -10   1    61.69    63.62   3.04 o
   2   2 -10   2     5.75     7.57   2.24 o
   2   2 -10   3     5.74     5.87   2.24 <
   2   2  -9  -3     2.57     1.27   0.76 <
   2   2  -9  -2     4.78     4.56   0.98 o
   2   2  -9  -1     2.58     2.72   0.87 o
   2   2  -9   0  1188.55  1171.17  12.78 o
   2   2  -9   1    12.35    11.48   1.45 o
   2   2  -9   2     6.03     4.74   1.85 <
   2   2  -9   3     0.11    -0.51   1.34 <
   2   2  -8  -3     4.70     3.30   0.80 o
   2   2  -8  -2     9.17     7.82   0.98 o
   2   2  -8  -1   213.96   211.39   3.33 o
   2   2  -8   0    52.38    68.04   2.06 o
   2   2  -8   1     0.09    -0.14   0.65 <
   2   2  -8   2     0.00    -0.33   0.76 <
   2   2  -8   3     6.71     5.65   1.48 o
   2   2  -7  -3     0.01    -0.33   0.51 <
   2   2  -7  -2     2.68     2.64   0.65 o
   2   2  -7  -1   789.89   770.14   5.68 o
   2   2  -7   0    45.79    48.12   1.70 o
   2   2  -7   1    13.30    14.92   1.41 o
   2   2  -7   2     0.04     0.40   0.72 <
   2   2  -7   3     0.01     1.27   1.01 <
   2   2  -6  -3    11.43    11.62   0.87 o
   2   2  -6  -2     0.10     0.91   0.51 <
   2   2  -6  -1    33.11    31.47   1.48 o
   2   2  -6   0  8143.82  8011.64  57.65 o
   2   2  -6   1    30.60    32.59   1.77 o
   2   2  -6   2     3.24     2.50   0.65 o
   2   2  -6   3    20.69    20.20   1.27 o
   2   2  -5  -3     6.02     6.81   0.65 o
   2   2  -5  -2     2.03     1.88   0.51 o
   2   2  -5  -1   205.14   203.21   2.21 o
   2   2  -5   0  5898.69  5969.31  44.07 o
   2   2  -5   1    61.61    59.09   1.48 o
   2   2  -5   2     7.01     9.12   0.83 o
   2   2  -5   3     4.50     3.26   0.62 o
   2   2  -4  -3    48.76    41.24   0.98 o
   2   2  -4  -2    12.79    11.77   0.69 o
   2   2  -4  -1   223.07   221.13   2.43 o
   2   2  -4   0  4485.36  4793.83  33.82 o
   2   2  -4   1    40.21    38.78   1.09 o
   2   2  -4   2     9.59     9.38   0.72 o
   2   2  -4   3    53.87    51.60   1.30 o
   2   2  -3  -3     3.07     1.30   0.33 o
   2   2  -3  -2     0.00     0.40   0.33 <
   2   2  -3  -1   248.27   272.33   2.43 o
   2   2  -3   0  1213.50  1665.68  14.99 o
   2   2  -3   1    13.12    12.24   0.69 o
   2   2  -3   2     0.26     0.76   0.54 <
   2   2  -3   3    10.49    10.79   0.83 o
   2   2  -2  -3     6.83     4.20   0.43 o
   2   2  -2  -2     0.33     0.43   0.33 <
   2   2  -2  -1   194.17   202.99   2.17 o
   2   2  -2   0  1496.36  1437.92  15.03 o
   2   2  -2   1   164.94   179.89   2.43 o
   2   2  -2   2     0.06     0.07   0.40 <
   2   2  -2   3     4.98     3.33   0.65 o
   2   2  -1  -3     0.18     0.36   0.18 <
   2   2  -1  -2     0.08    -0.07   0.25 <
   2   2  -1  -1    65.03    64.74   1.19 o
   2   2  -1   0   210.01   302.13   3.37 o
   2   2  -1   1    91.46    97.69   1.96 o
   2   2  -1   2     8.34     8.29   1.01 o
   2   2  -1   3     8.77     9.81   0.94 o
   2   2   0  -3     4.08     2.61   0.36 o
   2   2   0  -2     0.00     1.01   0.43 <
   2   2   0  -1   123.44   125.54   1.99 o
   2   2   0   0  3274.50  3268.03  31.94 o
   2   2   0   1     4.74     4.56   0.62 o
   2   2   0   2     1.07     1.45   0.80 <
   2   2   0   3     5.88     6.52   0.72 o
   2   2   1  -3     0.30     0.36   0.33 <
   2   2   1  -2     0.92     0.04   0.36 <
   2   2   1  -1    10.58    11.95   1.01 o
   2   2   1   0  6895.44  6072.25  59.60 o
   2   2   1   1    25.41    28.68   1.05 o
   2   2   1   2     4.92     6.63   0.51 o
   2   2   1   3    43.42    44.43   1.16 o
   2   2   2  -3     4.42     4.53   0.58 o
   2   2   2  -2     0.48     0.18   0.47 <
   2   2   2  -1     4.29     5.03   0.83 o
   2   2   2   0  4321.54  4733.94  47.47 o
   2   2   2   1   496.21   486.44   5.25 o
   2   2   2   2     0.28     1.27   0.47 <
   2   2   2   3    13.98     9.85   0.91 o
   2   2   3  -3    32.97    32.41   1.09 o
   2   2   3  -2     0.00     1.27   0.51 <
   2   2   3  -1   115.71   112.97   3.08 o
   2   2   3   0 10031.90  9812.02 108.19 o
   2   2   3   1    32.29    27.12   1.48 o
   2   2   3   2     5.16     4.63   0.91 o
   2   2   3   3    16.40    13.69   1.34 o
   2   2   4  -3    20.24    16.87   1.09 o
   2   2   4  -2    17.42    14.95   0.98 o
   2   2   4  -1    20.76    21.87   1.23 o
   2   2   4   0   755.93   728.10   7.24 o
   2   2   4   1    74.32    76.66   1.88 o
   2   2   4   2     4.44     5.76   1.30 o
   2   2   4   3     3.69     3.62   1.16 o
   2   2   5  -3    14.58    14.05   1.09 o
   2   2   5  -2     1.70     0.91   0.54 <
   2   2   5  -1    35.72    36.10   1.56 o
   2   2   5   0   544.12   552.70   6.26 o
   2   2   5   1    24.02    24.73   1.41 o
   2   2   5   2     0.03     0.65   0.98 <
   2   2   5   3     0.00     1.77   1.12 <
   2   2   6  -3     2.82     2.79   0.69 o
   2   2   6  -2     1.23     0.43   0.58 <
   2   2   6  -1   109.13   112.94   2.53 o
   2   2   6   0   343.60   318.14   4.71 o
   2   2   6   1     2.76     3.48   1.09 o
   2   2   6   2     0.03     0.54   0.87 <
   2   2   6   3     5.56     5.03   1.27 o
   2   2   7  -3     4.49     3.33   0.76 o
   2   2   7  -2     7.59     5.97   0.91 o
   2   2   7  -1    45.60    44.28   1.85 o
   2   2   7   0  1265.87  1315.71  11.73 o
   2   2   7   1    36.62    40.30   2.46 o
   2   2   7   2     0.93    -0.25   0.87 <
   2   2   7   3     2.72     2.21   1.19 <
   2   2   8  -3     0.97     1.48   0.83 <
   2   2   8  -2     0.41    -0.18   0.69 <
   2   2   8  -1     0.01     0.69   0.87 <
   2   2   8   0   526.69   512.08   9.05 o
   2   2   8   1   145.76   151.46   4.53 o
   2   2   8   2     0.39     2.39   1.56 <
   2   2   8   3     0.48    -1.01   1.38 <
   2   2   9  -3     0.02     1.12   1.09 <
   2   2   9  -2     0.13     0.11   1.05 <
   2   2   9  -1   287.32   286.13   5.25 o
   2   2   9   0   180.16   197.05   6.95 o
   2   2   9   1     4.10     1.01   1.74 <
   2   2   9   2     0.07    -1.16   1.59 <
   2   2   9   3     0.12    -1.41   1.56 <
   2   2  10  -3     0.41     2.32   1.27 <
   2   2  10  -2     0.85     2.21   1.30 <
   2   2  10  -1     2.00     1.88   1.88 <
   2   2  10   0   954.84   978.93  18.25 o
   2   2  10   1    10.73     9.20   2.50 o
   2   2  10   2     0.02    -1.56   1.56 <
   2   2  10   3     2.38     0.94   2.06 <
   2   2  11  -3    11.72    13.00   2.03 o
   2   2  11  -2     5.02    -0.43   1.88 <
   2   2  11  -1    27.39    21.18   3.37 o
   2   2  11   0  1507.68  1538.01  25.64 o
   2   2  11   1    76.10    72.13   5.72 o
   2   4 -12  -3     3.03     1.01   2.06 <
   2   4 -12  -2     0.90    -2.53   1.74 <
   2   4 -11  -3     3.13     2.50   2.03 <
   2   4 -11  -2     2.28     3.73   2.06 <
   2   4 -11  -1     0.19     0.80   1.96 <
   2   4 -11   0   262.12   262.38   8.76 o
   2   4 -11   1    41.21    39.72   4.27 o
   2   4 -10  -3     1.62     2.50   1.85 <
   2   4 -10  -2     5.62     3.15   1.81 <
   2   4 -10  -1   138.82   147.12   6.08 o
   2   4 -10   0  2323.39  2376.37  33.53 o
   2   4 -10   1    46.78    44.50   4.27 o
   2   4 -10   2    12.54    10.46   2.64 o
   2   4 -10   3     0.88    -0.29   1.99 <
   2   4  -9  -3     0.01    -0.83   1.01 <
   2   4  -9  -2     0.00    -1.01   1.16 <
   2   4  -9  -1     0.33     0.43   1.56 <
   2   4  -9   0     9.62    23.28   3.08 o
   2   4  -9   1    10.84     9.74   2.28 o
   2   4  -9   2    12.63    13.47   2.68 o
   2   4  -9   3    28.85    35.12   3.80 o
   2   4  -8  -3     0.04     0.94   0.80 <
   2   4  -8  -2     0.09    -0.65   0.98 <
   2   4  -8  -1    73.02    73.07   3.73 o
   2   4  -8   0   215.09   203.68   6.37 o
   2   4  -8   1     1.58     2.82   1.56 <
   2   4  -8   2     0.01    -0.65   1.34 <
   2   4  -8   3     0.80    -0.22   1.41 <
   2   4  -7  -3     3.12     1.63   0.80 <
   2   4  -7  -2     2.83     0.43   0.76 <
   2   4  -7  -1    84.36    85.85   3.19 o
   2   4  -7   0   163.71   164.03   3.37 o
   2   4  -7   1     3.04     2.32   0.83 <
   2   4  -7   2     3.11     1.96   1.05 <
   2   4  -7   3     0.98     0.72   2.35 <
   2   4  -6  -3     0.03     0.51   0.54 <
   2   4  -6  -2     1.95     0.43   0.54 <
   2   4  -6  -1   123.54   120.00   2.64 o
   2   4  -6   0  2179.72  2185.07  20.10 o
   2   4  -6   1    18.11    18.47   1.45 o
   2   4  -6   2     0.04     0.18   0.80 <
   2   4  -6   3     0.16     0.00   1.30 <
   2   4  -5  -3     0.06     0.98   0.51 <
   2   4  -5  -2     9.99     9.63   0.87 o
   2   4  -5  -1    84.04    84.30   1.88 o
   2   4  -5   0  2148.01  2079.52  18.97 o
   2   4  -5   1     0.11     0.43   0.62 <
   2   4  -5   2     0.08     1.41   1.27 <
   2   4  -5   3     3.46     5.87   1.96 o
   2   4  -4  -3    10.15     9.63   0.72 o
   2   4  -4  -2     3.95     4.42   0.58 o
   2   4  -4  -1   331.50   331.10   2.43 o
   2   4  -4   0    65.48    62.64   1.38 o
   2   4  -4   1     1.73     2.21   0.51 o
   2   4  -4   2     0.15     0.22   1.09 <
   2   4  -4   3     0.74     0.43   1.23 <
   2   4  -3  -3     2.68     2.14   0.58 o
   2   4  -3  -2     0.26     0.69   0.69 <
   2   4  -3  -1   155.43   165.59   1.99 o
   2   4  -3   0  1321.77  1346.49  11.44 o
   2   4  -3   1    84.27    81.15   1.74 o
   2   4  -3   2     0.30     0.29   1.81 <
   2   4  -3   3    37.43    40.27   2.46 o
   2   4  -2  -3    11.37    10.03   0.80 o
   2   4  -2  -2     1.29     2.24   0.58 o
   2   4  -2  -1     7.10     6.41   0.80 o
   2   4  -2   0  5827.43  5669.45  47.11 o
   2   4  -2   1     6.64     7.82   1.09 o
   2   4  -2   2     0.00    -0.22   1.16 <
   2   4  -2   3     0.69     1.09   1.67 <
   2   4  -1  -3    14.32    12.82   1.09 o
   2   4  -1  -2     0.01     0.40   0.80 <
   2   4  -1  -1   210.19   209.58   2.68 o
   2   4  -1   0     3.33     4.96   0.69 o
   2   4  -1   1   246.60   238.26   3.15 o
   2   4  -1   2     2.05     2.21   1.48 <
   2   4  -1   3     0.18     3.73   1.41 <
   2   4   0  -3     5.60     7.93   0.91 o
   2   4   0  -2     1.97     1.27   0.62 <
   2   4   0  -1    13.49    16.11   0.98 o
   2   4   0   0 10762.70 10555.50  81.76 o
   2   4   0   1   114.82   115.11   2.24 o
   2   4   0   2    16.15    16.22   1.41 o
   2   4   0   3     3.07     3.55   1.74 <
   2   4   1  -3    15.29    12.28   0.87 o
   2   4   1  -2     0.15     1.38   0.43 o
   2   4   1  -1   772.21   769.60   5.18 o
   2   4   1   0    11.84    21.47   1.34 o
   2   4   1   1   137.83   138.39   2.57 o
   2   4   1   2     0.06     0.54   0.91 <
   2   4   1   3     0.42     2.17   1.27 <
   2   4   2  -3    38.59    37.66   1.27 o
   2   4   2  -2     3.49     3.19   0.62 o
   2   4   2  -1     0.24     0.51   0.54 <
   2   4   2   0  5519.65  5445.86  45.44 o
   2   4   2   1    72.06    75.64   2.90 o
   2   4   2   2     0.19    -0.58   1.19 <
   2   4   2   3     6.17     3.44   1.45 <
   2   4   3  -3    10.52     8.62   1.09 o
   2   4   3  -2     1.85     3.11   0.87 o
   2   4   3  -1   203.69   199.15   4.13 o
   2   4   3   0  8339.41  7948.35  79.66 o
   2   4   3   1    34.00    31.65   2.24 o
   2   4   3   2     0.73     0.83   1.23 <
   2   4   3   3     7.28     6.34   1.52 o
   2   4   4  -3     4.77     5.97   1.27 o
   2   4   4  -2     2.31     0.87   0.91 <
   2   4   4  -1    63.94    59.53   2.35 o
   2   4   4   0  2326.80  2422.06  27.63 o
   2   4   4   1    77.80    80.10   3.08 o
   2   4   4   2     1.70     1.48   1.34 <
   2   4   4   3    11.25    12.96   1.99 o
   2   4   5  -3     0.93     0.25   0.91 <
   2   4   5  -2     2.32     2.21   1.09 <
   2   4   5  -1     0.07     0.58   1.01 <
   2   4   5   0   189.30   205.24   6.08 o
   2   4   5   1    43.77    37.40   3.22 o
   2   4   5   2     0.05    -0.22   3.51 <
   2   4   5   3     0.00     1.74   1.45 <
   2   4   6  -3     0.00     0.33   0.87 <
   2   4   6  -2     2.91     1.88   0.98 <
   2   4   6  -1     1.19     2.17   1.30 <
   2   4   6   0   886.02   866.21  15.32 o
   2   4   6   1    43.67    46.89   5.25 o
   2   4   6   2     0.40     1.74   1.96 <
   2   4   6   3     2.72     0.51   3.87 <
   2   4   7  -3     6.07     4.16   1.16 o
   2   4   7  -2     2.84     2.17   1.19 <
   2   4   7  -1     0.02    -0.22   1.01 <
   2   4   7   0    25.25    27.30   2.50 o
   2   4   7   1   274.27   267.05   7.35 o
   2   4   7   2    10.62    12.24   2.39 o
   2   4   7   3     4.20     5.00   1.85 <
   2   4   8  -3     7.79     9.09   2.14 o
   2   4   8  -2     5.92     3.48   1.81 <
   2   4   8  -1     0.49     2.06   1.59 <
   2   4   8   0   161.54   171.92   6.59 o
   2   4   8   1    33.96    31.18   3.51 o
   2   4   8   2     0.13     1.09   1.63 <
   2   4   8   3     0.95     2.14   1.77 <
   2   4   9  -3     0.62    -0.72   1.45 <
   2   4   9  -2     0.10     0.07   1.52 <
   2   4   9  -1     0.33    -1.01   1.56 <
   2   4   9   0   112.92   119.67   5.83 o
   2   4   9   1     0.68    -1.27   1.74 <
   2   4   9   2     0.00    -0.83   1.77 <
   2   4   9   3     2.34     3.33   2.10 <
   2   4  10  -3     6.19     3.91   2.17 <
   2   4  10  -2     0.82     0.83   1.96 <
   2   4  10  -1   104.05   103.34   5.72 o
   2   4  10   0   530.74   561.43  13.65 o
   2   6 -11  -3     0.62    -0.29   1.92 <
   2   6 -10  -3     7.77     4.13   2.06 <
   2   6 -10  -2     0.00    -1.16   1.77 <
   2   6 -10  -1    21.70    27.92   3.66 o
   2   6  -9  -3     5.96     9.23   2.28 o
   2   6  -9  -2     0.99     2.46   1.92 <
   2   6  -9  -1   303.34   308.14   8.33 o
   2   6  -9   0    17.10    23.46   3.22 o
   2   6  -8  -3     0.87    -1.45   1.38 <
   2   6  -8  -2     0.07    -1.30   1.48 <
   2   6  -8  -1     5.09     5.32   1.88 <
   2   6  -7  -3     4.73     2.39   1.23 <
   2   6  -7  -2     2.40    -0.25   2.35 <
   2   6  -7  -1    14.67    12.85   1.85 o
   2   6  -7   0    74.20    72.89   4.24 o
   2   6  -7   1     0.30    -0.94   1.27 <
   2   6  -7   2     0.71     3.19   3.55 <
   2   6  -7   3    12.09    14.56   3.95 o
   2   6  -6  -3     0.52    -0.29   0.87 <
   2   6  -6  -2     0.08     0.58   1.27 <
   2   6  -6  -1     1.52     1.45   1.45 <
   2   6  -6   0    62.06    67.39   4.71 o
   2   6  -6   1   181.93   183.62   7.42 o
   2   6  -6   2     2.15     4.02   4.06 <
   2   6  -6   3     0.30    -4.78   3.58 <
   2   6  -5  -3     6.16     6.45   1.34 o
   2   6  -5  -2     5.16     1.77   1.85 <
   2   6  -5  -1    90.33    92.26   4.06 o
   2   6  -5   0     1.18     5.07   1.70 <
   2   6  -5   1     9.38    10.68   2.10 o
   2   6  -5   2     1.87    -2.46   3.08 <
   2   6  -5   3    16.12    22.34   3.80 o
   2   6  -4  -3     0.57     1.01   1.12 <
   2   6  -4  -2     0.14    -0.22   1.19 <
   2   6  -4  -1     0.68     0.98   0.72 <
   2   6  -4   0  4414.20  4333.50  44.36 o
   2   6  -4   1    12.37    12.06   1.52 o
   2   6  -4   2     0.43     3.69   2.97 <
   2   6  -4   3     1.97     3.26   3.08 <
   2   6  -3  -3    31.38    37.01   1.96 o
   2   6  -3  -2     3.66     4.53   2.46 <
   2   6  -3  -1   235.84   239.20   4.53 o
   2   6  -3   0  7111.95  6989.30  69.60 o
   2   6  -3   1     4.97     3.95   1.23 o
   2   6  -3   2     0.03     2.46   2.39 <
   2   6  -3   3     6.66     6.26   2.35 <
   2   6  -2  -3     0.08    -0.47   1.16 <
   2   6  -2  -2     0.56     0.43   1.63 <
   2   6  -2  -1    15.14    12.46   1.52 o
   2   6  -2   0   410.38   413.04   7.31 o
   2   6  -2   1   419.28   425.83   6.55 o
   2   6  -2   2     0.00     2.82   2.97 <
   2   6  -2   3     7.57     7.86   2.50 o
   2   6  -1  -3     9.87     9.31   1.48 o
   2   6  -1  -2     0.02    -2.50   1.41 <
   2   6  -1  -1    60.13    65.14   2.24 o
   2   6  -1   0   105.42   109.90   3.08 o
   2   6  -1   1    25.57    25.75   2.14 o
   2   6  -1   2     3.31     2.28   2.28 <
   2   6  -1   3     5.99    11.26   3.08 o
   2   6   0  -3     3.42     5.03   1.19 o
   2   6   0  -2     0.42     1.34   1.74 <
   2   6   0  -1   194.34   193.76   4.09 o
   2   6   0   0   175.50   182.03   4.49 o
   2   6   0   1   161.78   157.26   4.06 o
   2   6   0   2     1.84     1.01   2.17 <
   2   6   0   3     1.76     3.15   2.28 <
   2   6   1  -3     0.45     0.51   0.87 <
   2   6   1  -2     0.88     0.18   1.19 <
   2   6   1  -1    41.33    43.92   2.10 o
   2   6   1   0  4359.39  4298.23  44.10 o
   2   6   1   1     0.01     0.54   0.94 <
   2   6   1   2     5.55     1.59   2.10 <
   2   6   1   3     0.79    -0.18   2.21 <
   2   6   2  -3     8.70     8.91   1.41 o
   2   6   2  -2     0.09     1.01   1.27 <
   2   6   2  -1     5.06     5.14   1.48 o
   2   6   2   0  6267.11  6245.22  77.42 o
   2   6   2   1     4.24     2.53   1.48 <
   2   6   2   2     0.20     3.19   2.93 <
   2   6   2   3     0.01     1.38   3.04 <
   2   6   3  -3     4.21     4.20   1.45 <
   2   6   3  -2     0.00    -2.39   1.19 <
   2   6   3  -1     4.45     5.14   1.27 o
   2   6   3   0  6890.40  6742.60 116.38 o
   2   6   3   1     0.27     0.11   1.41 <
   2   6   3   2     0.03     5.79   3.69 <
   2   6   3   3    13.02     7.86   4.20 <
   2   6   4  -3    15.38    12.85   1.81 o
   2   6   4  -2     5.98     7.28   1.81 o
   2   6   4  -1    42.79    37.80   2.50 o
   2   6   4   0     0.05     2.17   1.12 <
   2   6   4   1    27.04    25.42   3.30 o
   2   6   4   2     0.14     4.35   3.19 <
   2   6   4   3     0.04    -2.17   3.26 <
   2   6   5  -3     0.00     0.72   1.96 <
   2   6   5  -2     0.01     0.80   1.45 <
   2   6   5  -1     3.95     5.79   1.12 o
   2   6   5   0  1124.04  1046.82  15.64 o
   2   6   5   1     2.50     3.01   1.45 <
   2   6   5   2     1.56     3.22   2.75 <
   2   6   5   3     2.22     2.82   3.01 <
   2   6   6  -3     7.71     9.16   2.68 o
   2   6   6  -2     0.97     0.14   3.87 <
   2   6   6  -1    13.47    11.41   3.08 o
   2   6   6   0   377.17   370.93  13.14 o
   2   6   6   1    80.92    81.58   4.49 o
   2   6   7  -3     3.59     2.72   1.67 <
   2   6   7  -2     6.68     6.45   2.03 o
   2   6   7  -1    26.92    30.89   3.33 o
   2   6   7   0   405.51   388.60  10.14 o
   2   6   7   1     3.59     2.14   1.81 <
   2   6   8  -3     0.13    -0.14   1.63 <
   2   6   8  -2     0.36    -0.25   1.70 <
   2   6   8  -1     7.38     5.50   2.17 <
   2   6   8   0    48.08    47.22   4.49 o
   2   6   9  -3     2.05     1.67   2.10 <
   2   6   9  -2     2.15     3.37   2.28 <
   2   8  -7  -3     4.51     6.12   3.55 <
   2   8  -7  -2     0.53     1.63   3.95 <
   2   8  -7  -1    46.23    41.89   4.24 o
   2   8  -6  -3     8.04     7.60   4.06 <
   2   8  -6  -2     0.70     1.85   3.58 <
   2   8  -6  -1     4.19     3.01   2.17 <
   2   8  -6   0     6.52     5.40   2.61 <
   2   8  -5  -3     3.45     9.41   3.08 o
   2   8  -5  -2     0.21     1.12   3.80 <
   2   8  -5  -1   233.56   240.00   7.24 o
   2   8  -5   0  4032.46  4111.82  55.40 o
   2   8  -5   1    78.06    80.13   5.36 o
   2   8  -4  -3     0.00     0.80   2.97 <
   2   8  -4  -2     0.05    -1.38   3.08 <
   2   8  -4  -1     0.01     0.29   1.56 <
   2   8  -4   0   898.28   917.62  17.56 o
   2   8  -4   1     0.85     0.36   1.85 <
   2   8  -3  -3     8.97    10.28   2.39 o
   2   8  -3  -2     0.07     1.19   2.35 <
   2   8  -3  -1    39.00    38.38   2.75 o
   2   8  -3   0   378.75   357.43   7.31 o
   2   8  -3   1    12.39     9.67   1.74 o
   2   8  -3   2     5.84     3.08   5.47 <
   2   8  -2  -3    33.06    39.00   2.97 o
   2   8  -2  -2     4.36     2.82   2.50 <
   2   8  -2  -1     0.85     0.83   1.23 <
   2   8  -2   0     0.91     0.43   1.19 <
   2   8  -2   1    74.54    73.69   3.55 o
   2   8  -2   2     2.86     0.22   2.82 <
   2   8  -1  -3     3.24     4.74   2.28 <
   2   8  -1  -2     0.04     3.11   3.08 <
   2   8  -1  -1    13.68    19.05   2.50 o
   2   8  -1   0   116.68   114.21   4.89 o
   2   8  -1   1    17.55    22.12   2.68 o
   2   8  -1   2     0.67     3.04   3.58 <
   2   8   0  -3     2.47     1.81   2.17 <
   2   8   0  -2     2.08    -2.57   2.28 <
   2   8   0  -1     0.02     0.25   1.09 <
   2   8   0   0    95.86   104.50   3.95 o
   2   8   0   1    39.63    40.63   2.93 o
   2   8   0   2     1.09     0.72   2.79 <
   2   8   1  -3     0.90     1.81   2.10 <
   2   8   1  -2     0.07     0.18   2.21 <
   2   8   1  -1     4.03     4.24   1.34 o
   2   8   1   0  2609.35  2601.19  37.62 o
   2   8   1   1    78.18    83.35   4.85 o
   2   8   1   2     1.05     3.48   3.98 <
   2   8   2  -3     0.01     1.67   2.93 <
   2   8   2  -2     0.58    -0.22   3.04 <
   2   8   2  -1    11.20    13.54   2.50 o
   2   8   2   0   969.57   969.37  18.14 o
   2   8   2   1    51.08    53.95   4.60 o
   2   8   3  -3     0.08     0.54   3.69 <
   2   8   3  -2     1.63     0.33   4.20 <
   2   8   3  -1    98.48    99.40   4.89 o
   2   8   3   0  1063.35  1081.18  19.48 o
   2   8   3   1     0.43     2.28   1.88 <
   2   8   4  -3     0.02    -3.66   3.19 <
   2   8   4  -2     0.02    -2.17   3.26 <
   2   8   4  -1    49.71    49.46   4.85 o
   2   8   4   0   100.18   105.33   6.45 o
   2   8   5  -3     0.10    -0.54   2.75 <
   2   8   5  -2     0.01     4.13   3.01 <
   2   8   5  -1    55.79    58.51   4.09 o
   2  10  -3  -3     0.64     1.41   3.08 <
   2  10  -2  -3     1.05     3.11   2.82 <
   2  10  -1  -3    12.79    14.12   3.58 o
   2  10   0  -3     1.04     0.94   2.79 <
   2  10   1  -3     6.55     7.86   3.98 <
   2  10   2  -3     0.08    -1.27   1.81 <
   3   1 -13  -3     2.11     3.01   1.48 <
   3   1 -13  -2     1.25     2.82   1.56 <
   3   1 -13  -1    30.36    33.57   2.86 o
   3   1 -13   0   215.68   226.24   5.79 o
   3   1 -12  -3     0.51     0.94   1.27 <
   3   1 -12  -2     0.11    -0.36   1.19 <
   3   1 -12  -1    29.16    32.15   2.57 o
   3   1 -12   0   255.29   265.31   5.97 o
   3   1 -12   1   160.83   165.51   4.60 o
   3   1 -12   2     0.02    -0.18   1.52 <
   3   1 -12   3     1.10     1.38   1.63 <
   3   1 -11  -3     0.00     0.65   1.12 <
   3   1 -11  -2     4.13     3.04   1.19 <
   3   1 -11  -1     1.74     1.19   1.12 <
   3   1 -11   0     2.35     8.62   1.59 o
   3   1 -11   1    27.37    25.13   2.17 o
   3   1 -11   2     1.61    -1.01   1.05 <
   3   1 -11   3     0.02     1.63   1.34 <
   3   1 -10  -3     4.28     3.33   1.12 <
   3   1 -10  -2     4.21     0.54   0.98 <
   3   1 -10  -1     4.63     3.77   1.19 o
   3   1 -10   0  1248.94  1194.19  13.33 o
   3   1 -10   1    43.08    44.65   2.57 o
   3   1 -10   2     7.56     5.29   1.27 o
   3   1 -10   3     0.01    -0.04   1.12 <
   3   1  -9  -3     0.82    -0.04   0.69 <
   3   1  -9  -2     1.37     2.46   0.80 o
   3   1  -9  -1     6.41     6.19   0.98 o
   3   1  -9   0  2075.26  2087.67  17.09 o
   3   1  -9   1     5.31     5.65   0.98 o
   3   1  -9   2     0.02    -0.69   0.65 <
   3   1  -9   3     0.45     1.23   0.94 <
   3   1  -8  -3    21.93    19.52   1.34 o
   3   1  -8  -2     4.81     3.08   0.76 o
   3   1  -8  -1   247.18   234.96   3.40 o
   3   1  -8   0  9852.87  9630.94  64.92 o
   3   1  -8   1    64.60    63.29   1.92 o
   3   1  -8   2     0.11    -0.80   0.62 <
   3   1  -8   3     0.40     0.33   0.76 <
   3   1  -7  -3     0.86     1.09   0.58 <
   3   1  -7  -2     1.24     1.34   0.58 <
   3   1  -7  -1    25.90    24.77   1.38 o
   3   1  -7   0    83.64    78.10   1.96 o
   3   1  -7   1   514.93   498.82   4.56 o
   3   1  -7   2     2.82     1.81   0.83 <
   3   1  -7   3    22.84    20.93   1.63 o
   3   1  -6  -3     7.69     6.37   0.72 o
   3   1  -6  -2     2.86     2.79   0.58 o
   3   1  -6  -1    97.69    98.24   1.92 o
   3   1  -6   0   209.64   226.38   3.15 o
   3   1  -6   1   143.56   142.16   2.43 o
   3   1  -6   2     0.50    -0.22   0.47 <
   3   1  -6   3     0.69     1.05   0.58 <
   3   1  -5  -3     7.40     7.79   0.58 o
   3   1  -5  -2     2.84     3.30   0.51 o
   3   1  -5  -1   125.55   128.73   1.63 o
   3   1  -5   0   773.31   783.90   6.74 o
   3   1  -5   1    68.73    67.17   1.52 o
   3   1  -5   2     0.43     0.29   0.40 <
   3   1  -5   3     1.87     1.48   0.51 <
   3   1  -4  -3    33.79    29.04   0.69 o
   3   1  -4  -2     3.89     3.87   0.36 o
   3   1  -4  -1   246.49   266.68   2.10 o
   3   1  -4   0  4289.61  4619.81  32.05 o
   3   1  -4   1   419.94   436.04   2.72 o
   3   1  -4   2     1.90     2.28   0.40 o
   3   1  -4   3     0.02    -0.54   0.29 <
   3   1  -3  -3     0.11     0.14   0.40 <
   3   1  -3  -2     0.91     2.50   0.43 o
   3   1  -3  -1    14.64    15.93   0.94 o
   3   1  -3   0 13392.60 12110.40 119.96 o
   3   1  -3   1   209.35   233.95   2.75 o
   3   1  -3   2     2.50     3.80   0.51 o
   3   1  -3   3     4.93     2.93   0.51 o
   3   1  -2  -3     0.19    -0.11   0.25 <
   3   1  -2  -2     0.20     0.29   0.33 <
   3   1  -2  -1     9.48    11.48   0.54 o
   3   1  -2   0 14273.70 12717.00 101.57 o
   3   1  -2   1   193.43   202.96   1.99 o
   3   1  -2   2     0.50     0.91   0.33 <
   3   1  -2   3     4.28     3.08   0.54 o
   3   1  -1  -1    54.92    57.32   1.01 o
   3   1  -1   0  1551.71  1765.84  18.03 o
   3   1  -1   1   132.85   135.60   1.77 o
   3   1  -1   2     1.52     2.17   0.43 o
   3   1  -1   3     0.54     0.51   0.36 <
   3   1   0  -3    19.85    19.19   0.43 o
   3   1   0  -2     0.13    -0.04   0.18 <
   3   1   0  -1   232.61   245.07   1.77 o
   3   1   0   0  2626.49  2523.45  25.71 o
   3   1   0   1   258.93   279.83   3.55 o
   3   1   0   2     0.02     0.94   0.51 <
   3   1   0   3     1.85     1.70   0.43 o
   3   1   1  -3     3.86     3.48   0.36 o
   3   1   1  -2     1.65     1.56   0.33 o
   3   1   1  -1    13.14    14.30   0.76 o
   3   1   1   0  9428.43  8683.80  80.89 o
   3   1   1   1    16.80    18.25   1.05 o
   3   1   1   2     0.24    -0.22   0.40 <
   3   1   1   3     0.01     0.51   0.51 <
   3   1   2  -3    21.83    21.54   0.83 o
   3   1   2  -2     0.65     2.61   0.43 o
   3   1   2  -1   285.36   296.56   3.26 o
   3   1   2   0  7907.40  8633.32  80.06 o
   3   1   2   1    45.58    49.82   1.52 o
   3   1   2   2     0.40     0.54   0.62 <
   3   1   2   3     5.23     3.30   0.72 o
   3   1   3  -3     8.82     6.99   0.69 o
   3   1   3  -2     6.82     7.21   0.72 o
   3   1   3  -1   196.19   201.00   2.64 o
   3   1   3   0  4074.45  4238.96  34.07 o
   3   1   3   1   441.32   443.35   3.98 o
   3   1   3   2     2.05     1.63   0.65 <
   3   1   3   3    32.03    31.39   2.28 o
   3   1   4  -3    28.87    23.28   1.30 o
   3   1   4  -2     2.52     2.61   0.62 o
   3   1   4  -1   330.60   333.42   3.77 o
   3   1   4   0   501.60   487.42   5.87 o
   3   1   4   1   140.80   137.89   2.35 o
   3   1   4   2     0.18     0.29   0.47 <
   3   1   4   3     0.48     0.29   0.54 <
   3   1   5  -3     0.19     0.25   0.58 <
   3   1   5  -2     0.42     1.38   0.62 <
   3   1   5  -1     5.74     7.79   0.98 o
   3   1   5   0   606.96   612.20   6.81 o
   3   1   5   1    78.89    78.25   2.03 o
   3   1   5   2     2.19     1.19   0.58 <
   3   1   5   3     0.39     0.00   0.69 <
   3   1   6  -3     2.30     0.65   0.62 <
   3   1   6  -2     5.46     4.20   0.83 o
   3   1   6  -1     1.84     1.34   0.69 <
   3   1   6   0   182.99   173.23   3.40 o
   3   1   6   1    48.54    50.33   1.96 o
   3   1   6   2     4.26     4.89   0.91 o
   3   1   6   3     8.77     8.36   1.38 o
   3   1   7  -3     0.16    -0.47   0.65 <
   3   1   7  -2     0.73    -0.18   0.62 <
   3   1   7  -1     6.88     8.00   1.09 o
   3   1   7   0  6040.08  6210.43  43.56 o
   3   1   7   1    34.07    33.31   1.81 o
   3   1   7   2     8.78     7.17   1.09 o
   3   1   7   3     9.73     5.61   1.34 o
   3   1   8  -3     2.63     2.50   1.01 <
   3   1   8  -2     0.09     0.51   0.91 <
   3   1   8  -1    99.61    94.29   2.82 o
   3   1   8   0  2931.08  3015.29  25.49 o
   3   1   8   1    46.08    49.21   2.53 o
   3   1   8   2     2.81     4.96   1.88 <
   3   1   8   3     6.44     4.85   1.88 <
   3   1   9  -3     0.07    -0.40   0.98 <
   3   1   9  -2     1.98     1.16   1.09 <
   3   1   9  -1    12.72    12.56   1.67 o
   3   1   9   0   216.95   222.80   5.07 o
   3   1   9   1   108.11    99.94   4.09 o
   3   1   9   2     7.58     5.03   1.96 <
   3   1   9   3     1.03     2.06   1.81 <
   3   1  10  -3     0.32    -0.07   1.16 <
   3   1  10  -2     0.56     0.14   1.19 <
   3   1  10  -1    98.32   105.48   3.77 o
   3   1  10   0  1250.67  1245.65  14.77 o
   3   1  10   1     2.82     1.85   2.03 <
   3   1  10   2     0.22    -2.46   1.70 <
   3   1  10   3     2.06    -0.07   1.85 <
   3   1  11  -3     0.78    -1.16   1.34 <
   3   1  11  -2     0.00    -1.30   1.30 <
   3   1  11  -1     2.69     3.26   1.56 <
   3   3 -12  -3     6.23     6.23   1.67 o
   3   3 -12  -2     0.15    -0.87   1.48 <
   3   3 -12  -1     1.89     2.28   1.96 <
   3   3 -12   0    11.36    11.15   2.75 o
   3   3 -12   1    21.22    18.58   3.19 o
   3   3 -11  -3     0.02     0.14   1.16 <
   3   3 -11  -2     0.84     0.04   1.27 <
   3   3 -11  -1     3.34     5.54   1.70 o
   3   3 -11   0   556.78   539.63  12.56 o
   3   3 -11   1    28.64    29.11   3.58 o
   3   3 -11   2     0.13     1.88   2.03 <
   3   3 -11   3     2.04     4.02   2.35 <
   3   3 -10  -3     0.18     0.36   0.98 <
   3   3 -10  -2     4.00     2.64   1.27 <
   3   3 -10  -1     2.95     4.02   1.41 <
   3   3 -10   0    12.23    20.71   2.90 o
   3   3 -10   1   260.96   253.47   7.50 o
   3   3 -10   2     1.84     2.93   1.88 <
   3   3 -10   3     0.42     1.52   1.74 <
   3   3  -9  -3     0.46     0.18   0.72 <
   3   3  -9  -2     0.83    -0.11   0.80 <
   3   3  -9  -1     9.37    11.70   1.70 o
   3   3  -9   0  2029.63  2065.04  22.92 o
   3   3  -9   1     9.04     8.07   1.96 o
   3   3  -9   2     2.46     1.88   1.63 <
   3   3  -9   3     0.56     0.83   1.56 <
   3   3  -8  -3     3.45     2.75   0.76 o
   3   3  -8  -2     0.06     0.51   0.76 <
   3   3  -8  -1     8.39     9.67   1.27 o
   3   3  -8   0  1051.81  1100.74  12.53 o
   3   3  -8   1     0.18     1.74   1.19 <
   3   3  -8   2     0.00    -0.07   1.05 <
   3   3  -8   3     7.90     5.68   1.77 o
   3   3  -7  -3    54.25    50.87   1.63 o
   3   3  -7  -2    17.39    14.52   1.34 o
   3   3  -7  -1   123.65   123.95   2.97 o
   3   3  -7   0 14169.60 13688.40  98.96 o
   3   3  -7   1     1.01     2.97   0.80 o
   3   3  -7   2     0.29     0.76   0.72 <
   3   3  -7   3     0.23    -0.18   0.76 <
   3   3  -6  -3     0.74     0.98   0.58 <
   3   3  -6  -2     0.07    -0.29   0.51 <
   3   3  -6  -1     3.24     3.91   0.72 o
   3   3  -6   0   541.13   564.54   6.26 o
   3   3  -6   1    59.37    60.40   1.77 o
   3   3  -6   2     0.20     0.47   0.65 <
   3   3  -6   3     0.09     0.36   0.69 <
   3   3  -5  -3    11.50     9.85   0.72 o
   3   3  -5  -2     1.52     2.53   0.54 o
   3   3  -5  -1    18.68    20.97   1.09 o
   3   3  -5   0  7879.29  8255.62  58.08 o
   3   3  -5   1     3.69     4.38   0.65 o
   3   3  -5   2     3.32     1.85   0.62 <
   3   3  -5   3     0.53     0.83   0.65 <
   3   3  -4  -3    11.49     8.15   0.54 o
   3   3  -4  -2     0.00     0.25   0.33 <
   3   3  -4  -1     6.51     6.41   0.54 o
   3   3  -4   0  1384.86  1531.34  11.44 o
   3   3  -4   1   370.90   364.92   2.93 o
   3   3  -4   2     0.13     0.47   0.62 <
   3   3  -4   3     3.33     3.26   0.91 o
   3   3  -3  -3    12.73    12.02   0.87 o
   3   3  -3  -2     1.12     0.62   0.36 <
   3   3  -3  -1    80.43    83.32   1.56 o
   3   3  -3   0  7014.56  7599.94  52.40 o
   3   3  -3   1    16.47    17.82   0.91 o
   3   3  -3   2     0.00     0.18   0.36 <
   3   3  -3   3     0.06    -0.51   0.87 <
   3   3  -2  -3    11.01     7.71   0.62 o
   3   3  -2  -2     0.74     0.91   0.43 <
   3   3  -2  -1     0.05    -0.25   0.33 <
   3   3  -2   0  1153.92  1198.87  10.61 o
   3   3  -2   1     0.91     1.01   0.51 <
   3   3  -2   2     0.22     0.54   0.83 <
   3   3  -2   3     2.34     0.91   0.91 <
   3   3  -1  -3     4.35     4.92   0.54 o
   3   3  -1  -2     0.11     0.00   0.33 <
   3   3  -1  -1     2.09     1.70   0.43 o
   3   3  -1   0  7058.96  6853.00  53.26 o
   3   3  -1   1    50.86    52.11   1.41 o
   3   3  -1   2     0.06     0.54   0.87 <
   3   3  -1   3    22.93    20.13   1.30 o
   3   3   0  -3    13.07     9.20   1.63 o
   3   3   0  -2     1.47     0.98   0.40 <
   3   3   0  -1    56.54    60.72   1.38 o
   3   3   0   0  1776.98  2000.58  18.65 o
   3   3   0   1    31.91    34.44   1.16 o
   3   3   0   2     1.35     1.05   0.80 <
   3   3   0   3     4.19     3.91   0.94 o
   3   3   1  -3     0.08    -0.04   0.36 <
   3   3   1  -2     1.20     2.21   0.62 o
   3   3   1  -1    82.70    82.27   1.74 o
   3   3   1   0  8543.67  8519.12  69.02 o
   3   3   1   1   885.52   902.31   7.53 o
   3   3   1   2     0.28     3.11   1.41 <
   3   3   1   3     4.87     3.11   1.01 o
   3   3   2  -3     4.78     5.47   0.94 o
   3   3   2  -2     0.00     0.11   0.40 <
   3   3   2  -1   124.12   118.66   2.79 o
   3   3   2   0     0.14     2.68   0.54 o
   3   3   2   1   259.15   256.00   3.48 o
   3   3   2   2     0.30     1.12   0.91 <
   3   3   2   3    13.07    14.56   1.81 o
   3   3   3  -3    30.77    26.51   1.19 o
   3   3   3  -2     7.15     9.20   1.38 o
   3   3   3  -1   659.12   661.88   8.29 o
   3   3   3   0  6055.54  5819.22  56.05 o
   3   3   3   1   256.19   251.69   4.60 o
   3   3   3   2     0.99     2.86   0.94 o
   3   3   3   3     0.06    -0.11   1.05 <
   3   3   4  -3    20.18    16.37   1.09 o
   3   3   4  -2     2.98     1.74   0.54 o
   3   3   4  -1     6.53     6.92   1.38 o
   3   3   4   0     1.83     2.86   1.16 <
   3   3   4   1     6.87     7.71   1.52 o
   3   3   4   2     0.52     1.38   1.12 <
   3   3   4   3    18.51    19.88   1.88 o
   3   3   5  -3     2.60     3.11   0.72 o
   3   3   5  -2     0.74     0.11   0.54 <
   3   3   5  -1     0.40     0.62   0.83 <
   3   3   5   0   411.65   417.61   7.17 o
   3   3   5   1     1.65     1.88   1.23 <
   3   3   5   2     3.60     5.65   1.63 o
   3   3   5   3     9.37    10.43   1.92 o
   3   3   6  -3     0.26     0.76   0.65 <
   3   3   6  -2     1.69     2.82   1.01 <
   3   3   6  -1   139.38   140.53   3.87 o
   3   3   6   0   122.63   150.81   4.27 o
   3   3   6   1     0.30    -0.58   0.91 <
   3   3   6   2    10.82     5.18   2.35 <
   3   3   6   3    11.10     8.04   2.64 o
   3   3   7  -3     4.45     3.04   0.94 o
   3   3   7  -2     1.21    -0.22   0.87 <
   3   3   7  -1    81.75    81.25   3.91 o
   3   3   7   0    12.89     9.85   2.06 o
   3   3   7   1    33.80    32.19   4.60 o
   3   3   7   2     0.06    -1.59   1.77 <
   3   3   7   3     1.35     0.87   1.99 <
   3   3   8  -3     0.14    -1.48   1.12 <
   3   3   8  -2     2.42     5.21   1.88 <
   3   3   8  -1   247.18   247.24   7.35 o
   3   3   8   0   845.44   884.71  16.44 o
   3   3   8   1    17.59    16.66   2.75 o
   3   3   8   2     1.03     1.27   1.70 <
   3   3   8   3     0.09    -0.04   1.63 <
   3   3   9  -3     1.49     2.64   1.85 <
   3   3   9  -2     1.08     3.30   1.81 <
   3   3   9  -1    22.75    22.92   3.15 o
   3   3   9   0  5284.33  5235.08  64.38 o
   3   3   9   1    10.43     9.99   2.57 o
   3   3   9   2     0.18    -1.01   1.81 <
   3   3   9   3     0.02     2.35   1.92 <
   3   3  10  -3     0.08    -0.72   1.77 <
   3   3  10  -2     1.51     1.74   1.96 <
   3   3  10  -1     7.99     9.96   2.75 o
   3   3  10   0   106.35    99.00   5.68 o
   3   3  10   1    25.02    26.18   3.77 o
   3   5 -12  -3     0.90    -0.80   1.81 <
   3   5 -11  -3     3.88     1.05   1.96 <
   3   5 -11  -2     0.64     1.23   2.03 <
   3   5 -11  -1   113.83   109.68   5.72 o
   3   5 -11   0    22.41    28.46   3.87 o
   3   5 -10  -3     2.13     3.19   1.96 <
   3   5 -10  -2     0.38     2.90   1.85 <
   3   5 -10  -1     0.00     1.38   1.81 <
   3   5 -10   0  3674.84  3661.12  47.22 o
   3   5 -10   1    48.37    52.97   4.60 o
   3   5 -10   2     0.01    -0.69   1.81 <
   3   5  -9  -3     0.20    -0.14   1.41 <
   3   5  -9  -2     0.92     1.52   1.56 <
   3   5  -9  -1    86.69    91.97   4.63 o
   3   5  -9   0    29.32    33.67   3.55 o
   3   5  -9   1   161.50   148.71   5.90 o
   3   5  -9   2     6.81     4.31   5.76 <
   3   5  -8  -3     1.54     0.72   1.05 <
   3   5  -8  -2     4.06     0.80   1.48 <
   3   5  -8  -1    52.53    54.89   4.02 o
   3   5  -8   0  1916.45  1962.56  23.25 o
   3   5  -8   1     2.40     2.43   1.34 <
   3   5  -8   2     1.79     3.95   2.53 <
   3   5  -8   3     7.13     8.00   2.90 <
   3   5  -7  -3     0.43    -0.69   0.65 <
   3   5  -7  -2     0.24    -0.40   0.69 <
   3   5  -7  -1    28.81    27.66   1.81 o
   3   5  -7   0    31.62    25.49   2.24 o
   3   5  -7   1    66.37    66.95   3.04 o
   3   5  -7   2     0.01    -2.43   2.72 <
   3   5  -7   3     4.74     4.67   3.30 <
   3   5  -6  -3     3.49     3.04   0.72 o
   3   5  -6  -2     0.27    -0.72   0.62 <
   3   5  -6  -1     0.49    -0.22   0.62 <
   3   5  -6   0    12.01     8.55   1.16 o
   3   5  -6   1    31.61    35.45   3.15 o
   3   5  -6   2     1.29     5.03   3.26 <
   3   5  -6   3     6.52    10.54   3.91 <
   3   5  -5  -3     0.82     0.58   0.51 <
   3   5  -5  -2     1.32     0.62   0.62 <
   3   5  -5  -1    72.03    72.82   2.03 o
   3   5  -5   0  1312.06  1289.61  17.05 o
   3   5  -5   1    18.58    18.39   1.99 o
   3   5  -5   2     0.94     0.58   1.96 <
   3   5  -5   3     9.09     8.00   2.93 <
   3   5  -4  -3     7.40     7.97   0.72 o
   3   5  -4  -2     5.38     6.45   0.80 o
   3   5  -4  -1    51.34    52.54   1.92 o
   3   5  -4   0  1555.66  1761.85  18.10 o
   3   5  -4   1     0.57     0.36   0.76 <
   3   5  -4   2     2.05     4.06   2.28 <
   3   5  -4   3     9.87    16.22   2.35 o
   3   5  -3  -3     4.66     3.30   0.51 o
   3   5  -3  -2     0.54    -0.40   0.87 <
   3   5  -3  -1    38.20    36.72   1.88 o
   3   5  -3   0   807.59   815.77  11.01 o
   3   5  -3   1   198.10   189.99   4.13 o
   3   5  -3   2     2.58     2.28   1.99 <
   3   5  -3   3     2.40     4.67   2.24 <
   3   5  -2  -3     2.46     3.11   0.91 o
   3   5  -2  -2     0.08    -0.04   0.87 <
   3   5  -2  -1    15.27    17.56   1.27 o
   3   5  -2   0   321.74   366.55   5.54 o
   3   5  -2   1     1.88     2.21   0.80 <
   3   5  -2   2     0.46     1.45   1.85 <
   3   5  -2   3    35.00    41.21   2.90 o
   3   5  -1  -3     9.85     9.27   0.94 o
   3   5  -1  -2     0.10     0.94   1.09 <
   3   5  -1  -1    65.53    63.29   1.81 o
   3   5  -1   0   375.78   388.02   5.68 o
   3   5  -1   1    20.24    24.26   1.96 o
   3   5  -1   2     0.38     0.51   1.92 <
   3   5  -1   3     0.08    -0.54   2.06 <
   3   5   0  -3     4.36     5.65   0.91 o
   3   5   0  -2     1.66     1.88   0.83 <
   3   5   0  -1    17.53    19.12   1.38 o
   3   5   0   0  3892.85  3685.13  33.96 o
   3   5   0   1    37.76    39.47   2.32 o
   3   5   0   2     0.21     0.36   1.70 <
   3   5   0   3    15.91    16.33   2.28 o
   3   5   1  -3    50.23    47.36   2.10 o
   3   5   1  -2     5.47     4.67   1.05 o
   3   5   1  -1    27.43    28.50   2.17 o
   3   5   1   0  1502.39  1533.91  15.43 o
   3   5   1   1     5.71     7.02   0.98 o
   3   5   1   2     2.00     2.35   1.38 <
   3   5   1   3     9.58    10.43   2.90 o
   3   5   2  -3     3.25     4.56   1.09 o
   3   5   2  -2     1.76     1.52   1.23 <
   3   5   2  -1   244.35   239.60   5.03 o
   3   5   2   0    57.98    57.68   2.82 o
   3   5   2   1    32.11    34.76   2.61 o
   3   5   2   2    10.29    12.49   2.28 o
   3   5   2   3     9.37    16.37   3.51 o
   3   5   3  -3    22.44    16.37   1.59 o
   3   5   3  -2     0.33     0.91   1.16 <
   3   5   3  -1    16.67    15.86   1.81 o
   3   5   3   0   510.35   535.03   9.38 o
   3   5   3   1    22.35    24.30   2.21 o
   3   5   3   2     2.42     7.13   2.17 o
   3   5   3   3     1.09     0.18   3.08 <
   3   5   4  -3     2.31     1.09   1.09 <
   3   5   4  -2     0.21     0.36   1.05 <
   3   5   4  -1   551.02   559.73   7.68 o
   3   5   4   0  1429.53  1434.41  18.79 o
   3   5   4   1    56.46    59.67   2.75 o
   3   5   4   2     0.62     1.63   2.03 <
   3   5   4   3    12.27    14.23   2.72 o
   3   5   5  -3     1.07     0.65   1.16 <
   3   5   5  -2     5.83     3.44   1.45 <
   3   5   5  -1   198.34   207.63   8.33 o
   3   5   5   0   870.27   872.22  21.07 o
   3   5   5   1     3.56     5.58   2.50 <
   3   5   5   2     6.17     2.32   4.38 <
   3   5   5   3     0.78     4.20   4.42 <
   3   5   6  -3    11.46     8.18   2.57 o
   3   5   6  -2     1.46     3.37   1.96 <
   3   5   6  -1    80.89    70.57   5.58 o
   3   5   6   0   374.08   346.64  12.46 o
   3   5   6   1    11.08    18.50   3.77 o
   3   5   6   2     1.28     1.34   5.36 <
   3   5   6   3     0.16     4.20   4.74 <
   3   5   7  -3     2.09     4.13   2.53 <
   3   5   7  -2     1.32    -2.17   1.67 <
   3   5   7  -1    37.13    43.23   5.40 o
   3   5   7   0    37.17    37.55   5.32 o
   3   5   7   1     1.37     3.51   2.46 <
   3   5   7   2     0.32     0.11   3.80 <
   3   5   7   3     0.06     0.94   3.91 <
   3   5   8  -3     0.71     0.54   1.63 <
   3   5   8  -2     0.75    -0.36   1.52 <
   3   5   8  -1     7.43     5.03   2.21 <
   3   5   8   0  3111.18  3080.39  41.75 o
   3   5   8   1     1.66     1.34   1.85 <
   3   5   8   2     2.41     3.01   3.33 <
   3   5   9  -3     0.00     1.45   1.99 <
   3   5   9  -2     0.22    -1.67   1.59 <
   3   5   9  -1    21.97    23.39   3.48 o
   3   7 -10  -3     0.70    -2.21   1.74 <
   3   7  -9  -3     8.59    14.66   5.76 <
   3   7  -8  -3     0.15     1.30   2.53 <
   3   7  -8  -2     4.25     2.35   2.90 <
   3   7  -8  -1    58.14    59.38   3.66 o
   3   7  -8   0  1855.04  1911.80  36.28 o
   3   7  -7  -3     0.11    -2.43   2.72 <
   3   7  -7  -2     0.36     0.47   3.30 <
   3   7  -7  -1    61.27    62.90   4.60 o
   3   7  -7   0   851.21   879.75  21.33 o
   3   7  -7   1     0.44    -0.43   1.63 <
   3   7  -6  -3     0.29     0.29   3.26 <
   3   7  -6  -2     0.12     4.27   3.91 <
   3   7  -6  -1   128.58   127.21   6.59 o
   3   7  -6   0   155.93   165.04   8.18 o
   3   7  -6   1    13.62    15.14   2.61 o
   3   7  -6   2     0.07     1.70   3.69 <
   3   7  -5  -3     4.10     4.92   1.96 <
   3   7  -5  -2     0.03    -0.29   2.93 <
   3   7  -5  -1    10.31     9.41   2.03 o
   3   7  -5   0   359.50   369.56   9.52 o
   3   7  -5   1   210.65   209.33   6.74 o
   3   7  -5   2     1.62     6.52   4.16 <
   3   7  -5   3     0.96     0.62   3.73 <
   3   7  -4  -3    15.76    15.50   2.28 o
   3   7  -4  -2     2.01     3.48   2.35 <
   3   7  -4  -1   117.64   116.20   3.58 o
   3   7  -4   0   196.48   185.50   4.82 o
   3   7  -4   1     0.07     0.62   1.12 <
   3   7  -4   2     0.00    -1.81   3.33 <
   3   7  -4   3     2.05     5.87   3.51 <
   3   7  -3  -3     5.93     4.42   1.99 <
   3   7  -3  -2     5.46     7.17   2.28 o
   3   7  -3  -1   116.77   113.81   3.62 o
   3   7  -3   0  2855.85  2923.89  32.44 o
   3   7  -3   1    60.24    63.51   3.19 o
   3   7  -3   2     0.81     0.33   2.53 <
   3   7  -3   3     2.19    -0.69   2.61 <
   3   7  -2  -3     7.93     9.81   1.85 o
   3   7  -2  -2     0.01     4.74   2.90 <
   3   7  -2  -1   284.01   279.54   5.47 o
   3   7  -2   0   724.18   700.33  10.94 o
   3   7  -2   1    11.96    10.79   2.03 o
   3   7  -2   2     0.52    -0.58   3.11 <
   3   7  -2   3     7.05     9.31   3.37 <
   3   7  -1  -3     4.57     2.86   1.92 <
   3   7  -1  -2     2.44     2.28   2.03 <
   3   7  -1  -1   128.98   119.67   3.66 o
   3   7  -1   0     0.41     0.62   1.05 <
   3   7  -1   1     2.71     2.43   1.30 <
   3   7  -1   2     0.69    -1.59   2.57 <
   3   7  -1   3     0.07     3.37   2.75 <
   3   7   0  -3    14.67    14.99   1.88 o
   3   7   0  -2     0.02     0.47   2.28 <
   3   7   0  -1   284.00   272.95   5.18 o
   3   7   0   0   172.80   175.51   4.63 o
   3   7   0   1     3.14     3.84   1.27 o
   3   7   0   2     0.79     2.61   2.64 <
   3   7   0   3    20.72    32.73   3.19 o
   3   7   1  -3     0.01     0.00   1.34 <
   3   7   1  -2     0.00    -0.83   2.90 <
   3   7   1  -1    45.91    44.86   3.51 o
   3   7   1   0   743.74   739.58  14.30 o
   3   7   1   1     1.00     1.85   1.52 <
   3   7   1   2     3.14     0.87   3.51 <
   3   7   1   3     2.07     1.09   3.73 <
   3   7   2  -3     3.67     3.11   2.10 <
   3   7   2  -2    11.42    18.39   3.51 o
   3   7   2  -1    73.13    65.03   3.77 o
   3   7   2   0    31.37    39.69   3.62 o
   3   7   2   1    17.55    21.69   2.97 o
   3   7   2   2     0.44    -1.85   3.73 <
   3   7   2   3     3.47     5.54   3.91 <
   3   7   3  -3     0.67    -6.23   2.17 <
   3   7   3  -2     0.59     0.18   3.08 <
   3   7   3  -1    25.26    23.32   3.37 o
   3   7   3   0   730.54   704.28  18.36 o
   3   7   3   1    66.08    67.93   5.21 o
   3   7   3   2     3.05     1.19   4.16 <
   3   7   3   3     0.30    -1.48   4.24 <
   3   7   4  -3     0.22     0.36   2.03 <
   3   7   4  -2     4.74     7.57   2.72 <
   3   7   4  -1   122.92   122.28   5.32 o
   3   7   4   0   238.21   256.69   8.87 o
   3   7   4   1     0.72    -0.22   1.45 <
   3   7   4   2     2.26     1.27   4.02 <
   3   7   5  -3     3.97     3.11   4.38 <
   3   7   5  -2     1.32     1.67   4.45 <
   3   7   5  -1    15.27    19.44   3.84 o
   3   7   6  -3     8.51    10.75   5.36 <
   3   7   6  -2     0.26     1.81   4.74 <
   3   7   6  -1     1.00     0.25   2.53 <
   3   7   7  -3     0.80     1.77   3.80 <
   3   7   7  -2     0.03    -0.83   3.91 <
   3   7   7  -1     1.49     0.43   1.92 <
   3   7   8  -3     0.11     1.77   3.33 <
   3   9  -6  -3     7.50     5.65   3.69 <
   3   9  -5  -3    21.93    24.37   4.16 o
   3   9  -5  -2     3.06     3.69   3.73 <
   3   9  -4  -3     0.01    -1.81   3.33 <
   3   9  -4  -2     1.20    -7.42   3.51 <
   3   9  -4  -1     1.67     1.12   1.81 <
   3   9  -3  -3     0.29     1.05   2.53 <
   3   9  -3  -2     0.00     0.11   2.61 <
   3   9  -3  -1     4.20     4.45   1.52 <
   3   9  -2  -3     3.77     4.06   3.11 <
   3   9  -2  -2     0.78     1.05   3.37 <
   3   9  -2  -1     6.39     6.84   1.92 o
   3   9  -1  -3     0.49     3.08   2.57 <
   3   9  -1  -2     0.06    -0.14   2.75 <
   3   9  -1  -1     2.30     2.82   1.45 <
   3   9   0  -3     5.08     6.55   2.64 <
   3   9   0  -2     1.32     1.59   3.19 <
   3   9   0  -1   262.82   276.53   8.15 o
   3   9   1  -3     0.17     0.91   3.51 <
   3   9   1  -2     2.05     3.30   3.73 <
   3   9   1  -1    64.63    71.33   5.25 o
   3   9   2  -3     5.94    14.41   3.73 o
   3   9   2  -2     1.73     0.69   3.91 <
   3   9   2  -1    27.51    24.73   3.33 o
   3   9   3  -3     0.33     0.51   4.16 <
   3   9   3  -2     0.62    -1.48   4.24 <
   3   9   4  -3    11.82    14.63   4.02 o
   4   0 -13   1   112.75   109.32   3.98 o
   4   0 -13   2     0.73     1.59   1.52 <
   4   0 -13   3     4.40     2.93   1.81 <
   4   0 -12   0  1939.86  1921.94  28.42 o
   4   0 -12   1     8.21     5.47   1.52 o
   4   0 -12   2     1.37     0.98   1.30 <
   4   0 -12   3     3.13     1.63   1.56 <
   4   0 -11   1    10.85    10.68   1.63 o
   4   0 -11   2     0.10    -0.54   1.01 <
   4   0 -11   3     1.31     1.01   1.12 <
   4   0 -10   0  1166.78  1157.80  18.32 o
   4   0 -10   1     5.44     4.16   1.16 o
   4   0 -10   2     0.56     0.98   0.94 <
   4   0 -10   3     2.13    -0.36   0.94 <
   4   0  -9   1   110.15   107.69   2.57 o
   4   0  -9   2     4.96     3.40   0.91 o
   4   0  -9   3     3.28     2.53   0.83 o
   4   0  -8   0   699.64   728.21  10.54 o
   4   0  -8   1    54.58    54.10   1.77 o
   4   0  -8   2     1.02     0.72   0.65 <
   4   0  -8   3     0.12     0.25   0.65 <
   4   0  -7   1   130.56   123.04   2.28 o
   4   0  -7   2     8.25     7.42   0.87 o
   4   0  -7   3    29.41    26.07   1.52 o
   4   0  -6   0  2019.35  2315.54  24.22 o
   4   0  -6   1    92.58    90.49   1.56 o
   4   0  -6   2     1.49     1.77   0.43 o
   4   0  -6   3    15.72    13.25   0.98 o
   4   0  -5   1    74.89    73.58   1.19 o
   4   0  -5   2     0.03    -0.18   0.33 <
   4   0  -5   3    10.32     9.27   0.62 o
   4   0  -4   0  4576.46  5616.52  53.52 o
   4   0  -4   1   374.80   388.93   3.01 o
   4   0  -4   2     6.06     7.68   0.58 o
   4   0  -4   3    20.43    17.85   0.83 o
   4   0  -3   1    22.72    23.14   0.80 o
   4   0  -3   2     0.09     0.18   0.29 <
   4   0  -3   3     8.19     6.37   0.54 o
   4   0  -2   0 41791.10 25409.30 426.70 o
   4   0  -2   1    16.12    15.93   0.83 o
   4   0  -2   2     0.27     0.04   0.33 <
   4   0  -2   3    25.02    23.25   0.72 o
   4   0  -1   1    72.80    74.52   1.23 o
   4   0  -1   2     0.37     1.81   0.72 <
   4   0  -1   3     7.04     5.00   0.54 o
   4   0   0   0  3560.33  3743.43  43.34 o
   4   0   0   1   458.10   477.10   2.14 o
   4   0   0   2     0.05     0.76   0.25 <
   4   0   0   3    26.59    26.72   1.16 o
   4   0   1   1    41.34    44.86   1.01 o
   4   0   1   2     1.63     1.45   0.43 o
   4   0   1   3     2.45     2.64   0.51 o
   4   0   2   0 10273.10 10303.50 114.89 o
   4   0   2   1   805.67   827.90   4.96 o
   4   0   2   2     0.06     0.91   0.40 <
   4   0   2   3     5.73     3.58   0.65 o
   4   0   3   1   122.94   122.64   2.21 o
   4   0   3   2    12.75    15.03   1.01 o
   4   0   3   3    71.15    66.81   1.74 o
   4   0   4   0  8945.41  9236.61 102.44 o
   4   0   4   1   233.30   240.58   3.40 o
   4   0   4   2     6.69     7.46   0.87 o
   4   0   4   3     5.71     4.85   0.76 o
   4   0   5   1     1.16     1.16   0.62 <
   4   0   5   2     0.01     0.47   0.62 <
   4   0   5   3     1.82     1.52   0.72 <
   4   0   6   0   431.82   434.26   8.91 o
   4   0   6   1    58.78    62.93   2.21 o
   4   0   6   2     1.34     1.09   0.72 <
   4   0   6   3     0.79     0.94   0.69 <
   4   0   7   1   213.69   218.89   3.98 o
   4   0   7   2     7.01     6.63   1.16 o
   4   0   7   3     5.42     5.65   1.05 o
   4   0   8   0  1435.28  1465.04  22.16 o
   4   0   8   1    55.71    58.23   2.93 o
   4   0   8   2     0.48    -0.69   0.98 <
   4   0   8   3     0.04     0.69   1.05 <
   4   0   9   1    21.31    27.77   2.35 o
   4   0   9   2     1.13     2.53   1.34 <
   4   0   9   3     3.95     5.94   2.21 <
   4   0  10   0     0.54     0.72   1.85 <
   4   0  10   1     8.18     8.11   1.74 o
   4   0  10   2     9.17     5.43   3.26 <
   4   0  10   3     0.03    -0.07   3.26 <
   4   2 -13  -3     3.24     4.16   1.59 <
   4   2 -13  -2     2.11    -0.58   1.70 <
   4   2 -13  -1   165.23   158.16   5.58 o
   4   2 -13   0  1959.41  1930.59  24.22 o
   4   2 -12  -3     0.16     0.83   1.23 <
   4   2 -12  -2     0.18     1.16   1.27 <
   4   2 -12  -1    25.52    24.33   2.64 o
   4   2 -12   0   318.04   323.06   7.68 o
   4   2 -12   1    60.64    58.95   3.95 o
   4   2 -12   2     4.78     3.58   2.24 <
   4   2 -12   3     2.56     2.86   2.06 <
   4   2 -11  -3     0.05    -0.98   0.94 <
   4   2 -11  -2     0.00    -0.69   1.05 <
   4   2 -11  -1    43.34    43.23   3.19 o
   4   2 -11   0    30.02    26.14   2.64 o
   4   2 -11   1     0.05    -0.58   1.27 <
   4   2 -11   2     1.14     3.98   1.96 <
   4   2 -11   3    14.28    11.01   2.53 o
   4   2 -10  -3     1.06    -0.83   0.87 <
   4   2 -10  -2     3.25     0.65   0.98 <
   4   2 -10  -1    16.26    16.11   2.03 o
   4   2 -10   0  1104.25  1094.87  14.63 o
   4   2 -10   1     3.87     1.45   1.27 <
   4   2 -10   2     0.00     0.69   1.16 <
   4   2 -10   3     1.26     4.35   1.77 <
   4   2  -9  -3    12.27    10.79   1.12 o
   4   2  -9  -2     4.22     3.77   0.91 o
   4   2  -9  -1    57.82    60.83   2.32 o
   4   2  -9   0    38.88    41.42   2.24 o
   4   2  -9   1    33.42    32.41   2.06 o
   4   2  -9   2     0.05     1.01   1.01 <
   4   2  -9   3     2.12     3.19   1.27 <
   4   2  -8  -3     7.86     6.92   0.91 o
   4   2  -8  -2     7.06     5.00   0.91 o
   4   2  -8  -1    43.85    45.73   2.10 o
   4   2  -8   0   367.17   397.47   5.72 o
   4   2  -8   1    21.57    22.59   1.81 o
   4   2  -8   2     0.87     1.81   0.98 <
   4   2  -8   3     0.29     1.96   0.80 <
   4   2  -7  -3    19.19    18.79   1.19 o
   4   2  -7  -2     3.18     2.79   0.72 o
   4   2  -7  -1   491.72   480.39   4.42 o
   4   2  -7   0    82.42    85.06   2.14 o
   4   2  -7   1    14.92    15.24   1.19 o
   4   2  -7   2     0.09    -0.94   0.54 <
   4   2  -7   3     1.42     0.40   0.69 <
   4   2  -6  -3     7.28     6.81   0.62 o
   4   2  -6  -2     0.03    -0.18   0.47 <
   4   2  -6  -1   129.24   121.81   2.21 o
   4   2  -6   0  1309.25  1374.16  12.17 o
   4   2  -6   1   115.95   113.70   2.21 o
   4   2  -6   2     3.04     1.92   0.62 o
   4   2  -6   3     5.99     5.43   0.80 o
   4   2  -5  -3     4.10     4.38   0.47 o
   4   2  -5  -2     3.99     5.14   0.51 o
   4   2  -5  -1   263.09   262.59   2.39 o
   4   2  -5   0    62.56    74.05   1.38 o
   4   2  -5   1    34.23    39.72   1.05 o
   4   2  -5   2     0.05    -0.36   0.36 <
   4   2  -5   3     4.56     4.60   0.58 o
   4   2  -4  -3    50.18    44.97   1.05 o
   4   2  -4  -2     1.82     1.92   0.40 o
   4   2  -4  -1    65.04    63.66   1.27 o
   4   2  -4   0  3289.40  3417.76  24.30 o
   4   2  -4   1    18.18    19.15   0.94 o
   4   2  -4   2     0.14     0.62   0.40 <
   4   2  -4   3    23.33    21.65   1.05 o
   4   2  -3  -3     0.04     0.58   0.33 <
   4   2  -3  -2     0.22     0.29   0.29 <
   4   2  -3  -1    71.77    73.51   1.41 o
   4   2  -3   0 10434.30  9740.62  74.30 o
   4   2  -3   1   200.71   201.98   2.46 o
   4   2  -3   2     1.25     1.56   0.51 o
   4   2  -3   3     0.26     0.54   0.43 <
   4   2  -2  -3     1.94     0.65   0.36 <
   4   2  -2  -2     0.81     0.22   0.29 <
   4   2  -2  -1   302.44   329.36   2.46 o
   4   2  -2   0  5765.50  6259.27  43.81 o
   4   2  -2   1     2.19     3.33   0.51 o
   4   2  -2   2     1.66     2.90   0.54 o
   4   2  -2   3     0.38     0.18   0.47 <
   4   2  -1  -3     2.62     3.30   0.80 o
   4   2  -1  -2     0.18    -0.25   0.33 <
   4   2  -1  -1   118.04   128.51   1.92 o
   4   2  -1   0     8.99    29.91   0.94 o
   4   2  -1   1    47.07    48.34   1.23 o
   4   2  -1   2     0.31     1.05   0.43 <
   4   2  -1   3     0.01    -0.07   0.69 <
   4   2   0  -3    26.56    22.49   0.65 o
   4   2   0  -2     0.04     1.16   0.40 <
   4   2   0  -1   255.96   275.48   3.69 o
   4   2   0   0    57.78    51.16   1.67 o
   4   2   0   1    78.84    79.88   2.06 o
   4   2   0   2     0.33     0.51   0.58 <
   4   2   0   3    12.46    13.65   1.34 o
   4   2   1  -3     0.73     0.43   0.36 <
   4   2   1  -2     3.30     3.40   0.54 o
   4   2   1  -1    31.89    36.17   1.27 o
   4   2   1   0   466.63   498.57   6.99 o
   4   2   1   1    67.69    68.07   2.10 o
   4   2   1   2     0.47     0.76   0.51 <
   4   2   1   3     7.72     6.26   0.87 o
   4   2   2  -3    36.59    33.31   1.09 o
   4   2   2  -2     0.46     1.19   0.43 <
   4   2   2  -1    11.24    11.23   1.01 o
   4   2   2   0  1233.73  1288.30  17.31 o
   4   2   2   1    57.66    53.95   2.43 o
   4   2   2   2     4.82     5.03   0.91 o
   4   2   2   3    58.37    48.81   2.10 o
   4   2   3  -3    19.59    19.30   1.12 o
   4   2   3  -2     5.83     7.17   0.76 o
   4   2   3  -1  1444.95  1446.54   7.60 o
   4   2   3   0  9805.52  9778.38  76.19 o
   4   2   3   1   524.61   522.22   5.90 o
   4   2   3   2     0.26     1.05   0.91 <
   4   2   3   3     7.72     6.16   1.38 o
   4   2   4  -3     4.84     4.38   0.72 o
   4   2   4  -2    10.81    10.50   1.01 o
   4   2   4  -1    75.48    73.61   1.99 o
   4   2   4   0   798.47   816.60   8.26 o
   4   2   4   1     8.03     8.15   1.19 o
   4   2   4   2     0.14     0.25   0.69 <
   4   2   4   3     0.22     0.54   1.05 <
   4   2   5  -3     1.41     1.12   0.65 <
   4   2   5  -2     5.50     4.31   0.83 o
   4   2   5  -1     2.23     2.72   0.69 o
   4   2   5   0  1201.44  1311.37  15.61 o
   4   2   5   1    10.35     8.87   1.34 o
   4   2   5   2     3.36     4.42   1.16 o
   4   2   5   3     2.28     2.06   1.30 <
   4   2   6  -3     8.88    10.72   1.12 o
   4   2   6  -2    11.01    11.12   1.16 o
   4   2   6  -1    26.42    25.56   1.67 o
   4   2   6   0     0.90     0.69   0.91 <
   4   2   6   1   231.68   224.25   4.89 o
   4   2   6   2     1.13     2.21   1.38 <
   4   2   6   3     0.00    -0.69   1.56 <
   4   2   7  -3     9.66    11.91   1.34 o
   4   2   7  -2     0.11     1.63   0.83 <
   4   2   7  -1    89.53    87.52   2.79 o
   4   2   7   0   180.04   211.68   9.41 o
   4   2   7   1   194.93   194.55   8.65 o
   4   2   7   2     0.08     0.76   1.88 <
   4   2   7   3     1.51     0.51   2.06 <
   4   2   8  -3     2.37     1.63   1.05 <
   4   2   8  -2     0.34     1.30   1.09 <
   4   2   8  -1    22.34    24.12   3.11 o
   4   2   8   0   351.38   340.80   9.31 o
   4   2   8   1     7.56     7.24   2.14 o
   4   2   8   2     2.59     4.71   2.14 <
   4   2   8   3    12.64    14.99   2.75 o
   4   2   9  -3     1.54     2.35   1.30 <
   4   2   9  -2     6.97     4.89   2.03 <
   4   2   9  -1    90.28    91.61   5.00 o
   4   2   9   0     4.01     1.05   1.85 <
   4   2   9   1     0.01     1.27   1.99 <
   4   2   9   2     3.03     1.38   1.99 <
   4   2   9   3     3.56     2.21   2.28 <
   4   2  10  -3     0.11    -0.43   1.81 <
   4   2  10  -2     0.92     1.38   3.33 <
   4   2  10  -1     1.63     0.54   2.03 <
   4   2  10   0    89.03    90.13   6.30 o
   4   2  10   1    21.82    23.57   3.66 o
   4   4 -12  -3     5.03     3.48   2.03 <
   4   4 -12  -2     0.01    -1.34   1.70 <
   4   4 -12  -1    45.37    37.91   4.24 o
   4   4 -12   0    89.32    99.58   6.66 o
   4   4 -11  -3     1.22     2.21   1.92 <
   4   4 -11  -2     0.08    -0.83   1.59 <
   4   4 -11  -1   136.88   127.64   5.79 o
   4   4 -11   0    87.55    77.27   5.47 o
   4   4 -11   1   224.38   218.52   7.50 o
   4   4 -11   2     0.56     3.48   2.14 <
   4   4 -10  -3     0.47     1.27   1.23 <
   4   4 -10  -2     0.35     0.29   1.16 <
   4   4 -10  -1     6.85     6.48   2.14 o
   4   4 -10   0   470.39   498.68  11.51 o
   4   4 -10   1    25.43    23.79   3.22 o
   4   4 -10   2     2.49     3.48   1.88 <
   4   4 -10   3    25.17    30.63   3.80 o
   4   4  -9  -3     4.68     6.74   1.30 o
   4   4  -9  -2     1.72     2.43   1.19 <
   4   4  -9  -1    21.25    22.88   2.86 o
   4   4  -9   0  1262.68  1299.89  20.28 o
   4   4  -9   1    24.02    24.73   2.97 o
   4   4  -9   2     0.00    -0.43   1.56 <
   4   4  -9   3     3.32     3.01   1.88 <
   4   4  -8  -3     7.62     5.72   1.19 o
   4   4  -8  -2     0.99    -0.07   0.80 <
   4   4  -8  -1     0.03    -0.33   0.69 <
   4   4  -8   0  1160.42  1237.68  13.11 o
   4   4  -8   1    99.48    97.77   3.51 o
   4   4  -8   2     0.63    -0.29   1.01 <
   4   4  -8   3     0.77     0.18   1.27 <
   4   4  -7  -3     2.21     2.17   0.72 <
   4   4  -7  -2     2.50     2.03   0.72 <
   4   4  -7  -1     0.24    -0.07   0.62 <
   4   4  -7   0  1852.41  1827.94  17.60 o
   4   4  -7   1     5.08     3.62   0.98 o
   4   4  -7   2     0.24     0.22   0.80 <
   4   4  -7   3     2.07     6.66   3.15 <
   4   4  -6  -3    12.82    13.11   1.05 o
   4   4  -6  -2     2.27     0.91   0.54 <
   4   4  -6  -1    54.05    51.67   1.67 o
   4   4  -6   0   301.29   293.23   4.27 o
   4   4  -6   1     5.73     4.49   0.94 o
   4   4  -6   2     0.01     0.33   1.01 <
   4   4  -6   3     0.07     0.07   1.70 <
   4   4  -5  -3     0.03     0.11   0.40 <
   4   4  -5  -2     6.82     6.41   0.65 o
   4   4  -5  -1   134.01   139.48   1.99 o
   4   4  -5   0   319.44   339.39   3.80 o
   4   4  -5   1   182.15   181.55   2.50 o
   4   4  -5   2     1.27     0.83   1.45 <
   4   4  -5   3     0.01    -1.09   1.38 <
   4   4  -4  -3     4.74     5.43   0.58 o
   4   4  -4  -2     3.32     4.53   0.58 o
   4   4  -4  -1    85.01    80.60   1.63 o
   4   4  -4   0  1143.77  1181.92   9.89 o
   4   4  -4   1   177.96   177.57   3.11 o
   4   4  -4   2     0.77     0.36   1.56 <
   4   4  -4   3     2.61     3.11   1.52 <
   4   4  -3  -3    10.27    10.03   0.80 o
   4   4  -3  -2     0.89     0.36   0.43 <
   4   4  -3  -1     1.27     1.30   0.47 <
   4   4  -3   0  1518.11  1578.38  14.05 o
   4   4  -3   1    81.66    78.50   2.14 o
   4   4  -3   2     4.15     1.30   1.63 <
   4   4  -3   3    19.35    15.93   2.06 o
   4   4  -2  -3     1.08     0.87   0.40 <
   4   4  -2  -2     0.76     1.67   0.54 o
   4   4  -2  -1   176.85   174.06   2.75 o
   4   4  -2   0  1859.42  1858.61  17.27 o
   4   4  -2   1   164.90   163.41   2.82 o
   4   4  -2   2     0.46     0.07   1.09 <
   4   4  -2   3     0.24     0.47   1.38 <
   4   4  -1  -3     0.59     1.41   0.43 o
   4   4  -1  -2     0.00    -0.04   0.69 <
   4   4  -1  -1     0.23     0.11   0.43 <
   4   4  -1   0 10453.60 10159.60  78.54 o
   4   4  -1   1    70.01    62.17   1.96 o
   4   4  -1   2     0.88     1.74   0.98 <
   4   4  -1   3     0.07     0.22   0.98 <
   4   4   0  -3    11.00    11.08   1.09 o
   4   4   0  -2     0.30     1.92   0.76 <
   4   4   0  -1     7.07     8.84   0.83 o
   4   4   0   0   158.85   157.91   2.93 o
   4   4   0   1    22.12    24.59   1.41 o
   4   4   0   2     0.62     0.51   0.83 <
   4   4   0   3     1.47     1.19   0.91 <
   4   4   1  -3     4.32     3.04   0.58 o
   4   4   1  -2     1.93     1.12   0.62 <
   4   4   1  -1   199.67   191.30   3.69 o
   4   4   1   0   268.25   282.04   5.47 o
   4   4   1   1    96.66    95.05   3.01 o
   4   4   1   2     0.03     1.77   1.09 <
   4   4   1   3    23.49    20.20   2.03 o
   4   4   2  -3    20.81    21.62   1.48 o
   4   4   2  -2     0.60     2.50   0.76 o
   4   4   2  -1   381.84   349.97   5.47 o
   4   4   2   0  1282.58  1324.01  16.80 o
   4   4   2   1   130.15   129.38   3.73 o
   4   4   2   2     0.86     2.53   2.17 <
   4   4   2   3     0.14     0.43   1.96 <
   4   4   3  -3    21.11    16.55   1.88 o
   4   4   3  -2     6.75     6.99   1.41 o
   4   4   3  -1    94.34    94.11   3.69 o
   4   4   3   0  2386.37  2363.62  27.05 o
   4   4   3   1     0.13     0.33   0.87 <
   4   4   3   2     0.04     1.12   1.23 <
   4   4   3   3     6.18     4.89   2.06 <
   4   4   4  -3     0.73     1.41   0.80 <
   4   4   4  -2     1.64    -0.29   0.72 <
   4   4   4  -1   108.25   107.87   4.20 o
   4   4   4   0  1501.35  1548.94  22.63 o
   4   4   4   1   407.14   404.06   8.22 o
   4   4   4   2     0.71     1.67   4.56 <
   4   4   4   3     5.97     6.99   4.38 <
   4   4   5  -3     0.51    -0.33   0.87 <
   4   4   5  -2     0.17     0.65   0.94 <
   4   4   5  -1    48.82    45.19   3.51 o
   4   4   5   0  8521.64  8102.45  93.86 o
   4   4   5   1    30.34    27.12   4.06 o
   4   4   5   2     0.11     0.91   1.77 <
   4   4   5   3     0.23    -1.77   3.77 <
   4   4   6  -3    12.97    15.03   2.24 o
   4   4   6  -2     0.02    -0.40   1.19 <
   4   4   6  -1     6.91     8.40   2.72 o
   4   4   6   0    48.63    56.05   5.94 o
   4   4   6   1   101.08   102.29   6.77 o
   4   4   6   2     2.29     2.10   2.10 <
   4   4   6   3     2.83     4.27   2.75 <
   4   4   7  -3    19.44    26.54   4.16 o
   4   4   7  -2     3.35     4.78   2.39 <
   4   4   7  -1     3.02     3.22   2.21 <
   4   4   7   0   640.35   708.77  20.02 o
   4   4   7   1    47.96    39.72   5.40 o
   4   4   7   2     6.20    10.94   3.44 o
   4   4   7   3    21.58    24.77   4.71 o
   4   4   8  -3     1.84     4.20   1.92 <
   4   4   8  -2     1.31     0.22   1.63 <
   4   4   8  -1    63.17    62.86   4.89 o
   4   4   8   0   216.52   242.89   8.26 o
   4   4   8   1     3.56     3.66   2.06 <
   4   4   8   2     2.59     5.47   2.43 <
   4   4   8   3     1.86     4.31   2.32 <
   4   4   9  -3     1.03     0.14   1.74 <
   4   4   9  -2     0.05     1.12   1.92 <
   4   4   9  -1    59.29    60.14   5.21 o
   4   4   9   0    69.02    74.95   5.87 o
   4   6 -11  -3    21.22    25.13   3.55 o
   4   6 -11  -2     1.55     3.15   2.35 <
   4   6 -10  -3     3.94     2.79   2.03 <
   4   6 -10  -2     0.00    -0.87   1.67 <
   4   6 -10  -1   152.98   152.84   6.16 o
   4   6  -9  -3     0.08    -0.83   1.45 <
   4   6  -9  -2     4.38     4.56   1.96 <
   4   6  -9  -1   125.98   126.01   5.43 o
   4   6  -8  -3     9.42     8.98   1.59 o
   4   6  -8  -2     3.88     2.75   1.52 <
   4   6  -8  -1     0.78     2.43   1.41 <
   4   6  -8   0    66.81    76.66   4.63 o
   4   6  -8   1    95.22    96.28   5.21 o
   4   6  -8   2     0.01     0.33   3.55 <
   4   6  -8   3     0.01    -0.80   3.58 <
   4   6  -7  -3     4.23     3.22   0.94 o
   4   6  -7  -2     0.01     0.18   1.01 <
   4   6  -7  -1    10.13    10.75   2.43 o
   4   6  -7   0    70.37    63.87   4.82 o
   4   6  -7   1    15.92    20.53   3.40 o
   4   6  -7   2     0.76    -0.11   4.02 <
   4   6  -7   3     0.01     0.11   3.69 <
   4   6  -6  -3     2.15     3.51   0.87 o
   4   6  -6  -2     3.49     3.22   1.88 <
   4   6  -6  -1   109.79   107.76   3.77 o
   4   6  -6   0   109.67   124.38   5.07 o
   4   6  -6   1    79.64    82.05   4.24 o
   4   6  -6   2     2.91     4.85   3.48 <
   4   6  -6   3     6.50    12.75   3.69 o
   4   6  -5  -3    10.50    11.23   1.52 o
   4   6  -5  -2     0.60     0.04   1.38 <
   4   6  -5  -1     5.69     7.93   1.19 o
   4   6  -5   0   167.97   180.25   3.98 o
   4   6  -5   1    59.60    56.27   2.64 o
   4   6  -5   2     1.07     1.67   2.10 <
   4   6  -5   3     3.06     9.20   3.44 <
   4   6  -4  -3    10.24    13.40   1.88 o
   4   6  -4  -2     0.26    -0.25   1.48 <
   4   6  -4  -1    17.78    17.82   1.74 o
   4   6  -4   0   215.26   225.48   5.21 o
   4   6  -4   1   148.56   145.16   4.02 o
   4   6  -4   2     0.88     0.80   2.39 <
   4   6  -4   3     0.05     0.91   2.43 <
   4   6  -3  -3     9.38    10.32   1.34 o
   4   6  -3  -2     2.07     1.16   2.06 <
   4   6  -3  -1   202.96   200.13   4.35 o
   4   6  -3   0   190.96   202.85   4.92 o
   4   6  -3   1   118.03   121.63   3.77 o
   4   6  -3   2     0.31     1.19   2.43 <
   4   6  -3   3     2.18     0.58   2.43 <
   4   6  -2  -3     4.61     5.76   1.19 o
   4   6  -2  -2     1.38     1.88   1.38 <
   4   6  -2  -1    10.47    10.43   1.27 o
   4   6  -2   0  7894.42  7734.49  76.84 o
   4   6  -2   1   297.93   286.17   5.50 o
   4   6  -2   2     0.32     1.23   2.64 <
   4   6  -2   3     4.10     8.91   2.53 o
   4   6  -1  -3     1.41     1.45   0.94 <
   4   6  -1  -2     1.01     0.51   1.01 <
   4   6  -1  -1    19.94    20.78   1.77 o
   4   6  -1   0  5243.42  5058.60  51.60 o
   4   6  -1   1   204.82   197.60   4.53 o
   4   6  -1   2     0.00     1.09   2.39 <
   4   6  -1   3     2.77     0.04   2.32 <
   4   6   0  -3     1.12    -0.04   0.80 <
   4   6   0  -2     1.65     2.10   0.98 <
   4   6   0  -1    51.16    46.38   1.96 o
   4   6   0   0   837.29   844.23  11.44 o
   4   6   0   1   424.04   416.63   6.12 o
   4   6   0   2     0.13     2.39   2.90 <
   4   6   0   3     6.95    14.59   2.46 o
   4   6   1  -3    17.79    21.07   1.92 o
   4   6   1  -2     0.03     1.16   1.52 <
   4   6   1  -1   125.09   123.87   3.87 o
   4   6   1   0   341.19   339.28   8.26 o
   4   6   1   1   101.31   100.45   4.42 o
   4   6   1   2     0.00     0.65   3.11 <
   4   6   1   3     0.29    -1.70   3.11 <
   4   6   2  -3    10.50    10.54   2.17 o
   4   6   2  -2     0.32     0.40   1.96 <
   4   6   2  -1    57.49    61.01   3.04 o
   4   6   2   0   706.06   695.52  12.31 o
   4   6   2   1   181.18   176.38   7.39 o
   4   6   2   2     0.60    -0.91   3.87 <
   4   6   2   3     7.65     4.13   4.27 <
   4   6   3  -3     1.40     1.09   1.12 <
   4   6   3  -2     1.04     1.41   1.48 <
   4   6   3  -1    97.78    91.57   3.48 o
   4   6   3   0   137.48   140.42   4.63 o
   4   6   3   1     0.42    -0.94   1.05 <
   4   6   3   2     0.16    -1.74   2.97 <
   4   6   3   3     4.29     1.01   3.48 <
   4   6   4  -3    33.68    23.75   3.04 o
   4   6   4  -2     7.15     8.69   4.42 <
   4   6   4  -1     0.11    -0.18   0.65 <
   4   6   4   0  2040.54  2081.15  27.23 o
   4   6   4   1    97.12    96.90   3.33 o
   4   6   4   2     0.04     0.47   2.72 <
   4   6   4   3     1.80     5.00   2.79 <
   4   6   5  -3     8.95     7.06   2.64 <
   4   6   5  -2     0.40    -1.77   3.77 <
   4   6   5  -1    31.06    35.67   4.82 o
   4   6   5   0  2347.20  2296.38  44.47 o
   4   6   5   1    11.35    17.56   3.69 o
   4   6   6  -3    12.69     9.41   2.86 o
   4   6   6  -2     2.66     4.38   2.53 <
   4   6   6  -1     0.63     0.69   2.39 <
   4   6   6   0  1595.14  1611.80  35.01 o
   4   6   6   1     5.46     2.57   2.75 <
   4   6   6   2     0.54     2.32   5.61 <
   4   6   7  -3     0.04    -2.68   1.74 <
   4   6   7  -2     3.70     2.53   2.39 <
   4   6   7  -1   277.52   258.97  11.37 o
   4   6   7   0    96.82    88.75   8.44 o
   4   6   8  -3     0.18     1.67   2.03 <
   4   6   8  -2     0.15    -0.76   1.88 <
   4   8  -8  -3     0.09    -1.16   3.55 <
   4   8  -8  -2     1.26    -0.69   3.58 <
   4   8  -7  -3     3.90    10.65   4.02 <
   4   8  -7  -2     0.06     0.11   3.69 <
   4   8  -7  -1    32.37    35.74   4.56 o
   4   8  -6  -3     4.72     6.19   3.48 <
   4   8  -6  -2     0.94     3.19   3.69 <
   4   8  -6  -1     1.78     3.33   1.88 <
   4   8  -6   0   108.31   122.64   5.87 o
   4   8  -5  -3     0.09     0.72   2.10 <
   4   8  -5  -2     0.66    -1.52   3.44 <
   4   8  -5  -1    25.56    30.20   3.48 o
   4   8  -5   0   265.90   259.59   8.33 o
   4   8  -5   1    21.62    23.68   3.22 o
   4   8  -4  -3     4.47     8.26   2.39 o
   4   8  -4  -2     0.17     4.35   2.43 <
   4   8  -4  -1    13.24    13.07   1.85 o
   4   8  -4   0    96.56   101.13   3.98 o
   4   8  -4   1     6.36     7.97   1.74 o
   4   8  -3  -3     6.02     7.21   2.43 <
   4   8  -3  -2     0.30     1.70   2.43 <
   4   8  -3  -1    11.13    14.09   1.92 o
   4   8  -3   0  4633.84  4487.75  47.87 o
   4   8  -3   1     0.63     1.99   1.30 <
   4   8  -2  -3    17.50    19.95   2.64 o
   4   8  -2  -2     1.60     1.67   2.53 <
   4   8  -2  -1     7.03     7.53   1.63 o
   4   8  -2   0   166.50   169.46   5.97 o
   4   8  -2   1    34.54    35.20   3.22 o
   4   8  -1  -3     4.43     7.46   2.39 o
   4   8  -1  -2     0.01     0.54   2.32 <
   4   8  -1  -1     2.30     1.34   1.19 <
   4   8  -1   0    59.99    68.33   3.48 o
   4   8  -1   1     2.96     4.45   1.56 <
   4   8   0  -3    39.58    44.54   2.90 o
   4   8   0  -2     0.33     1.56   2.46 <
   4   8   0  -1     6.01     5.07   1.96 <
   4   8   0   0    55.29    57.10   4.56 o
   4   8   0   1   289.40   308.87   8.62 o
   4   8   1  -3     4.23     7.50   3.11 <
   4   8   1  -2     0.11     1.19   3.11 <
   4   8   1  -1     4.98     2.97   1.88 <
   4   8   1   0   943.75   973.97  18.18 o
   4   8   1   1    64.20    66.01   4.85 o
   4   8   2  -3     0.09     1.63   3.87 <
   4   8   2  -2     0.59     0.00   4.27 <
   4   8   2  -1   111.04   104.28   6.59 o
   4   8   2   0    43.51    49.10   4.31 o
   4   8   2   1    18.47    18.87   2.93 o
   4   8   3  -3     1.19    -1.74   2.97 <
   4   8   3  -2     0.01    -0.14   3.48 <
   4   8   3  -1    46.45    46.78   4.74 o
   4   8   3   0  2277.49  2279.98  45.26 o
   4   8   4  -3     7.60    12.02   2.72 o
   4   8   4  -2     1.69     2.35   2.79 <
   4   8   4  -1     1.59     0.62   1.30 <
   4   8   6  -3     0.15     1.34   5.61 <
   4  10  -3  -3     0.04     0.25   1.48 <
   4  10  -2  -3     0.94     1.16   2.28 <
   4  10  -1  -3     1.00     1.12   1.85 <
   4  10   0  -3     4.65     3.95   2.17 <
   5   1 -13  -3     2.84     0.72   1.41 <
   5   1 -13  -2     2.97     0.07   1.41 <
   5   1 -13  -1    41.20    41.71   3.62 o
   5   1 -13   0  1861.71  1882.72  23.64 o
   5   1 -13   1    11.48    10.03   2.28 o
   5   1 -13   2     0.02     1.16   1.67 <
   5   1 -13   3     0.52     0.91   2.50 <
   5   1 -12  -3     0.03     0.58   1.16 <
   5   1 -12  -2     0.20    -0.22   1.16 <
   5   1 -12  -1     1.57     2.90   1.38 <
   5   1 -12   0  1148.87  1125.32  15.97 o
   5   1 -12   1     0.26     0.72   1.45 <
   5   1 -12   2     0.50     1.19   1.45 <
   5   1 -12   3     0.13     0.29   1.45 <
   5   1 -11  -3     7.46     7.46   1.45 o
   5   1 -11  -2     2.26     2.79   1.23 <
   5   1 -11  -1   122.82   120.94   3.66 o
   5   1 -11   0   970.94  1000.47  14.16 o
   5   1 -11   1    18.76    19.55   2.28 o
   5   1 -11   2     2.83    -1.05   1.19 <
   5   1 -11   3     4.82     0.43   1.30 <
   5   1 -10  -3     6.62     6.16   1.27 o
   5   1 -10  -2     1.01     0.76   0.98 <
   5   1 -10  -1   111.10   106.20   3.19 o
   5   1 -10   0    57.94    64.45   3.37 o
   5   1 -10   1    13.36    10.68   1.77 o
   5   1 -10   2     0.11     0.47   1.09 <
   5   1 -10   3     9.75    11.48   1.81 o
   5   1  -9  -3     1.12     0.07   0.65 <
   5   1  -9  -2     1.68    -0.11   0.65 <
   5   1  -9  -1     0.06    -0.91   0.62 <
   5   1  -9   0   728.78   733.72   8.65 o
   5   1  -9   1    62.99    60.72   2.43 o
   5   1  -9   2     6.42     5.54   1.09 o
   5   1  -9   3     6.51     7.68   1.23 o
   5   1  -8  -3     9.55     6.63   0.87 o
   5   1  -8  -2     5.67     4.38   0.83 o
   5   1  -8  -1    37.05    37.98   1.77 o
   5   1  -8   0  3523.27  3487.82  28.10 o
   5   1  -8   1     0.05     0.47   0.69 <
   5   1  -8   2     0.27     0.04   0.47 <
   5   1  -8   3     0.00     0.54   0.62 <
   5   1  -7  -3     3.63     2.68   0.54 o
   5   1  -7  -2     1.51     2.14   0.54 o
   5   1  -7  -1   180.49   172.57   2.32 o
   5   1  -7   0  6474.10  6518.82  42.84 o
   5   1  -7   1   320.91   313.58   3.77 o
   5   1  -7   2     2.46     1.74   0.62 <
   5   1  -7   3    12.97    12.02   1.12 o
   5   1  -6  -3    10.44     9.31   0.62 o
   5   1  -6  -2     0.92     0.43   0.33 <
   5   1  -6  -1   214.80   220.81   2.10 o
   5   1  -6   0  1523.72  1540.58  11.73 o
   5   1  -6   1   105.19   110.98   1.77 o
   5   1  -6   2     6.21     4.92   0.58 o
   5   1  -6   3     1.28     0.98   0.43 <
   5   1  -5  -3     7.07     6.41   0.54 o
   5   1  -5  -2     0.66    -0.07   0.29 <
   5   1  -5  -1   149.58   151.28   1.88 o
   5   1  -5   0  4285.15  4572.23  32.30 o
   5   1  -5   1   135.86   135.64   1.96 o
   5   1  -5   2     0.00     0.62   0.40 <
   5   1  -5   3    12.76    11.88   0.83 o
   5   1  -4  -3    66.77    60.72   1.38 o
   5   1  -4  -2     3.59     3.51   0.47 o
   5   1  -4  -1   823.00   865.09   4.71 o
   5   1  -4   0   183.57   211.03   2.82 o
   5   1  -4   1    76.60    72.09   1.48 o
   5   1  -4   2     0.16     0.00   0.36 <
   5   1  -4   3     4.91     3.37   0.51 o
   5   1  -3  -3     0.74     0.36   0.33 <
   5   1  -3  -2     1.65     1.96   0.47 o
   5   1  -3  -1   102.49   117.03   1.74 o
   5   1  -3   0  2296.54  2393.78  21.26 o
   5   1  -3   1   113.23   113.99   1.59 o
   5   1  -3   2     4.95     6.37   0.62 o
   5   1  -3   3    56.29    51.74   1.34 o
   5   1  -2  -3     5.53     4.85   0.65 o
   5   1  -2  -2     1.10     1.05   0.43 <
   5   1  -2  -1    70.05    75.35   1.34 o
   5   1  -2   0   106.42   167.43   2.39 o
   5   1  -2   1   157.77   172.90   1.88 o
   5   1  -2   2     0.18     0.18   0.33 <
   5   1  -2   3     2.15     0.94   0.40 <
   5   1  -1  -3     1.93     1.09   0.29 o
   5   1  -1  -2     0.22    -0.11   0.22 <
   5   1  -1  -1    31.93    30.89   1.27 o
   5   1  -1   0     8.73     6.05   1.34 o
   5   1  -1   1   243.30   260.60   3.98 o
   5   1  -1   2     0.71     0.69   0.40 <
   5   1  -1   3     0.26     0.51   0.43 <
   5   1   0  -3    14.15    14.38   0.51 o
   5   1   0  -2     0.07     0.43   0.22 <
   5   1   0  -1   313.97   331.83   2.53 o
   5   1   0   0    79.89   106.46   1.63 o
   5   1   0   1   197.44   209.54   2.24 o
   5   1   0   2     0.68     0.65   0.76 <
   5   1   0   3     0.78     0.00   0.54 <
   5   1   1  -3    13.41    12.24   0.72 o
   5   1   1  -2     3.16     2.46   0.40 o
   5   1   1  -1   418.51   443.17   3.48 o
   5   1   1   0 10136.30  9980.61  77.85 o
   5   1   1   1    47.99    46.93   1.48 o
   5   1   1   2     0.87     2.14   0.62 o
   5   1   1   3     1.87     1.56   0.62 <
   5   1   2  -3    40.21    37.44   1.23 o
   5   1   2  -2     0.59     1.70   0.47 o
   5   1   2  -1   567.31   577.29   4.45 o
   5   1   2   0    66.36    59.49   1.59 o
   5   1   2   1   442.50   449.33   4.02 o
   5   1   2   2    12.46    11.44   0.91 o
   5   1   2   3    15.64    12.09   1.16 o
   5   1   3  -3     7.32     7.53   0.83 o
   5   1   3  -2     6.14     6.74   0.76 o
   5   1   3  -1    95.86    96.39   2.10 o
   5   1   3   0 10006.40  9821.80  76.62 o
   5   1   3   1   228.64   221.96   3.15 o
   5   1   3   2     0.09     2.03   0.62 o
   5   1   3   3    34.20    32.26   1.88 o
   5   1   4  -3     8.84     8.76   0.98 o
   5   1   4  -2     0.00     1.30   0.62 <
   5   1   4  -1    12.85    11.88   1.09 o
   5   1   4   0   838.05   760.95   8.47 o
   5   1   4   1    19.91    21.29   1.41 o
   5   1   4   2     0.23     1.23   0.65 <
   5   1   4   3     0.96     1.41   0.83 <
   5   1   5  -3     0.01     0.22   0.62 <
   5   1   5  -2     2.61     2.57   0.76 o
   5   1   5  -1     4.26     4.02   0.87 o
   5   1   5   0     5.20     8.29   1.05 o
   5   1   5   1   122.35   118.48   2.82 o
   5   1   5   2     7.73     7.10   1.56 o
   5   1   5   3     3.83     4.31   1.45 <
   5   1   6  -3    14.52    13.29   1.38 o
   5   1   6  -2     4.25     2.21   0.91 <
   5   1   6  -1   258.80   253.21   4.31 o
   5   1   6   0  3907.04  3837.68  30.89 o
   5   1   6   1   223.98   220.73   4.09 o
   5   1   6   2     4.60     6.37   1.70 o
   5   1   6   3     1.23     3.04   1.52 <
   5   1   7  -3     3.55     4.42   1.05 o
   5   1   7  -2     1.92     1.99   0.87 <
   5   1   7  -1   105.22   110.69   3.22 o
   5   1   7   0  1047.56  1038.96  12.06 o
   5   1   7   1    24.92    26.87   4.24 o
   5   1   7   2     0.01     1.27   2.21 <
   5   1   7   3     0.94     0.43   2.14 <
   5   1   8  -3     1.07     3.33   1.23 <
   5   1   8  -2     0.73     1.56   1.12 <
   5   1   8  -1    34.40    36.75   2.53 o
   5   1   8   0   466.13   520.80   8.11 o
   5   1   8   1    32.51    35.38   3.73 o
   5   1   8   2     2.20     1.16   1.63 <
   5   1   8   3     0.80     1.38   1.67 <
   5   1   9  -3     3.12     1.59   1.30 <
   5   1   9  -2     0.06    -0.43   1.27 <
   5   1   9  -1    24.42    22.92   2.24 o
   5   1   9   0  1581.51  1650.47  25.96 o
   5   1   9   1    27.01    30.89   3.80 o
   5   1   9   2     1.87     0.69   1.77 <
   5   1   9   3     0.78     0.07   1.85 <
   5   1  10  -3     0.08    -2.17   1.23 <
   5   1  10  -2     0.48     0.51   1.34 <
   5   1  10  -1    33.97    28.90   3.73 o
   5   3 -13  -3     0.42     1.30   1.74 <
   5   3 -13  -2     3.48     4.20   2.57 <
   5   3 -13  -1    11.94    10.83   2.93 o
   5   3 -12  -3     0.54    -0.29   1.45 <
   5   3 -12  -2     0.86    -0.58   1.48 <
   5   3 -12  -1     0.06     0.83   1.52 <
   5   3 -12   0   350.49   329.76   9.78 o
   5   3 -12   1    79.56    89.84   5.97 o
   5   3 -12   2     2.98     4.38   2.35 <
   5   3 -12   3     5.27     6.16   2.53 <
   5   3 -11  -3     2.01     1.88   1.38 <
   5   3 -11  -2     0.22     1.96   1.34 <
   5   3 -11  -1    52.94    51.38   3.40 o
   5   3 -11   0   981.18   955.46  13.94 o
   5   3 -11   1    10.37     8.36   2.39 o
   5   3 -11   2     3.45     3.91   2.10 <
   5   3 -11   3     0.03     1.09   1.88 <
   5   3 -10  -3     0.00     0.25   1.09 <
   5   3 -10  -2     1.23     0.33   1.12 <
   5   3 -10  -1   127.59   129.23   4.16 o
   5   3 -10   0   702.69   678.21  10.68 o
   5   3 -10   1     1.65     0.65   1.23 <
   5   3 -10   2     0.51    -0.83   1.38 <
   5   3 -10   3     0.63     0.58   1.59 <
   5   3  -9  -3     1.65     0.72   0.83 <
   5   3  -9  -2     0.35     0.94   0.87 <
   5   3  -9  -1    62.44    62.86   2.39 o
   5   3  -9   0  1930.15  1961.59  19.95 o
   5   3  -9   1    41.42    47.25   2.93 o
   5   3  -9   2     0.64    -1.38   1.30 <
   5   3  -9   3     5.12     9.27   2.10 o
   5   3  -8  -3     0.29    -1.16   0.65 <
   5   3  -8  -2     0.15    -0.40   0.58 <
   5   3  -8  -1     0.27     0.11   0.62 <
   5   3  -8   0   109.72   114.75   2.75 o
   5   3  -8   1     8.35     9.38   1.12 o
   5   3  -8   2     7.16     5.83   1.05 o
   5   3  -8   3    16.95    12.31   1.41 o
   5   3  -7  -3    30.84    27.99   1.45 o
   5   3  -7  -2     9.41     7.68   0.91 o
   5   3  -7  -1    54.93    51.74   1.77 o
   5   3  -7   0  2291.22  2323.28  19.48 o
   5   3  -7   1    91.26    86.43   2.24 o
   5   3  -7   2     1.74     1.12   0.69 <
   5   3  -7   3     3.56     5.65   1.05 o
   5   3  -6  -3     0.51     0.83   0.43 <
   5   3  -6  -2     0.00     0.18   0.43 <
   5   3  -6  -1    10.21    12.13   0.83 o
   5   3  -6   0  1561.06  1589.86  12.24 o
   5   3  -6   1   144.33   147.01   2.14 o
   5   3  -6   2     0.15     0.40   0.62 <
   5   3  -6   3     5.50     6.88   0.87 o
   5   3  -5  -3    12.64    10.90   0.76 o
   5   3  -5  -2     5.80     6.52   0.65 o
   5   3  -5  -1    63.60    62.93   1.48 o
   5   3  -5   0 16560.30 15763.70 108.30 o
   5   3  -5   1    73.70    77.16   1.70 o
   5   3  -5   2    10.85     9.34   0.98 o
   5   3  -5   3    11.43    15.32   1.52 o
   5   3  -4  -3     0.16    -0.33   0.33 <
   5   3  -4  -2     1.67     1.16   0.43 <
   5   3  -4  -1   189.33   189.16   2.28 o
   5   3  -4   0    95.40    89.26   1.77 o
   5   3  -4   1   109.16   111.13   1.92 o
   5   3  -4   2     0.21     0.07   0.54 <
   5   3  -4   3     1.96     2.24   0.72 o
   5   3  -3  -3    17.96    16.98   0.83 o
   5   3  -3  -2     0.04     1.81   0.47 o
   5   3  -3  -1   860.03   894.85   5.32 o
   5   3  -3   0 17928.80 16903.90 126.19 o
   5   3  -3   1     9.28     8.40   0.87 o
   5   3  -3   2     0.08     0.36   0.51 <
   5   3  -3   3     7.23     7.28   1.19 o
   5   3  -2  -3    13.49    11.08   0.65 o
   5   3  -2  -2     0.51     0.36   0.33 <
   5   3  -2  -1    14.41    14.85   0.91 o
   5   3  -2   0  1965.50  2153.82  19.30 o
   5   3  -2   1   126.39   123.33   2.39 o
   5   3  -2   2     1.41     2.82   1.30 <
   5   3  -2   3    33.51    33.64   1.99 o
   5   3  -1  -3    14.06    16.22   0.94 o
   5   3  -1  -2     0.08    -0.51   0.36 <
   5   3  -1  -1     3.35     3.87   0.62 o
   5   3  -1   0  1917.48  1936.35  16.44 o
   5   3  -1   1    10.29    10.39   0.94 o
   5   3  -1   2     0.22     0.00   0.72 <
   5   3  -1   3     1.78     0.76   0.80 <
   5   3   0  -3     5.66     3.98   0.91 o
   5   3   0  -2     1.85     1.38   0.62 <
   5   3   0  -1    43.32    47.11   1.77 o
   5   3   0   0   261.86   269.11   4.92 o
   5   3   0   1     0.01    -0.04   0.62 <
   5   3   0   2     0.11     0.33   0.72 <
   5   3   0   3     0.33     0.25   0.87 <
   5   3   1  -3     0.63     0.72   0.47 <
   5   3   1  -2     0.09    -0.22   0.43 <
   5   3   1  -1    16.79    20.02   1.52 o
   5   3   1   0  2044.15  2042.26  22.96 o
   5   3   1   1    17.19    16.62   1.59 o
   5   3   1   2     3.11     1.56   1.05 <
   5   3   1   3     2.08     2.06   1.30 <
   5   3   2  -3    10.67     8.55   0.80 o
   5   3   2  -2     9.46    12.85   1.19 o
   5   3   2  -1   502.24   495.46   7.39 o
   5   3   2   0  1220.76  1213.93  17.56 o
   5   3   2   1   191.02   181.16   3.87 o
   5   3   2   2     0.84    -0.54   0.72 <
   5   3   2   3     2.96     1.88   1.81 <
   5   3   3  -3    43.08    40.23   1.56 o
   5   3   3  -2     0.00     1.52   0.69 <
   5   3   3  -1   221.07   218.02   4.02 o
   5   3   3   0     2.20    10.32   1.81 o
   5   3   3   1    87.59    91.32   3.80 o
   5   3   3   2     1.12    -0.69   1.01 <
   5   3   3   3     0.00     0.69   1.27 <
   5   3   4  -3     3.10     2.64   0.72 o
   5   3   4  -2     2.68     1.23   0.76 <
   5   3   4  -1    26.08    23.97   2.50 o
   5   3   4   0   267.89   258.46   6.88 o
   5   3   4   1    41.22    36.25   3.04 o
   5   3   4   2     1.28     0.69   1.27 <
   5   3   4   3    21.70    23.32   2.75 o
   5   3   5  -3     6.36     7.24   0.98 o
   5   3   5  -2     1.27     1.16   1.09 <
   5   3   5  -1   122.68   121.34   4.60 o
   5   3   5   0  5227.85  5020.83  60.62 o
   5   3   5   1    85.40    78.50   3.98 o
   5   3   5   2     0.23     0.54   1.67 <
   5   3   5   3     0.06    -2.68   1.45 <
   5   3   6  -3     5.90     9.09   1.88 o
   5   3   6  -2     7.09     8.80   1.88 o
   5   3   6  -1    47.99    44.61   3.66 o
   5   3   6   0  1324.55  1362.24  29.87 o
   5   3   6   1     0.75     0.18   1.74 <
   5   3   6   2     9.40     8.65   3.15 <
   5   3   6   3    10.06     8.65   3.01 <
   5   3   7  -3     1.47     1.81   1.99 <
   5   3   7  -2     0.09    -1.56   1.48 <
   5   3   7  -1    21.03    19.44   4.02 o
   5   3   7   0    15.82    18.47   3.98 o
   5   3   7   1    54.65    54.64   6.37 o
   5   3   7   2     4.99     4.85   2.90 <
   5   3   7   3     0.12    -0.47   2.46 <
   5   3   8  -3     1.17     1.88   1.88 <
   5   3   8  -2     0.11    -2.24   1.38 <
   5   3   8  -1    42.70    45.91   5.87 o
   5   3   8   0   130.19   146.00   8.98 o
   5   3   8   1    56.12    69.16   7.39 o
   5   3   8   2     5.20     1.70   2.75 <
   5   3   8   3     1.98     0.51   2.46 <
   5   3   9  -3     1.53     0.47   1.99 <
   5   3   9  -2     0.38     1.34   1.77 <
   5   3   9  -1    25.93    27.45   3.73 o
   5   3   9   0    86.21    85.13   6.23 o
   5   3   9   1     0.06    -0.65   1.99 <
   5   5 -12  -3     1.03     1.01   2.06 <
   5   5 -12  -2     4.44     5.07   2.39 <
   5   5 -11  -3     1.69    -0.76   1.67 <
   5   5 -11  -2     1.92    -1.05   1.74 <
   5   5 -11  -1     6.74    11.70   2.61 o
   5   5 -11   0  1534.93  1472.21  23.86 o
   5   5 -10  -3     5.67     2.24   1.74 <
   5   5 -10  -2     0.07    -0.29   1.59 <
   5   5 -10  -1    11.43    13.04   2.57 o
   5   5 -10   0   122.23   136.87   5.97 o
   5   5 -10   1    99.60    94.22   5.03 o
   5   5  -9  -3     0.47     0.91   1.45 <
   5   5  -9  -2     0.00    -1.81   1.38 <
   5   5  -9  -1   157.58   149.00   4.35 o
   5   5  -9   0    90.59    94.94   3.69 o
   5   5  -9   1     0.32     0.83   1.19 <
   5   5  -9   2     0.83     2.14   2.79 <
   5   5  -9   3     0.23    -0.04   3.01 <
   5   5  -8  -3     7.66     5.07   0.91 o
   5   5  -8  -2     0.55     2.35   0.94 <
   5   5  -8  -1   135.03   138.90   4.09 o
   5   5  -8   0  4259.89  4241.16  44.25 o
   5   5  -8   1    14.27    11.95   2.46 o
   5   5  -8   2     1.57     4.09   3.58 <
   5   5  -8   3     3.08     1.41   3.48 <
   5   5  -7  -3     1.69     2.24   0.80 <
   5   5  -7  -2     0.03     1.01   0.72 <
   5   5  -7  -1   163.44   160.26   3.44 o
   5   5  -7   0   528.76   522.29  10.72 o
   5   5  -7   1    39.02    44.57   4.63 o
   5   5  -7   2     1.82     0.76   3.55 <
   5   5  -7   3     0.68     2.82   3.80 <
   5   5  -6  -3     1.47     0.83   0.65 <
   5   5  -6  -2     0.10     0.29   0.69 <
   5   5  -6  -1   126.85   129.70   2.82 o
   5   5  -6   0  3970.84  4033.32  37.55 o
   5   5  -6   1    76.11    73.22   2.32 o
   5   5  -6   2     0.31    -0.98   3.15 <
   5   5  -6   3     6.21    10.97   3.22 o
   5   5  -5  -3     0.01     0.29   0.76 <
   5   5  -5  -2     0.04     2.17   0.91 <
   5   5  -5  -1    90.41    91.07   2.43 o
   5   5  -5   0   656.01   645.58   9.49 o
   5   5  -5   1     1.54     1.19   0.94 <
   5   5  -5   2     0.44     1.38   1.99 <
   5   5  -5   3     1.14     3.51   2.24 <
   5   5  -4  -3     9.04     8.55   0.83 o
   5   5  -4  -2     0.14     0.69   0.62 <
   5   5  -4  -1     3.06     3.62   0.76 o
   5   5  -4   0     4.29     1.45   0.91 <
   5   5  -4   1     0.87     2.03   0.98 <
   5   5  -4   2     3.86     5.21   2.28 <
   5   5  -4   3    29.54    40.27   2.97 o
   5   5  -3  -3    10.84     8.65   0.91 o
   5   5  -3  -2     3.78     3.58   1.16 o
   5   5  -3  -1   194.78   194.41   3.37 o
   5   5  -3   0   563.95   595.25   7.57 o
   5   5  -3   1    31.37    32.37   1.99 o
   5   5  -3   2     0.50     2.75   2.21 <
   5   5  -3   3     5.07     4.74   1.99 <
   5   5  -2  -3    33.11    36.21   1.63 o
   5   5  -2  -2     1.51     2.57   1.38 <
   5   5  -2  -1   222.95   230.58   3.51 o
   5   5  -2   0   133.39   159.18   3.51 o
   5   5  -2   1     0.96     1.63   0.94 <
   5   5  -2   2     0.12     3.01   2.14 <
   5   5  -2   3    30.43    35.30   2.64 o
   5   5  -1  -3     0.56     1.48   0.80 <
   5   5  -1  -2     1.09     0.65   0.87 <
   5   5  -1  -1     3.46     3.26   0.76 o
   5   5  -1   0   402.52   393.13   5.83 o
   5   5  -1   1    33.56    32.01   1.81 o
   5   5  -1   2     1.45     1.16   1.63 <
   5   5  -1   3    11.01    11.80   2.10 o
   5   5   0  -3     2.29     1.92   0.91 <
   5   5   0  -2     0.44     1.74   0.91 <
   5   5   0  -1     7.67    11.01   1.48 o
   5   5   0   0  1911.73  1907.02  22.92 o
   5   5   0   1     1.65     1.05   1.01 <
   5   5   0   2     0.56     3.66   1.38 <
   5   5   0   3     9.68     7.46   2.50 <
   5   5   1  -3     0.28     0.58   0.91 <
   5   5   1  -2     0.06     0.91   1.19 <
   5   5   1  -1    85.94    82.56   3.15 o
   5   5   1   0    43.30    54.35   2.82 o
   5   5   1   1    84.83    84.15   3.48 o
   5   5   1   2     0.00     0.87   2.50 <
   5   5   1   3     0.29     0.47   3.55 <
   5   5   2  -3     5.15     6.48   1.23 o
   5   5   2  -2     0.29     0.14   1.77 <
   5   5   2  -1     1.61     1.52   0.91 <
   5   5   2   0   347.30   322.01   6.99 o
   5   5   2   1    99.14   100.19   3.69 o
   5   5   2   2     0.10     0.11   2.68 <
   5   5   2   3    11.02    13.72   2.75 o
   5   5   3  -3     6.36     4.31   1.38 o
   5   5   3  -2     2.91     1.12   1.23 <
   5   5   3  -1     9.88    10.25   1.48 o
   5   5   3   0  3695.37  3643.13  44.07 o
   5   5   3   1     6.91     7.02   1.23 o
   5   5   3   2     1.61     0.07   2.06 <
   5   5   3   3     2.89    -0.54   2.14 <
   5   5   4  -3     0.79    -1.85   0.91 <
   5   5   4  -2     1.26     1.45   1.27 <
   5   5   4  -1   102.46   100.92   6.08 o
   5   5   4   0  1854.01  1750.52  35.30 o
   5   5   4   1     0.44     0.91   1.99 <
   5   5   4   2     4.79     9.70   4.45 <
   5   5   4   3    10.10    10.68   5.14 <
   5   5   5  -3     1.04    -1.05   1.70 <
   5   5   5  -2     0.05    -1.63   1.63 <
   5   5   5  -1    30.59    28.46   4.35 o
   5   5   5   0   726.75   773.08  20.68 o
   5   5   5   1    11.06    13.51   3.48 o
   5   5   5   2     1.01    -1.09   4.35 <
   5   5   5   3     2.13     4.82   4.78 <
   5   5   6  -3     1.03     1.70   1.99 <
   5   5   6  -2     1.41     2.46   2.24 <
   5   5   6  -1   250.62   237.61  10.10 o
   5   5   6   0   701.68   720.83  20.53 o
   5   5   6   1   260.02   249.12  10.68 o
   5   5   6   2     3.06     8.00   5.61 <
   5   5   6   3     1.00     2.72   6.08 <
   5   5   7  -3     6.45     5.90   2.86 <
   5   5   7  -2     1.21     1.59   2.46 <
   5   5   7  -1    56.28    47.80   6.05 o
   5   5   7   0    33.00    33.71   5.36 o
   5   5   7   1   122.54   130.21   8.73 o
   5   5   8  -3     0.02    -3.26   2.28 <
   5   5   8  -2     2.53     2.17   2.72 <
   5   5   8  -1    55.99    65.14   5.36 o
   5   7  -9  -3     0.41     0.29   2.79 <
   5   7  -9  -2     2.77     0.07   3.01 <
   5   7  -9  -1    36.33    31.47   3.33 o
   5   7  -8  -3     0.36     2.50   3.58 <
   5   7  -8  -2     1.89     1.05   3.48 <
   5   7  -8  -1    23.84    25.93   3.66 o
   5   7  -8   0   493.33   499.48  14.88 o
   5   7  -7  -3     2.47     3.22   3.55 <
   5   7  -7  -2     0.65     1.63   3.80 <
   5   7  -7  -1    49.19    50.66   4.02 o
   5   7  -7   0  7443.72  7263.59  91.07 o
   5   7  -7   1     2.39    -0.22   1.67 <
   5   7  -6  -3    12.47    14.81   2.39 o
   5   7  -6  -2     0.46     0.98   3.22 <
   5   7  -6  -1   115.06   113.74   5.00 o
   5   7  -6   0   416.48   441.11  10.75 o
   5   7  -6   1     3.06     2.46   1.70 <
   5   7  -6   2     3.67     3.87   3.84 <
   5   7  -5  -3     0.84     0.36   1.99 <
   5   7  -5  -2     2.01     2.86   2.24 <
   5   7  -5  -1    11.77    12.60   1.67 o
   5   7  -5   0  1986.47  1974.69  23.43 o
   5   7  -5   1    36.12    31.61   2.46 o
   5   7  -5   2     0.50     2.64   2.82 <
   5   7  -5   3     1.58     3.11   3.84 <
   5   7  -4  -3     7.57     9.89   2.28 o
   5   7  -4  -2     0.08     3.77   2.97 <
   5   7  -4  -1   284.78   274.32   5.58 o
   5   7  -4   0   187.79   188.18   5.14 o
   5   7  -4   1     0.68     2.24   1.38 <
   5   7  -4   2     0.24     0.25   2.97 <
   5   7  -4   3    19.83    26.47   3.37 o
   5   7  -3  -3    13.92    13.00   2.21 o
   5   7  -3  -2     1.46     4.56   1.99 <
   5   7  -3  -1     3.52     3.26   1.09 <
   5   7  -3   0   190.69   191.73   6.12 o
   5   7  -3   1     1.41     1.52   1.45 <
   5   7  -3   2     0.75     1.70   3.11 <
   5   7  -3   3     0.71    -0.69   3.19 <
   5   7  -2  -3    24.71    27.52   2.35 o
   5   7  -2  -2     0.06     2.72   2.32 <
   5   7  -2  -1   351.56   346.49   6.05 o
   5   7  -2   0   199.37   195.71   5.14 o
   5   7  -2   1    23.05    23.36   2.28 o
   5   7  -2   2     0.46    -1.27   2.50 <
   5   7  -2   3     0.16     1.70   2.90 <
   5   7  -1  -3     7.65     8.33   1.77 o
   5   7  -1  -2     3.56     7.89   2.03 o
   5   7  -1  -1    14.50    15.39   1.74 o
   5   7  -1   0  3872.17  3892.10  41.28 o
   5   7  -1   1     2.55     2.68   1.27 <
   5   7  -1   2     5.66     2.72   2.57 <
   5   7  -1   3     0.32     1.52   3.84 <
   5   7   0  -3     1.20    -0.40   0.98 <
   5   7   0  -2     3.22     4.78   2.28 <
   5   7   0  -1   182.25   186.19   5.90 o
   5   7   0   0   821.45   824.93  15.50 o
   5   7   0   1    14.00    13.36   2.50 o
   5   7   0   2     0.00    -0.58   3.66 <
   5   7   0   3    17.15    19.01   4.20 o
   5   7   1  -3     4.79     3.44   2.50 <
   5   7   1  -2     0.02     0.47   3.55 <
   5   7   1  -1     0.12     1.92   1.74 <
   5   7   1   0    64.62    78.25   5.72 o
   5   7   1   1     0.47     0.58   1.59 <
   5   7   1   2     0.14    -2.03   3.66 <
   5   7   1   3     0.96     0.33   3.69 <
   5   7   2  -3    20.18    21.76   2.68 o
   5   7   2  -2     1.48     1.52   2.75 <
   5   7   2  -1    79.74    75.35   5.00 o
   5   7   2   0   592.83   586.56  16.15 o
   5   7   2   1     7.69    13.07   2.82 o
   5   7   2   2     1.11     2.64   4.49 <
   5   7   3  -3     2.00     3.98   2.06 <
   5   7   3  -2     0.01    -0.58   2.14 <
   5   7   3  -1     1.81     2.03   1.19 <
   5   7   3   0   602.78   573.63  14.45 o
   5   7   3   1    91.33    93.96   5.11 o
   5   7   3   2     1.56     1.85   3.62 <
   5   7   4  -3     1.32     4.74   4.45 <
   5   7   4  -2     4.37     4.78   5.14 <
   5   7   4  -1   154.84   154.33   8.29 o
   5   7   5  -3     0.09     0.62   4.35 <
   5   7   5  -2     0.67     1.05   4.78 <
   5   7   5  -1     5.55     5.21   2.61 <
   5   7   5   0   170.80   175.62   9.49 o
   5   7   6  -3     8.38     8.44   5.61 <
   5   7   6  -2     7.19    11.88   6.08 <
   5   7   6  -1     4.71     0.87   2.61 <
   5   7   7  -3     1.25     5.72   3.37 <
   5   9  -7  -3     0.48     0.36   1.77 <
   5   9  -6  -3     3.81     5.36   3.84 <
   5   9  -5  -3     0.57     3.04   2.82 <
   5   9  -5  -2     0.00     3.51   3.84 <
   5   9  -4  -3    12.71    15.86   2.97 o
   5   9  -4  -2     3.57     4.45   3.37 <
   5   9  -3  -3     3.27     2.64   3.11 <
   5   9  -3  -2     0.01     0.58   3.19 <
   5   9  -3  -1     0.34     2.43   1.59 <
   5   9  -2  -3     0.60    -1.56   2.50 <
   5   9  -2  -2     4.62     4.24   2.90 <
   5   9  -2  -1    18.00    19.52   2.24 o
   5   9  -1  -3     1.34     0.98   2.57 <
   5   9  -1  -2     0.71     6.66   3.84 <
   5   9  -1  -1    11.64    13.87   2.68 o
   5   9   0  -3     7.53     9.38   3.66 <
   5   9   0  -2     1.62    -1.19   4.20 <
   5   9   0  -1    50.56    63.55   4.89 o
   5   9   1  -3     1.06     4.49   3.66 <
   5   9   1  -2     0.04     0.33   3.69 <
   5   9   2  -3     5.87    12.75   4.49 <
   5   9   2  -2     0.51     1.34   2.14 <
   5   9   3  -3     4.53     4.09   3.62 <
   6   0 -13   1    96.51    98.35   5.43 o
   6   0 -13   2     1.20    -0.11   1.59 <
   6   0 -13   3     0.49     0.72   1.70 <
   6   0 -12   0  1448.77  1429.30  32.52 o
   6   0 -12   1     0.28     0.94   1.41 <
   6   0 -12   2     0.41     2.06   1.52 <
   6   0 -12   3     0.24     0.25   1.30 <
   6   0 -11   1   280.77   266.07   6.01 o
   6   0 -11   2     3.47     2.79   1.45 <
   6   0 -11   3     0.04     1.19   1.30 <
   6   0 -10   0  3233.58  3093.46  39.98 o
   6   0 -10   1     3.87     2.17   1.01 <
   6   0 -10   2     0.62     1.38   1.01 <
   6   0 -10   3     2.74     2.06   1.16 <
   6   0  -9   1     1.14     0.62   0.76 <
   6   0  -9   2     0.15     1.41   0.80 <
   6   0  -9   3     3.10     4.49   1.01 o
   6   0  -8   0   529.61   484.88   9.41 o
   6   0  -8   1   164.63   160.26   2.39 o
   6   0  -8   2     2.55     1.48   0.58 <
   6   0  -8   3    14.23    11.99   0.98 o
   6   0  -7   1   276.86   279.50   2.82 o
   6   0  -7   2    10.37    10.07   0.76 o
   6   0  -7   3    27.32    22.92   1.12 o
   6   0  -6   0  1299.62  1397.37  15.17 o
   6   0  -6   1    33.45    33.64   1.01 o
   6   0  -6   2     3.88     2.86   0.58 o
   6   0  -6   3     0.62     0.47   0.51 <
   6   0  -5   1   689.95   705.18   4.82 o
   6   0  -5   2     0.01     0.94   0.47 <
   6   0  -5   3    14.58    11.19   0.83 o
   6   0  -4   0 20860.80 19608.90 225.01 o
   6   0  -4   1  1863.57  1933.60   7.60 o
   6   0  -4   2     2.24     2.32   0.54 o
   6   0  -4   3    31.19    27.81   1.09 o
   6   0  -3   1     1.92     2.50   0.47 o
   6   0  -3   2     1.09     0.98   0.40 <
   6   0  -3   3     4.43     3.51   0.54 o
   6   0  -2   0  3143.73  2977.81  35.01 o
   6   0  -2   1    26.99    29.91   1.05 o
   6   0  -2   2     0.05    -0.07   0.29 <
   6   0  -2   3     4.27     3.87   0.54 o
   6   0  -1   1    10.14    13.40   0.62 o
   6   0  -1   2     1.68     1.70   0.54 o
   6   0  -1   3     1.81     1.09   0.43 <
   6   0   0   0  9471.67  9176.50  90.16 o
   6   0   0   1    61.75    69.88   1.23 o
   6   0   0   2     3.69     4.06   0.51 o
   6   0   0   3     5.38     5.68   0.47 o
   6   0   1   1     0.26    -0.04   0.36 <
   6   0   1   2     0.46     0.07   0.40 <
   6   0   1   3     2.71     1.27   0.47 <
   6   0   2   0 11317.60 10876.60 119.24 o
   6   0   2   1   597.03   599.78   4.82 o
   6   0   2   2     0.47     0.40   0.47 <
   6   0   2   3    13.51    11.26   0.94 o
   6   0   3   1     0.33     0.22   0.51 <
   6   0   3   2     1.05     1.12   0.58 <
   6   0   3   3     9.87     8.87   0.94 o
   6   0   4   0   713.01   842.64  13.14 o
   6   0   4   1   112.39   118.88   2.68 o
   6   0   4   2     0.71     0.14   0.62 <
   6   0   4   3     0.78     1.12   0.83 <
   6   0   5   1     0.10     0.58   0.83 <
   6   0   5   2    29.10    28.06   2.21 o
   6   0   5   3    35.96    40.63   2.53 o
   6   0   6   0   579.60   666.69  17.34 o
   6   0   6   1   170.36   179.53   5.43 o
   6   0   6   2    13.09    18.43   2.21 o
   6   0   6   3     4.78     5.18   1.09 o
   6   0   7   1    34.59    34.07   2.72 o
   6   0   7   2     0.10    -0.91   1.74 <
   6   0   7   3     2.96     1.48   2.21 <
   6   0   8   0  4651.90  4780.94  58.30 o
   6   0   8   1     0.55     0.72   1.23 <
   6   0   8   2     0.22     2.93   3.87 <
   6   0   8   3     0.88     0.54   1.74 <
   6   0   9   1   124.71   129.99   4.35 o
   6   0   9   2     2.70     2.72   4.53 <
   6   0   9   3     3.62     4.74   4.24 <
   6   2 -13  -3     7.71     8.22   2.14 o
   6   2 -13  -2     0.41     0.18   1.63 <
   6   2 -13  -1    17.87    16.15   2.53 o
   6   2 -13   0   526.01   533.95  10.57 o
   6   2 -13   1    22.12    19.66   2.68 o
   6   2 -13   2     1.28     1.67   2.21 <
   6   2 -12  -3     1.21    -0.65   1.34 <
   6   2 -12  -2     0.82     2.53   1.48 <
   6   2 -12  -1     4.62     7.31   1.88 o
   6   2 -12   0     3.38     2.53   1.59 <
   6   2 -12   1     8.99    10.43   2.06 o
   6   2 -12   2     6.04     3.51   2.35 <
   6   2 -12   3     1.45     3.04   2.24 <
   6   2 -11  -3     7.67    10.10   1.85 o
   6   2 -11  -2     5.48     9.78   1.77 o
   6   2 -11  -1    79.97    78.76   3.66 o
   6   2 -11   0  1216.50  1139.74  15.53 o
   6   2 -11   1    90.92    90.13   3.84 o
   6   2 -11   2     1.44     1.88   1.99 <
   6   2 -11   3     0.07    -0.36   1.96 <
   6   2 -10  -3     0.01     0.11   0.98 <
   6   2 -10  -2     1.41     1.19   1.09 <
   6   2 -10  -1    42.10    39.94   2.82 o
   6   2 -10   0   667.55   665.32  10.43 o
   6   2 -10   1   183.41   181.05   4.78 o
   6   2 -10   2     2.92     3.15   1.34 <
   6   2 -10   3     0.49    -0.40   1.09 <
   6   2  -9  -3     2.65     3.30   0.91 o
   6   2  -9  -2     0.00     0.07   0.76 <
   6   2  -9  -1    30.88    27.77   1.85 o
   6   2  -9   0    69.39    68.80   2.39 o
   6   2  -9   1   291.67   290.36   4.09 o
   6   2  -9   2     0.04     0.18   0.80 <
   6   2  -9   3     2.69     2.68   0.94 <
   6   2  -8  -3     9.11     7.24   0.80 o
   6   2  -8  -2     3.49     2.03   0.62 o
   6   2  -8  -1   109.43   109.28   2.14 o
   6   2  -8   0   199.64   204.22   3.69 o
   6   2  -8   1     2.78     3.15   0.87 o
   6   2  -8   2     1.98     3.19   0.87 o
   6   2  -8   3     0.04    -0.69   0.65 <
   6   2  -7  -3    30.27    28.35   1.12 o
   6   2  -7  -2     0.31     0.33   0.47 <
   6   2  -7  -1   267.73   272.12   3.01 o
   6   2  -7   0  3939.02  3821.86  27.66 o
   6   2  -7   1    27.98    26.51   1.27 o
   6   2  -7   2     0.03     0.11   0.58 <
   6   2  -7   3     7.36     5.90   0.80 o
   6   2  -6  -3     3.03     4.09   0.65 o
   6   2  -6  -2     0.93     1.09   0.51 <
   6   2  -6  -1    52.90    53.37   1.56 o
   6   2  -6   0    35.67    41.57   1.56 o
   6   2  -6   1     5.20     6.19   0.72 o
   6   2  -6   2     9.17     8.26   0.80 o
   6   2  -6   3    15.32    16.51   1.09 o
   6   2  -5  -3    42.08    40.84   1.27 o
   6   2  -5  -2     5.22     6.34   0.69 o
   6   2  -5  -1   397.84   391.17   3.66 o
   6   2  -5   0   798.51   782.92   7.64 o
   6   2  -5   1   211.70   206.58   2.82 o
   6   2  -5   2     0.38     1.45   0.58 <
   6   2  -5   3    16.78    15.57   1.12 o
   6   2  -4  -3    82.99    77.34   1.63 o
   6   2  -4  -2     0.95     2.21   0.51 o
   6   2  -4  -1    82.61    79.44   1.67 o
   6   2  -4   0  2145.07  2278.60  18.43 o
   6   2  -4   1    90.27    89.18   1.88 o
   6   2  -4   2     0.42     1.77   0.54 o
   6   2  -4   3    10.94     8.84   0.91 o
   6   2  -3  -3     5.65     5.40   0.58 o
   6   2  -3  -2     1.41     0.69   0.40 <
   6   2  -3  -1   101.95   102.80   1.81 o
   6   2  -3   0   243.68   307.20   3.44 o
   6   2  -3   1   750.90   770.94   5.11 o
   6   2  -3   2     3.17     2.75   0.58 o
   6   2  -3   3     2.49     2.06   0.62 o
   6   2  -2  -3     0.80     0.65   0.36 <
   6   2  -2  -2     0.42     0.22   0.40 <
   6   2  -2  -1    84.33    87.27   1.74 o
   6   2  -2   0   128.19   163.12   2.93 o
   6   2  -2   1     3.83     3.33   0.65 o
   6   2  -2   2     9.82    13.18   1.01 o
   6   2  -2   3     1.73     0.58   0.69 <
   6   2  -1  -3     1.48     0.58   0.47 <
   6   2  -1  -2     0.31     0.22   0.43 <
   6   2  -1  -1     0.41     0.87   0.47 <
   6   2  -1   0  9091.46  8254.03  71.95 o
   6   2  -1   1   195.02   197.99   2.57 o
   6   2  -1   2     1.87     3.26   0.98 o
   6   2  -1   3     0.11     0.07   0.72 <
   6   2   0  -3     2.70     1.38   0.40 o
   6   2   0  -2     1.87     1.92   0.33 o
   6   2   0  -1     4.79     4.42   0.47 o
   6   2   0   0  1633.54  1678.50  17.45 o
   6   2   0   1   118.03   124.92   2.75 o
   6   2   0   2     0.22     0.80   0.69 <
   6   2   0   3     0.17     0.51   1.05 <
   6   2   1  -3     0.00     0.14   0.40 <
   6   2   1  -2     2.53     2.35   0.51 o
   6   2   1  -1   209.98   214.83   2.72 o
   6   2   1   0  6300.95  6252.50  49.32 o
   6   2   1   1   327.03   325.42   4.35 o
   6   2   1   2     5.06     5.03   1.01 o
   6   2   1   3     0.36    -0.33   0.54 <
   6   2   2  -3    26.92    24.44   1.27 o
   6   2   2  -2     0.04     1.16   0.51 <
   6   2   2  -1     9.68    10.72   0.94 o
   6   2   2   0  4597.57  4723.48  55.04 o
   6   2   2   1   203.33   205.27   4.96 o
   6   2   2   2     0.80     1.41   1.01 <
   6   2   2   3    10.75     9.34   1.70 o
   6   2   3  -3     2.93     2.86   0.69 o
   6   2   3  -2     0.15     0.62   0.54 <
   6   2   3  -1   140.43   147.16   3.30 o
   6   2   3   0  1069.81  1055.22  15.97 o
   6   2   3   1   192.40   176.99   4.89 o
   6   2   3   2     0.86     2.24   1.23 <
   6   2   3   3     4.72     2.17   1.34 <
   6   2   4  -3     1.39     1.92   0.69 <
   6   2   4  -2     0.02    -0.72   0.69 <
   6   2   4  -1    22.16    20.78   1.77 o
   6   2   4   0  2397.67  2430.07  31.72 o
   6   2   4   1    42.47    41.32   3.26 o
   6   2   4   2     9.83     7.68   1.70 o
   6   2   4   3     8.33     7.82   1.74 o
   6   2   5  -3     1.54     1.30   1.67 <
   6   2   5  -2    16.29    20.24   1.85 o
   6   2   5  -1   923.83   907.02  11.77 o
   6   2   5   0  2535.84  2583.16  34.07 o
   6   2   5   1   373.30   383.35   8.15 o
   6   2   5   2    10.23     7.68   1.88 o
   6   2   5   3     0.30     2.28   2.06 <
   6   2   6  -3     5.41     2.64   1.81 <
   6   2   6  -2    15.71    15.90   1.88 o
   6   2   6  -1    27.47    24.48   2.79 o
   6   2   6   0   727.64   763.44  14.30 o
   6   2   6   1     3.95     1.63   1.99 <
   6   2   6   2     2.39     1.81   2.06 <
   6   2   6   3     2.46     1.19   2.06 <
   6   2   7  -3     1.54     3.40   1.85 <
   6   2   7  -2     0.01    -1.27   1.56 <
   6   2   7  -1    14.84    10.10   3.11 o
   6   2   7   0   459.93   523.55  16.62 o
   6   2   7   1    12.33    16.33   3.62 o
   6   2   7   2     7.39     6.45   3.04 <
   6   2   7   3     1.20     2.90   2.53 <
   6   2   8  -3     1.79     4.53   2.14 <
   6   2   8  -2     0.40    -0.22   1.63 <
   6   2   8  -1    10.20     8.15   2.28 o
   6   2   8   0     9.04     8.22   3.15 <
   6   2   8   1    93.31    96.82   7.35 o
   6   2   8   2     0.93    -0.65   2.24 <
   6   2   8   3     0.26     2.39   2.75 <
   6   2   9  -3     5.65     5.11   4.53 <
   6   2   9  -2     0.34     1.74   4.24 <
   6   2   9  -1    35.31    34.51   4.13 o
   6   2   9   0   276.26   260.96   9.02 o
   6   2   9   1    16.48    11.44   4.13 <
   6   4 -13  -3     3.49     2.50   2.14 <
   6   4 -12  -3     1.77     3.11   2.28 <
   6   4 -12  -2     0.02     1.85   2.17 <
   6   4 -12  -1     0.02    -1.38   1.70 <
   6   4 -12   0   627.34   611.15  13.90 o
   6   4 -12   1    23.50    24.48   3.58 o
   6   4 -11  -3     5.28     5.43   2.10 <
   6   4 -11  -2     3.80    -1.05   1.96 <
   6   4 -11  -1     1.72     1.88   1.88 <
   6   4 -11   0   497.34   532.97  12.28 o
   6   4 -11   1    11.86     9.92   2.64 o
   6   4 -11   2    10.87    10.28   2.57 o
   6   4 -11   3     3.28     2.32   2.10 <
   6   4 -10  -3    12.18    14.23   1.96 o
   6   4 -10  -2     6.50     9.27   1.67 o
   6   4 -10  -1    24.64    26.61   2.53 o
   6   4 -10   0   282.32   287.51   8.18 o
   6   4 -10   1    20.76    18.54   2.79 o
   6   4 -10   2     0.11    -1.34   1.52 <
   6   4 -10   3     0.07    -1.34   2.43 <
   6   4  -9  -3    13.48    14.09   1.30 o
   6   4  -9  -2     3.45     1.41   0.87 <
   6   4  -9  -1    10.60    10.25   1.19 o
   6   4  -9   0  1045.40  1029.88  12.56 o
   6   4  -9   1   236.74   229.32   5.25 o
   6   4  -9   2     0.34     1.52   1.48 <
   6   4  -9   3     0.36    -0.80   3.08 <
   6   4  -8  -3     0.66     0.98   0.69 <
   6   4  -8  -2     0.72     1.09   0.72 <
   6   4  -8  -1    72.76    74.63   2.28 o
   6   4  -8   0    20.39    23.17   1.63 o
   6   4  -8   1   155.29   159.47   3.58 o
   6   4  -8   2     0.01     1.96   1.38 <
   6   4  -8   3     8.62     8.40   3.77 <
   6   4  -7  -3     5.55     3.84   0.72 o
   6   4  -7  -2     0.50     1.09   0.62 <
   6   4  -7  -1    34.66    35.12   1.41 o
   6   4  -7   0   702.27   738.24   7.02 o
   6   4  -7   1   107.15   110.91   2.57 o
   6   4  -7   2     9.83    11.23   2.21 o
   6   4  -7   3    10.53     7.02   3.08 <
   6   4  -6  -3     9.72     9.81   0.83 o
   6   4  -6  -2     2.70     5.43   0.72 o
   6   4  -6  -1    15.13    15.50   1.01 o
   6   4  -6   0  1953.59  1873.89  14.59 o
   6   4  -6   1   156.10   153.57   2.86 o
   6   4  -6   2     0.83     3.66   2.21 <
   6   4  -6   3     0.60     1.41   2.28 <
   6   4  -5  -3    29.91    25.53   1.27 o
   6   4  -5  -2     6.54     5.94   0.80 o
   6   4  -5  -1   141.50   138.79   2.53 o
   6   4  -5   0   289.48   326.68   4.67 o
   6   4  -5   1    90.37    93.49   2.32 o
   6   4  -5   2     1.96    -0.40   1.48 <
   6   4  -5   3     0.10     0.00   2.43 <
   6   4  -4  -3    16.84    17.45   1.09 o
   6   4  -4  -2    10.24    10.39   0.94 o
   6   4  -4  -1   172.99   166.35   2.79 o
   6   4  -4   0  1697.99  1645.84  14.92 o
   6   4  -4   1     4.94     6.52   0.98 o
   6   4  -4   2     1.17     1.81   1.19 <
   6   4  -4   3     0.00     0.51   1.67 <
   6   4  -3  -3    18.46    19.95   1.12 o
   6   4  -3  -2     0.95     1.63   0.58 <
   6   4  -3  -1   139.57   139.23   3.80 o
   6   4  -3   0   946.13   973.71  12.35 o
   6   4  -3   1   197.82   196.29   3.44 o
   6   4  -3   2     2.45     1.12   1.23 <
   6   4  -3   3     0.68     5.94   1.19 o
   6   4  -2  -3     0.58     0.54   0.43 <
   6   4  -2  -2     7.29     7.42   0.94 o
   6   4  -2  -1   107.11   107.87   2.68 o
   6   4  -2   0   833.12   793.82   9.34 o
   6   4  -2   1   135.54   136.00   2.97 o
   6   4  -2   2     0.16     0.40   1.09 <
   6   4  -2   3     0.78     1.88   1.16 <
   6   4  -1  -3     0.30     1.41   0.76 <
   6   4  -1  -2     0.04    -0.18   0.65 <
   6   4  -1  -1    13.07    16.00   1.63 o
   6   4  -1   0   232.27   225.73   5.00 o
   6   4  -1   1    50.66    50.51   2.43 o
   6   4  -1   2     0.02    -0.47   0.91 <
   6   4  -1   3    11.06     7.24   1.45 o
   6   4   0  -3     5.90     8.55   1.23 o
   6   4   0  -2     0.97     0.87   0.91 <
   6   4   0  -1   123.48   127.57   3.55 o
   6   4   0   0 15903.00 14639.30 147.16 o
   6   4   0   1   374.08   380.42   6.05 o
   6   4   0   2     0.48     0.54   1.38 <
   6   4   0   3     0.04    -0.51   1.30 <
   6   4   1  -3     6.88     9.38   1.12 o
   6   4   1  -2     2.32     1.19   0.69 <
   6   4   1  -1    29.11    29.98   1.88 o
   6   4   1   0  2852.57  2791.95  34.58 o
   6   4   1   1     7.66     9.99   1.52 o
   6   4   1   2     2.54     2.21   1.30 <
   6   4   1   3    25.61    26.65   2.79 o
   6   4   2  -3    11.34     9.23   1.52 o
   6   4   2  -2     0.30     0.80   1.01 <
   6   4   2  -1    26.58    30.45   2.75 o
   6   4   2   0    58.62    62.43   2.68 o
   6   4   2   1    45.87    41.24   2.06 o
   6   4   2   2     4.54     3.98   1.81 <
   6   4   2   3     9.02     9.81   2.14 o
   6   4   3  -3     5.27     3.40   1.30 <
   6   4   3  -2    12.14     9.31   1.74 o
   6   4   3  -1   109.61   112.43   4.38 o
   6   4   3   0   129.87   126.59   4.92 o
   6   4   3   1    17.60    13.98   2.24 o
   6   4   3   2     1.17     1.59   4.45 <
   6   4   3   3     8.11     5.50   3.69 <
   6   4   4  -3     7.05     8.84   1.74 o
   6   4   4  -2     5.04     6.08   1.59 o
   6   4   4  -1    35.04    31.47   3.08 o
   6   4   4   0     0.50     0.80   1.30 <
   6   4   4   1     5.07     3.11   2.10 <
   6   4   4   2     0.36    -0.29   1.81 <
   6   4   4   3     0.11    -1.85   3.77 <
   6   4   5  -3     3.08     2.82   1.41 <
   6   4   5  -2     8.03    10.25   2.10 o
   6   4   5  -1    27.36    23.83   4.02 o
   6   4   5   0   394.09   403.12  13.90 o
   6   4   5   1    44.42    39.43   5.21 o
   6   4   5   2     6.32     3.84   2.57 <
   6   4   5   3     1.13     3.69   2.61 <
   6   4   6  -3     0.03     0.62   1.70 <
   6   4   6  -2     2.36     5.18   2.43 <
   6   4   6  -1   136.18   149.29   8.26 o
   6   4   6   0  2828.32  2787.20  53.26 o
   6   4   6   1   181.33   177.07   9.20 o
   6   4   6   2     6.84    12.82   3.58 o
   6   4   6   3     3.66     8.18   3.40 <
   6   4   7  -3     1.79    -0.04   2.03 <
   6   4   7  -2     2.74     7.97   3.08 <
   6   4   7  -1    14.12     2.24   2.53 <
   6   4   7   0  1544.24  1583.70  35.78 o
   6   4   7   1    36.57    45.26   6.16 o
   6   4   7   2     2.99     5.25   3.15 <
   6   4   7   3     7.14     2.43   3.26 <
   6   4   8  -3     4.85     8.65   3.66 <
   6   4   8  -2     0.10    -0.69   2.32 <
   6   4   8  -1     1.44     3.26   2.86 <
   6   4   8   0    16.35    18.00   4.49 o
   6   6 -11  -3     0.30     0.33   1.85 <
   6   6 -11  -2     4.07     5.87   2.50 <
   6   6 -10  -3     1.08     1.88   1.92 <
   6   6 -10  -2     0.63     0.72   1.77 <
   6   6  -9  -3    14.94    21.62   2.32 o
   6   6  -9  -2     0.01    -0.80   3.08 <
   6   6  -9  -1    17.94    15.14   2.57 o
   6   6  -9   0   115.26   122.64   6.16 o
   6   6  -9   1    57.62    54.39   4.42 o
   6   6  -9   2     0.25    -1.92   3.55 <
   6   6  -8  -3    15.54    14.16   1.52 o
   6   6  -8  -2     3.62     2.35   3.77 <
   6   6  -8  -1     0.32     6.12   2.24 <
   6   6  -8   0    71.97    67.71   5.18 o
   6   6  -8   1    81.06    83.97   5.72 o
   6   6  -8   2     0.43     0.54   4.82 <
   6   6  -7  -3     0.06     1.96   1.99 <
   6   6  -7  -2     6.06     8.40   3.08 <
   6   6  -7  -1    18.11    17.42   2.39 o
   6   6  -7   0   796.14   823.48  15.50 o
   6   6  -7   1    42.23    45.66   3.87 o
   6   6  -7   2     1.13     3.84   3.33 <
   6   6  -7   3     1.61     0.76   3.62 <
   6   6  -6  -3    13.74    16.37   2.21 o
   6   6  -6  -2    14.67    14.92   2.28 o
   6   6  -6  -1    11.57    12.35   1.67 o
   6   6  -6   0   569.26   608.40   9.67 o
   6   6  -6   1    74.81    74.37   3.11 o
   6   6  -6   2     2.33    -3.98   2.39 <
   6   6  -6   3     4.79     5.50   3.58 <
   6   6  -5  -3     5.20     4.78   1.48 o
   6   6  -5  -2     0.63     2.43   2.43 <
   6   6  -5  -1    19.40    20.60   1.96 o
   6   6  -5   0  3081.23  2914.33  32.08 o
   6   6  -5   1    36.78    37.44   2.64 o
   6   6  -5   2     0.71     2.32   2.43 <
   6   6  -5   3     4.59     5.36   2.61 <
   6   6  -4  -3     0.16    -1.92   1.19 <
   6   6  -4  -2     0.09    -0.33   1.30 <
   6   6  -4  -1    76.19    78.50   3.04 o
   6   6  -4   0   122.87   120.58   3.91 o
   6   6  -4   1   233.04   226.13   5.14 o
   6   6  -4   2     0.01    -0.29   2.61 <
   6   6  -4   3     0.36     0.69   2.61 <
   6   6  -3  -3     2.92     4.35   1.27 o
   6   6  -3  -2     0.07    -0.04   1.01 <
   6   6  -3  -1    51.91    51.49   2.68 o
   6   6  -3   0    46.83    48.20   2.82 o
   6   6  -3   1     6.05     6.23   1.38 o
   6   6  -3   2     1.84     2.53   2.35 <
   6   6  -3   3     2.14     2.68   2.50 <
   6   6  -2  -3    10.41    11.77   1.41 o
   6   6  -2  -2     3.83     5.11   1.30 o
   6   6  -2  -1   435.38   415.25   5.43 o
   6   6  -2   0  2506.58  2521.28  28.03 o
   6   6  -2   1   213.94   208.86   4.74 o
   6   6  -2   2     0.47     1.41   2.61 <
   6   6  -2   3    11.60    17.82   2.82 o
   6   6  -1  -3     0.70     0.80   0.98 <
   6   6  -1  -2     1.89     2.79   1.16 <
   6   6  -1  -1    79.54    78.97   3.22 o
   6   6  -1   0   853.12   827.64  14.92 o
   6   6  -1   1     3.24     3.58   1.56 <
   6   6  -1   2     0.21     1.70   2.43 <
   6   6  -1   3     0.78     2.03   3.30 <
   6   6   0  -3     7.40    10.68   1.63 o
   6   6   0  -2     0.53     0.11   1.30 <
   6   6   0  -1     0.51     1.48   1.19 <
   6   6   0   0  1771.20  1718.15  21.98 o
   6   6   0   1    39.75    50.22   5.11 o
   6   6   0   2     0.01     1.16   2.39 <
   6   6   0   3     4.03    11.88   3.69 o
   6   6   1  -3     3.24     2.39   1.34 <
   6   6   1  -2     0.81     2.43   2.79 <
   6   6   1  -1   508.17   483.33   8.00 o
   6   6   1   0  7649.75  7328.36  85.53 o
   6   6   1   1    86.13    92.44   4.06 o
   6   6   1   2     2.44     2.97   4.16 <
   6   6   1   3     9.15     8.80   4.63 <
   6   6   2  -3     0.01     0.00   1.81 <
   6   6   2  -2     1.74     1.16   2.14 <
   6   6   2  -1     4.58     4.13   1.23 o
   6   6   2   0   203.26   216.43   5.90 o
   6   6   2   1    82.83    76.87   3.58 o
   6   6   2   2     0.10     0.25   3.26 <
   6   6   2   3     0.01    -5.54   3.44 <
   6   6   3  -3    10.20    14.45   4.49 o
   6   6   3  -2     0.30     0.51   3.69 <
   6   6   3  -1    92.58    92.55   6.16 o
   6   6   3   0    55.36    48.16   5.40 o
   6   6   3   1     0.55     1.77   2.21 <
   6   6   3   2     0.05    -1.05   4.53 <
   6   6   4  -3     2.28     0.54   1.70 <
   6   6   4  -2     0.90    -1.85   3.80 <
   6   6   4  -1    69.60    60.33   6.19 o
   6   6   4   0   311.27   272.77  11.44 o
   6   6   4   1   132.30   149.37   8.29 o
   6   6   4   2     0.02     1.41   5.21 <
   6   6   5  -3     1.68     2.86   2.24 <
   6   6   5  -2     3.42     6.81   2.79 <
   6   6   5  -1    29.70    28.42   4.71 o
   6   6   5   0   841.82   837.39  22.99 o
   6   6   5   1     0.08     2.35   2.82 <
   6   6   6  -3     5.55     9.23   3.33 <
   6   6   6  -2     1.84     1.92   2.68 <
   6   6   6  -1    35.43    42.15   5.94 o
   6   6   6   0   395.15   373.39  14.81 o
   6   6   7  -3    11.55    10.17   3.69 <
   6   6   7  -2     1.62    -0.54   2.68 <
   6   8  -9  -3     0.00    -0.65   3.55 <
   6   8  -8  -3    13.91    18.47   4.82 o
   6   8  -7  -3     1.00    -2.21   3.33 <
   6   8  -7  -2     0.97     0.36   3.62 <
   6   8  -7  -1     2.78     2.24   1.88 <
   6   8  -6  -3     1.12     7.75   2.39 o
   6   8  -6  -2     0.21     1.85   3.58 <
   6   8  -6  -1    34.15    33.20   3.62 o
   6   8  -6   0   408.03   417.90  10.97 o
   6   8  -5  -3     1.88     5.36   2.43 <
   6   8  -5  -2     0.72     1.09   2.61 <
   6   8  -5  -1    44.03    49.93   3.11 o
   6   8  -5   0   282.33   277.15   6.55 o
   6   8  -4  -3    11.63    14.66   2.61 o
   6   8  -4  -2     0.01     2.10   2.61 <
   6   8  -4  -1    69.83    61.09   3.40 o
   6   8  -4   0    22.33    23.61   2.82 o
   6   8  -4   1    93.96    85.93   6.05 o
   6   8  -3  -3     1.94     1.01   2.35 <
   6   8  -3  -2     0.15     0.72   2.50 <
   6   8  -3  -1     1.71     1.85   1.27 <
   6   8  -3   0   113.89   114.39   4.24 o
   6   8  -3   1     2.29     5.18   1.63 o
   6   8  -2  -3    16.30    17.63   2.61 o
   6   8  -2  -2     0.03     2.43   2.82 <
   6   8  -2  -1     5.98     7.57   1.59 o
   6   8  -2   0   139.75   136.37   4.49 o
   6   8  -2   1    34.74    35.45   2.72 o
   6   8  -1  -3     2.82     0.72   4.27 <
   6   8  -1  -2     3.95     2.39   3.30 <
   6   8  -1  -1    60.26    60.47   4.53 o
   6   8  -1   0  3630.89  3420.94  47.25 o
   6   8  -1   1     8.63     4.89   2.06 <
   6   8   0  -3     3.38     4.02   2.50 <
   6   8   0  -2     0.26     1.96   3.69 <
   6   8   0  -1    15.21    18.14   2.75 o
   6   8   0   0   535.94   509.25  12.09 o
   6   8   1  -3     2.98     7.89   4.16 <
   6   8   1  -2     0.09     3.01   4.63 <
   6   8   1  -1     7.27     4.74   2.35 <
   6   8   1   0   440.51   446.72  14.88 o
   6   8   2  -3     5.86     3.58   3.26 <
   6   8   2  -2     0.01     2.79   3.40 <
   6   8   2  -1    27.94    24.33   3.58 o
   6   8   2   0   527.33   535.65  15.28 o
   6   8   3  -3     3.41     1.77   4.56 <
   6   8   4  -3     0.59     1.41   5.21 <
   6   8   5  -3     1.22    -0.36   2.46 <
   7   1 -13  -3     0.10     0.94   1.85 <
   7   1 -13  -2     6.04     3.44   2.17 <
   7   1 -13  -1    18.28    25.64   3.44 o
   7   1 -13   0     9.80    17.56   3.19 o
   7   1 -13   1    15.02    15.03   3.08 o
   7   1 -13   2     1.03    -0.83   1.45 <
   7   1 -13   3     0.06     0.98   1.77 <
   7   1 -12  -3     1.32    -1.38   1.52 <
   7   1 -12  -2     0.01     1.88   1.85 <
   7   1 -12  -1     2.40     2.57   1.85 <
   7   1 -12   0  1041.44  1015.10  18.21 o
   7   1 -12   1    40.94    45.70   3.44 o
   7   1 -12   2     7.67     9.63   2.03 o
   7   1 -12   3     1.95     1.23   1.52 <
   7   1 -11  -3     0.89     2.79   1.74 <
   7   1 -11  -2     0.51     2.64   1.77 <
   7   1 -11  -1    28.92    31.90   3.44 o
   7   1 -11   0  5539.58  5416.75  64.38 o
   7   1 -11   1    80.02    85.85   3.91 o
   7   1 -11   2     7.53     3.87   1.67 <
   7   1 -11   3     2.44     2.72   1.48 <
   7   1 -10  -3     1.15     1.41   1.05 <
   7   1 -10  -2     0.01     0.33   0.91 <
   7   1 -10  -1    98.52    99.14   3.11 o
   7   1 -10   0  5144.07  4995.85  51.49 o
   7   1 -10   1    34.89    33.02   2.39 o
   7   1 -10   2     6.00     8.22   1.48 o
   7   1 -10   3     3.65     4.78   1.45 o
   7   1  -9  -3     0.32     1.01   0.83 <
   7   1  -9  -2     0.01     0.11   0.76 <
   7   1  -9  -1     0.50    -0.51   0.69 <
   7   1  -9   0     9.20    11.59   1.01 o
   7   1  -9   1    26.35    26.80   1.45 o
   7   1  -9   2     4.25     2.82   0.72 o
   7   1  -9   3    16.51    17.53   1.48 o
   7   1  -8  -3    12.74    11.48   0.87 o
   7   1  -8  -2     3.47     2.72   0.54 o
   7   1  -8  -1    81.77    77.74   1.63 o
   7   1  -8   0   244.28   256.55   3.37 o
   7   1  -8   1    34.26    34.87   1.34 o
   7   1  -8   2     0.05     1.01   0.58 <
   7   1  -8   3     1.97     1.45   0.65 <
   7   1  -7  -3     4.87     3.95   0.65 o
   7   1  -7  -2     2.63     2.21   0.54 o
   7   1  -7  -1   194.13   185.72   2.53 o
   7   1  -7   0   190.20   218.02   3.44 o
   7   1  -7   1    50.06    49.17   1.59 o
   7   1  -7   2     0.97     0.62   0.62 <
   7   1  -7   3     1.09     0.69   0.62 <
   7   1  -6  -3     0.06     0.22   0.47 <
   7   1  -6  -2     0.00    -0.11   0.43 <
   7   1  -6  -1     0.58     1.56   0.54 <
   7   1  -6   0  4196.44  4256.34  32.84 o
   7   1  -6   1   103.55   103.67   2.10 o
   7   1  -6   2     0.30     0.22   0.51 <
   7   1  -6   3     0.98     1.38   0.62 <
   7   1  -5  -3    15.27    13.83   1.01 o
   7   1  -5  -2     0.27     0.69   0.47 <
   7   1  -5  -1   712.37   721.48   5.00 o
   7   1  -5   0 16934.30 15657.50 117.57 o
   7   1  -5   1   281.93   274.61   3.22 o
   7   1  -5   2     0.77     0.04   0.47 <
   7   1  -5   3    14.19    12.46   1.01 o
   7   1  -4  -3    44.62    39.72   1.30 o
   7   1  -4  -2     7.21     9.67   0.91 o
   7   1  -4  -1   882.72   888.44   5.50 o
   7   1  -4   0 16035.40 15059.70 114.21 o
   7   1  -4   1    29.99    31.68   1.23 o
   7   1  -4   2     1.14     1.01   0.51 <
   7   1  -4   3    12.41    12.71   1.01 o
   7   1  -3  -3     0.11     0.00   0.43 <
   7   1  -3  -2     5.11     4.63   0.69 o
   7   1  -3  -1     0.66     0.33   0.40 <
   7   1  -3   0   121.99   147.34   2.46 o
   7   1  -3   1    21.62    22.92   1.16 o
   7   1  -3   2     4.43     6.59   0.72 o
   7   1  -3   3     5.93     4.89   0.69 o
   7   1  -2  -3    14.82    14.16   0.76 o
   7   1  -2  -2     0.35     0.54   0.36 <
   7   1  -2  -1   268.83   283.88   2.82 o
   7   1  -2   0  3537.26  3873.60  32.01 o
   7   1  -2   1    14.71    17.31   1.09 o
   7   1  -2   2     0.48     0.54   0.43 <
   7   1  -2   3     3.34     2.03   0.69 <
   7   1  -1  -3     0.88     2.06   0.29 o
   7   1  -1  -2     0.09     0.22   0.18 <
   7   1  -1  -1    72.45    78.94   2.03 o
   7   1  -1   0   762.68   836.12   9.89 o
   7   1  -1   1    31.07    33.53   1.27 o
   7   1  -1   2     0.25     0.29   0.72 <
   7   1  -1   3    18.76    18.39   1.23 o
   7   1   0  -3     0.61     0.43   0.36 <
   7   1   0  -2     2.14     2.17   0.36 o
   7   1   0  -1    17.41    20.24   1.23 o
   7   1   0   0  5627.42  5829.21  52.90 o
   7   1   0   1    49.01    53.26   2.21 o
   7   1   0   2    10.99     9.78   0.91 o
   7   1   0   3    12.02    13.94   1.27 o
   7   1   1  -3     0.33     0.58   0.43 <
   7   1   1  -2     7.19     7.57   0.80 o
   7   1   1  -1     2.95     3.55   0.58 o
   7   1   1   0     3.08     5.65   0.87 o
   7   1   1   1   101.90   101.60   2.53 o
   7   1   1   2     9.16     8.44   1.09 o
   7   1   1   3     0.01    -0.69   0.80 <
   7   1   2  -3     8.76     6.84   0.80 o
   7   1   2  -2     0.29     0.80   0.51 <
   7   1   2  -1   163.10   159.18   3.22 o
   7   1   2   0    75.55    81.58   2.50 o
   7   1   2   1     0.05    -0.69   0.62 <
   7   1   2   2     8.67     9.56   1.52 o
   7   1   2   3     1.03     0.18   0.94 <
   7   1   3  -3     0.33     0.11   1.09 <
   7   1   3  -2     1.63     1.59   1.19 <
   7   1   3  -1     8.29     9.99   1.27 o
   7   1   3   0   282.29   293.99   6.74 o
   7   1   3   1    18.72    17.42   1.59 o
   7   1   3   2     3.66     4.27   1.38 o
   7   1   3   3    12.98    11.26   1.81 o
   7   1   4  -3     0.19     0.87   1.12 <
   7   1   4  -2     0.50    -0.54   0.98 <
   7   1   4  -1    29.39    36.72   2.90 o
   7   1   4   0    19.94    22.59   1.92 o
   7   1   4   1   408.65   414.38   6.12 o
   7   1   4   2     6.55     2.46   2.10 <
   7   1   4   3     1.87     2.46   1.38 <
   7   1   5  -3     3.01     6.95   1.74 o
   7   1   5  -2     1.47     0.76   1.27 <
   7   1   5  -1    52.05    56.34   3.19 o
   7   1   5   0  1529.11  1508.02  21.54 o
   7   1   5   1    54.40    50.87   5.43 o
   7   1   5   2     0.27    -0.83   1.48 <
   7   1   5   3    13.07    15.14   2.75 o
   7   1   6  -3    12.75    14.01   2.21 o
   7   1   6  -2     0.45     0.18   1.19 <
   7   1   6  -1    17.96    19.37   2.61 o
   7   1   6   0   476.43   479.45  10.36 o
   7   1   6   1    38.16    30.27   4.49 o
   7   1   6   2     0.60    -0.25   1.85 <
   7   1   6   3     0.69     5.65   2.64 <
   7   1   7  -3     0.47     1.30   1.45 <
   7   1   7  -2     4.04     3.87   1.74 <
   7   1   7  -1     0.21     1.09   1.30 <
   7   1   7   0   590.46   587.76  17.82 o
   7   1   7   1    29.27    27.52   4.92 o
   7   1   7   2     0.31     1.63   2.35 <
   7   1   7   3     0.36    -1.38   2.17 <
   7   1   8  -3     1.61     1.52   1.23 <
   7   1   8  -2     0.29     0.07   1.12 <
   7   1   8  -1    42.84    37.55   4.02 o
   7   1   8   0  2038.13  2168.16  31.79 o
   7   1   8   1    85.24    87.45   8.07 o
   7   1   8   2     0.17    -0.62   2.28 <
   7   1   8   3     0.64     0.72   2.68 <
   7   3 -13  -3     0.17    -0.80   1.56 <
   7   3 -13  -2     0.03     2.14   1.74 <
   7   3 -13  -1    12.25    14.48   2.53 o
   7   3 -13   0   763.59   722.38  12.67 o
   7   3 -12  -3     3.03     6.05   1.88 o
   7   3 -12  -2     0.13     0.83   1.41 <
   7   3 -12  -1    44.18    44.68   3.44 o
   7   3 -12   0   573.57   608.40  10.97 o
   7   3 -12   1     2.50     3.48   1.59 <
   7   3 -12   2     0.10     1.12   1.88 <
   7   3 -12   3     0.65     1.38   2.03 <
   7   3 -11  -3     0.02     0.14   1.19 <
   7   3 -11  -2     1.86     2.82   1.45 <
   7   3 -11  -1     2.77     5.54   1.67 o
   7   3 -11   0   122.43   128.94   4.60 o
   7   3 -11   1     3.27     3.80   1.52 <
   7   3 -11   2     1.55     1.99   1.92 <
   7   3 -11   3     0.64     1.12   2.03 <
   7   3 -10  -3     3.57     5.07   1.27 o
   7   3 -10  -2     0.05     0.80   1.19 <
   7   3 -10  -1   219.03   215.48   5.21 o
   7   3 -10   0   610.80   615.74  10.03 o
   7   3 -10   1     6.31     5.03   1.56 o
   7   3 -10   2     1.69     2.24   1.19 <
   7   3 -10   3     3.11     1.16   1.48 <
   7   3  -9  -3     2.27     2.72   0.72 o
   7   3  -9  -2     0.17    -0.36   0.62 <
   7   3  -9  -1   255.69   261.33   4.13 o
   7   3  -9   0  7497.10  7326.16  55.76 o
   7   3  -9   1    38.34    37.30   2.03 o
   7   3  -9   2     4.82     4.82   1.09 o
   7   3  -9   3     2.82     7.21   1.45 o
   7   3  -8  -3     9.21     7.71   0.91 o
   7   3  -8  -2     2.50     2.10   0.69 o
   7   3  -8  -1     0.94     1.27   0.65 <
   7   3  -8   0   966.71   986.71  10.28 o
   7   3  -8   1   234.16   230.18   4.24 o
   7   3  -8   2     5.08     2.64   1.01 <
   7   3  -8   3    15.67    13.04   1.59 o
   7   3  -7  -3     6.73     5.68   0.83 o
   7   3  -7  -2     0.00     0.43   0.65 <
   7   3  -7  -1     1.98     2.82   0.69 o
   7   3  -7   0  1335.69  1459.72  13.11 o
   7   3  -7   1    58.60    55.58   1.74 o
   7   3  -7   2     1.36     2.90   0.91 o
   7   3  -7   3    10.07    14.77   1.74 o
   7   3  -6  -3     6.89     5.72   0.76 o
   7   3  -6  -2     7.46     5.94   0.76 o
   7   3  -6  -1    62.95    61.34   1.77 o
   7   3  -6   0  2732.11  2742.70  22.41 o
   7   3  -6   1    20.92    20.42   1.34 o
   7   3  -6   2     2.47     2.75   0.76 o
   7   3  -6   3    10.72    13.47   1.74 o
   7   3  -5  -3     8.33     6.26   0.76 o
   7   3  -5  -2     1.00     1.92   0.58 o
   7   3  -5  -1   395.57   386.25   4.06 o
   7   3  -5   0 10095.70 10025.80  74.59 o
   7   3  -5   1   421.83   418.04   4.45 o
   7   3  -5   2     0.94     1.52   1.19 <
   7   3  -5   3     1.91     4.35   1.38 o
   7   3  -4  -3     0.25     0.65   0.47 <
   7   3  -4  -2     0.26     0.11   0.47 <
   7   3  -4  -1   471.90   477.86   4.38 o
   7   3  -4   0  1196.32  1210.49  11.15 o
   7   3  -4   1   132.49   126.95   2.75 o
   7   3  -4   2     1.72     2.72   1.16 <
   7   3  -4   3     1.20     0.91   1.19 <
   7   3  -3  -3     4.35     4.38   0.65 o
   7   3  -3  -2     0.14     0.91   0.47 <
   7   3  -3  -1     3.65     3.58   0.65 o
   7   3  -3   0 14474.50 13764.10 111.82 o
   7   3  -3   1   122.52   118.88   2.61 o
   7   3  -3   2     1.34     1.41   1.23 <
   7   3  -3   3    21.75    21.54   1.81 o
   7   3  -2  -3     3.99     3.08   0.62 o
   7   3  -2  -2     0.58     1.30   0.51 <
   7   3  -2  -1     4.63     4.13   0.76 o
   7   3  -2   0  1127.56  1145.17  16.48 o
   7   3  -2   1    37.42    36.54   2.06 o
   7   3  -2   2     0.02    -0.22   0.87 <
   7   3  -2   3     0.11    -0.22   0.91 <
   7   3  -1  -3     4.66     4.82   0.83 o
   7   3  -1  -2     0.00     1.05   0.51 <
   7   3  -1  -1   361.82   373.39   5.03 o
   7   3  -1   0  5490.91  5544.97  57.68 o
   7   3  -1   1    32.75    34.22   2.21 o
   7   3  -1   2     3.87     2.14   1.05 <
   7   3  -1   3    14.09    19.92   1.99 o
   7   3   0  -3     1.27     0.54   0.43 <
   7   3   0  -2     0.33    -0.22   0.43 <
   7   3   0  -1   227.05   220.08   3.98 o
   7   3   0   0   605.09   600.07   9.78 o
   7   3   0   1    19.50    17.45   1.70 o
   7   3   0   2     8.40     7.31   1.63 o
   7   3   0   3    19.51    16.00   2.10 o
   7   3   1  -3     2.35     3.22   0.72 o
   7   3   1  -2     0.21     0.58   0.83 <
   7   3   1  -1     0.25    -0.43   0.87 <
   7   3   1   0    43.17    39.29   4.06 o
   7   3   1   1     0.09     0.04   0.58 <
   7   3   1   2     9.00     6.55   1.41 o
   7   3   1   3     0.16    -0.40   1.63 <
   7   3   2  -3     1.34     2.82   0.83 o
   7   3   2  -2     4.72     3.69   1.27 <
   7   3   2  -1     1.61     2.43   1.16 <
   7   3   2   0   718.33   721.19  12.64 o
   7   3   2   1    95.24    96.46   3.98 o
   7   3   2   2     0.04     1.01   1.56 <
   7   3   2   3     6.40    13.51   3.08 o
   7   3   3  -3     5.98     6.34   1.48 o
   7   3   3  -2     0.15     0.33   1.01 <
   7   3   3  -1    41.29    34.98   2.97 o
   7   3   3   0  1307.26  1301.95  19.81 o
   7   3   3   1   225.06   217.33   6.08 o
   7   3   3   2     0.08    -0.29   1.27 <
   7   3   3   3     0.02    -0.98   1.48 <
   7   3   4  -3    18.85    20.57   2.53 o
   7   3   4  -2     1.97     5.00   1.63 o
   7   3   4  -1   129.88   125.72   4.78 o
   7   3   4   0    99.02   112.32   4.78 o
   7   3   4   1    13.51    10.72   2.06 o
   7   3   4   2     0.16    -1.92   1.63 <
   7   3   4   3     4.80     1.27   1.92 <
   7   3   5  -3    14.82    10.25   2.86 o
   7   3   5  -2     0.37     1.01   2.32 <
   7   3   5  -1    58.36    56.20   4.13 o
   7   3   5   0    30.89    33.02   4.67 o
   7   3   5   1    12.87    12.38   3.40 o
   7   3   5   2     5.13     5.32   2.86 <
   7   3   5   3     0.54     1.56   2.57 <
   7   3   6  -3     1.92     0.65   1.92 <
   7   3   6  -2     0.15     1.01   1.96 <
   7   3   6  -1    15.12    18.97   4.13 o
   7   3   6   0    23.99    23.75   4.45 o
   7   3   6   1     2.43     5.25   2.79 <
   7   3   6   2     0.91    -1.59   2.28 <
   7   3   6   3     2.99    -2.06   1.96 <
   7   3   7  -3     0.25     2.46   2.75 <
   7   3   7  -2     0.48    -1.59   2.06 <
   7   3   7  -1     4.46     5.29   2.79 <
   7   3   7   0   962.85   943.08  25.35 o
   7   3   7   1    33.58    38.49   5.83 o
   7   3   7   2     0.41    -3.77   2.17 <
   7   3   7   3     0.55    -0.94   2.61 <
   7   3   8  -3     0.51    -1.74   2.39 <
   7   3   8  -2     1.06    -0.04   2.53 <
   7   3   8  -1    29.52    18.25   4.60 o
   7   3   8   0  1053.65  1050.66  28.10 o
   7   5 -12  -3     0.18    -0.14   1.85 <
   7   5 -12  -2     2.75     2.86   2.32 <
   7   5 -11  -3     0.91    -0.14   1.41 <
   7   5 -11  -2     0.12     0.29   1.74 <
   7   5 -11  -1     5.99     7.35   2.35 o
   7   5 -11   0    14.63    15.32   2.90 o
   7   5 -10  -3     2.30     2.17   1.27 <
   7   5 -10  -2     0.96     1.85   1.45 <
   7   5 -10  -1    10.04    10.68   1.92 o
   7   5 -10   0  2724.97  2640.44  34.58 o
   7   5 -10   1     0.95     0.04   1.23 <
   7   5 -10   2     0.51     2.17   3.33 <
   7   5  -9  -3     1.70     2.46   0.94 <
   7   5  -9  -2     0.00    -1.16   0.94 <
   7   5  -9  -1   196.59   197.99   5.14 o
   7   5  -9   0   945.08   967.67  21.98 o
   7   5  -9   1    34.89    41.68   4.35 o
   7   5  -9   2     0.71     3.73   3.62 <
   7   5  -9   3     1.02     1.67   3.84 <
   7   5  -8  -3    25.76    25.78   1.99 o
   7   5  -8  -2     1.59     3.19   1.16 <
   7   5  -8  -1   136.52   143.24   6.52 o
   7   5  -8   0  1239.10  1269.33  28.06 o
   7   5  -8   1     0.61     1.56   1.81 <
   7   5  -8   2     0.71     2.82   4.16 <
   7   5  -8   3     0.71    -4.67   3.15 <
   7   5  -7  -3     8.52     9.20   1.05 o
   7   5  -7  -2     0.42     1.01   0.98 <
   7   5  -7  -1    50.70    52.69   2.14 o
   7   5  -7   0  1116.84  1161.71  14.85 o
   7   5  -7   1    99.90   100.74   3.30 o
   7   5  -7   2     0.55    -0.22   2.32 <
   7   5  -7   3     0.01    -1.30   3.08 <
   7   5  -6  -3     1.62     1.85   0.69 <
   7   5  -6  -2     0.00    -0.22   1.63 <
   7   5  -6  -1   288.52   300.32   4.56 o
   7   5  -6   0   916.04  1012.82  11.62 o
   7   5  -6   1     3.26     2.32   1.12 <
   7   5  -6   2     1.45     1.34   2.28 <
   7   5  -6   3     2.78     3.19   2.39 <
   7   5  -5  -3    13.14    14.19   1.45 o
   7   5  -5  -2     2.99     3.58   1.38 <
   7   5  -5  -1    12.40    13.87   1.41 o
   7   5  -5   0   329.71   338.38   5.58 o
   7   5  -5   1   113.62   107.14   3.51 o
   7   5  -5   2     5.82     3.58   2.39 <
   7   5  -5   3    10.79    12.38   2.53 o
   7   5  -4  -3     0.94    -0.11   1.12 <
   7   5  -4  -2     0.25     0.29   1.19 <
   7   5  -4  -1    12.56    12.49   1.27 o
   7   5  -4   0  5854.96  5922.99  50.73 o
   7   5  -4   1    62.16    59.06   2.35 o
   7   5  -4   2     3.56     5.43   2.32 <
   7   5  -4   3     1.58     1.59   2.72 <
   7   5  -3  -3    23.37    22.78   1.77 o
   7   5  -3  -2     4.33     4.60   1.41 o
   7   5  -3  -1   113.14   113.55   3.11 o
   7   5  -3   0   677.31   664.38   8.84 o
   7   5  -3   1    25.68    26.83   1.92 o
   7   5  -3   2     0.55     1.70   1.77 <
   7   5  -3   3     2.20     3.84   2.03 <
   7   5  -2  -3     2.87     3.84   1.19 o
   7   5  -2  -2     0.01     1.19   1.01 <
   7   5  -2  -1     3.82     5.43   1.23 o
   7   5  -2   0     0.68     3.22   1.12 <
   7   5  -2   1   128.41   115.73   3.80 o
   7   5  -2   2     1.18     2.61   1.81 <
   7   5  -2   3    17.40    16.95   3.04 o
   7   5  -1  -3     2.32     2.06   1.01 <
   7   5  -1  -2     3.90     4.74   1.27 o
   7   5  -1  -1    92.25    93.06   3.26 o
   7   5  -1   0    25.36    31.39   2.50 o
   7   5  -1   1   149.91   155.16   4.45 o
   7   5  -1   2     1.44     1.41   1.30 <
   7   5  -1   3     9.80     8.22   1.81 o
   7   5   0  -3     0.82     1.16   1.12 <
   7   5   0  -2     0.35     0.87   1.23 <
   7   5   0  -1   303.00   295.40   5.97 o
   7   5   0   0   156.51   142.74   4.67 o
   7   5   0   1     2.54     2.75   1.23 <
   7   5   0   2    12.36    15.53   3.08 o
   7   5   0   3    10.35    12.82   3.08 o
   7   5   1  -3     1.54     0.51   1.12 <
   7   5   1  -2     0.29     0.14   1.63 <
   7   5   1  -1    19.09    16.40   1.81 o
   7   5   1   0   298.54   292.76   6.77 o
   7   5   1   1   503.96   504.91   8.04 o
   7   5   1   2    11.69    12.71   3.51 o
   7   5   1   3     9.97    10.57   2.86 o
   7   5   2  -3     7.56     7.17   1.70 o
   7   5   2  -2     0.75     0.98   1.59 <
   7   5   2  -1     0.17     1.59   1.85 <
   7   5   2   0   508.31   492.09   8.29 o
   7   5   2   1    26.37    28.06   1.96 o
   7   5   2   2     0.92    -0.40   1.99 <
   7   5   2   3     0.15    -0.94   2.14 <
   7   5   3  -3    18.58    20.64   2.57 o
   7   5   3  -2     1.26     0.65   1.30 <
   7   5   3  -1   100.70   100.16   6.52 o
   7   5   3   0    76.81    81.91   6.12 o
   7   5   3   1    30.76    29.51   4.67 o
   7   5   3   2     0.45    -3.62   3.51 <
   7   5   3   3     1.91     0.04   4.74 <
   7   5   4  -3     0.48     0.22   2.03 <
   7   5   4  -2     1.09     4.60   2.43 <
   7   5   4  -1    88.94    85.74   6.26 o
   7   5   4   0    49.79    56.34   6.19 o
   7   5   4   1   155.63   152.77   8.55 o
   7   5   4   2     2.89     1.34   4.89 <
   7   5   4   3     0.14     0.80   5.40 <
   7   5   5  -3     0.40     3.77   2.57 <
   7   5   5  -2     0.65     0.51   2.03 <
   7   5   5  -1    16.14    18.14   4.02 o
   7   5   5   0     6.00    17.09   3.98 o
   7   5   5   1    46.41    54.82   6.59 o
   7   5   5   2     0.57     6.74   5.65 <
   7   5   5   3     3.54     4.63   6.23 <
   7   5   6  -3     2.41     2.10   2.32 <
   7   5   6  -2     1.75     1.92   2.39 <
   7   5   6  -1    21.48    28.46   4.96 o
   7   5   6   0  4200.43  4033.57  73.65 o
   7   5   6   1     9.58     9.63   3.51 <
   7   5   7  -3     0.03     1.74   2.50 <
   7   5   7  -2     0.01     0.33   2.72 <
   7   5   7  -1     8.53     9.27   3.69 <
   7   7 -10  -3     1.81     4.06   3.33 <
   7   7 -10  -2     0.66     2.14   1.74 <
   7   7  -9  -3     0.04    -1.16   3.62 <
   7   7  -9  -2     0.33    -0.18   3.84 <
   7   7  -9  -1     1.51     3.33   2.17 <
   7   7  -8  -3     0.00     2.61   4.16 <
   7   7  -8  -2     0.80     0.76   3.15 <
   7   7  -8  -1    77.94    77.31   4.49 o
   7   7  -8   0    12.68    16.62   2.75 o
   7   7  -7  -3     7.69    12.35   2.32 o
   7   7  -7  -2     0.04    -1.30   3.08 <
   7   7  -7  -1    16.92    21.07   2.97 o
   7   7  -7   0   112.00   107.90   5.43 o
   7   7  -7   1     1.18    -0.07   1.81 <
   7   7  -6  -3     2.50     4.63   2.28 <
   7   7  -6  -2     0.32     2.21   2.39 <
   7   7  -6  -1     3.57     4.20   1.34 o
   7   7  -6   0    21.88    17.16   2.10 o
   7   7  -6   1     3.90     3.95   1.45 <
   7   7  -6   2     0.65     0.47   2.79 <
   7   7  -5  -3     4.15     8.80   2.39 o
   7   7  -5  -2     1.37     0.33   2.53 <
   7   7  -5  -1   228.34   236.38   5.40 o
   7   7  -5   0  4917.94  4804.04  50.66 o
   7   7  -5   1    64.70    70.57   3.66 o
   7   7  -5   2     0.03     1.05   2.86 <
   7   7  -4  -3     3.62     5.47   2.21 <
   7   7  -4  -2     1.53     0.91   2.72 <
   7   7  -4  -1    62.49    62.21   3.26 o
   7   7  -4   0     0.15     2.03   1.27 <
   7   7  -4   1    90.96    93.13   4.38 o
   7   7  -4   2     1.69     3.22   3.44 <
   7   7  -3  -3     0.09     0.80   1.30 <
   7   7  -3  -2     0.31     2.86   1.96 <
   7   7  -3  -1    14.72    16.19   1.92 o
   7   7  -3   0   323.20   330.30   6.99 o
   7   7  -3   1   132.74   127.82   4.24 o
   7   7  -3   2     0.75     1.56   2.79 <
   7   7  -3   3     7.18     4.82   2.93 <
   7   7  -2  -3    13.43    12.24   1.99 o
   7   7  -2  -2     0.23     1.85   2.75 <
   7   7  -2  -1   204.64   212.01   6.45 o
   7   7  -2   0  1314.68  1313.61  21.91 o
   7   7  -2   1     0.06     1.05   1.74 <
   7   7  -2   2     0.95     0.18   3.91 <
   7   7  -2   3    17.68    25.64   4.67 o
   7   7  -1  -3     3.37     3.98   1.45 <
   7   7  -1  -2     0.57    -0.04   1.27 <
   7   7  -1  -1   270.23   276.79   7.28 o
   7   7  -1   0    11.07    11.30   2.24 o
   7   7  -1   1    39.66    46.38   4.09 o
   7   7  -1   2     5.65     7.21   3.69 <
   7   7  -1   3     0.59     0.36   5.72 <
   7   7   0  -3    14.70    11.01   3.08 o
   7   7   0  -2     3.98     3.73   3.08 <
   7   7   0  -1    70.58    73.43   5.32 o
   7   7   0   0  1619.21  1600.54  34.62 o
   7   7   0   1     6.82     5.65   1.96 <
   7   7   0   2     2.07     0.94   3.55 <
   7   7   1  -3    27.78    39.50   3.51 o
   7   7   1  -2     0.99    -0.62   2.86 <
   7   7   1  -1     0.55     0.87   1.30 <
   7   7   1   0   143.76   152.70   7.39 o
   7   7   1   1    53.55    51.31   5.00 o
   7   7   1   2     1.50    -0.07   4.45 <
   7   7   2  -3     1.74     2.28   1.99 <
   7   7   2  -2     0.06    -0.11   2.14 <
   7   7   2  -1    14.10    14.12   1.96 o
   7   7   2   0     6.75     3.30   1.74 <
   7   7   2   1     5.09     6.99   2.10 o
   7   7   3  -3     0.84    -3.62   3.55 <
   7   7   3  -2     0.02     0.04   4.74 <
   7   7   3  -1     3.89    -0.69   2.50 <
   7   7   3   0    90.80   112.76   7.64 o
   7   7   4  -3     5.26     5.18   4.89 <
   7   7   4  -2     0.20     8.44   5.40 <
   7   7   4  -1     1.12    -2.14   2.24 <
   7   7   5  -3     0.76     3.19   5.65 <
   7   7   5  -2     0.93     4.78   6.23 <
   7   9  -6  -3     3.39     2.35   2.79 <
   7   9  -5  -3     2.16     7.21   2.86 <
   7   9  -5  -2     0.83     0.80   1.77 <
   7   9  -4  -3     8.52     8.91   3.44 <
   7   9  -3  -3     2.24     7.60   2.79 <
   7   9  -3  -2     0.88     0.33   2.93 <
   7   9  -2  -3     2.46     3.04   3.91 <
   7   9  -2  -2     2.65     5.43   4.67 <
   7   9  -1  -3     0.01     1.48   3.69 <
   7   9  -1  -2     2.90     5.50   5.72 <
   7   9   0  -3     1.38     3.73   3.55 <
   7   9   0  -2     0.20     3.37   3.15 <
   7   9   1  -3     5.83     2.53   4.45 <
   8   0 -13   1    92.73    87.81   5.90 o
   8   0 -13   2     0.16     0.83   1.88 <
   8   0 -13   3     0.02     1.16   1.92 <
   8   0 -12   0    55.87    57.14   6.55 o
   8   0 -12   1     2.43     3.04   1.88 <
   8   0 -12   2     0.18    -0.33   1.70 <
   8   0 -12   3     2.21     6.59   2.21 <
   8   0 -11   1    63.95    61.23   4.42 o
   8   0 -11   2     4.48     6.59   2.10 o
   8   0 -11   3     1.74     2.68   1.74 <
   8   0 -10   0 11628.90 11200.10 126.33 o
   8   0 -10   1    96.27    96.68   3.08 o
   8   0 -10   2     9.36     9.16   1.41 o
   8   0 -10   3     2.69     0.22   1.34 <
   8   0  -9   1     2.30     3.01   0.65 o
   8   0  -9   2     4.43     4.02   0.65 o
   8   0  -9   3     1.57     0.83   0.62 <
   8   0  -8   0     0.25     4.27   1.01 o
   8   0  -8   1    37.01    34.33   1.38 o
   8   0  -8   2     0.66    -0.18   0.58 <
   8   0  -8   3     5.56     4.78   0.80 o
   8   0  -7   1    37.64    37.11   1.34 o
   8   0  -7   2     0.03    -0.29   0.51 <
   8   0  -7   3     0.75     1.05   0.62 <
   8   0  -6   0  1456.84  1415.29  16.84 o
   8   0  -6   1    47.13    48.85   1.59 o
   8   0  -6   2     2.49     2.06   0.62 o
   8   0  -6   3     9.31     8.51   0.91 o
   8   0  -5   1   154.02   153.82   2.53 o
   8   0  -5   2     0.37     0.91   0.54 <
   8   0  -5   3    18.73    15.82   1.12 o
   8   0  -4   0    10.83    34.62   2.03 o
   8   0  -4   1   315.77   311.01   3.48 o
   8   0  -4   2     0.00     0.33   0.43 <
   8   0  -4   3     4.08     2.86   0.62 o
   8   0  -3   1    22.20    24.15   1.16 o
   8   0  -3   2     0.43     0.22   0.40 <
   8   0  -3   3     0.77     0.25   0.47 <
   8   0  -2   0 26935.50 23928.80 242.71 o
   8   0  -2   1   708.74   726.73   6.30 o
   8   0  -2   2     0.51     1.12   0.62 <
   8   0  -2   3     1.59     0.07   0.54 <
   8   0  -1   1   131.10   127.02   2.46 o
   8   0  -1   2     0.11    -0.47   0.47 <
   8   0  -1   3     3.15     5.90   0.91 o
   8   0   0   0 14200.60 13607.70 204.48 o
   8   0   0   1   203.83   210.78   4.49 o
   8   0   0   2     1.19     1.45   0.83 <
   8   0   0   3     1.31     0.80   0.80 <
   8   0   1   1    27.72    24.08   2.06 o
   8   0   1   2     1.00     0.40   0.65 <
   8   0   1   3     0.14    -0.22   0.62 <
   8   0   2   0  5525.63  5530.59  88.03 o
   8   0   2   1    28.41    24.04   2.28 o
   8   0   2   2     0.46     1.48   1.01 <
   8   0   2   3     2.50     2.53   0.83 o
   8   0   3   1    97.21    97.84   3.73 o
   8   0   3   2     0.40     0.29   0.98 <
   8   0   3   3     3.10     2.82   1.30 <
   8   0   4   0 12180.70 11874.80 182.50 o
   8   0   4   1    43.65    46.75   3.44 o
   8   0   4   2     0.24     0.04   1.74 <
   8   0   4   3     0.34     1.01   1.74 <
   8   0   5   1     0.65     0.51   1.23 <
   8   0   5   2     1.25     1.09   1.23 <
   8   0   5   3     0.85    -0.18   1.85 <
   8   0   6   0  1143.06  1171.82  26.83 o
   8   0   6   1    49.12    40.52   3.62 o
   8   0   6   2     7.75     2.61   4.56 <
   8   0   6   3     0.11    -1.05   1.70 <
   8   0   7   1     0.81     0.98   1.59 <
   8   0   7   2    15.75    15.46   5.83 <
   8   0   7   3     1.90     8.40   6.01 <
   8   0   8   0   599.70   634.25  13.94 o
   8   0   8   1    30.56    29.08   3.73 o
   8   0   8   2     7.98     5.54   4.27 <
   8   0   8   3     0.37     0.62   6.34 <
   8   2 -13  -3     2.66    10.03   2.57 o
   8   2 -13  -2     1.20    -1.27   2.03 <
   8   2 -13  -1     5.46     7.97   2.43 o
   8   2 -13   0    17.98    22.88   3.44 o
   8   2 -13   1     5.95    13.51   2.93 o
   8   2 -13   2     1.49     0.14   2.14 <
   8   2 -12  -3     0.82     2.39   1.92 <
   8   2 -12  -2     0.15    -1.56   1.56 <
   8   2 -12  -1    87.53    89.40   4.89 o
   8   2 -12   0   529.77   522.11  12.06 o
   8   2 -12   1     8.78     5.72   2.21 <
   8   2 -12   2     2.27     3.58   2.35 <
   8   2 -12   3     1.55     3.22   3.04 <
   8   2 -11  -3     1.76     1.34   1.70 <
   8   2 -11  -2     8.13     3.91   1.77 <
   8   2 -11  -1    82.16    77.20   4.67 o
   8   2 -11   0  2289.86  2330.82  32.08 o
   8   2 -11   1    28.27    27.08   3.33 o
   8   2 -11   2     0.11    -0.18   1.67 <
   8   2 -11   3     1.25    -0.62   2.61 <
   8   2 -10  -3     0.51    -1.09   0.87 <
   8   2 -10  -2     3.22     6.19   1.52 o
   8   2 -10  -1    29.29    31.43   1.92 o
   8   2 -10   0   541.43   564.04   7.75 o
   8   2 -10   1   130.46   129.01   3.19 o
   8   2 -10   2     0.54     1.30   1.34 <
   8   2 -10   3     0.63     0.98   1.34 <
   8   2  -9  -3     0.14     0.04   0.51 <
   8   2  -9  -2     0.69     0.91   0.62 <
   8   2  -9  -1     0.08     0.72   0.51 <
   8   2  -9   0   682.42   685.16   8.91 o
   8   2  -9   1   293.62   299.45   4.78 o
   8   2  -9   2     1.55     1.96   1.16 <
   8   2  -9   3     0.64    -0.91   0.94 <
   8   2  -8  -3     3.27     2.82   0.65 o
   8   2  -8  -2     2.85     1.77   0.69 <
   8   2  -8  -1   110.65   103.74   2.53 o
   8   2  -8   0   357.26   381.07   5.54 o
   8   2  -8   1    18.94    20.35   1.38 o
   8   2  -8   2     6.36     6.55   1.05 o
   8   2  -8   3     8.19     9.05   1.34 o
   8   2  -7  -3     2.01     2.10   0.54 o
   8   2  -7  -2     5.46     5.90   0.83 o
   8   2  -7  -1     8.88     7.79   0.91 o
   8   2  -7   0   735.52   719.92   7.71 o
   8   2  -7   1    40.41    42.84   1.70 o
   8   2  -7   2     0.71    -0.33   0.65 <
   8   2  -7   3     0.12     0.91   0.76 <
   8   2  -6  -3     1.21     0.04   0.51 <
   8   2  -6  -2     0.03     0.00   0.51 <
   8   2  -6  -1   177.19   181.74   2.86 o
   8   2  -6   0  1053.25  1087.16  10.39 o
   8   2  -6   1    29.48    32.52   1.70 o
   8   2  -6   2     0.65     2.46   0.76 o
   8   2  -6   3     4.16     3.95   0.87 o
   8   2  -5  -3    19.83    16.51   1.12 o
   8   2  -5  -2     2.25     3.77   0.72 o
   8   2  -5  -1   161.32   159.03   2.64 o
   8   2  -5   0  3306.45  3353.88  26.69 o
   8   2  -5   1   124.13   116.67   2.46 o
   8   2  -5   2    10.62    10.10   1.05 o
   8   2  -5   3    34.13    36.17   1.81 o
   8   2  -4  -3    20.34    18.61   1.12 o
   8   2  -4  -2     0.57     0.94   0.47 <
   8   2  -4  -1     0.44     0.91   0.51 <
   8   2  -4   0  8409.73  8510.75  68.40 o
   8   2  -4   1   300.17   296.41   3.91 o
   8   2  -4   2     0.35     1.88   0.65 <
   8   2  -4   3     6.40     5.29   1.09 o
   8   2  -3  -3     0.10    -0.33   0.36 <
   8   2  -3  -2     0.05    -0.11   0.47 <
   8   2  -3  -1     8.10     9.34   0.94 o
   8   2  -3   0  2210.40  2398.89  21.15 o
   8   2  -3   1    12.71    14.70   1.16 o
   8   2  -3   2     0.00     0.54   0.83 <
   8   2  -3   3    31.30    32.01   2.57 o
   8   2  -2  -3    19.58    20.10   1.41 o
   8   2  -2  -2     0.42     0.51   0.54 <
   8   2  -2  -1     2.41     4.60   0.87 o
   8   2  -2   0  1849.00  1910.86  19.73 o
   8   2  -2   1    20.57    20.28   2.03 o
   8   2  -2   2     2.55     2.72   1.05 <
   8   2  -2   3     0.80     0.51   0.91 <
   8   2  -1  -3     1.26     2.21   0.69 o
   8   2  -1  -2     3.91     5.07   0.91 o
   8   2  -1  -1   271.38   288.05   3.87 o
   8   2  -1   0   513.58   565.09   7.53 o
   8   2  -1   1   155.05   155.96   3.77 o
   8   2  -1   2    10.76    11.37   1.77 o
   8   2  -1   3     0.02    -0.11   1.12 <
   8   2   0  -3     4.71     4.53   1.09 o
   8   2   0  -2     4.34     3.84   1.05 o
   8   2   0  -1     0.83     1.09   0.80 <
   8   2   0   0    25.90    30.81   3.58 o
   8   2   0   1    75.50    71.48   1.99 o
   8   2   0   2     5.74     4.60   0.94 o
   8   2   0   3     0.01     0.54   0.72 <
   8   2   1  -3     1.49     1.12   0.65 <
   8   2   1  -2     2.70     1.85   0.76 <
   8   2   1  -1    85.85    91.47   2.61 o
   8   2   1   0 11390.20 11032.00 122.64 o
   8   2   1   1    85.26    96.50   5.32 o
   8   2   1   2     0.16     0.11   1.27 <
   8   2   1   3     1.79     2.61   2.03 <
   8   2   2  -3    12.36     7.13   1.41 o
   8   2   2  -2     1.17     0.04   0.72 <
   8   2   2  -1     3.38     4.06   0.98 o
   8   2   2   0  4889.92  4920.75  58.08 o
   8   2   2   1    70.20    68.62   3.37 o
   8   2   2   2     0.37    -1.01   0.94 <
   8   2   2   3     4.92     1.96   2.14 <
   8   2   3  -3     8.04     6.45   1.41 o
   8   2   3  -2     3.36     4.31   1.34 o
   8   2   3  -1    10.01    12.67   2.90 o
   8   2   3   0  8747.01  8653.09  98.56 o
   8   2   3   1    34.36    40.84   3.26 o
   8   2   3   2     0.01     1.09   2.03 <
   8   2   3   3     1.56     1.16   2.28 <
   8   2   4  -3     0.15     0.33   1.77 <
   8   2   4  -2     2.96     3.91   1.45 <
   8   2   4  -1     3.87     4.56   2.32 <
   8   2   4   0  2693.56  2871.06  52.54 o
   8   2   4   1     1.50     4.02   2.14 <
   8   2   4   2     0.60     0.04   1.23 <
   8   2   4   3     1.12    -1.01   1.74 <
   8   2   5  -3     1.02     1.23   1.30 <
   8   2   5  -2     3.30     3.62   2.17 <
   8   2   5  -1    30.85    27.74   4.24 o
   8   2   5   0    23.59    19.08   3.87 o
   8   2   5   1     3.81     0.58   2.43 <
   8   2   5   2     0.08    -0.58   2.17 <
   8   2   5   3     0.35    -0.14   2.06 <
   8   2   6  -3     0.04     0.14   2.50 <
   8   2   6  -2     0.13     1.52   2.03 <
   8   2   6  -1     7.75    16.84   4.02 o
   8   2   6   0   309.31   318.68  12.89 o
   8   2   6   1    18.94    23.83   4.63 o
   8   2   6   2     3.51     4.35   2.79 <
   8   2   6   3     1.28    -1.88   1.88 <
   8   2   7  -3     0.01     1.01   5.83 <
   8   2   7  -2    20.35    15.79   6.01 <
   8   2   7  -1   106.72    85.89   8.07 o
   8   2   7   1   141.42   128.00   8.62 o
   8   2   7   2     6.91     0.69   2.50 <
   8   2   7   3     0.16    -2.10   2.10 <
   8   2   8  -3     0.05     3.48   4.27 <
   8   2   8  -2     5.99     5.97   3.51 <
   8   2   8  -1     8.23     9.23   3.73 <
   8   4 -13  -3     0.08    -1.63   1.81 <
   8   4 -12  -3     1.35    -0.65   1.70 <
   8   4 -12  -2     7.52     1.74   2.97 <
   8   4 -12  -1    36.81    39.40   4.13 o
   8   4 -12   0   280.35   257.78  12.42 o
   8   4 -12   1    20.65     8.22   3.84 <
   8   4 -11  -3     4.33     4.56   1.92 <
   8   4 -11  -2     1.01     1.48   2.64 <
   8   4 -11  -1    62.30    68.87   4.82 o
   8   4 -11   0  1270.24  1249.92  20.57 o
   8   4 -11   1     0.49    -1.41   2.39 <
   8   4 -11   2     4.62     6.41   3.55 <
   8   4 -10  -3     9.30    13.36   1.85 o
   8   4 -10  -2     0.13     1.52   1.38 <
   8   4 -10  -1     0.37     0.80   1.09 <
   8   4 -10   0   811.82   813.56  11.62 o
   8   4 -10   1     2.21     4.16   1.67 <
   8   4 -10   2     0.00     0.83   3.48 <
   8   4 -10   3     0.05    -1.23   3.51 <
   8   4  -9  -3     4.46     3.55   1.05 o
   8   4  -9  -2     7.14     5.76   1.41 o
   8   4  -9  -1    12.01    11.80   1.59 o
   8   4  -9   0    15.10    15.75   1.88 o
   8   4  -9   1   160.38   164.25   4.35 o
   8   4  -9   2     0.65     1.45   3.69 <
   8   4  -9   3     0.40     4.56   3.77 <
   8   4  -8  -3     0.62     0.14   0.83 <
   8   4  -8  -2     0.84     1.09   0.98 <
   8   4  -8  -1   123.64   122.68   2.86 o
   8   4  -8   0  2656.75  2667.35  22.85 o
   8   4  -8   1    37.97    38.74   2.10 o
   8   4  -8   2     7.68    11.62   2.32 o
   8   4  -8   3     1.78     1.45   3.26 <
   8   4  -7  -3     0.00    -0.51   0.62 <
   8   4  -7  -2     0.30     0.91   0.72 <
   8   4  -7  -1     0.06    -0.40   0.62 <
   8   4  -7   0   315.00   333.13   5.47 o
   8   4  -7   1   172.73   171.60   3.62 o
   8   4  -7   2     0.35     1.05   1.59 <
   8   4  -7   3     8.46     7.60   2.32 o
   8   4  -6  -3     0.29    -0.04   0.65 <
   8   4  -6  -2     1.71     1.01   0.72 <
   8   4  -6  -1   265.17   276.35   3.95 o
   8   4  -6   0   125.28   149.62   3.51 o
   8   4  -6   1   140.18   144.91   3.37 o
   8   4  -6   2     0.78     2.21   1.67 <
   8   4  -6   3     8.83     9.96   1.92 o
   8   4  -5  -3    18.63    17.31   1.30 o
   8   4  -5  -2     3.67     4.49   0.87 o
   8   4  -5  -1   401.21   390.88   5.00 o
   8   4  -5   0     0.91     2.06   0.80 <
   8   4  -5   1     7.65    11.70   1.34 o
   8   4  -5   2     0.26     0.69   1.45 <
   8   4  -5   3     9.06    11.95   1.74 o
   8   4  -4  -3    28.24    27.08   1.48 o
   8   4  -4  -2     0.05     0.51   0.87 <
   8   4  -4  -1    63.28    69.12   2.21 o
   8   4  -4   0  4986.79  4886.42  42.18 o
   8   4  -4   1     1.36     2.64   0.87 o
   8   4  -4   2     5.49     5.00   1.38 o
   8   4  -4   3     0.27    -0.22   1.23 <
   8   4  -3  -3    12.03     9.78   1.52 o
   8   4  -3  -2     3.04     3.91   1.16 o
   8   4  -3  -1   451.50   443.75   7.42 o
   8   4  -3   0     9.85    18.90   2.21 o
   8   4  -3   1   106.04   104.86   3.51 o
   8   4  -3   2     0.96     1.63   1.12 <
   8   4  -3   3     0.09    -0.43   1.16 <
   8   4  -2  -3     0.47    -0.18   0.83 <
   8   4  -2  -2     2.87     4.53   1.19 o
   8   4  -2  -1     6.77     7.42   1.30 o
   8   4  -2   0    35.79    42.29   2.72 o
   8   4  -2   1    65.47    62.43   2.82 o
   8   4  -2   2     3.30     3.55   1.34 <
   8   4  -2   3     8.86     8.55   1.74 o
   8   4  -1  -3     1.67     3.66   1.38 <
   8   4  -1  -2     0.88     1.23   1.23 <
   8   4  -1  -1    50.25    45.88   2.68 o
   8   4  -1   0   437.06   435.57   8.65 o
   8   4  -1   1     0.73     0.33   0.98 <
   8   4  -1   2     0.06    -1.63   2.43 <
   8   4  -1   3    18.06    19.70   2.97 o
   8   4   0  -3     2.53     2.21   0.69 o
   8   4   0  -2     2.38     1.38   0.76 <
   8   4   0  -1     0.62     0.83   0.76 <
   8   4   0   0    85.04    83.86   3.26 o
   8   4   0   1    45.15    44.10   2.64 o
   8   4   0   2     5.99     7.39   1.88 o
   8   4   0   3     0.77     0.18   2.24 <
   8   4   1  -3     0.99    -1.63   1.09 <
   8   4   1  -2     2.19     0.47   1.56 <
   8   4   1  -1     2.45     1.45   1.63 <
   8   4   1   0  1814.30  1850.53  23.86 o
   8   4   1   1     9.14    10.21   1.27 o
   8   4   1   2     0.05     0.07   1.96 <
   8   4   1   3    11.37    10.86   2.03 o
   8   4   2  -3     1.99     2.14   1.27 <
   8   4   2  -2     1.59    -0.04   2.03 <
   8   4   2  -1     2.49     0.69   1.59 <
   8   4   2   0  9406.50  9187.84 145.06 o
   8   4   2   1   199.88   202.12   8.69 o
   8   4   2   2     0.01    -0.04   3.98 <
   8   4   2   3     0.00    -0.87   4.27 <
   8   4   3  -3     0.04     2.06   1.92 <
   8   4   3  -2     8.21     3.80   2.32 <
   8   4   3  -1   128.68   123.29   4.92 o
   8   4   3   0  1713.80  1658.40  34.87 o
   8   4   3   1   105.67   106.86   6.99 o
   8   4   3   2     7.09     1.85   2.32 <
   8   4   3   3     1.72     0.11   4.53 <
   8   4   4  -3     0.19     0.98   1.77 <
   8   4   4  -2     0.66     1.19   2.03 <
   8   4   4  -1    15.66    23.93   4.38 o
   8   4   4   0   130.51   142.41   8.33 o
   8   4   4   1    47.25    50.55   6.05 o
   8   4   4   2     0.60    -0.43   2.14 <
   8   4   4   3     0.01     1.34   2.35 <
   8   4   5  -3     0.39     3.15   2.35 <
   8   4   5  -2     0.04     1.41   2.39 <
   8   4   5  -1    52.84    43.05   5.76 o
   8   4   5   0    74.83    86.29   6.95 o
   8   4   5   1     6.20    -1.12   2.43 <
   8   4   5   2     6.97     8.15   3.33 <
   8   4   5   3    29.53    41.32   6.19 o
   8   4   6  -3     0.78    -0.58   1.96 <
   8   4   6  -2     9.02     6.74   3.08 <
   8   4   6  -1    18.98    17.78   4.38 o
   8   4   6   0   595.64   629.58  20.13 o
   8   4   6   1    19.72    21.91   4.71 o
   8   4   6   2     5.32    -0.62   2.32 <
   8   4   7  -3     0.10     5.79   3.01 <
   8   4   7  -2     5.11     3.04   2.97 <
   8   4   7  -1    24.64    19.08   4.45 o
   8   6 -11  -3     2.60     0.14   2.90 <
   8   6 -10  -3     3.52     4.56   2.14 <
   8   6 -10  -2     0.00     3.55   3.51 <
   8   6 -10  -1    46.86    46.96   4.02 o
   8   6 -10   0  1027.82  1003.37  23.03 o
   8   6  -9  -3     0.86     6.30   3.69 <
   8   6  -9  -2     0.57    -2.93   3.77 <
   8   6  -9  -1     3.64     3.26   2.06 <
   8   6  -9   0  1439.45  1493.03  32.77 o
   8   6  -9   1     0.75     1.56   2.14 <
   8   6  -8  -3     5.76     5.47   1.85 <
   8   6  -8  -2     5.81    10.46   3.26 o
   8   6  -8  -1   165.74   164.68   5.90 o
   8   6  -8   0    51.49    60.83   4.53 o
   8   6  -8   1     5.36     4.67   1.96 <
   8   6  -8   2     0.00    -2.24   3.40 <
   8   6  -7  -3     0.34     0.22   1.59 <
   8   6  -7  -2     0.58     1.34   2.32 <
   8   6  -7  -1    41.51    39.65   2.57 o
   8   6  -7   0   487.54   470.40   8.44 o
   8   6  -7   1    13.67    13.04   1.85 o
   8   6  -7   2     3.58     3.98   2.82 <
   8   6  -7   3     9.17    12.06   4.06 <
   8   6  -6  -3    12.61    15.75   1.81 o
   8   6  -6  -2     2.39     2.75   1.85 <
   8   6  -6  -1    10.11     9.38   1.59 o
   8   6  -6   0   327.96   339.83   7.06 o
   8   6  -6   1     0.09    -0.43   1.09 <
   8   6  -6   2     0.76     0.33   2.61 <
   8   6  -6   3     0.76    -1.05   2.61 <
   8   6  -5  -3     5.18     6.66   1.48 o
   8   6  -5  -2     0.08     2.10   1.63 <
   8   6  -5  -1    50.98    54.46   2.50 o
   8   6  -5   0   161.14   172.79   4.89 o
   8   6  -5   1   115.62   108.34   3.87 o
   8   6  -5   2     0.53    -3.37   2.39 <
   8   6  -5   3     3.39     1.52   3.22 <
   8   6  -4  -3     0.01    -0.40   1.27 <
   8   6  -4  -2     0.03    -0.54   1.19 <
   8   6  -4  -1     0.65     1.77   0.91 <
   8   6  -4   0     0.68     2.35   1.16 <
   8   6  -4   1     1.16     2.03   1.23 <
   8   6  -4   2     3.24     2.06   2.53 <
   8   6  -4   3     2.93     1.27   2.68 <
   8   6  -3  -3     2.99     2.93   1.30 <
   8   6  -3  -2     3.40     2.24   1.23 <
   8   6  -3  -1    87.83    83.79   2.72 o
   8   6  -3   0   410.23   401.42   6.63 o
   8   6  -3   1   119.96   119.49   5.07 o
   8   6  -3   2     0.07    -2.43   3.19 <
   8   6  -3   3     7.38     7.60   3.62 <
   8   6  -2  -3     8.84     8.00   1.56 o
   8   6  -2  -2     0.30     1.34   1.27 <
   8   6  -2  -1   195.66   188.36   5.03 o
   8   6  -2   0   715.56   719.99  11.99 o
   8   6  -2   1   340.40   329.98   7.93 o
   8   6  -2   2     0.01     4.38   3.30 <
   8   6  -2   3     8.23     6.63   3.04 <
   8   6  -1  -3     3.77     4.92   2.43 <
   8   6  -1  -2     0.00     2.35   2.97 <
   8   6  -1  -1    22.04    17.49   2.28 o
   8   6  -1   0    70.28    74.95   3.91 o
   8   6  -1   1    55.88    56.81   3.69 o
   8   6  -1   2     2.53     1.19   2.68 <
   8   6  -1   3     9.89     9.81   2.93 o
   8   6   0  -3     7.08     8.33   1.88 o
   8   6   0  -2     0.57     0.00   2.24 <
   8   6   0  -1   364.27   350.65   7.13 o
   8   6   0   0  3120.74  3090.06  39.94 o
   8   6   0   1    48.75    41.13   3.33 o
   8   6   0   2     0.01    -0.11   4.06 <
   8   6   0   3     0.12     0.29   4.13 <
   8   6   1  -3     7.37     8.73   1.96 o
   8   6   1  -2     2.94     2.97   1.74 <
   8   6   1  -1    32.78    34.83   2.50 o
   8   6   1   0   592.52   561.00  10.72 o
   8   6   1   1    12.18    14.52   2.06 o
   8   6   1   2     1.30     1.19   2.86 <
   8   6   1   3     8.53    20.71   4.16 o
   8   6   2  -3     2.80     0.33   3.98 <
   8   6   2  -2     0.13    -0.87   4.27 <
   8   6   2  -1    14.02    16.19   3.77 o
   8   6   2   0   187.39   204.62  10.07 o
   8   6   2   1    27.75    39.40   5.36 o
   8   6   2   2     4.74    10.57   4.96 <
   8   6   3  -3     0.75     1.01   1.85 <
   8   6   3  -2     7.54    10.86   4.53 <
   8   6   3  -1   128.18   113.15   7.68 o
   8   6   3   0  1953.22  1989.25  41.50 o
   8   6   3   1   103.30    95.52   7.39 o
   8   6   3   2     0.86  -220.26   5.36 <
   8   6   4  -3     0.98     0.76   2.43 <
   8   6   4  -2     3.25     1.52   2.35 <
   8   6   4  -1     0.84     5.50   3.08 <
   8   6   4   0   452.91   463.99  16.51 o
   8   6   5  -3     1.09     0.07   2.10 <
   8   6   5  -2     8.55     9.78   3.58 <
   8   6   5  -1   368.53   362.02  13.83 o
   8   6   6  -3     0.02     1.12   2.57 <
   8   8  -8  -3     0.49    -2.24   3.40 <
   8   8  -8  -2     0.89    -0.65   2.68 <
   8   8  -7  -3     6.28    10.61   2.82 o
   8   8  -7  -2     0.04     2.32   4.06 <
   8   8  -6  -3     0.43     1.34   2.61 <
   8   8  -6  -2     1.70     0.91   2.61 <
   8   8  -6  -1    49.48    52.36   3.44 o
   8   8  -5  -3     0.08    -0.76   2.39 <
   8   8  -5  -2     0.97     0.43   3.22 <
   8   8  -5  -1    38.12    37.37   3.40 o
   8   8  -4  -3     0.60     1.85   2.53 <
   8   8  -4  -2     0.40     3.95   2.68 <
   8   8  -4  -1     6.98     8.62   1.77 o
   8   8  -4   0    24.59    28.28   2.64 o
   8   8  -3  -3     0.17     0.76   3.19 <
   8   8  -3  -2     0.04    -1.09   3.62 <
   8   8  -3  -1    44.50    43.49   4.02 o
   8   8  -3   0    36.99    42.22   4.16 o
   8   8  -2  -3    27.50    34.73   3.91 o
   8   8  -2  -2     2.65     6.45   3.04 <
   8   8  -2  -1     4.94     4.78   1.99 <
   8   8  -2   0    36.83    30.96   3.58 o
   8   8  -1  -3    16.20    16.95   3.19 o
   8   8  -1  -2     4.24     2.68   2.68 <
   8   8  -1  -1    26.73    25.96   3.26 o
   8   8  -1   0    48.32    55.00   4.71 o
   8   8   0  -3     1.12     8.18   4.06 <
   8   8   0  -2     2.96     2.24   4.13 <
   8   8   0  -1     0.01    -1.12   1.81 <
   8   8   1  -3     4.86     4.74   2.86 <
   8   8   1  -2     3.10     2.10   4.16 <
   8   8   1  -1   359.50   349.13   9.67 o
   8   8   2  -3     0.35    -0.91   4.96 <
   8   8   3  -3     0.46   213.57   5.36 o
   9   1 -13  -3     3.18    -0.43   1.85 <
   9   1 -13  -2     6.56    11.15   2.68 o
   9   1 -13  -1    69.26    63.69   5.14 o
   9   1 -13   0   451.20   434.26  11.41 o
   9   1 -13   1    45.22    37.80   4.09 o
   9   1 -13   2     1.76    -0.47   1.92 <
   9   1 -13   3     2.08     2.39   2.24 <
   9   1 -12  -3     0.20    -1.48   1.74 <
   9   1 -12  -2     1.89    -1.01   1.74 <
   9   1 -12  -1     2.63    -0.62   1.63 <
   9   1 -12   0    47.99    52.47   4.45 o
   9   1 -12   1    96.58   100.74   5.07 o
   9   1 -12   2     1.41     1.88   1.88 <
   9   1 -12   3    13.09    14.48   2.79 o
   9   1 -11  -3     2.62     2.97   1.70 <
   9   1 -11  -2     0.35     0.07   1.38 <
   9   1 -11  -1     1.08     1.88   1.74 <
   9   1 -11   0   215.21   210.78   7.02 o
   9   1 -11   1    36.46    37.26   3.69 o
   9   1 -11   2     3.70     2.21   1.70 <
   9   1 -11   3     4.67     2.68   1.70 <
   9   1 -10  -3     2.72     2.79   0.80 o
   9   1 -10  -2     0.08     0.65   0.80 <
   9   1 -10  -1    72.31    71.30   2.17 o
   9   1 -10   0  3841.25  3738.47  30.85 o
   9   1 -10   1   235.41   228.70   4.31 o
   9   1 -10   2     5.87     5.76   1.38 o
   9   1 -10   3     2.36     2.46   1.16 <
   9   1  -9  -3     0.40    -0.33   0.51 <
   9   1  -9  -2     3.66     3.62   0.72 o
   9   1  -9  -1     2.87     3.55   0.72 o
   9   1  -9   0  5017.89  4871.57  38.67 o
   9   1  -9   1     2.99     3.30   0.87 o
   9   1  -9   2     0.97     2.14   1.01 <
   9   1  -9   3     1.71     1.48   0.94 <
   9   1  -8  -3     0.18     1.45   0.80 <
   9   1  -8  -2     0.04    -0.69   0.65 <
   9   1  -8  -1   160.71   162.91   2.68 o
   9   1  -8   0  1679.49  1743.35  14.66 o
   9   1  -8   1   126.88   124.42   2.79 o
   9   1  -8   2     0.18     0.72   0.72 <
   9   1  -8   3     0.11     0.22   0.76 <
   9   1  -7  -3     1.01     0.47   0.54 <
   9   1  -7  -2     0.08     0.14   0.51 <
   9   1  -7  -1     0.02     0.69   0.58 <
   9   1  -7   0   316.03   336.17   4.74 o
   9   1  -7   1    38.14    38.67   1.74 o
   9   1  -7   2     0.38     1.52   0.72 <
   9   1  -7   3     0.14    -0.04   0.69 <
   9   1  -6  -3     0.66     0.51   0.47 <
   9   1  -6  -2     0.17    -0.11   0.47 <
   9   1  -6  -1     3.22     3.08   0.72 o
   9   1  -6   0     0.46     1.85   0.65 <
   9   1  -6   1   186.25   189.27   3.37 o
   9   1  -6   2     3.98     3.48   0.80 o
   9   1  -6   3     6.69     8.87   1.01 o
   9   1  -5  -3     0.00    -0.04   0.51 <
   9   1  -5  -2     0.08    -0.36   0.47 <
   9   1  -5  -1     2.95     2.28   0.65 o
   9   1  -5   0  2095.75  2076.73  19.05 o
   9   1  -5   1    18.45    18.50   1.38 o
   9   1  -5   2     2.09     2.50   0.72 o
   9   1  -5   3     0.68     1.99   0.72 <
   9   1  -4  -3     1.65     0.43   0.58 <
   9   1  -4  -2     0.18     0.18   0.51 <
   9   1  -4  -1     0.41    -0.07   0.54 <
   9   1  -4   0  1237.65  1261.69  12.53 o
   9   1  -4   1   106.86   113.19   2.53 o
   9   1  -4   2     5.32     4.24   0.83 o
   9   1  -4   3     3.92     4.38   0.83 o
   9   1  -3  -3     0.00    -0.36   0.51 <
   9   1  -3  -2     8.14     7.79   0.91 o
   9   1  -3  -1    21.61    23.79   1.41 o
   9   1  -3   0  3225.36  3211.18  31.50 o
   9   1  -3   1    43.55    47.07   1.92 o
   9   1  -3   2     0.15     1.05   0.69 <
   9   1  -3   3     0.19     0.18   0.65 <
   9   1  -2  -3     1.42     0.36   0.87 <
   9   1  -2  -2     0.93     2.57   0.98 <
   9   1  -2  -1   233.11   248.65   4.96 o
   9   1  -2   0  7249.00  7201.74  78.68 o
   9   1  -2   1   119.78   118.08   3.51 o
   9   1  -2   2     0.70     0.18   0.83 <
   9   1  -2   3     2.43     0.94   1.38 <
   9   1  -1  -3     4.70     5.43   1.12 o
   9   1  -1  -2    15.56    11.23   1.52 o
   9   1  -1  -1    52.38    59.09   2.68 o
   9   1  -1   0  1424.66  1428.04  18.97 o
   9   1  -1   1     0.06    -0.65   0.51 <
   9   1  -1   2     2.33     2.61   0.87 <
   9   1  -1   3    10.27    10.28   1.48 o
   9   1   0  -3    18.25    18.54   1.88 o
   9   1   0  -2     0.36     0.83   0.87 <
   9   1   0  -1   354.72   358.77   6.26 o
   9   1   0   0  1881.72  1877.87  23.97 o
   9   1   0   1    52.26    48.23   2.53 o
   9   1   0   2     9.68    13.69   2.72 o
   9   1   0   3     0.52     1.01   1.45 <
   9   1   1  -3     0.20     1.34   1.01 <
   9   1   1  -2     3.71     3.77   1.19 o
   9   1   1  -1     9.63    11.73   1.67 o
   9   1   1   0   180.66   171.16   4.92 o
   9   1   1   1   126.09   127.46   4.02 o
   9   1   1   2     0.01     0.65   1.48 <
   9   1   1   3    13.41    15.24   3.01 o
   9   1   2  -3     0.03     1.09   2.24 <
   9   1   2  -2     1.95     2.82   2.24 <
   9   1   2  -1     0.10    -0.54   0.87 <
   9   1   2   0    25.68    38.93   3.01 o
   9   1   2   1   104.99   107.83   5.90 o
   9   1   2   2    14.85    17.27   3.33 o
   9   1   2   3     5.42     5.79   2.17 <
   9   1   3  -3     0.02     1.59   2.03 <
   9   1   3  -2     2.13     1.38   2.06 <
   9   1   3  -1    16.93    18.00   2.21 o
   9   1   3   0   892.27   924.43  14.95 o
   9   1   3   1   118.30   108.74   6.30 o
   9   1   3   2     6.17     5.68   2.43 <
   9   1   3   3     7.24     8.62   2.72 o
   9   1   4  -3     4.14     8.69   2.35 o
   9   1   4  -2     0.09     0.91   2.21 <
   9   1   4  -1   100.46   102.07   4.38 o
   9   1   4   0   163.65   161.82   8.22 o
   9   1   4   1    57.19    54.21   5.83 o
   9   1   4   2     1.54     1.12   2.32 <
   9   1   4   3     6.13     4.74   2.43 <
   9   1   5  -3     0.30    -0.33   1.30 <
   9   1   5  -2     4.35     3.77   1.67 <
   9   1   5  -1     3.39     2.24   1.48 <
   9   1   5   0  1159.06  1160.05  27.19 o
   9   1   5   1     9.01     3.22   2.28 <
   9   1   5   2     7.89     9.60   3.22 <
   9   1   5   3     0.12    -0.72   1.88 <
   9   1   6  -3     0.00     1.23   1.56 <
   9   1   6  -2     2.52     2.14   1.74 <
   9   1   6  -1    13.15    13.00   3.69 o
   9   1   6   0  1485.97  1628.02  35.59 o
   9   1   6   1    35.14    31.29   4.92 o
   9   1   6   2     4.63     1.74   2.53 <
   9   1   6   3     0.20     1.05   2.64 <
   9   1   7  -3     4.30     6.59   3.01 <
   9   1   7  -2     3.28     2.61   2.93 <
   9   1   7  -1    56.10    48.92   6.19 o
   9   1   7   0   463.03   500.27  17.24 o
   9   1   7   1     1.59     1.48   2.46 <
   9   1   7   2     0.25     2.97   2.86 <
   9   1   7   3     5.64     4.20   2.90 <
   9   3 -13  -3     6.04     4.74   2.32 <
   9   3 -13  -2     0.47     2.82   2.21 <
   9   3 -13  -1    38.77    43.78   4.45 o
   9   3 -13   0   100.84   119.24   6.19 o
   9   3 -12  -3     2.26     2.64   1.81 <
   9   3 -12  -2     1.97     2.79   2.03 <
   9   3 -12  -1   205.09   214.22   7.17 o
   9   3 -12   0   198.93   188.91   7.10 o
   9   3 -12   1   130.81   114.13   5.58 o
   9   3 -12   2     0.80     2.64   3.26 <
   9   3 -12   3     0.26    -1.52   3.01 <
   9   3 -11  -3     0.03    -0.18   1.41 <
   9   3 -11  -2     1.40     2.06   1.67 <
   9   3 -11  -1    18.93    16.19   2.72 o
   9   3 -11   0   510.05   482.02  11.15 o
   9   3 -11   1    70.11    69.70   3.26 o
   9   3 -11   2     0.04     0.18   1.92 <
   9   3 -11   3     0.98     2.57   1.88 <
   9   3 -10  -3     7.67     8.47   1.27 o
   9   3 -10  -2     0.31    -0.14   1.05 <
   9   3 -10  -1    52.82    53.63   2.97 o
   9   3 -10   0   537.37   517.83   8.65 o
   9   3 -10   1     3.70     1.52   1.19 <
   9   3 -10   2     0.10    -1.63   1.96 <
   9   3 -10   3     3.11     2.50   1.70 <
   9   3  -9  -3     2.10     3.40   0.98 o
   9   3  -9  -2     0.00    -0.36   0.83 <
   9   3  -9  -1    19.31    18.39   1.48 o
   9   3  -9   0  2184.29  2219.25  20.78 o
   9   3  -9   1    75.87    72.20   2.39 o
   9   3  -9   2     5.88     9.16   1.96 o
   9   3  -9   3     8.10    10.57   2.57 o
   9   3  -8  -3     6.90     7.31   1.05 o
   9   3  -8  -2     3.70     3.15   0.87 o
   9   3  -8  -1     9.29     9.89   1.16 o
   9   3  -8   0   971.82   944.57  10.10 o
   9   3  -8   1    33.22    34.04   1.88 o
   9   3  -8   2     2.34     1.23   0.91 <
   9   3  -8   3     5.69     6.30   1.81 o
   9   3  -7  -3     1.81     1.92   0.72 <
   9   3  -7  -2     0.26     0.11   0.65 <
   9   3  -7  -1     8.67     8.11   1.05 o
   9   3  -7   0  3805.65  3826.53  31.61 o
   9   3  -7   1    14.05    15.57   1.38 o
   9   3  -7   2     0.03     0.94   1.19 <
   9   3  -7   3     1.46     2.93   1.52 <
   9   3  -6  -3    13.80    13.07   1.16 o
   9   3  -6  -2     2.40     1.77   0.76 <
   9   3  -6  -1    12.70    13.33   1.23 o
   9   3  -6   0  2410.90  2429.41  21.18 o
   9   3  -6   1   173.05   178.08   3.62 o
   9   3  -6   2     2.04     1.88   1.23 <
   9   3  -6   3     0.57     0.36   1.38 <
   9   3  -5  -3     2.91     0.80   0.65 <
   9   3  -5  -2     1.13     0.22   0.58 <
   9   3  -5  -1    39.41    44.68   1.92 o
   9   3  -5   0  1689.79  1742.34  15.93 o
   9   3  -5   1   145.45   152.55   3.30 o
   9   3  -5   2     0.09     1.09   1.67 <
   9   3  -5   3     5.35     7.24   1.48 o
   9   3  -4  -3     0.95     0.62   0.62 <
   9   3  -4  -2     0.61    -0.29   0.58 <
   9   3  -4  -1   167.05   161.28   3.08 o
   9   3  -4   0  4857.63  4779.06  47.69 o
   9   3  -4   1   190.97   182.90   5.03 o
   9   3  -4   2     0.63     1.59   1.19 <
   9   3  -4   3     0.15     1.67   1.27 <
   9   3  -3  -3     0.08     0.18   0.62 <
   9   3  -3  -2     0.47     0.40   0.69 <
   9   3  -3  -1   271.92   274.87   5.87 o
   9   3  -3   0  5304.69  5464.83  64.82 o
   9   3  -3   1  1056.73  1039.40  11.70 o
   9   3  -3   2     2.07     2.43   1.23 <
   9   3  -3   3    15.45    14.27   2.10 o
   9   3  -2  -3     2.02     3.22   1.01 o
   9   3  -2  -2     2.11     1.23   0.91 <
   9   3  -2  -1    16.29    20.93   2.03 o
   9   3  -2   0  3292.56  3214.58  39.79 o
   9   3  -2   1   134.20   136.04   4.20 o
   9   3  -2   2     2.06     2.57   1.48 <
   9   3  -2   3     0.69     0.51   1.38 <
   9   3  -1  -3     0.14    -0.04   0.69 <
   9   3  -1  -2     0.35     0.36   1.12 <
   9   3  -1  -1   287.02   272.19   4.89 o
   9   3  -1   0  2058.72  2045.19  26.65 o
   9   3  -1   1    92.83    90.60   3.30 o
   9   3  -1   2     0.06     0.54   1.48 <
   9   3  -1   3     2.21     2.93   1.63 <
   9   3   0  -3     5.90     5.00   1.27 o
   9   3   0  -2    17.34    16.15   3.01 o
   9   3   0  -1     5.54     5.83   2.17 <
   9   3   0   0  1837.22  1845.68  23.54 o
   9   3   0   1     0.22     1.12   0.72 <
   9   3   0   2     5.69     5.87   1.16 o
   9   3   0   3    17.17    25.60   2.35 o
   9   3   1  -3    12.34    12.09   2.68 o
   9   3   1  -2     2.84     5.83   2.06 <
   9   3   1  -1   114.81   125.21   6.45 o
   9   3   1   0   646.80   640.84  17.09 o
   9   3   1   1     4.21     4.78   2.32 <
   9   3   1   2    11.07    14.30   3.11 o
   9   3   1   3     0.66     0.72   1.74 <
   9   3   2  -3     0.00    -0.14   1.59 <
   9   3   2  -2     8.97     8.76   2.57 o
   9   3   2  -1    67.21    63.95   4.96 o
   9   3   2   0  1033.38  1017.64  24.01 o
   9   3   2   1    15.17    14.70   3.15 o
   9   3   2   2     0.16     2.79   1.99 <
   9   3   2   3     0.11     1.45   1.99 <
   9   3   3  -3     9.43    11.91   2.97 o
   9   3   3  -2     0.74     1.70   1.96 <
   9   3   3  -1    36.12    36.06   4.82 o
   9   3   3   0    59.37    68.73   5.65 o
   9   3   3   1    69.06    67.64   6.66 o
   9   3   3   2     6.04     2.97   2.35 <
   9   3   3   3     1.54     1.19   2.06 <
   9   3   4  -3     0.52    -0.62   1.77 <
   9   3   4  -2     6.79     6.26   2.79 <
   9   3   4  -1   175.13   173.12   8.84 o
   9   3   4   0    25.49    36.32   5.11 o
   9   3   4   1     4.58     3.73   2.75 <
   9   3   4   2     0.00     0.00   2.24 <
   9   3   4   3     0.22    -0.87   2.24 <
   9   3   5  -3     0.01    -2.14   1.96 <
   9   3   5  -2     0.43     2.86   2.32 <
   9   3   5  -1    48.45    53.26   6.37 o
   9   3   5   0   121.44   142.30   8.69 o
   9   3   5   1    59.16    56.60   6.66 o
   9   3   5   2     0.53     1.56   2.61 <
   9   3   5   3     1.02    -1.38   2.14 <
   9   3   6  -3     4.45     5.87   3.26 <
   9   3   6  -2     2.69     3.73   2.68 <
   9   3   6  -1     0.00     0.80   2.35 <
   9   3   6   0   145.13   137.27   8.98 o
   9   3   6   1     1.92     3.11   2.97 <
   9   3   6   2     0.00     1.85   2.68 <
   9   3   7  -3     1.48     3.19   2.79 <
   9   3   7  -2     3.12     0.94   2.72 <
   9   5 -12  -3    10.32    17.20   3.58 o
   9   5 -12  -2     0.01     0.91   2.79 <
   9   5 -11  -3     0.76     1.96   1.96 <
   9   5 -11  -2     1.89     3.30   2.17 <
   9   5 -11  -1    12.16    12.09   2.17 o
   9   5 -11   0    85.10    77.13   4.45 o
   9   5 -10  -3     1.41     3.37   1.99 <
   9   5 -10  -2     3.17     1.12   1.59 <
   9   5 -10  -1   144.87   142.63   6.52 o
   9   5 -10   0  1874.57  1873.05  37.80 o
   9   5 -10   1    11.58    10.94   2.79 o
   9   5 -10   2     0.49    -1.74   4.02 <
   9   5  -9  -3     4.75     7.97   1.92 o
   9   5  -9  -2     0.86     1.77   1.67 <
   9   5  -9  -1    20.23    18.97   2.46 o
   9   5  -9   0     9.03     8.07   2.53 o
   9   5  -9   1    42.61    43.78   3.87 o
   9   5  -9   2     2.05     3.77   3.58 <
   9   5  -9   3     0.03   -14.56   3.73 <
   9   5  -8  -3     3.16     3.40   0.94 o
   9   5  -8  -2     0.52    -0.87   1.77 <
   9   5  -8  -1    38.82    40.99   2.28 o
   9   5  -8   0  4494.85  4449.73  39.69 o
   9   5  -8   1   270.79   274.18   5.58 o
   9   5  -8   2     0.37    -0.22   2.75 <
   9   5  -8   3     1.27     1.96   3.51 <
   9   5  -7  -3     0.21     0.69   1.12 <
   9   5  -7  -2     0.04     0.36   1.45 <
   9   5  -7  -1    37.85    34.58   2.14 o
   9   5  -7   0   815.65   825.00  10.43 o
   9   5  -7   1    77.79    77.74   3.30 o
   9   5  -7   2     0.18     3.04   2.61 <
   9   5  -7   3     1.31     3.77   2.61 <
   9   5  -6  -3     5.49     6.26   1.38 o
   9   5  -6  -2     1.70     0.00   1.38 <
   9   5  -6  -1     0.36     0.18   0.83 <
   9   5  -6   0  1095.36  1091.40  14.41 o
   9   5  -6   1     0.18    -0.11   0.94 <
   9   5  -6   2     0.00     3.26   2.35 <
   9   5  -6   3     0.30    -2.68   2.61 <
   9   5  -5  -3    29.91    31.94   1.99 o
   9   5  -5  -2     4.53     4.24   1.45 <
   9   5  -5  -1     1.92     1.92   0.83 <
   9   5  -5   0    13.34    18.47   1.67 o
   9   5  -5   1    58.14    62.28   3.01 o
   9   5  -5   2     7.70     5.79   2.39 <
   9   5  -5   3     0.00    -0.43   2.93 <
   9   5  -4  -3     2.76     2.86   1.34 <
   9   5  -4  -2     4.67     4.89   1.45 o
   9   5  -4  -1    60.25    61.27   3.37 o
   9   5  -4   0   410.56   434.41   9.56 o
   9   5  -4   1    54.71    52.47   2.53 o
   9   5  -4   2     0.06    -1.30   1.74 <
   9   5  -4   3     4.85     5.61   2.64 <
   9   5  -3  -3    45.81    49.79   3.15 o
   9   5  -3  -2     0.69     3.30   1.23 <
   9   5  -3  -1    64.43    64.16   3.01 o
   9   5  -3   0  1357.64  1346.46  18.18 o
   9   5  -3   1    69.52    68.36   3.40 o
   9   5  -3   2     1.95     3.08   1.56 <
   9   5  -3   3     6.13     9.12   2.35 o
   9   5  -2  -3     4.43     3.51   1.67 <
   9   5  -2  -2     6.87    10.07   2.17 o
   9   5  -2  -1    80.93    77.63   3.19 o
   9   5  -2   0  6430.50  6335.68  67.53 o
   9   5  -2   1   279.11   281.78   6.12 o
   9   5  -2   2     2.95     0.58   1.38 <
   9   5  -2   3     0.32     0.40   1.38 <
   9   5  -1  -3    13.13    11.26   1.96 o
   9   5  -1  -2     0.13     0.11   1.34 <
   9   5  -1  -1     1.79     1.38   1.16 <
   9   5  -1   0   955.29   915.16  15.21 o
   9   5  -1   1    70.93    74.01   3.66 o
   9   5  -1   2     5.22     4.89   3.04 <
   9   5  -1   3     3.64     4.74   3.04 <
   9   5   0  -3     3.45     1.16   0.80 <
   9   5   0  -2     7.34     9.52   2.03 o
   9   5   0  -1   356.46   356.70   6.30 o
   9   5   0   0   114.71   116.74   4.20 o
   9   5   0   1   214.11   205.13   5.32 o
   9   5   0   2     1.63    -0.40   2.64 <
   9   5   0   3     2.25     2.35   2.79 <
   9   5   1  -3     0.25    -0.91   1.41 <
   9   5   1  -2     8.64    11.91   3.11 o
   9   5   1  -1    15.41    14.63   3.33 o
   9   5   1   0    16.25    15.57   3.51 o
   9   5   1   1    21.60    17.34   3.84 o
   9   5   1   2     0.24   -71.01   4.20 <
   9   5   1   3     0.25    -3.08   4.42 <
   9   5   2  -3     6.35     5.21   2.53 <
   9   5   2  -2     2.63     0.58   1.92 <
   9   5   2  -1    13.84    15.72   3.69 o
   9   5   2   0   313.36   307.38  12.31 o
   9   5   2   1    22.31    27.81   4.85 o
   9   5   2   2     7.29     8.62   5.18 <
   9   5   2   3     1.07    -1.30   4.96 <
   9   5   3  -3     1.31     1.74   2.17 <
   9   5   3  -2     1.14     2.72   2.57 <
   9   5   3  -1     0.39    -1.70   1.92 <
   9   5   3   0   506.30   500.05  16.87 o
   9   5   3   1    56.79    62.79   7.13 o
   9   5   3   2     0.40    -0.98   4.63 <
   9   5   3   3     5.36    -1.74   4.71 <
   9   5   4  -3     0.00    -0.07   2.17 <
   9   5   4  -2     0.01     3.48   2.53 <
   9   5   4  -1    23.21    25.49   4.74 o
   9   5   4   0     1.57     2.06   2.79 <
   9   5   4   1    13.84     9.81   3.73 <
   9   5   4   2     2.97    -0.80   5.65 <
   9   5   5  -3     8.20     8.94   3.69 <
   9   5   5  -2     0.05     0.00   2.64 <
   9   5   5  -1    42.41    34.54   5.79 o
   9   5   5   0    66.96    67.24   7.57 o
   9   5   6  -3     1.18     0.83   2.50 <
   9   7 -10  -3     0.38    -1.74   4.02 <
   9   7  -9  -3     2.56     3.26   3.58 <
   9   7  -9  -2    10.35    24.91   3.73 o
   9   7  -9  -1     0.16     1.56   2.57 <
   9   7  -8  -3    13.59    18.43   2.75 o
   9   7  -8  -2     0.63     0.62   3.51 <
   9   7  -8  -1     0.81    -1.16   1.56 <
   9   7  -8   0   369.36   365.14  10.25 o
   9   7  -7  -3     5.71     8.07   2.61 o
   9   7  -7  -2     2.41     0.54   2.61 <
   9   7  -7  -1    23.98    22.78   2.35 o
   9   7  -7   0  1141.88  1121.74  15.79 o
   9   7  -6  -3     1.34    -0.98   2.35 <
   9   7  -6  -2     1.04     5.07   2.61 <
   9   7  -6  -1    20.98    23.57   2.35 o
   9   7  -6   0   304.79   288.74   6.88 o
   9   7  -6   1    31.87    34.98   2.93 o
   9   7  -5  -3     2.41     3.11   1.70 <
   9   7  -5  -2     0.81    -0.33   2.93 <
   9   7  -5  -1   116.76   110.66   4.02 o
   9   7  -5   0   239.97   244.85   6.19 o
   9   7  -5   1    82.58    77.96   3.62 o
   9   7  -4  -3     1.48     1.01   1.77 <
   9   7  -4  -2     2.16     3.44   2.61 <
   9   7  -4  -1    70.71    73.87   4.31 o
   9   7  -4   0     0.58     4.16   1.85 <
   9   7  -4   1     1.40     2.14   1.70 <
   9   7  -4   2     1.66    17.45   5.36 o
   9   7  -3  -3     4.98     8.76   1.85 o
   9   7  -3  -2     3.38     4.02   2.03 <
   9   7  -3  -1    28.35    34.07   3.48 o
   9   7  -3   0  3623.62  3586.49  48.99 o
   9   7  -3   1     0.15    -0.18   1.63 <
   9   7  -3   2     0.35     2.57   3.98 <
   9   7  -2  -3     3.10     3.22   1.59 <
   9   7  -2  -2     0.34     0.91   1.48 <
   9   7  -2  -1    13.29    19.12   2.46 o
   9   7  -2   0    13.78    15.53   2.61 o
   9   7  -2   1     3.06     0.80   1.77 <
   9   7  -1  -3     8.50     9.85   3.04 o
   9   7  -1  -2     0.51     3.30   3.04 <
   9   7  -1  -1     1.33     2.82   1.56 <
   9   7  -1   0   758.24   726.69  19.66 o
   9   7  -1   1    80.77    82.70   6.08 o
   9   7   0  -3     7.53     8.15   2.64 o
   9   7   0  -2     0.45     2.14   2.79 <
   9   7   0  -1    40.28    42.51   3.44 o
   9   7   0   0   421.09   416.52   9.67 o
   9   7   0   1     5.97     3.62   2.17 <
   9   7   1  -3     2.06    65.39   4.20 o
   9   7   1  -2     2.29    -3.08   4.45 <
   9   7   1  -1   102.42    98.82   3.80 o
   9   7   1   0    26.79    38.45   5.58 o
   9   7   2  -3     0.72    -1.56   5.18 <
   9   7   2  -2     0.55    -1.30   4.96 <
   9   7   2  -1    27.75    30.81   5.25 o
   9   7   3  -3     1.39    -0.98   4.63 <
   9   7   3  -2     0.18    -1.74   4.71 <
   9   7   4  -3     6.97     2.75   5.65 <
   9   9  -5  -3     0.09    -0.94   2.35 <
   9   9  -4  -3     0.09   -20.46   5.36 <
   9   9  -3  -3     0.31     4.27   3.98 <
   9   9  -2  -3     0.05    -1.52   1.70 <
  10   0 -13   1     8.31     9.74   2.61 o
  10   0 -13   2     0.67    -0.65   1.85 <
  10   0 -13   3     1.04     0.51   2.03 <
  10   0 -12   0  2689.18  2680.82  51.92 o
  10   0 -12   1     1.39     2.79   1.81 <
  10   0 -12   2     0.28     2.61   1.92 <
  10   0 -12   3     0.03    -1.05   1.56 <
  10   0 -11   1    40.53    35.92   3.58 o
  10   0 -11   2     0.37     1.41   1.52 <
  10   0 -11   3     1.25    -0.29   1.23 <
  10   0 -10   0  1023.44  1027.81  13.65 o
  10   0 -10   1    10.49    11.73   1.19 o
  10   0 -10   2     4.68     3.58   1.16 o
  10   0 -10   3    20.58    19.12   1.67 o
  10   0  -9   1    24.25    23.07   1.70 o
  10   0  -9   2     0.02    -0.83   0.65 <
  10   0  -9   3     0.65     0.69   0.80 <
  10   0  -8   0 19675.20 18068.20 179.67 o
  10   0  -8   1    42.27    47.94   2.03 o
  10   0  -8   2    12.88    10.97   1.30 o
  10   0  -8   3    15.98    15.64   1.45 o
  10   0  -7   1    54.26    56.70   1.92 o
  10   0  -7   2     1.65     1.23   0.76 <
  10   0  -7   3     0.06     0.62   0.80 <
  10   0  -6   0    53.09    37.15   2.90 o
  10   0  -6   1   175.57   187.46   3.48 o
  10   0  -6   2     0.12     0.36   0.69 <
  10   0  -6   3     0.68    -0.18   0.62 <
  10   0  -5   1    77.00    82.45   2.35 o
  10   0  -5   2     0.42     0.04   0.62 <
  10   0  -5   3     0.03     0.36   0.65 <
  10   0  -4   0  7048.72  7069.65  81.65 o
  10   0  -4   1     0.10    -0.11   0.58 <
  10   0  -4   2     0.03    -0.14   0.58 <
  10   0  -4   3     6.78     7.10   1.01 o
  10   0  -3   1   165.74   153.35   4.24 o
  10   0  -3   2     2.93     2.50   1.05 <
  10   0  -3   3     0.32     1.01   0.91 <
  10   0  -2   0  1756.05  1634.03  30.38 o
  10   0  -2   1    68.72    74.52   3.11 o
  10   0  -2   2     0.42     1.67   0.94 <
  10   0  -2   3     1.19     1.52   0.98 <
  10   0  -1   1    45.12    45.99   2.53 o
  10   0  -1   2     3.34     4.45   1.19 o
  10   0  -1   3     5.75     7.71   1.45 o
  10   0   0   0  1428.21  1591.45  30.34 o
  10   0   0   1   464.84   472.93   7.64 o
  10   0   0   2     4.29     4.06   1.99 <
  10   0   0   3     5.25     3.87   1.23 o
  10   0   1   1    34.95    31.43   2.75 o
  10   0   1   2     0.10     0.83   1.12 <
  10   0   1   3     0.17     0.29   0.94 <
  10   0   2   0  2700.06  2784.81  49.50 o
  10   0   2   1   239.00   242.17   6.05 o
  10   0   2   2     0.59     0.18   1.16 <
  10   0   2   3     0.03     0.18   1.70 <
  10   0   3   1     9.43     9.34   1.92 o
  10   0   3   2    11.05    13.11   2.14 o
  10   0   3   3     6.75     8.33   2.93 <
  10   0   4   0   873.52   906.54  22.20 o
  10   0   4   1    62.60    65.97   4.42 o
  10   0   4   2     2.25     1.96   4.13 <
  10   0   4   3     1.15     2.35   2.28 <
  10   0   5   1     7.78    11.30   3.22 o
  10   0   5   2     3.58     0.29   4.67 <
  10   0   5   3     1.37     2.57   2.43 <
  10   0   6   0  4525.30  4493.18  78.61 o
  10   0   6   1     9.05     8.69   3.44 <
  10   0   6   2     0.86     5.68   5.94 <
  10   0   6   3     0.01    -2.21   1.96 <
  10   2 -13  -3     0.00    -0.98   1.77 <
  10   2 -13  -2     2.29    -1.34   2.10 <
  10   2 -13  -1    37.79    40.27   4.24 o
  10   2 -13   0  2610.96  2523.49  35.99 o
  10   2 -13   1    68.31    65.83   5.21 o
  10   2 -12  -3     1.99     1.48   1.81 <
  10   2 -12  -2     2.36     1.67   1.81 <
  10   2 -12  -1    12.03    11.99   2.75 o
  10   2 -12   0  1383.05  1353.59  22.38 o
  10   2 -12   1    34.79    37.44   3.98 o
  10   2 -12   2     3.88     5.21   2.32 <
  10   2 -12   3     1.81     5.07   2.28 <
  10   2 -11  -3     7.73     7.10   2.10 o
  10   2 -11  -2     1.76     1.19   1.30 <
  10   2 -11  -1    20.08    21.29   2.10 o
  10   2 -11   0   207.72   244.60   5.72 o
  10   2 -11   1    63.75    66.55   3.44 o
  10   2 -11   2     0.81     2.50   1.52 <
  10   2 -11   3     0.72    -1.05   1.45 <
  10   2 -10  -3     0.23     0.25   1.09 <
  10   2 -10  -2     0.01     0.14   0.98 <
  10   2 -10  -1   446.79   425.79   5.43 o
  10   2 -10   0   642.80   647.94   8.26 o
  10   2 -10   1    13.51    13.47   1.41 o
  10   2 -10   2     1.55     0.36   1.12 <
  10   2 -10   3     1.84     3.62   1.70 <
  10   2  -9  -3     0.39     0.25   0.69 <
  10   2  -9  -2     3.83     3.55   0.87 o
  10   2  -9  -1     2.43     2.03   0.80 <
  10   2  -9   0  1336.86  1360.76  14.27 o
  10   2  -9   1    60.17    59.82   2.53 o
  10   2  -9   2     0.03     0.98   1.12 <
  10   2  -9   3     6.15     7.10   1.52 o
  10   2  -8  -3     1.49     2.97   0.94 o
  10   2  -8  -2     0.25     1.30   0.83 <
  10   2  -8  -1   209.43   212.84   3.62 o
  10   2  -8   0  1042.35  1062.17  11.12 o
  10   2  -8   1     0.59    -0.36   0.69 <
  10   2  -8   2     0.02    -0.40   0.72 <
  10   2  -8   3     0.44     1.81   0.87 <
  10   2  -7  -3     5.16     5.25   0.94 o
  10   2  -7  -2     1.63     1.01   0.76 <
  10   2  -7  -1     1.71     2.79   0.91 o
  10   2  -7   0  1401.88  1405.66  14.48 o
  10   2  -7   1    50.08    50.44   2.10 o
  10   2  -7   2     0.78     1.70   0.83 <
  10   2  -7   3     7.10     7.28   1.12 o
  10   2  -6  -3     2.93     5.03   0.98 o
  10   2  -6  -2     1.71     1.27   0.80 <
  10   2  -6  -1    41.84    40.81   1.99 o
  10   2  -6   0  1003.23  1076.66  11.70 o
  10   2  -6   1     1.40     2.32   0.87 <
  10   2  -6   2     2.79     3.26   0.91 o
  10   2  -6   3     4.22     4.78   1.27 o
  10   2  -5  -3     3.82     4.74   0.87 o
  10   2  -5  -2     0.47     0.65   0.65 <
  10   2  -5  -1     0.41     0.47   0.72 <
  10   2  -5   0  4194.76  4106.75  35.27 o
  10   2  -5   1   106.63   116.96   2.86 o
  10   2  -5   2     0.00    -0.14   0.80 <
  10   2  -5   3     1.57     0.98   0.98 <
  10   2  -4  -3     1.10     0.83   0.69 <
  10   2  -4  -2     1.19     0.33   0.62 <
  10   2  -4  -1   173.39   176.38   3.77 o
  10   2  -4   0   454.17   443.89   7.06 o
  10   2  -4   1    63.09    58.01   2.35 o
  10   2  -4   2     0.14     2.28   1.16 <
  10   2  -4   3     4.90     3.62   1.38 <
  10   2  -3  -3     5.15     4.53   1.19 o
  10   2  -3  -2     0.02     0.43   0.83 <
  10   2  -3  -1     0.53     0.80   0.87 <
  10   2  -3   0   469.97   499.26   9.05 o
  10   2  -3   1    29.46    29.69   2.72 o
  10   2  -3   2     2.00     0.72   1.09 <
  10   2  -3   3    14.07    14.38   1.99 o
  10   2  -2  -3     2.47     1.30   0.98 <
  10   2  -2  -2     0.03    -0.04   0.80 <
  10   2  -2  -1   106.17   110.15   2.86 o
  10   2  -2   0  3772.87  3830.87  39.00 o
  10   2  -2   1     4.66     5.54   1.27 o
  10   2  -2   2     0.52     0.58   1.19 <
  10   2  -2   3     4.86     4.20   1.56 <
  10   2  -1  -3     3.94     2.57   1.09 <
  10   2  -1  -2     6.85     5.68   1.30 o
  10   2  -1  -1   267.33   258.83   5.54 o
  10   2  -1   0   670.44   744.25  10.83 o
  10   2  -1   1   521.26   503.31   5.76 o
  10   2  -1   2     0.85     2.35   1.38 <
  10   2  -1   3    12.86    16.51   1.96 o
  10   2   0  -3    20.92    24.19   2.53 o
  10   2   0  -2     1.33     2.06   1.09 <
  10   2   0  -1    21.80    24.33   3.48 o
  10   2   0   0  1479.94  1486.01  30.16 o
  10   2   0   1     0.00    -1.12   1.23 <
  10   2   0   2     0.26     1.09   1.59 <
  10   2   0   3     2.10     2.68   1.88 <
  10   2   1  -3     1.42     1.88   1.12 <
  10   2   1  -2     0.50    -0.36   0.98 <
  10   2   1  -1    65.17    64.24   4.85 o
  10   2   1   0   404.05   378.93  12.42 o
  10   2   1   1    36.41    32.30   4.42 o
  10   2   1   2     3.27     2.75   2.06 <
  10   2   1   3     0.38    -0.25   1.63 <
  10   2   2  -3     5.04     4.89   1.45 o
  10   2   2  -2     8.52     9.56   1.96 o
  10   2   2  -1     5.94    10.07   2.72 o
  10   2   2   0   624.56   664.27  18.14 o
  10   2   2   1     0.17    -0.47   1.59 <
  10   2   2   2     5.74    11.37   3.08 o
  10   2   2   3     0.00     0.14   1.92 <
  10   2   3  -3     0.03    -1.05   1.05 <
  10   2   3  -2    14.50    11.08   2.90 o
  10   2   3  -1   511.93   498.03  13.69 o
  10   2   3   0  3972.49  3995.95  69.99 o
  10   2   3   1   282.45   288.99  10.97 o
  10   2   3   2     0.11     2.17   2.17 <
  10   2   3   3     0.46     1.16   2.17 <
  10   2   4  -3     0.74     3.26   4.13 <
  10   2   4  -2     0.94    -0.69   2.21 <
  10   2   4  -1    13.96    16.80   3.73 o
  10   2   4   0   673.53   731.00  20.68 o
  10   2   4   1     1.27    -0.33   2.06 <
  10   2   4   2     0.16     1.12   2.68 <
  10   2   4   3     0.12     0.47   2.39 <
  10   2   5  -3     0.38    -0.36   4.67 <
  10   2   5  -2     0.34    -0.83   2.35 <
  10   2   5  -1     3.08     0.72   2.79 <
  10   2   5   0  1908.12  1957.60  41.35 o
  10   2   5   1    28.95    29.66   4.96 o
  10   2   5   2     1.75    -0.47   2.35 <
  10   2   5   3     0.45     1.19   2.79 <
  10   2   6  -3     1.38     2.24   5.94 <
  10   2   6  -2     1.01     0.94   2.79 <
  10   2   6  -1     0.18    -0.47   2.46 <
  10   2   6   0    47.10    41.46   6.16 o
  10   2   6   1    19.88    27.37   5.21 o
  10   2   6   2     0.90     1.59   3.01 <
  10   4 -13  -3     0.65    -2.03   1.81 <
  10   4 -12  -3     3.36     3.37   1.96 <
  10   4 -12  -2     4.09     4.56   2.10 <
  10   4 -12  -1   243.17   228.92   7.60 o
  10   4 -12   0  2215.74  2264.88  32.66 o
  10   4 -11  -3     2.32     2.72   1.63 <
  10   4 -11  -2     4.23     2.90   1.59 <
  10   4 -11  -1     8.22     9.38   1.77 o
  10   4 -11   0   336.97   345.77   7.17 o
  10   4 -11   1     0.77    -0.18   1.38 <
  10   4 -11   2     1.56    -2.06   3.48 <
  10   4 -10  -3     0.20    -0.83   0.94 <
  10   4 -10  -2     0.04     0.14   1.56 <
  10   4 -10  -1    76.63    76.08   3.30 o
  10   4 -10   0  1508.53  1484.60  18.54 o
  10   4 -10   1    50.59    50.04   3.69 o
  10   4 -10   2     2.37     5.07   3.98 <
  10   4 -10   3     2.01     2.50   4.53 <
  10   4  -9  -3     1.53    -0.11   1.01 <
  10   4  -9  -2     0.30     1.45   1.38 <
  10   4  -9  -1   226.30   230.40   3.98 o
  10   4  -9   0    22.93    21.18   1.77 o
  10   4  -9   1    12.13    12.56   1.52 o
  10   4  -9   2     6.76     6.23   2.24 <
  10   4  -9   3    12.55    17.13   3.58 o
  10   4  -8  -3     0.40     0.29   0.76 <
  10   4  -8  -2     6.11     5.11   1.12 o
  10   4  -8  -1     0.48     0.33   0.76 <
  10   4  -8   0    84.92    99.47   3.15 o
  10   4  -8   1     6.63     9.81   1.45 o
  10   4  -8   2     2.00     7.68   2.06 o
  10   4  -8   3     2.12     1.56   1.96 <
  10   4  -7  -3    16.58    18.21   1.52 o
  10   4  -7  -2     0.29     0.25   0.80 <
  10   4  -7  -1   111.53   114.93   3.15 o
  10   4  -7   0   585.64   628.06   8.65 o
  10   4  -7   1    18.37    19.01   1.77 o
  10   4  -7   2     0.00     4.31   1.92 <
  10   4  -7   3     1.52     0.62   1.92 <
  10   4  -6  -3     0.38     0.58   0.76 <
  10   4  -6  -2     2.13     2.39   1.16 <
  10   4  -6  -1    46.22    49.72   2.35 o
  10   4  -6   0  1660.14  1735.71  17.85 o
  10   4  -6   1    55.44    58.73   2.53 o
  10   4  -6   2     0.56     0.36   1.52 <
  10   4  -6   3     1.13     0.94   1.92 <
  10   4  -5  -3     0.57     0.58   0.72 <
  10   4  -5  -2     0.00     0.29   0.87 <
  10   4  -5  -1    29.08    26.76   2.72 o
  10   4  -5   0   239.35   259.62   7.02 o
  10   4  -5   1     1.25     0.29   1.19 <
  10   4  -5   2     0.04     1.52   1.38 <
  10   4  -5   3     1.34     3.48   1.63 <
  10   4  -4  -3     2.64     2.10   1.19 <
  10   4  -4  -2     0.82     1.96   1.16 <
  10   4  -4  -1    90.56    99.29   4.09 o
  10   4  -4   0    16.58    11.73   2.03 o
  10   4  -4   1    44.83    43.13   3.44 o
  10   4  -4   2     0.13     0.65   1.27 <
  10   4  -4   3     0.86     1.38   1.38 <
  10   4  -3  -3     4.07     5.21   1.41 o
  10   4  -3  -2     0.46     0.47   1.09 <
  10   4  -3  -1   317.61   303.08   5.72 o
  10   4  -3   0     8.53    13.98   1.88 o
  10   4  -3   1   118.94   118.84   4.02 o
  10   4  -3   2     0.09    -0.36   1.12 <
  10   4  -3   3     5.24     8.33   1.92 o
  10   4  -2  -3     1.23     2.82   1.45 <
  10   4  -2  -2     5.23     3.04   1.48 <
  10   4  -2  -1   241.10   241.95   5.65 o
  10   4  -2   0  5555.83  5440.28  65.07 o
  10   4  -2   1    16.09    18.65   2.28 o
  10   4  -2   2     7.44     9.09   2.82 o
  10   4  -2   3     1.70     0.07   2.68 <
  10   4  -1  -3    33.20    34.91   2.17 o
  10   4  -1  -2     2.19     2.50   1.52 <
  10   4  -1  -1   268.24   265.38   5.32 o
  10   4  -1   0     0.62     3.22   1.16 <
  10   4  -1   1    35.81    32.59   2.64 o
  10   4  -1   2     0.68     1.67   1.70 <
  10   4  -1   3     6.65     4.63   1.77 <
  10   4   0  -3     1.21     1.05   1.77 <
  10   4   0  -2     0.27    -0.14   1.56 <
  10   4   0  -1     5.22     4.16   2.43 <
  10   4   0   0   496.55   502.48  15.39 o
  10   4   0   1   250.60   242.06   4.24 o
  10   4   0   2     4.18     4.85   2.28 <
  10   4   0   3     2.70     3.58   1.67 <
  10   4   1  -3     1.60     0.65   1.81 <
  10   4   1  -2     4.81     2.68   2.03 <
  10   4   1  -1    12.90     9.89   2.90 o
  10   4   1   0  2209.44  2218.67  43.56 o
  10   4   1   1    95.84    78.83   6.26 o
  10   4   1   2     0.85    -2.21   1.81 <
  10   4   1   3     2.32    -0.43   4.60 <
  10   4   2  -3     0.33     0.91   2.10 <
  10   4   2  -2     3.35     6.88   2.64 <
  10   4   2  -1     0.38     0.51   1.92 <
  10   4   2   0   601.97   593.62  17.96 o
  10   4   2   1    85.88    87.08   6.59 o
  10   4   2   2     5.02     9.96   3.40 <
  10   4   2   3     1.77     0.54   2.68 <
  10   4   3  -3     3.50     4.27   2.53 <
  10   4   3  -2     3.49     1.63   2.28 <
  10   4   3  -1    20.75    20.97   4.31 o
  10   4   3   0   792.66   872.83  23.75 o
  10   4   3   1    45.64    51.45   6.52 o
  10   4   3   2     4.62     8.15   3.55 <
  10   4   3   3     0.32     2.39   3.22 <
  10   4   4  -3     1.05     3.44   2.53 <
  10   4   4  -2     5.34     2.79   2.57 <
  10   4   4  -1    66.46    69.52   7.53 o
  10   4   4   0  4106.21  4091.47  74.48 o
  10   4   4   1    44.02    46.78   6.34 o
  10   4   4   2     0.97    -2.28   2.82 <
  10   4   5  -3     0.01     1.92   2.50 <
  10   4   5  -2     0.78    -0.25   2.57 <
  10   4   5  -1     1.15     1.77   2.82 <
  10   4   5   0   235.52   239.38  12.13 o
  10   4   6  -3     1.52     0.14   2.57 <
  10   6 -11  -3     0.09    -2.06   3.48 <
  10   6 -11  -2     1.17     1.30   1.85 <
  10   6 -10  -3     1.38    -0.98   3.98 <
  10   6 -10  -2     2.25     2.72   4.53 <
  10   6 -10  -1    52.38    48.85   5.25 o
  10   6  -9  -3     2.60     2.86   2.24 <
  10   6  -9  -2     0.58    -0.18   3.58 <
  10   6  -9  -1   130.07   123.04   5.43 o
  10   6  -9   0   407.72   408.77  10.61 o
  10   6  -8  -3     4.66     4.27   2.06 <
  10   6  -8  -2     4.46     2.64   1.96 <
  10   6  -8  -1   110.25   119.02   4.06 o
  10   6  -8   0   749.55   760.58  11.95 o
  10   6  -8   1     2.05    -1.05   1.23 <
  10   6  -7  -3     1.15    -4.96   1.92 <
  10   6  -7  -2     3.53     4.38   1.92 <
  10   6  -7  -1     8.10     6.74   1.38 o
  10   6  -7   0  1022.60  1094.40  15.50 o
  10   6  -7   1     0.80     0.80   1.34 <
  10   6  -7   2     3.54    -1.92   2.82 <
  10   6  -6  -3     1.23     2.17   1.59 <
  10   6  -6  -2     0.12    -0.69   1.92 <
  10   6  -6  -1   128.45   124.20   3.55 o
  10   6  -6   0   601.95   621.65  10.54 o
  10   6  -6   1     0.07    -0.65   1.19 <
  10   6  -6   2     1.78    -1.74   3.22 <
  10   6  -5  -3     3.10     3.91   1.52 <
  10   6  -5  -2     2.85     3.40   1.67 <
  10   6  -5  -1     3.01     3.98   1.67 <
  10   6  -5   0    29.89    32.26   2.86 o
  10   6  -5   1    98.98    95.30   4.85 o
  10   6  -5   2     3.37     2.90   3.98 <
  10   6  -5   3     8.42    12.96   4.13 o
  10   6  -4  -3     0.88     1.52   1.45 <
  10   6  -4  -2     2.05     3.04   1.56 <
  10   6  -4  -1    16.52    16.44   2.14 o
  10   6  -4   0  1815.71  1818.49  23.86 o
  10   6  -4   1   127.58   128.65   5.47 o
  10   6  -4   2     2.30    -0.07   3.87 <
  10   6  -4   3     0.31    -1.23   3.58 <
  10   6  -3  -3     0.72     0.54   1.23 <
  10   6  -3  -2     0.58     0.87   1.27 <
  10   6  -3  -1   102.94   101.57   4.02 o
  10   6  -3   0   582.22   557.85  10.54 o
  10   6  -3   1     1.84     3.08   1.56 <
  10   6  -3   2     2.03     1.41   3.66 <
  10   6  -3   3     0.23    -3.19   3.55 <
  10   6  -2  -3     0.11     0.14   2.82 <
  10   6  -2  -2     0.46    -0.87   2.68 <
  10   6  -2  -1     3.54     3.30   1.52 <
  10   6  -2   0   356.69   360.97   9.02 o
  10   6  -2   1    55.41    48.70   3.91 o
  10   6  -2   2     0.01     0.14   2.61 <
  10   6  -2   3     0.54    -1.16   2.68 <
  10   6  -1  -3     0.01     0.36   1.59 <
  10   6  -1  -2     4.17     4.78   1.99 <
  10   6  -1  -1   315.69   291.38   6.70 o
  10   6  -1   0   194.65   203.03   6.30 o
  10   6  -1   1    14.90    16.37   2.35 o
  10   6  -1   2     0.56   -13.76   3.19 <
  10   6  -1   3     4.47     0.33   4.27 <
  10   6   0  -3    17.99    18.03   2.28 o
  10   6   0  -2     1.93    -0.07   1.41 <
  10   6   0  -1    38.21    40.27   2.68 o
  10   6   0   0   833.21   865.81  14.56 o
  10   6   0   1    46.20    48.41   3.15 o
  10   6   0   2     0.54     0.47   2.86 <
  10   6   1  -3    11.32     8.47   2.86 <
  10   6   1  -2     0.20    -0.43   4.60 <
  10   6   1  -1    12.76    13.54   3.80 o
  10   6   1   0    62.23    59.71   6.74 o
  10   6   1   1     0.04    -1.70   2.39 <
  10   6   2  -3     3.52     4.71   2.72 <
  10   6   2  -2     0.25    -0.22   2.39 <
  10   6   2  -1    32.22    28.50   4.85 o
  10   6   2   0   446.48   426.91  15.97 o
  10   6   3  -3     0.88    -2.68   1.96 <
  10   6   3  -2     8.34     4.60   2.86 <
  10   6   3  -1    33.07    38.06   6.01 o
  10   6   4  -3     0.03    -5.00   1.92 <
  10   6   4  -2     0.09     1.96   3.11 <
  10   8  -8  -3     2.67     3.01   1.67 <
  10   8  -7  -3     0.70     4.09   2.82 <
  10   8  -6  -3     0.00    -0.29   3.22 <
  10   8  -5  -3     9.88    13.22   3.98 o
  10   8  -5  -2     0.18     2.53   4.13 <
  10   8  -4  -3     4.86    11.48   3.87 <
  10   8  -4  -2     0.97    -1.05   3.58 <
  10   8  -4  -1     4.90     3.37   2.10 <
  10   8  -3  -3     5.45     5.29   3.66 <
  10   8  -3  -2     1.72    -3.19   3.55 <
  10   8  -3  -1    28.78    35.49   3.87 o
  10   8  -2  -3     0.25    -0.43   2.53 <
  10   8  -2  -2     2.25    -3.37   4.67 <
  10   8  -1  -3     0.38    15.10   3.19 o
  10   8  -1  -2     0.05    -0.22   4.27 <
  10   8   0  -3     5.49     2.24   2.86 <
  10   8   1  -3     1.40     6.26   3.04 <
  11   1 -13  -3     0.16     1.41   1.88 <
  11   1 -13  -2     5.10     2.10   2.14 <
  11   1 -13  -1     9.90    10.57   2.68 o
  11   1 -13   0    28.37    35.23   4.13 o
  11   1 -13   1     6.11     6.16   2.43 <
  11   1 -13   2     0.00     0.18   1.92 <
  11   1 -13   3     0.90     2.28   2.17 <
  11   1 -12  -3     5.09     2.46   2.10 <
  11   1 -12  -2     4.21     1.74   1.88 <
  11   1 -12  -1    24.48    23.03   3.22 o
  11   1 -12   0    10.95    10.43   2.50 o
  11   1 -12   1    26.87    27.95   3.58 o
  11   1 -12   2     0.17    -3.80   2.72 <
  11   1 -12   3     0.31     0.25   1.70 <
  11   1 -11  -3     1.37     2.03   1.16 <
  11   1 -11  -2     0.37    -0.54   1.12 <
  11   1 -11  -1    45.37    45.26   2.32 o
  11   1 -11   0    52.92    57.72   2.57 o
  11   1 -11   1    53.56    61.67   3.40 o
  11   1 -11   2     2.23     1.27   2.24 <
  11   1 -11   3     5.60     7.82   2.24 o
  11   1 -10  -3     0.68     0.18   0.87 <
  11   1 -10  -2     0.02    -0.76   0.76 <
  11   1 -10  -1     0.42     1.16   0.91 <
  11   1 -10   0     0.57     1.74   0.94 <
  11   1 -10   1   187.10   180.58   3.84 o
  11   1 -10   2     0.01     0.22   1.12 <
  11   1 -10   3     2.63     3.30   1.59 <
  11   1  -9  -3     0.65     0.22   0.83 <
  11   1  -9  -2     1.14     0.87   0.91 <
  11   1  -9  -1     3.02     4.63   1.05 o
  11   1  -9   0  1250.24  1261.29  13.72 o
  11   1  -9   1   104.43   101.10   2.93 o
  11   1  -9   2     0.24     1.63   0.98 <
  11   1  -9   3     0.00     0.22   0.83 <
  11   1  -8  -3     4.78     3.58   0.98 o
  11   1  -8  -2     1.83     0.91   0.83 <
  11   1  -8  -1    21.11    20.89   1.70 o
  11   1  -8   0  1779.87  1756.13  17.56 o
  11   1  -8   1   410.00   400.23   5.50 o
  11   1  -8   2     1.36     1.09   0.87 <
  11   1  -8   3     0.02     0.22   0.87 <
  11   1  -7  -3     0.65     2.10   0.91 <
  11   1  -7  -2     2.84     3.37   0.94 o
  11   1  -7  -1   122.35   120.22   3.04 o
  11   1  -7   0  1254.55  1274.72  16.22 o
  11   1  -7   1     3.91     3.33   0.94 o
  11   1  -7   2     2.70     3.58   1.01 o
  11   1  -7   3     8.87     9.81   1.34 o
  11   1  -6  -3     1.15    -0.54   0.69 <
  11   1  -6  -2     3.51     1.63   0.83 <
  11   1  -6  -1    90.08    96.61   2.68 o
  11   1  -6   0  3044.29  3179.64  28.39 o
  11   1  -6   1    48.68    44.61   2.10 o
  11   1  -6   2     1.54     3.11   0.91 o
  11   1  -6   3     1.14     2.35   0.91 <
  11   1  -5  -3     3.53     5.00   0.98 o
  11   1  -5  -2     4.50     5.68   1.01 o
  11   1  -5  -1    68.62    72.20   2.32 o
  11   1  -5   0   618.06   680.20   8.44 o
  11   1  -5   1     7.58    10.83   1.23 o
  11   1  -5   2     0.92     0.11   0.72 <
  11   1  -5   3     0.31    -0.22   0.80 <
  11   1  -4  -3     3.32     2.90   1.19 <
  11   1  -4  -2     0.50     0.43   0.98 <
  11   1  -4  -1    43.17    47.15   2.97 o
  11   1  -4   0   322.40   384.22   8.00 o
  11   1  -4   1    87.96    87.37   2.90 o
  11   1  -4   2     0.80     0.65   0.83 <
  11   1  -4   3     0.00    -0.14   0.83 <
  11   1  -3  -3     6.68     6.45   1.41 o
  11   1  -3  -2     0.55     2.06   1.05 <
  11   1  -3  -1   373.14   354.60   6.66 o
  11   1  -3   0  6514.02  6310.19  70.57 o
  11   1  -3   1   205.93   210.02   5.21 o
  11   1  -3   2     0.14    -0.43   0.98 <
  11   1  -3   3     3.70     6.23   2.21 <
  11   1  -2  -3     4.63     7.42   1.45 o
  11   1  -2  -2     5.96     3.84   1.19 o
  11   1  -2  -1   135.00   143.54   4.31 o
  11   1  -2   0  3103.31  3098.93  32.05 o
  11   1  -2   1   291.53   285.40   4.56 o
  11   1  -2   2     8.83    10.65   1.67 o
  11   1  -2   3    11.82    10.36   1.92 o
  11   1  -1  -3     0.04    -0.36   0.87 <
  11   1  -1  -2     4.99     3.40   1.27 <
  11   1  -1  -1     0.01    -0.33   1.01 <
  11   1  -1   0   127.48   141.80   4.67 o
  11   1  -1   1    32.29    38.13   2.97 o
  11   1  -1   2     3.50     2.28   1.63 <
  11   1  -1   3     7.69     6.74   2.35 <
  11   1   0  -3     0.07     1.16   1.05 <
  11   1   0  -2     0.05     0.33   1.01 <
  11   1   0  -1    46.68    53.55   3.26 o
  11   1   0   0  3883.56  3928.75  46.57 o
  11   1   0   1    14.64    11.70   2.82 o
  11   1   0   2     0.02    -1.67   1.38 <
  11   1   0   3     0.90     1.92   1.99 <
  11   1   1  -3     0.16     0.14   1.12 <
  11   1   1  -2     5.00     4.20   1.41 <
  11   1   1  -1     0.17     1.59   1.19 <
  11   1   1   0  1730.90  1778.29  24.44 o
  11   1   1   1    38.76    31.39   4.27 o
  11   1   1   2     0.07     1.16   1.85 <
  11   1   1   3     4.86     8.55   2.72 o
  11   1   2  -3    12.90    15.21   3.08 o
  11   1   2  -2     0.07    -0.36   3.08 <
  11   1   2  -1   233.13   237.93   6.34 o
  11   1   2   0    19.55    17.31   3.62 o
  11   1   2   1   356.36   343.30  11.44 o
  11   1   2   2    20.92    18.54   3.66 o
  11   1   2   3     2.08    -0.22   1.88 <
  11   1   3  -3     3.95     7.42   2.75 <
  11   1   3  -2     9.90     8.55   2.82 o
  11   1   3  -1   174.56   173.48   5.79 o
  11   1   3   0   442.46   459.17  15.06 o
  11   1   3   1   146.66   144.95   7.97 o
  11   1   3   2     0.24     0.65   2.10 <
  11   1   3   3    10.25    12.46   3.48 o
  11   1   4  -3     0.59    -0.07   2.53 <
  11   1   4  -2     2.32    -0.36   2.46 <
  11   1   4  -1     0.18    -3.62   1.88 <
  11   1   4   0     8.55     9.89   3.19 o
  11   1   4   1     6.06     5.65   2.93 <
  11   1   4   2     4.61     6.55   3.40 <
  11   1   4   3     4.74     1.81   2.86 <
  11   1   5  -3     0.70    -4.67   4.60 <
  11   1   5  -2     2.75    -4.67   4.60 <
  11   1   5  -1     0.19     2.53   2.82 <
  11   1   5   0  1241.83  1322.85  31.25 o
  11   1   5   1   168.92   183.29   9.67 o
  11   1   5   2     0.30     1.59   2.64 <
  11   1   5   3     1.08     1.12   2.90 <
  11   3 -13  -3     0.48    -0.36   1.96 <
  11   3 -13  -2     0.23     0.07   1.77 <
  11   3 -12  -3     0.64    -2.03   2.75 <
  11   3 -12  -2     1.40    -0.51   1.81 <
  11   3 -12  -1    32.45    36.97   3.98 o
  11   3 -12   0   647.62   662.67  14.23 o
  11   3 -12   1    84.23    76.76   5.47 o
  11   3 -12   2     0.49     0.54   1.99 <
  11   3 -11  -3    10.77    10.83   2.43 o
  11   3 -11  -2     4.50     2.35   2.24 <
  11   3 -11  -1    41.90    41.89   2.90 o
  11   3 -11   0    10.32    14.41   1.96 o
  11   3 -11   1     3.90     5.07   1.59 o
  11   3 -11   2     0.87     1.59   1.85 <
  11   3 -11   3     3.08     1.77   3.15 <
  11   3 -10  -3     6.96     7.02   1.41 o
  11   3 -10  -2     4.07     1.74   1.56 <
  11   3 -10  -1    51.77    52.79   2.57 o
  11   3 -10   0     0.07     1.19   0.98 <
  11   3 -10   1   214.35   201.98   4.13 o
  11   3 -10   2     3.83     3.11   1.59 <
  11   3 -10   3     0.42     0.22   2.35 <
  11   3  -9  -3     9.31     8.73   1.34 o
  11   3  -9  -2    14.34    12.38   1.41 o
  11   3  -9  -1    21.42    19.05   1.56 o
  11   3  -9   0   155.85   172.00   3.80 o
  11   3  -9   1    83.28    79.23   2.64 o
  11   3  -9   2     0.17    -0.47   1.56 <
  11   3  -9   3     1.44     1.77   1.88 <
  11   3  -8  -3    11.22    11.48   1.45 o
  11   3  -8  -2     0.04    -0.22   0.80 <
  11   3  -8  -1     0.22    -0.18   0.87 <
  11   3  -8   0   163.07   149.69   3.55 o
  11   3  -8   1   135.84   133.14   3.48 o
  11   3  -8   2     0.92     2.21   1.63 <
  11   3  -8   3     1.37     1.70   1.85 <
  11   3  -7  -3     0.03     0.07   0.76 <
  11   3  -7  -2     0.10     0.87   0.80 <
  11   3  -7  -1   536.23   531.23   6.30 o
  11   3  -7   0  9451.50  9413.35  77.05 o
  11   3  -7   1   241.20   243.33   5.32 o
  11   3  -7   2     0.47     0.87   1.67 <
  11   3  -7   3     0.43    -2.17   1.45 <
  11   3  -6  -3     2.01     2.75   0.94 <
  11   3  -6  -2     0.37     0.22   0.72 <
  11   3  -6  -1    74.91    77.34   2.57 o
  11   3  -6   0    81.52    85.06   3.30 o
  11   3  -6   1    12.18    12.96   1.77 o
  11   3  -6   2     3.64     2.72   1.67 <
  11   3  -6   3     2.71     7.35   1.81 o
  11   3  -5  -3     0.44     0.29   0.80 <
  11   3  -5  -2     0.69     1.96   0.98 <
  11   3  -5  -1    18.75    23.32   2.57 o
  11   3  -5   0   845.86   890.21  15.17 o
  11   3  -5   1    10.43    11.15   2.10 o
  11   3  -5   2     0.23     0.98   1.34 <
  11   3  -5   3     0.25    -0.07   1.30 <
  11   3  -4  -3     1.88     1.38   0.87 <
  11   3  -4  -2     0.07     0.14   0.87 <
  11   3  -4  -1     3.61     3.30   1.34 <
  11   3  -4   0    14.75    17.85   2.24 o
  11   3  -4   1     2.77     4.56   1.48 o
  11   3  -4   2     0.03    -1.19   1.12 <
  11   3  -4   3     3.98     3.95   1.56 <
  11   3  -3  -3     5.23     4.63   1.34 o
  11   3  -3  -2     1.66     2.14   1.81 <
  11   3  -3  -1    35.97    41.03   4.82 o
  11   3  -3   0    12.03     9.09   1.67 o
  11   3  -3   1    20.31    20.60   2.28 o
  11   3  -3   2     0.65     4.82   1.96 <
  11   3  -3   3    21.07    21.98   2.82 o
  11   3  -2  -3     1.05     0.72   1.27 <
  11   3  -2  -2     8.85     9.81   1.77 o
  11   3  -2  -1   269.81   274.94   5.36 o
  11   3  -2   0   603.39   562.45  10.21 o
  11   3  -2   1   147.21   150.99   4.42 o
  11   3  -2   2     0.89    -0.33   1.41 <
  11   3  -2   3     1.89     0.51   1.63 <
  11   3  -1  -3     1.41     1.70   1.85 <
  11   3  -1  -2     0.73    -0.22   1.45 <
  11   3  -1  -1   355.01   330.85  10.54 o
  11   3  -1   0  5302.76  5267.96  87.66 o
  11   3  -1   1   262.03   246.77   4.27 o
  11   3  -1   2     1.00     0.87   1.52 <
  11   3  -1   3     1.14     1.01   1.56 <
  11   3   0  -3     0.36     3.62   1.99 <
  11   3   0  -2     1.57     1.96   1.96 <
  11   3   0  -1     0.37     0.18   1.59 <
  11   3   0   0    65.88    69.16   5.47 o
  11   3   0   1    76.25    73.47   6.81 o
  11   3   0   2     3.19     3.40   2.32 <
  11   3   0   3    11.21    15.32   3.66 o
  11   3   1  -3     0.94     1.96   1.77 <
  11   3   1  -2     0.45    -0.54   1.52 <
  11   3   1  -1   103.06    88.53   6.08 o
  11   3   1   0   642.44   654.42  18.58 o
  11   3   1   1   160.35   152.41   8.22 o
  11   3   1   2     1.72    -2.82   1.88 <
  11   3   1   3     2.96     6.19   2.93 <
  11   3   2  -3    17.75    21.47   3.87 o
  11   3   2  -2    22.97    26.83   4.63 o
  11   3   2  -1    88.85    83.83   6.30 o
  11   3   2   0   233.26   251.62  11.15 o
  11   3   2   1     2.22     0.91   1.96 <
  11   3   2   2     7.10     5.50   2.82 <
  11   3   2   3    27.93    33.06   5.32 o
  11   3   3  -3    11.70    18.14   3.91 o
  11   3   3  -2     0.90     0.29   2.06 <
  11   3   3  -1    36.90    35.20   5.25 o
  11   3   3   0   825.44   796.00  22.45 o
  11   3   3   1     9.18     6.55   3.33 <
  11   3   3   2    14.45    20.97   4.63 o
  11   3   3   3     2.61     3.55   2.79 <
  11   3   4  -3     0.40    -0.14   2.21 <
  11   3   4  -2     5.82     4.35   3.11 <
  11   3   4  -1    74.92    80.24   8.04 o
  11   3   4   0     0.10     0.18   2.39 <
  11   3   4   1     4.20     8.40   3.44 <
  11   3   4   2     3.16     3.22   2.86 <
  11   3   4   3     0.36    -1.45   2.75 <
  11   3   5  -3     6.48     7.02   3.11 <
  11   3   5  -2     2.87    -1.77   2.57 <
  11   3   5  -1     3.74     5.11   3.51 <
  11   3   5   0   612.16   619.80  20.49 o
  11   5 -12  -3     0.72     3.55   1.96 <
  11   5 -11  -3     0.00     1.96   1.70 <
  11   5 -11  -2     0.07    -0.18   3.15 <
  11   5 -11  -1    55.40    56.99   4.06 o
  11   5 -10  -3     6.41     5.61   1.67 o
  11   5 -10  -2     0.31     3.37   2.46 <
  11   5 -10  -1    28.46    28.10   2.68 o
  11   5 -10   0   743.66   723.87  12.09 o
  11   5 -10   1    25.07    27.27   3.26 o
  11   5  -9  -3     2.90     4.45   1.67 <
  11   5  -9  -2     0.28     0.04   1.88 <
  11   5  -9  -1     1.35     2.06   1.05 <
  11   5  -9   0   110.50   121.99   3.69 o
  11   5  -9   1   104.18   103.96   3.87 o
  11   5  -9   2     0.01    -0.29   2.72 <
  11   5  -8  -3     5.38     5.76   1.70 o
  11   5  -8  -2     0.91     1.67   1.85 <
  11   5  -8  -1    51.70    52.18   2.79 o
  11   5  -8   0  1822.96  1871.28  19.66 o
  11   5  -8   1    11.90    12.71   1.70 o
  11   5  -8   2     0.61     0.07   2.68 <
  11   5  -8   3     1.12     0.69   2.79 <
  11   5  -7  -3     6.24     6.77   1.81 o
  11   5  -7  -2     0.40    -1.67   1.45 <
  11   5  -7  -1   137.19   138.21   3.66 o
  11   5  -7   0   186.24   204.87   4.78 o
  11   5  -7   1    13.10    14.05   1.74 o
  11   5  -7   2     0.03     0.76   2.68 <
  11   5  -7   3     3.52     3.15   2.90 <
  11   5  -6  -3     0.19     1.23   1.52 <
  11   5  -6  -2     0.46    -0.33   1.70 <
  11   5  -6  -1   113.67   112.90   4.74 o
  11   5  -6   0  4050.56  4039.51  51.38 o
  11   5  -6   1   211.78   194.88   6.30 o
  11   5  -6   2     1.27     1.30   2.61 <
  11   5  -6   3     2.44     1.81   4.74 <
  11   5  -5  -3     3.46     2.03   1.30 <
  11   5  -5  -2     0.23    -0.04   1.23 <
  11   5  -5  -1     5.08     3.73   1.63 <
  11   5  -5   0   779.61   769.89  14.52 o
  11   5  -5   1     0.03    -0.62   1.23 <
  11   5  -5   2     3.66     5.68   2.82 <
  11   5  -5   3     0.31     1.92   3.40 <
  11   5  -4  -3     1.42     1.45   1.41 <
  11   5  -4  -2     0.31    -0.58   1.16 <
  11   5  -4  -1    17.02    14.95   2.03 o
  11   5  -4   0    78.35    78.00   3.77 o
  11   5  -4   1     0.55     3.26   1.45 <
  11   5  -4   2     0.01     3.58   1.77 <
  11   5  -4   3    13.45    13.29   2.72 o
  11   5  -3  -3    13.93    15.61   2.50 o
  11   5  -3  -2     4.80     7.57   2.28 o
  11   5  -3  -1    81.36    85.71   4.06 o
  11   5  -3   0    65.73    65.25   4.06 o
  11   5  -3   1    54.03    49.10   3.48 o
  11   5  -3   2     0.07    -0.36   1.92 <
  11   5  -3   3     8.61     9.70   2.24 o
  11   5  -2  -3     0.90     0.83   1.52 <
  11   5  -2  -2     0.27     0.14   1.48 <
  11   5  -2  -1   112.49   106.09   4.20 o
  11   5  -2   0   546.43   563.75  11.37 o
  11   5  -2   1     8.64     6.01   1.74 o
  11   5  -2   2     1.28    -0.22   2.93 <
  11   5  -2   3     3.14    -3.11   3.04 <
  11   5  -1  -3     8.57    11.19   1.81 o
  11   5  -1  -2     1.34     2.06   1.59 <
  11   5  -1  -1    11.79     8.00   1.52 o
  11   5  -1   0   364.86   369.19   8.15 o
  11   5  -1   1   189.92   183.00   5.18 o
  11   5  -1   2     0.22     1.63   3.11 <
  11   5  -1   3     6.89     5.54   2.82 <
  11   5   0  -3     0.40     3.11   2.35 <
  11   5   0  -2     3.87     0.98   2.32 <
  11   5   0  -1   197.05   212.15   9.70 o
  11   5   0   0  1756.88  1719.38  36.79 o
  11   5   0   1    74.26    67.68   7.06 o
  11   5   0   2     1.01     0.11   2.50 <
  11   5   0   3     0.52    -2.90   5.65 <
  11   5   1  -3    11.64     6.23   2.86 <
  11   5   1  -2     0.62     1.38   2.24 <
  11   5   1  -1    77.54    77.81   7.50 o
  11   5   1   0   530.91   564.73  18.36 o
  11   5   1   1    50.60    45.95   6.23 o
  11   5   1   2     0.96     0.22   5.25 <
  11   5   1   3     3.96     9.70   6.12 <
  11   5   2  -3     1.64    -0.18   1.96 <
  11   5   2  -2     7.10    11.48   3.37 o
  11   5   2  -1   552.66   572.55  16.66 o
  11   5   2   0    13.54     8.87   3.40 <
  11   5   2   1   127.50   126.44   8.73 o
  11   5   3  -3     0.22     2.97   2.53 <
  11   5   3  -2    13.33    14.12   3.80 o
  11   5   3  -1    27.94    29.37   5.21 o
  11   5   3   0   280.57   329.91  14.34 o
  11   5   4  -3     0.49    -0.43   2.28 <
  11   5   4  -2     0.89    -1.05   2.53 <
  11   7  -9  -3     3.19     3.33   2.72 <
  11   7  -9  -2     0.05    -0.83   1.70 <
  11   7  -8  -3     0.09     3.69   2.68 <
  11   7  -8  -2     0.03    -1.59   2.79 <
  11   7  -7  -3     6.00     2.10   2.68 <
  11   7  -7  -2     3.29     2.90   2.90 <
  11   7  -7  -1    42.83    43.09   3.19 o
  11   7  -6  -3     0.03    -0.91   2.50 <
  11   7  -6  -2     3.55     6.08   4.71 <
  11   7  -6  -1    39.32    40.52   3.95 o
  11   7  -6   0    19.49    29.76   3.51 o
  11   7  -5  -3     0.81     1.45   2.57 <
  11   7  -5  -2     2.80     1.34   3.44 <
  11   7  -5  -1    60.02    56.67   4.45 o
  11   7  -5   0  1023.46  1037.81  19.30 o
  11   7  -4  -3     7.03     6.88   1.85 o
  11   7  -4  -2     2.81     6.01   2.46 <
  11   7  -4  -1    90.80    98.53   4.38 o
  11   7  -4   0  1653.59  1591.05  25.96 o
  11   7  -3  -3     0.52     0.91   1.96 <
  11   7  -3  -2     0.21    -1.34   1.45 <
  11   7  -3  -1   274.22   262.01   6.70 o
  11   7  -3   0   151.98   152.48   6.34 o
  11   7  -2  -3     0.00     3.15   2.93 <
  11   7  -2  -2     0.15     1.92   3.04 <
  11   7  -2  -1    48.24    48.34   3.87 o
  11   7  -2   0    17.32    17.96   2.68 o
  11   7  -1  -3    16.68    22.09   3.11 o
  11   7  -1  -2     0.63     0.07   2.82 <
  11   7  -1  -1     5.57     5.18   1.74 <
  11   7   0  -3     0.27    -1.16   2.03 <
  11   7   0  -2     8.39     9.09   5.65 <
  11   7   0  -1     0.90     2.24   2.90 <
  11   7   1  -3     1.56    -1.88   5.25 <
  11   7   1  -2     0.00     0.94   6.12 <
  11   7   2  -3     0.00    -1.45   2.53 <
  12   0 -13   1    49.16    49.39   4.67 o
  12   0 -13   2     0.99     1.59   2.03 <
  12   0 -13   3     0.58     1.88   2.03 <
  12   0 -12   0  3360.25  3179.72  60.07 o
  12   0 -12   1   103.19   106.09   5.40 o
  12   0 -12   2     0.16     1.48   1.85 <
  12   0 -12   3     0.23    -0.87   1.41 <
  12   0 -11   1    52.46    55.98   2.68 o
  12   0 -11   2     4.87     4.63   1.56 <
  12   0 -11   3     6.84     6.77   1.59 o
  12   0 -10   0   456.28   462.80  10.10 o
  12   0 -10   1     2.21     1.96   0.98 <
  12   0 -10   2     0.29     0.22   0.87 <
  12   0 -10   3     0.51     0.00   0.91 <
  12   0  -9   1   188.99   190.64   4.09 o
  12   0  -9   2     7.71     6.92   1.23 o
  12   0  -9   3    23.37    25.27   1.96 o
  12   0  -8   0     0.59    26.80   3.98 o
  12   0  -8   1   330.27   325.81   5.14 o
  12   0  -8   2     7.60     7.28   1.27 o
  12   0  -8   3    17.45    20.24   1.77 o
  12   0  -7   1     0.76     1.70   0.87 <
  12   0  -7   2     0.00     1.48   0.91 <
  12   0  -7   3     2.72     3.87   1.01 o
  12   0  -6   0  1555.85  1515.45  22.09 o
  12   0  -6   1    16.86    16.80   1.56 o
  12   0  -6   2     0.00     1.56   0.83 <
  12   0  -6   3     1.65     1.56   0.83 <
  12   0  -5   1     0.24     0.25   0.80 <
  12   0  -5   2     0.30    -0.25   0.83 <
  12   0  -5   3     1.36     1.27   0.94 <
  12   0  -4   0  1245.48  1337.37  27.19 o
  12   0  -4   1   365.17   364.81   7.10 o
  12   0  -4   2     5.96     4.67   1.34 o
  12   0  -4   3     0.34     1.34   1.19 <
  12   0  -3   1    19.06    21.11   2.35 o
  12   0  -3   2     0.00    -0.98   0.87 <
  12   0  -3   3    16.70    20.71   2.24 o
  12   0  -2   0  4017.82  4084.52  68.26 o
  12   0  -2   1    55.96    65.43   3.26 o
  12   0  -2   2     4.00     1.12   1.16 <
  12   0  -2   3     9.56     9.96   1.77 o
  12   0  -1   1    50.22    51.56   3.30 o
  12   0  -1   2     4.51     5.47   1.45 o
  12   0  -1   3     3.57     2.03   1.92 <
  12   0   0   0   781.84   827.14  19.95 o
  12   0   0   1    83.20    83.46   3.80 o
  12   0   0   2     0.63    -0.33   2.06 <
  12   0   0   3     0.07     1.12   1.85 <
  12   0   1   1     0.07     1.52   1.27 <
  12   0   1   2    20.43    20.13   3.62 o
  12   0   1   3    16.24    23.75   3.91 o
  12   0   2   0   422.32   410.26  13.58 o
  12   0   2   1   311.88   289.46   7.35 o
  12   0   2   2    19.81    16.51   3.66 o
  12   0   2   3     5.29     8.00   2.82 <
  12   0   3   1    15.18    19.34   4.09 o
  12   0   3   2     0.03    -1.88   1.96 <
  12   0   3   3     0.09     0.04   2.46 <
  12   0   4   0   582.87   650.65  19.05 o
  12   0   4   1     7.86     7.57   3.11 <
  12   0   4   2     0.64     0.04   5.47 <
  12   0   4   3     0.25     3.26   2.86 <
  12   0   5   1     1.18    -2.93   2.28 <
  12   2 -13  -3     2.13     3.40   2.24 <
  12   2 -13  -2     1.38     1.16   2.03 <
  12   2 -13  -1    15.87    17.20   3.26 o
  12   2 -13   0  2297.90  2134.56  31.94 o
  12   2 -12  -3     3.71     2.72   2.14 <
  12   2 -12  -2     2.68     1.45   1.67 <
  12   2 -12  -1    32.69    35.30   2.82 o
  12   2 -12   0     1.16     0.94   1.41 <
  12   2 -12   1     1.41     0.51   1.48 <
  12   2 -12   2     0.05    -1.27   1.63 <
  12   2 -12   3     0.05     1.05   1.74 <
  12   2 -11  -3     5.79     8.04   1.63 o
  12   2 -11  -2     2.80     0.87   1.38 <
  12   2 -11  -1    84.83    84.69   2.97 o
  12   2 -11   0   274.97   251.11   5.03 o
  12   2 -11   1    46.92    41.97   2.43 o
  12   2 -11   2     0.45    -0.33   1.63 <
  12   2 -11   3     0.29    -1.81   1.63 <
  12   2 -10  -3     0.09     0.33   0.91 <
  12   2 -10  -2     0.21     0.07   0.94 <
  12   2 -10  -1    52.47    49.57   2.61 o
  12   2 -10   0   701.15   695.04   9.34 o
  12   2 -10   1    77.73    77.05   2.93 o
  12   2 -10   2     1.10     1.12   1.52 <
  12   2 -10   3     0.65     1.59   1.59 <
  12   2  -9  -3    11.98    12.09   1.48 o
  12   2  -9  -2     2.24     3.11   1.05 <
  12   2  -9  -1   454.67   445.45   6.12 o
  12   2  -9   0   117.47   122.39   3.55 o
  12   2  -9   1     0.05     0.40   0.94 <
  12   2  -9   2     0.00     0.14   1.30 <
  12   2  -9   3     4.51     4.53   1.30 o
  12   2  -8  -3    17.67    18.18   1.67 o
  12   2  -8  -2     0.83     0.62   0.87 <
  12   2  -8  -1   198.56   198.50   4.13 o
  12   2  -8   0  1105.87  1085.57  12.53 o
  12   2  -8   1     0.01     0.00   0.83 <
  12   2  -8   2     0.80     0.54   0.94 <
  12   2  -8   3    25.32    27.45   2.50 o
  12   2  -7  -3     1.29     1.96   0.91 <
  12   2  -7  -2     1.26     1.45   0.87 <
  12   2  -7  -1    41.93    44.97   2.46 o
  12   2  -7   0   537.20   527.54   7.64 o
  12   2  -7   1   400.72   396.64   5.68 o
  12   2  -7   2    10.65    10.97   1.70 o
  12   2  -7   3    14.75    12.67   1.92 o
  12   2  -6  -3     0.16     0.11   0.76 <
  12   2  -6  -2     0.28     0.51   0.80 <
  12   2  -6  -1    22.74    23.46   1.81 o
  12   2  -6   0  1369.80  1350.22  14.45 o
  12   2  -6   1     2.27     3.69   1.12 o
  12   2  -6   2     0.41     1.12   1.27 <
  12   2  -6   3     0.18    -0.22   1.19 <
  12   2  -5  -3     0.66     1.48   0.94 <
  12   2  -5  -2     0.23     0.18   0.87 <
  12   2  -5  -1    15.06    12.17   1.59 o
  12   2  -5   0   252.26   273.53   5.76 o
  12   2  -5   1   176.67   173.77   7.79 o
  12   2  -5   2     4.15     2.53   1.48 <
  12   2  -5   3     6.11     6.12   1.70 o
  12   2  -4  -3     6.16     6.99   1.52 o
  12   2  -4  -2     4.16     5.76   1.48 o
  12   2  -4  -1    32.53    30.92   2.79 o
  12   2  -4   0    12.16    11.30   1.77 o
  12   2  -4   1     7.94     7.21   2.50 <
  12   2  -4   2     0.31     0.43   1.88 <
  12   2  -4   3     1.55     0.40   1.70 <
  12   2  -3  -3     3.11     5.32   1.45 o
  12   2  -3  -2    14.84    13.83   1.92 o
  12   2  -3  -1   514.36   518.74   6.66 o
  12   2  -3   0   304.97   274.87   6.45 o
  12   2  -3   1    75.05    75.90   3.26 o
  12   2  -3   2     5.85     3.08   1.70 <
  12   2  -3   3     1.15     1.09   1.59 <
  12   2  -2  -3    10.65     8.51   1.70 o
  12   2  -2  -2     2.01     0.04   0.98 <
  12   2  -2  -1    53.50    63.58   5.03 o
  12   2  -2   0   464.43   470.73   7.89 o
  12   2  -2   1   118.67   120.22   3.19 o
  12   2  -2   2     0.41     1.34   1.45 <
  12   2  -2   3    10.75    14.74   2.14 o
  12   2  -1  -3     0.13    -0.14   1.09 <
  12   2  -1  -2     1.77     4.63   2.17 <
  12   2  -1  -1     1.55     2.82   1.96 <
  12   2  -1   0  1680.16  1692.66  34.51 o
  12   2  -1   1    91.22    87.70   6.16 o
  12   2  -1   2     0.40     0.83   2.03 <
  12   2  -1   3     3.07     1.77   2.10 <
  12   2   0  -3     0.43     2.86   2.03 <
  12   2   0  -2     0.74    -0.33   1.48 <
  12   2   0  -1    27.40    23.93   4.09 o
  12   2   0   0  1742.08  1694.32  35.01 o
  12   2   0   1    92.18    88.64   6.34 o
  12   2   0   2     0.24    -2.21   1.45 <
  12   2   0   3     3.21     7.39   2.86 <
  12   2   1  -3     1.82     3.51   1.96 <
  12   2   1  -2    19.37    23.61   3.98 o
  12   2   1  -1   719.78   680.60  16.00 o
  12   2   1   0  2845.36  2767.50  51.89 o
  12   2   1   1   506.13   509.04  14.45 o
  12   2   1   2     9.05     3.91   2.43 <
  12   2   1   3     2.75     3.69   2.57 <
  12   2   2  -3     7.81    10.28   2.86 o
  12   2   2  -2     9.57    13.43   3.33 o
  12   2   2  -1    40.33    45.81   5.68 o
  12   2   2   0     2.74     8.36   3.04 <
  12   2   2   1     7.60     6.66   2.82 <
  12   2   2   2     1.76     1.96   2.32 <
  12   2   2   3     0.18    -1.19   2.03 <
  12   2   3  -3     0.77     1.70   2.68 <
  12   2   3  -2     0.40    -2.43   1.85 <
  12   2   3  -1     5.05     4.06   2.68 <
  12   2   3   0   702.05   713.40  21.00 o
  12   2   3   1    27.71    26.40   4.89 o
  12   2   3   2     3.77     2.06   2.75 <
  12   2   3   3     2.86     4.31   2.93 <
  12   2   4  -3     0.00    -0.36   5.47 <
  12   2   4  -2     0.84    -2.14   2.43 <
  12   2   4  -1     9.25     8.07   3.22 <
  12   2   4   0   166.72   184.71  10.46 o
  12   2   4   1     3.96     1.96   2.68 <
  12   2   4   2     0.10     3.44   3.04 <
  12   4 -12  -3     0.12     0.51   1.77 <
  12   4 -12  -2     1.37     0.98   1.67 <
  12   4 -12  -1     0.50     2.68   1.56 <
  12   4 -11  -3     2.18     0.65   1.70 <
  12   4 -11  -2     0.84     2.75   1.70 <
  12   4 -11  -1     0.72     3.01   1.48 <
  12   4 -11   0  1218.92  1218.85  20.42 o
  12   4 -11   1    84.12    88.71   5.21 o
  12   4 -10  -3     0.34     1.23   1.56 <
  12   4 -10  -2     0.00     2.64   1.59 <
  12   4 -10  -1    20.76    19.70   1.77 o
  12   4 -10   0  1640.23  1611.98  17.45 o
  12   4 -10   1     3.09     1.67   1.16 <
  12   4 -10   2     1.46     3.80   2.43 <
  12   4 -10   3     2.27     6.23   5.32 <
  12   4  -9  -3     0.36     0.91   1.30 <
  12   4  -9  -2     0.05    -0.98   0.98 <
  12   4  -9  -1     1.19     0.29   0.94 <
  12   4  -9   0   233.83   258.97   5.43 o
  12   4  -9   1    12.30    11.26   1.59 o
  12   4  -9   2     2.33    -1.77   1.92 <
  12   4  -9   3     0.04    -0.36   2.35 <
  12   4  -8  -3     7.98     7.60   1.34 o
  12   4  -8  -2    10.75     9.41   1.67 o
  12   4  -8  -1   517.95   515.55   7.89 o
  12   4  -8   0  1093.00  1079.63  15.10 o
  12   4  -8   1    23.43    22.99   2.43 o
  12   4  -8   2     0.00    -0.80   2.21 <
  12   4  -8   3     8.47     6.59   2.86 <
  12   4  -7  -3    17.92    21.22   1.85 o
  12   4  -7  -2     0.96     1.52   1.12 <
  12   4  -7  -1   210.84   209.91   5.21 o
  12   4  -7   0   171.70   162.18   4.89 o
  12   4  -7   1    87.91    91.90   3.73 o
  12   4  -7   2     0.37     3.98   2.17 <
  12   4  -7   3     8.22    12.64   2.50 o
  12   4  -6  -3     0.02     0.11   0.98 <
  12   4  -6  -2     0.39     1.59   1.34 <
  12   4  -6  -1    17.31    15.72   2.39 o
  12   4  -6   0    58.41    64.42   4.24 o
  12   4  -6   1    46.70    39.03   3.51 o
  12   4  -6   2     0.77     1.74   1.67 <
  12   4  -6   3     2.03     3.22   1.77 <
  12   4  -5  -3    11.83     9.56   1.96 o
  12   4  -5  -2     0.59     2.35   1.30 <
  12   4  -5  -1    73.67    73.47   3.95 o
  12   4  -5   0  1034.23  1065.80  18.10 o
  12   4  -5   1   109.69   114.79   5.03 o
  12   4  -5   2     0.15     0.11   1.48 <
  12   4  -5   3     0.02    -0.04   1.38 <
  12   4  -4  -3     0.03    -1.70   1.70 <
  12   4  -4  -2     1.52    -0.87   1.59 <
  12   4  -4  -1   134.54   123.66   7.21 o
  12   4  -4   0   117.21   117.39   4.82 o
  12   4  -4   1   276.01   282.87   6.34 o
  12   4  -4   2     4.25     4.71   1.77 <
  12   4  -4   3     4.94     9.16   2.10 o
  12   4  -3  -3     1.34     4.53   1.74 <
  12   4  -3  -2     0.28    -0.72   1.34 <
  12   4  -3  -1     2.57     3.08   1.34 <
  12   4  -3   0    64.04    57.17   3.40 o
  12   4  -3   1     3.92     2.82   1.45 <
  12   4  -3   2     4.98     3.62   2.17 <
  12   4  -3   3     2.74     2.03   3.15 <
  12   4  -2  -3    11.26    15.14   1.96 o
  12   4  -2  -2     7.34     6.99   1.88 o
  12   4  -2  -1    12.63    15.64   1.85 o
  12   4  -2   0   229.18   219.65   5.94 o
  12   4  -2   1    52.43    46.02   2.97 o
  12   4  -2   2     2.58     0.40   1.85 <
  12   4  -2   3     0.00    -0.87   2.03 <
  12   4  -1  -3     9.62     9.70   2.90 o
  12   4  -1  -2     0.19    -1.85   1.56 <
  12   4  -1  -1    33.39    39.54   5.18 o
  12   4  -1   0  1336.17  1390.20  31.29 o
  12   4  -1   1     9.34     9.99   3.30 o
  12   4  -1   2     0.75     5.43   2.97 <
  12   4  -1   3     0.11    -0.40   5.00 <
  12   4   0  -3    12.40    13.00   3.37 o
  12   4   0  -2     0.77     1.67   1.88 <
  12   4   0  -1    98.97    93.86   6.74 o
  12   4   0   0  1535.27  1503.68  33.60 o
  12   4   0   1    24.34    23.75   4.74 o
  12   4   0   2     2.85     2.39   2.43 <
  12   4   0   3     1.98    -1.48   5.11 <
  12   4   1  -3     5.19     9.92   3.08 o
  12   4   1  -2     0.72     2.86   2.35 <
  12   4   1  -1   107.93   108.70   7.39 o
  12   4   1   0   246.64   234.71  11.33 o
  12   4   1   1     2.68     9.31   3.58 <
  12   4   1   2     4.55     2.17   2.53 <
  12   4   1   3     2.35     3.26   2.64 <
  12   4   2  -3     0.44     1.09   2.10 <
  12   4   2  -2     5.41     4.71   2.90 <
  12   4   2  -1    93.84    94.58   7.28 o
  12   4   2   0    26.42    35.96   5.65 o
  12   4   2   1   399.22   399.39  14.52 o
  12   4   2   2     8.40     8.51   3.55 <
  12   4   3  -3     5.86     5.58   2.93 <
  12   4   3  -2     3.42     2.17   2.79 <
  12   4   3  -1     5.31     4.78   3.01 <
  12   4   3   0   431.48   444.40  16.87 o
  12   4   4  -3     0.06     0.83   2.53 <
  12   4   4  -2     0.01     0.91   2.86 <
  12   6 -10  -3     0.09    -0.72   2.43 <
  12   6 -10  -2     0.35     0.83   5.32 <
  12   6  -9  -3     0.00    -1.45   1.92 <
  12   6  -9  -2     0.02    -0.58   2.35 <
  12   6  -9  -1     0.52    -0.69   1.05 <
  12   6  -8  -3     1.08    -1.19   2.24 <
  12   6  -8  -2     0.01     0.98   2.86 <
  12   6  -8  -1   145.35   145.20   4.74 o
  12   6  -8   0   139.32   137.42   5.94 o
  12   6  -7  -3    18.15    24.91   2.79 o
  12   6  -7  -2     8.24     5.25   2.21 <
  12   6  -7  -1   103.04   102.76   4.13 o
  12   6  -7   0     0.45     0.94   1.74 <
  12   6  -7   1    18.00    14.23   3.66 o
  12   6  -6  -3     4.25     5.11   1.85 <
  12   6  -6  -2     0.07    -1.09   1.48 <
  12   6  -6  -1     3.25     2.64   1.74 <
  12   6  -6   0   291.10   302.10   7.64 o
  12   6  -6   1    15.45    15.86   2.75 o
  12   6  -5  -3     1.55     1.27   1.48 <
  12   6  -5  -2     4.90     0.29   1.59 <
  12   6  -5  -1     5.17     4.96   1.59 o
  12   6  -5   0  1339.61  1324.55  19.34 o
  12   6  -5   1     7.10     5.50   1.85 <
  12   6  -4  -3    11.59    12.93   2.10 o
  12   6  -4  -2     0.04     1.01   1.59 <
  12   6  -4  -1    58.03    51.09   3.51 o
  12   6  -4   0    79.84    80.17   4.27 o
  12   6  -4   1    58.16    65.21   4.35 o
  12   6  -3  -3     0.55    -1.27   1.70 <
  12   6  -3  -2     3.94     6.01   3.15 <
  12   6  -3  -1    87.69    84.48   4.31 o
  12   6  -3   0   117.88   107.72   5.07 o
  12   6  -3   1   226.90   222.51   6.95 o
  12   6  -2  -3     2.60     2.39   1.99 <
  12   6  -2  -2     0.58    -0.25   1.85 <
  12   6  -2  -1     4.83     3.95   1.52 <
  12   6  -2   0  2078.46  2089.88  29.73 o
  12   6  -2   1    71.37    67.35   4.09 o
  12   6  -1  -3     0.69     0.04   2.35 <
  12   6  -1  -2     0.55     4.42   5.00 <
  12   6  -1  -1     2.22    -2.10   1.92 <
  12   6  -1   0   331.48   345.51  14.05 o
  12   6   0  -3     1.10    -0.54   2.28 <
  12   6   0  -2     0.66    -1.48   5.11 <
  12   6   0  -1     9.48     6.95   3.33 <
  12   6   0   0   336.75   311.15  13.72 o
  12   6   1  -3     1.43    -1.23   2.24 <
  12   6   1  -2     8.53     1.77   2.79 <
  12   6   1  -1   149.96   122.06   8.47 o
  12   6   2  -3    22.84    28.17   5.32 o
  12   8  -5  -3     0.02    -0.65   1.70 <
  12   8  -4  -3     0.83     0.22   1.74 <
  12   8  -3  -3     9.57    10.68   3.77 <
  13   1 -13  -3     6.72     8.69   2.61 o
  13   1 -13  -2     1.29     0.36   1.96 <
  13   1 -13  -1    57.47    54.10   4.92 o
  13   1 -13   0   436.50   462.11  12.06 o
  13   1 -12  -3    13.53    16.40   1.88 o
  13   1 -12  -2     5.41     4.02   1.67 <
  13   1 -12  -1   154.88   152.59   3.73 o
  13   1 -12   0   839.26   842.96  12.85 o
  13   1 -12   1    53.78    58.55   3.58 o
  13   1 -12   2     1.12    -0.04   2.03 <
  13   1 -12   3     0.87    -1.34   2.35 <
  13   1 -11  -3     3.17     2.82   1.63 <
  13   1 -11  -2     3.42     5.61   1.67 o
  13   1 -11  -1    63.56    62.32   2.86 o
  13   1 -11   0     6.92     9.16   1.45 o
  13   1 -11   1     8.78     7.57   1.38 o
  13   1 -11   2     0.24     1.63   1.63 <
  13   1 -11   3     0.19     1.92   1.59 <
  13   1 -10  -3     5.63     6.23   1.30 o
  13   1 -10  -2     2.54     3.55   1.16 o
  13   1 -10  -1   126.38   129.77   3.62 o
  13   1 -10   0    37.11    44.86   2.57 o
  13   1 -10   1     2.78     3.66   1.19 o
  13   1 -10   2     0.31     0.54   1.38 <
  13   1 -10   3     0.78     0.69   1.41 <
  13   1  -9  -3     2.15     1.88   1.01 <
  13   1  -9  -2     0.65     0.40   1.01 <
  13   1  -9  -1   251.93   236.16   4.67 o
  13   1  -9   0  2252.64  2281.90  22.49 o
  13   1  -9   1   661.15   647.28   7.60 o
  13   1  -9   2     0.00     2.24   1.09 <
  13   1  -9   3     5.70     7.68   1.74 o
  13   1  -8  -3    29.39    32.34   2.24 o
  13   1  -8  -2     8.18     7.64   1.38 o
  13   1  -8  -1   334.02   338.81   5.43 o
  13   1  -8   0   101.36   103.52   3.26 o
  13   1  -8   1   185.30   190.93   4.20 o
  13   1  -8   2     0.86     0.51   1.23 <
  13   1  -8   3     0.82    -0.40   0.91 <
  13   1  -7  -3     2.84     2.06   0.98 <
  13   1  -7  -2     0.19    -0.43   0.80 <
  13   1  -7  -1    94.21    94.54   3.01 o
  13   1  -7   0  3613.74  3619.59  32.73 o
  13   1  -7   1     0.16     0.69   0.87 <
  13   1  -7   2     3.05     6.37   1.45 o
  13   1  -7   3     4.39     4.20   1.12 o
  13   1  -6  -3     6.43     6.63   1.19 o
  13   1  -6  -2     2.65     1.85   0.94 <
  13   1  -6  -1   164.70   160.12   3.73 o
  13   1  -6   0   450.86   472.79   8.29 o
  13   1  -6   1    85.40    82.01   3.22 o
  13   1  -6   2     5.80     5.58   1.30 o
  13   1  -6   3     0.13     0.83   1.05 <
  13   1  -5  -3     0.57     0.04   1.09 <
  13   1  -5  -2    10.75     8.29   1.85 o
  13   1  -5  -1    21.27    25.38   2.72 o
  13   1  -5   0   151.98   166.67   5.54 o
  13   1  -5   1   187.54   181.34   5.43 o
  13   1  -5   2     0.99     1.52   1.23 <
  13   1  -5   3    21.94    31.10   4.42 o
  13   1  -4  -3     9.44    11.55   1.96 o
  13   1  -4  -2     3.60     4.27   1.45 <
  13   1  -4  -1   316.77   305.90   6.88 o
  13   1  -4   0  2147.88  2280.05  29.84 o
  13   1  -4   1    95.57    95.16   3.98 o
  13   1  -4   2     6.96     8.04   2.57 o
  13   1  -4   3     0.07     0.54   1.92 <
  13   1  -3  -3     0.02     0.51   1.12 <
  13   1  -3  -2     0.01     0.69   1.16 <
  13   1  -3  -1    22.44    21.91   1.81 o
  13   1  -3   0  1044.04  1089.30  14.09 o
  13   1  -3   1   382.33   362.46   5.65 o
  13   1  -3   2     8.45     7.28   1.85 o
  13   1  -3   3     0.46    -1.16   1.19 <
  13   1  -2  -3     1.39     0.18   1.05 <
  13   1  -2  -2     0.01    -0.98   0.87 <
  13   1  -2  -1    12.88    11.66   2.03 o
  13   1  -2   0    30.60    38.38   3.26 o
  13   1  -2   1     1.85     2.43   2.21 <
  13   1  -2   2     0.60     0.40   1.67 <
  13   1  -2   3     1.95     1.81   2.06 <
  13   1  -1  -3     0.47     1.74   1.38 <
  13   1  -1  -2     3.74     5.54   1.67 o
  13   1  -1  -1   102.78    99.69   4.20 o
  13   1  -1   0  3075.67  3067.32  38.53 o
  13   1  -1   1   172.54   166.13   8.04 o
  13   1  -1   2     0.78    -0.07   1.81 <
  13   1  -1   3     0.29     0.91   2.06 <
  13   1   0  -3     5.92     9.41   2.61 o
  13   1   0  -2     4.21     3.95   2.46 <
  13   1   0  -1   259.06   248.15   6.63 o
  13   1   0   0   100.01   107.65   6.84 o
  13   1   0   1   227.14   209.84   9.16 o
  13   1   0   2    30.52    22.96   4.09 o
  13   1   0   3     5.96     3.22   2.39 <
  13   1   1  -3     0.23     1.05   2.61 <
  13   1   1  -2    12.32     6.77   2.72 <
  13   1   1  -1     0.04     0.54   1.45 <
  13   1   1   0   747.01   765.00  20.68 o
  13   1   1   1   117.36   118.37   7.39 o
  13   1   1   2     1.65     2.03   2.53 <
  13   1   1   3    13.01     7.21   3.04 <
  13   1   2  -3     7.99    10.03   3.15 o
  13   1   2  -2     0.01     0.51   2.14 <
  13   1   2  -1    88.69    81.73   6.26 o
  13   1   2   0   160.95   171.67   9.16 o
  13   1   2   1     6.70     2.61   2.53 <
  13   1   2   2     0.20    -2.21   2.24 <
  13   1   2   3     1.15    -0.40   2.28 <
  13   1   3  -3     0.06    -4.67   4.31 <
  13   1   3  -2     0.02    -4.67   4.31 <
  13   1   3  -1     7.23     5.58   3.19 <
  13   1   3   0   595.41   619.04  19.23 o
  13   1   3   1     3.04    10.36   3.66 <
  13   1   3   2     0.10     1.96   2.75 <
  13   1   3   3     0.53    -0.11   2.35 <
  13   1   4  -1    23.26    24.69   5.00 o
  13   3 -12  -3     0.11     0.94   2.06 <
  13   3 -12  -2     0.48     0.69   2.43 <
  13   3 -12  -1     4.58     6.08   1.74 o
  13   3 -12   0    15.06    18.25   2.39 o
  13   3 -11  -3     4.57     4.85   1.70 <
  13   3 -11  -2     0.08     0.11   1.52 <
  13   3 -11  -1    27.05    26.29   2.17 o
  13   3 -11   0   753.73   775.18  10.28 o
  13   3 -11   1     2.96     2.93   1.30 <
  13   3 -11   2     0.00     0.43   2.53 <
  13   3 -10  -3     0.00     0.76   1.34 <
  13   3 -10  -2     0.24     0.94   1.45 <
  13   3 -10  -1     7.77     7.42   1.45 o
  13   3 -10   0   104.13   108.96   3.58 o
  13   3 -10   1    35.47    40.63   3.01 o
  13   3 -10   2     0.06     1.12   1.81 <
  13   3 -10   3     0.99     2.72   2.24 <
  13   3  -9  -3    36.75    38.38   2.46 o
  13   3  -9  -2    16.72    15.03   1.96 o
  13   3  -9  -1    76.72    74.59   3.04 o
  13   3  -9   0    92.37    98.67   3.37 o
  13   3  -9   1   117.47   113.77   4.13 o
  13   3  -9   2     2.18     2.90   2.06 <
  13   3  -9   3     1.26     2.72   2.06 <
  13   3  -8  -3     2.84     2.75   1.38 <
  13   3  -8  -2     0.65     0.91   1.01 <
  13   3  -8  -1     3.21     3.95   1.16 o
  13   3  -8   0   243.96   251.01   6.19 o
  13   3  -8   1   338.60   352.28   6.84 o
  13   3  -8   2     0.64     0.11   1.88 <
  13   3  -8   3     0.02     0.43   1.81 <
  13   3  -7  -3     1.26     1.67   1.34 <
  13   3  -7  -2     0.75     2.21   1.05 <
  13   3  -7  -1    49.75    54.82   2.75 o
  13   3  -7   0    57.56    64.56   3.58 o
  13   3  -7   1   106.00   107.32   3.95 o
  13   3  -7   2     4.54     3.33   1.70 <
  13   3  -7   3     1.03     1.70   1.59 <
  13   3  -6  -3     0.18     0.29   1.01 <
  13   3  -6  -2     2.10     2.64   1.19 <
  13   3  -6  -1     3.63     4.31   1.59 <
  13   3  -6   0    83.22    77.45   4.60 o
  13   3  -6   1   197.27   182.53   6.08 o
  13   3  -6   2     0.01    -2.03   1.30 <
  13   3  -6   3     0.51     2.93   1.70 <
  13   3  -5  -3     6.87     5.14   1.45 o
  13   3  -5  -2     5.21     6.99   2.53 <
  13   3  -5  -1   959.19   931.20  18.58 o
  13   3  -5   0  7528.26  7467.73  89.04 o
  13   3  -5   1   350.98   333.85   8.04 o
  13   3  -5   2     1.83     2.14   1.63 <
  13   3  -5   3     1.79     1.81   1.59 <
  13   3  -4  -3     0.01     1.59   1.19 <
  13   3  -4  -2     4.81     4.53   2.24 <
  13   3  -4  -1    45.71    43.56   5.43 o
  13   3  -4   0   510.97   500.60  10.39 o
  13   3  -4   1    42.97    38.56   3.22 o
  13   3  -4   2     2.38     4.27   2.46 <
  13   3  -4   3     7.32    10.90   2.72 o
  13   3  -3  -3    15.47    19.63   2.17 o
  13   3  -3  -2     0.00     0.04   1.27 <
  13   3  -3  -1    54.21    54.75   2.93 o
  13   3  -3   0    29.10    26.61   2.43 o
  13   3  -3   1     0.18     1.16   1.12 <
  13   3  -3   2     1.60     0.11   1.67 <
  13   3  -3   3     1.64    -0.11   1.67 <
  13   3  -2  -3     0.03     2.32   2.17 <
  13   3  -2  -2     0.01     1.96   1.99 <
  13   3  -2  -1    36.67    34.51   4.89 o
  13   3  -2   0     5.06     4.85   2.46 <
  13   3  -2   1     6.59     5.68   2.82 <
  13   3  -2   2     0.89    -2.43   1.59 <
  13   3  -2   3     3.96     6.66   1.96 o
  13   3  -1  -3     2.41     3.69   2.14 <
  13   3  -1  -2     1.69     2.93   2.21 <
  13   3  -1  -1     0.83     0.80   2.28 <
  13   3  -1   0  1299.02  1288.23  29.76 o
  13   3  -1   1     0.21    -2.14   1.56 <
  13   3  -1   2     8.30     8.11   3.22 <
  13   3  -1   3     0.20    -1.74   1.85 <
  13   3   0  -3     0.22     3.40   2.24 <
  13   3   0  -2    26.55    30.71   4.92 o
  13   3   0  -1   210.69   193.40   9.31 o
  13   3   0   0   212.92   198.36  10.10 o
  13   3   0   1    32.18    35.52   5.61 o
  13   3   0   2     0.20     3.33   2.72 <
  13   3   0   3     1.74     2.79   2.57 <
  13   3   1  -3     9.89    13.54   3.58 o
  13   3   1  -2     3.90     4.89   2.79 <
  13   3   1  -1   306.09   295.33  11.84 o
  13   3   1   0  1361.76  1280.41  30.71 o
  13   3   1   1    90.30    75.82   7.64 o
  13   3   1   2    10.55    11.62   3.98 <
  13   3   1   3     0.29     1.09   2.53 <
  13   3   2  -3     0.13     0.54   2.50 <
  13   3   2  -2     0.09     1.34   2.32 <
  13   3   2  -1     8.46     9.12   3.30 <
  13   3   2   0   185.15   166.31   9.81 o
  13   3   2   1    18.61    21.58   4.82 o
  13   3   2   2     0.78    -0.25   2.46 <
  13   3   3  -3     0.26    -1.38   2.50 <
  13   3   3  -2     3.36     2.32   2.75 <
  13   3   3  -1     6.99     7.10   3.51 <
  13   3   3   0   234.68   238.84  12.09 o
  13   5 -11  -3     0.06    -0.07   2.53 <
  13   5 -11  -2     0.18     1.19   2.75 <
  13   5 -10  -3     3.74     2.17   1.77 <
  13   5 -10  -2     3.70     5.50   2.39 <
  13   5 -10  -1    30.78    33.71   2.82 o
  13   5  -9  -3     2.62     3.40   2.10 <
  13   5  -9  -2     0.24     1.96   1.99 <
  13   5  -9  -1    24.51    26.14   2.61 o
  13   5  -9   0     2.68     5.29   1.56 o
  13   5  -9   1     9.67     7.39   1.88 o
  13   5  -8  -3     9.19    12.24   2.21 o
  13   5  -8  -2     2.58     1.92   1.85 <
  13   5  -8  -1     0.00     2.43   1.45 <
  13   5  -8   0    69.45    63.04   3.80 o
  13   5  -8   1    89.62    84.84   3.95 o
  13   5  -7  -3     6.65     8.87   2.14 o
  13   5  -7  -2     0.00    -1.05   1.38 <
  13   5  -7  -1    82.53    85.53   4.71 o
  13   5  -7   0   486.44   487.31  11.48 o
  13   5  -7   1    34.19    37.98   3.84 o
  13   5  -7   2     0.36    -0.69   3.69 <
  13   5  -6  -3     2.58     3.37   1.63 <
  13   5  -6  -2     3.47     2.93   1.74 <
  13   5  -6  -1     2.51     1.70   1.63 <
  13   5  -6   0  2516.77  2522.08  35.78 o
  13   5  -6   1    24.71    28.35   2.90 o
  13   5  -6   2     0.33     0.72   1.92 <
  13   5  -6   3     8.73    14.12   4.31 o
  13   5  -5  -3     4.33     4.89   1.74 <
  13   5  -5  -2     1.68     2.32   1.67 <
  13   5  -5  -1    95.40   100.59   4.27 o
  13   5  -5   0   278.22   309.67   7.71 o
  13   5  -5   1     7.38    12.31   2.24 o
  13   5  -5   2     0.89     0.87   1.77 <
  13   5  -5   3     1.06     0.69   1.70 <
  13   5  -4  -3     8.26    11.26   3.19 o
  13   5  -4  -2     9.24     5.65   2.43 <
  13   5  -4  -1   303.95   285.77   7.31 o
  13   5  -4   0  3475.62  3545.83  46.46 o
  13   5  -4   1   114.75   100.77   4.85 o
  13   5  -4   2     1.69     1.09   2.21 <
  13   5  -4   3    12.35     8.76   2.53 o
  13   5  -3  -3     1.19    -0.91   1.56 <
  13   5  -3  -2     0.65    -1.45   1.67 <
  13   5  -3  -1     3.20     3.22   1.52 <
  13   5  -3   0   153.91   164.14   5.83 o
  13   5  -3   1    93.31    94.36   4.49 o
  13   5  -3   2    15.35    20.82   3.30 o
  13   5  -3   3     0.03     0.14   2.17 <
  13   5  -2  -3     1.94     1.88   2.61 <
  13   5  -2  -2     9.74     8.87   1.96 o
  13   5  -2  -1    82.12    74.56   3.26 o
  13   5  -2   0    36.31    37.59   2.72 o
  13   5  -2   1     2.67     1.74   1.27 <
  13   5  -2   2     0.29     1.09   1.92 <
  13   5  -1  -3     1.02    -0.72   1.74 <
  13   5  -1  -2     0.33     1.67   2.32 <
  13   5  -1  -1     0.06     2.61   2.35 <
  13   5  -1   0     6.77     8.44   3.66 <
  13   5  -1   1    12.67    12.35   4.06 o
  13   5   0  -3     0.27    -3.11   1.74 <
  13   5   0  -2     5.07     2.24   2.43 <
  13   5   0  -1    72.09    71.88   7.53 o
  13   5   0   0   725.61   717.75  21.91 o
  13   5   1  -3     0.42     0.76   2.43 <
  13   5   1  -2     2.06     7.86   3.30 <
  13   5   1  -1    50.43    55.22   7.13 o
  13   5   2  -3     4.88     9.38   3.69 <
  13   7  -8  -3    15.59    13.29   2.24 o
  13   7  -7  -3     1.34     2.46   3.69 <
  13   7  -6  -3     6.17     5.65   2.17 <
  13   7  -6  -2     8.19     9.23   4.31 <
  13   7  -5  -3     3.48     3.77   1.81 <
  13   7  -5  -2     6.85     5.65   2.39 <
  13   7  -4  -3     3.05     3.37   2.46 <
  13   7  -4  -2     1.64     4.02   2.21 <
  13   7  -3  -3     0.76     3.19   2.61 <
  13   7  -3  -2     2.34    -0.11   1.52 <
  13   7  -2  -3     1.73    -1.70   1.74 <
  13   7  -1  -3     2.23     1.27   2.57 <
  14   0 -12   0   171.44   143.03   5.68 o
  14   0 -12   1     0.75     0.98   1.09 <
  14   0 -12   2     0.56     4.31   1.70 <
  14   0 -12   3     0.08    -0.76   1.63 <
  14   0 -11   1     8.68     8.87   1.56 o
  14   0 -11   2     0.44     1.85   1.67 <
  14   0 -11   3     0.24     0.04   1.63 <
  14   0 -10   0  2152.85  2140.39  30.81 o
  14   0 -10   1   160.32   148.82   3.98 o
  14   0 -10   2     0.61     1.30   1.81 <
  14   0 -10   3     0.03    -0.29   1.70 <
  14   0  -9   1    62.32    62.10   2.97 o
  14   0  -9   2    11.05    10.14   1.63 o
  14   0  -9   3    17.82    22.67   2.03 o
  14   0  -8   0  2294.86  2363.11  32.99 o
  14   0  -8   1    48.26    52.07   2.72 o
  14   0  -8   2     0.18     0.87   0.98 <
  14   0  -8   3     0.03    -1.41   1.34 <
  14   0  -7   1   411.04   414.89   6.16 o
  14   0  -7   2     0.17     0.91   1.01 <
  14   0  -7   3     1.20     3.98   1.52 <
  14   0  -6   0    19.66    37.15   4.71 o
  14   0  -6   1   574.76   562.77   9.96 o
  14   0  -6   2     5.18     5.14   1.70 o
  14   0  -6   3     7.16    12.35   2.17 o
  14   0  -5   1    82.54    79.81   3.98 o
  14   0  -5   2     2.37     2.43   1.41 <
  14   0  -5   3    10.62    11.33   1.99 o
  14   0  -4   0    27.31    41.64   4.85 o
  14   0  -4   1    10.50    10.65   1.96 o
  14   0  -4   2     2.55     0.80   1.19 <
  14   0  -4   3     0.16     1.16   1.12 <
  14   0  -3   1     3.69     5.07   1.70 <
  14   0  -3   2     3.67     4.20   1.52 <
  14   0  -3   3     1.65    -2.06   1.67 <
  14   0  -2   0   113.03    99.83   6.34 o
  14   0  -2   1    32.34    32.70   3.15 o
  14   0  -2   2     3.45     1.01   1.38 <
  14   0  -2   3     0.46    -1.27   1.77 <
  14   0  -1   1    21.71    21.83   2.68 o
  14   0  -1   2     0.22    -0.72   1.63 <
  14   0  -1   3     0.54     0.91   2.21 <
  14   0   0   0    26.98    24.95   4.38 o
  14   0   0   1    60.38    53.92   4.16 o
  14   0   0   2     1.35     0.76   2.28 <
  14   0   0   3     0.32     1.56   2.46 <
  14   0   1   1     7.88     5.32   2.72 <
  14   0   1   2     0.42     0.29   2.28 <
  14   0   1   3     3.40    -1.77   1.88 <
  14   0   2   1    50.74    38.49   5.58 o
  14   0   2   2     1.58    -1.52   2.53 <
  14   0   2   3     0.00     0.47   2.24 <
  14   2 -12  -3     0.08    -0.04   1.59 <
  14   2 -12  -2     0.37     3.87   1.59 <
  14   2 -12  -1    29.60    31.50   2.32 o
  14   2 -12   0   133.34   142.23   4.06 o
  14   2 -12   1     2.07     3.08   1.56 <
  14   2 -11  -3     0.79     0.98   1.63 <
  14   2 -11  -2     2.39     2.75   1.70 <
  14   2 -11  -1     0.19     1.19   1.12 <
  14   2 -11   0  1010.06   995.95  12.49 o
  14   2 -11   1   232.00   221.57   4.85 o
  14   2 -11   2     0.56     1.34   1.88 <
  14   2 -11   3     0.01    -1.45   2.17 <
  14   2 -10  -3     1.50     6.12   1.85 o
  14   2 -10  -2     0.94    -0.91   1.70 <
  14   2 -10  -1     2.60     1.23   1.12 <
  14   2 -10   0   372.82   393.06   6.99 o
  14   2 -10   1    32.65    31.25   2.39 o
  14   2 -10   2     1.88     2.64   1.63 <
  14   2 -10   3     5.20     4.35   2.06 <
  14   2  -9  -3     4.99     4.60   1.27 o
  14   2  -9  -2     3.20     2.14   1.16 <
  14   2  -9  -1   361.20   366.70   6.01 o
  14   2  -9   0   462.84   475.69   7.79 o
  14   2  -9   1     4.64     5.18   1.38 o
  14   2  -9   2     1.33     1.16   2.32 <
  14   2  -9   3     1.08     0.94   2.21 <
  14   2  -8  -3     6.15     7.10   1.38 o
  14   2  -8  -2     4.18     4.67   1.52 o
  14   2  -8  -1     1.66     3.77   1.19 o
  14   2  -8   0   193.55   196.44   4.74 o
  14   2  -8   1    21.71    19.23   1.96 o
  14   2  -8   2     4.90     3.08   1.52 <
  14   2  -8   3     7.70     9.81   2.24 o
  14   2  -7  -3    13.43    17.67   1.77 o
  14   2  -7  -2     6.85     5.25   1.52 o
  14   2  -7  -1    80.77    81.91   2.97 o
  14   2  -7   0  1055.19  1079.99  14.85 o
  14   2  -7   1     1.28     0.04   1.38 <
  14   2  -7   2     0.00    -0.43   1.34 <
  14   2  -7   3     3.62     2.93   1.70 <
  14   2  -6  -3    30.51    29.76   3.08 o
  14   2  -6  -2     0.44     0.11   1.38 <
  14   2  -6  -1    45.27    45.04   3.01 o
  14   2  -6   0    23.88    29.51   2.57 o
  14   2  -6   1     0.03     0.65   1.38 <
  14   2  -6   2     1.64     3.66   1.63 <
  14   2  -6   3     7.46    14.30   2.46 o
  14   2  -5  -3     0.01     1.56   1.30 <
  14   2  -5  -2     3.42     3.98   1.56 <
  14   2  -5  -1   286.08   269.11   6.81 o
  14   2  -5   0   205.89   214.22   9.81 o
  14   2  -5   1   420.30   397.04  12.67 o
  14   2  -5   2    15.23    14.23   3.51 o
  14   2  -5   3     4.04     5.68   2.61 <
  14   2  -4  -3     0.15     0.54   1.19 <
  14   2  -4  -2     0.10    -0.07   1.27 <
  14   2  -4  -1     3.22     2.97   1.19 <
  14   2  -4   0    32.58    34.98   2.64 o
  14   2  -4   1    21.03    24.01   2.43 o
  14   2  -4   2     7.99     9.49   2.28 o
  14   2  -4   3     4.51     4.56   2.17 <
  14   2  -3  -3     0.06     0.40   1.23 <
  14   2  -3  -2     1.58     1.23   1.34 <
  14   2  -3  -1     1.27     4.06   2.32 <
  14   2  -3   0   755.38   774.42  20.93 o
  14   2  -3   1   282.01   270.49  10.68 o
  14   2  -3   2     0.15     0.04   1.56 <
  14   2  -3   3     0.25     0.54   1.56 <
  14   2  -2  -3     0.18     1.38   1.41 <
  14   2  -2  -2     0.11    -1.12   1.96 <
  14   2  -2  -1    11.20     8.47   3.04 <
  14   2  -2   0    12.60    18.76   3.80 o
  14   2  -2   1    99.54    96.39   6.74 o
  14   2  -2   2     0.05    -1.99   1.77 <
  14   2  -2   3     5.85     9.70   3.08 o
  14   2  -1  -3     0.83     1.19   2.03 <
  14   2  -1  -2     4.01     2.82   2.35 <
  14   2  -1  -1   165.49   157.58   8.29 o
  14   2  -1   0     7.25    10.17   3.15 o
  14   2  -1   1    40.57    37.91   5.25 o
  14   2  -1   2     1.73     1.48   2.06 <
  14   2  -1   3     0.92    -2.68   2.10 <
  14   2   0  -3     5.78     7.42   2.90 <
  14   2   0  -2     2.80     1.48   2.50 <
  14   2   0  -1    63.77    74.34   7.39 o
  14   2   0   0   793.91   805.23  22.16 o
  14   2   0   1    20.99    16.95   4.06 o
  14   2   0   2     0.01     3.19   2.61 <
  14   2   0   3     3.29     0.47   2.57 <
  14   2   1  -3     0.21    -2.03   2.17 <
  14   2   1  -2     1.41     0.00   2.14 <
  14   2   1  -1    10.16     3.77   2.75 <
  14   2   1   0  1024.18  1037.26  26.61 o
  14   2   1   1     4.75     3.84   3.01 <
  14   2   1   2     1.30     1.67   2.75 <
  14   2   1   3     0.01    -0.62   2.57 <
  14   2   2  -3     0.00    -0.87   2.06 <
  14   2   2  -2     2.21    -4.06   2.06 <
  14   2   2  -1    12.67    15.93   4.27 o
  14   2   2   0    12.92    15.68   4.24 o
  14   2   2   1    48.38    47.58   6.48 o
  14   4 -11  -3     4.60     9.16   2.03 o
  14   4 -11  -2     3.97     3.08   1.88 <
  14   4 -11  -1    11.45     8.62   1.81 o
  14   4 -10  -3     1.09     1.16   1.52 <
  14   4 -10  -2     1.39     4.20   2.17 <
  14   4 -10  -1   196.34   202.05   5.47 o
  14   4 -10   0   764.77   794.40  12.71 o
  14   4 -10   1    98.43   100.08   4.13 o
  14   4  -9  -3     0.22     2.03   1.85 <
  14   4  -9  -2     0.77     0.47   2.28 <
  14   4  -9  -1     3.57     5.36   1.67 o
  14   4  -9   0  1906.88  1897.02  23.68 o
  14   4  -9   1    29.53    30.92   2.86 o
  14   4  -9   2     0.92     0.51   2.75 <
  14   4  -8  -3     3.96     4.92   1.56 o
  14   4  -8  -2     0.01     0.40   1.88 <
  14   4  -8  -1    18.75    18.58   2.32 o
  14   4  -8   0   168.24   172.47   5.43 o
  14   4  -8   1    13.82    12.35   2.03 o
  14   4  -8   2     1.74     0.54   2.46 <
  14   4  -8   3     0.35    -1.63   2.46 <
  14   4  -7  -3     2.44     3.69   1.74 <
  14   4  -7  -2     2.40     2.24   1.59 <
  14   4  -7  -1     3.58     3.77   1.88 <
  14   4  -7   0  1432.76  1482.86  24.01 o
  14   4  -7   1    64.30    63.29   4.56 o
  14   4  -7   2     3.19     5.83   2.14 <
  14   4  -7   3     0.09     0.51   2.75 <
  14   4  -6  -3     3.63     2.53   1.56 <
  14   4  -6  -2     7.01     7.02   2.03 o
  14   4  -6  -1   141.49   138.57   5.65 o
  14   4  -6   0     0.01    -2.57   1.41 <
  14   4  -6   1    16.62    19.12   2.97 o
  14   4  -6   2     2.89     2.82   1.85 <
  14   4  -6   3     6.59     7.31   2.28 o
  14   4  -5  -3    10.45    11.66   3.33 o
  14   4  -5  -2     0.03     0.80   2.35 <
  14   4  -5  -1    23.54    24.41   2.86 o
  14   4  -5   0     7.62     4.53   1.77 <
  14   4  -5   1    26.61    31.76   3.37 o
  14   4  -5   2     0.64    -1.38   1.52 <
  14   4  -5   3     5.38     5.14   2.21 <
  14   4  -4  -3     0.49     2.57   1.88 <
  14   4  -4  -2     3.55     4.49   1.99 <
  14   4  -4  -1    56.05    53.45   3.44 o
  14   4  -4   0   306.26   295.00   7.93 o
  14   4  -4   1    23.20    23.64   2.79 o
  14   4  -4   2    13.62    11.15   2.82 o
  14   4  -4   3     1.12    -0.18   2.32 <
  14   4  -3  -3     5.75     9.38   1.88 o
  14   4  -3  -2     1.77     2.17   1.70 <
  14   4  -3  -1    17.43    17.42   1.99 o
  14   4  -3   0  1496.24  1480.79  21.94 o
  14   4  -3   1    12.64    13.61   2.03 o
  14   4  -3   2     0.79     1.23   2.03 <
  14   4  -3   3    11.51     3.37   2.21 <
  14   4  -2  -3     8.05     7.89   3.15 <
  14   4  -2  -2     0.13     2.82   2.68 <
  14   4  -2  -1     9.94     8.15   3.19 <
  14   4  -2   0   452.83   446.57  16.04 o
  14   4  -2   1   366.50   358.66  13.43 o
  14   4  -2   2     2.86     2.53   2.53 <
  14   4  -2   3     1.26    -0.25   5.58 <
  14   4  -1  -3     1.72     4.24   2.50 <
  14   4  -1  -2     0.34     0.65   2.21 <
  14   4  -1  -1     1.66    -1.96   1.85 <
  14   4  -1   0     9.91    14.56   4.02 o
  14   4  -1   1   146.84   142.23   8.91 o
  14   4  -1   2     5.25     6.77   3.48 <
  14   4   0  -3     1.94     2.43   2.61 <
  14   4   0  -2     0.74     4.56   2.68 <
  14   4   0  -1     7.22     7.89   3.04 <
  14   4   0   0   796.16   807.62  23.64 o
  14   4   0   1     3.36     1.48   2.86 <
  14   4   1  -3     2.05    -0.07   2.28 <
  14   4   1  -2     1.47     3.69   2.79 <
  14   4   1  -1    60.93    66.55   7.68 o
  14   4   2  -3     3.50    -0.43   2.53 <
  14   6  -9  -3     0.03    -0.07   2.86 <
  14   6  -8  -3     1.77     2.17   2.50 <
  14   6  -8  -2     5.08     1.09   2.43 <
  14   6  -7  -3     2.29     3.77   2.10 <
  14   6  -7  -2     0.08     1.70   2.68 <
  14   6  -7  -1     2.36    -0.04   1.96 <
  14   6  -6  -3     0.23     0.80   1.59 <
  14   6  -6  -2     0.44     0.94   1.81 <
  14   6  -6  -1   160.68   149.87   5.40 o
  14   6  -5  -3     3.81     6.45   2.79 <
  14   6  -5  -2     3.82     4.35   1.99 <
  14   6  -5  -1   151.57   156.79   5.54 o
  14   6  -4  -3     3.09     5.07   2.61 <
  14   6  -4  -2     3.62     3.87   2.50 <
  14   6  -4  -1    71.43    72.75   4.45 o
  14   6  -3  -3     9.39     9.85   2.50 o
  14   6  -3  -2     2.14     1.52   2.17 <
  14   6  -3  -1    22.28    20.42   2.53 o
  14   6  -2  -3    14.73    18.21   4.06 o
  14   6  -2  -2     0.08    -0.25   5.61 <
  14   6  -1  -3     1.35     1.38   2.57 <
  15   1 -12  -3     2.15     6.08   1.88 o
  15   1 -12  -2     0.06    -0.80   1.77 <
  15   1 -12  -1    51.09    52.03   2.93 o
  15   1 -12   0    39.55    39.11   2.68 o
  15   1 -11  -3     0.14    -0.14   1.81 <
  15   1 -11  -2     0.03    -0.11   1.74 <
  15   1 -11  -1     0.39     1.12   1.19 <
  15   1 -11   0   603.87   614.30   9.38 o
  15   1 -11   1     0.51     1.67   1.27 <
  15   1 -11   2     4.85     3.91   1.99 <
  15   1 -11   3    10.57    13.11   2.21 o
  15   1 -10  -3     2.54     3.69   1.63 <
  15   1 -10  -2     0.91    -0.40   1.48 <
  15   1 -10  -1     7.20     8.22   1.59 o
  15   1 -10   0   739.75   778.65  10.86 o
  15   1 -10   1     1.40     2.53   1.23 <
  15   1 -10   2     0.91     2.24   1.85 <
  15   1 -10   3     0.19     1.27   1.85 <
  15   1  -9  -3     1.50     1.27   1.48 <
  15   1  -9  -2     0.14     1.12   1.45 <
  15   1  -9  -1    10.76     9.38   1.59 o
  15   1  -9   0   481.87   510.45   8.29 o
  15   1  -9   1    66.89    68.62   3.22 o
  15   1  -9   2     0.54     2.03   1.74 <
  15   1  -9   3     0.67     1.38   1.85 <
  15   1  -8  -3     2.52     3.80   1.56 <
  15   1  -8  -2     0.12    -0.29   1.48 <
  15   1  -8  -1     6.78    11.19   1.67 o
  15   1  -8   0  1186.54  1214.18  14.45 o
  15   1  -8   1    19.06    19.55   1.96 o
  15   1  -8   2     0.83     2.72   1.52 <
  15   1  -8   3     2.14     0.54   1.92 <
  15   1  -7  -3     3.72     6.37   1.56 o
  15   1  -7  -2     0.28    -0.58   1.34 <
  15   1  -7  -1   312.76   308.65   6.45 o
  15   1  -7   0  3869.41  3867.73  40.41 o
  15   1  -7   1   155.70   151.32   4.67 o
  15   1  -7   2     0.62     0.62   1.19 <
  15   1  -7   3     0.74     2.10   1.63 <
  15   1  -6  -3     9.11     9.27   2.06 o
  15   1  -6  -2     4.48     1.96   1.45 <
  15   1  -6  -1   206.75   210.70   6.41 o
  15   1  -6   0   499.53   518.52  11.30 o
  15   1  -6   1    86.40    78.65   4.24 o
  15   1  -6   2     1.89     0.33   2.10 <
  15   1  -6   3     0.24     1.41   2.46 <
  15   1  -5  -3     1.45     1.96   1.48 <
  15   1  -5  -2     1.12     0.29   1.34 <
  15   1  -5  -1    54.48    52.36   3.98 o
  15   1  -5   0  1537.23  1500.75  22.63 o
  15   1  -5   1     0.34     1.85   1.56 <
  15   1  -5   2     4.10     5.97   2.82 <
  15   1  -5   3     3.87     0.58   2.24 <
  15   1  -4  -3     0.56    -0.62   1.16 <
  15   1  -4  -2     2.66     0.83   1.45 <
  15   1  -4  -1   111.47   108.74   4.71 o
  15   1  -4   0   806.58   817.18  14.77 o
  15   1  -4   1    40.10    41.28   2.28 o
  15   1  -4   2     2.91     1.01   1.63 <
  15   1  -4   3     0.04    -0.54   1.56 <
  15   1  -3  -3     0.92    -0.14   1.19 <
  15   1  -3  -2     0.46     1.09   1.41 <
  15   1  -3  -1     0.09     0.65   1.34 <
  15   1  -3   0   380.27   401.24  10.07 o
  15   1  -3   1    38.31    41.06   5.40 o
  15   1  -3   2     0.61    -0.72   2.06 <
  15   1  -3   3     5.79     9.31   3.22 <
  15   1  -2  -3     1.23    -0.54   1.30 <
  15   1  -2  -2     0.05    -1.52   1.30 <
  15   1  -2  -1     7.39     6.19   1.81 o
  15   1  -2   0  4639.82  4581.61  79.23 o
  15   1  -2   1   183.72   164.50   8.80 o
  15   1  -2   2     9.82     7.42   3.08 <
  15   1  -2   3     0.09     2.03   2.28 <
  15   1  -1  -3     0.06     1.09   1.56 <
  15   1  -1  -2     0.89     1.38   1.48 <
  15   1  -1  -1    34.91    22.63   4.31 o
  15   1  -1   0  1854.55  1884.39  39.18 o
  15   1  -1   1     1.42     2.28   2.57 <
  15   1  -1   2     3.77     4.92   2.86 <
  15   1  -1   3     3.65    14.38   3.73 o
  15   1   0  -3     0.43     1.74   2.46 <
  15   1   0  -2     0.09    -0.83   1.34 <
  15   1   0  -1     2.96     2.57   2.21 <
  15   1   0   0    97.47    91.18   6.92 o
  15   1   0   1    84.84    80.71   7.75 o
  15   1   0   2     4.29     3.37   2.72 <
  15   1   0   3     0.52    -0.40   2.17 <
  15   1   1  -3     0.00     1.96   2.68 <
  15   1   1  -2     3.78     2.24   2.82 <
  15   1   1  -1    11.77    15.28   4.20 o
  15   1   1   0   179.90   196.18  10.36 o
  15   1   1   1    25.73    19.30   4.71 o
  15   1   1   2     6.48     8.80   3.69 <
  15   1   1   3     0.26    -1.59   2.35 <
  15   3 -11  -3     0.00     1.30   1.92 <
  15   3 -11  -2     1.50     0.72   1.99 <
  15   3 -11  -1   268.17   258.17   5.40 o
  15   3 -10  -3     0.38     0.47   1.81 <
  15   3 -10  -2     0.19     3.30   1.92 <
  15   3 -10  -1     0.14     1.27   1.19 <
  15   3 -10   0     0.08     1.85   1.41 <
  15   3 -10   1    48.75    56.85   3.77 o
  15   3  -9  -3    10.66    14.66   2.06 o
  15   3  -9  -2     0.03    -0.58   1.81 <
  15   3  -9  -1    82.93    72.02   3.87 o
  15   3  -9   0  3208.70  3275.38  36.68 o
  15   3  -9   1     2.01     3.01   1.56 <
  15   3  -9   2     1.73     3.40   2.57 <
  15   3  -9   3     1.81     4.49   2.72 <
  15   3  -8  -3     0.93     0.54   1.59 <
  15   3  -8  -2     2.04     3.11   1.67 <
  15   3  -8  -1    16.55    16.00   2.21 o
  15   3  -8   0   527.90   550.60  10.36 o
  15   3  -8   1    79.43    69.31   4.78 o
  15   3  -8   2     3.91     3.51   1.81 <
  15   3  -8   3     0.16     2.57   2.82 <
  15   3  -7  -3     1.26     4.02   1.45 <
  15   3  -7  -2     0.38     0.65   1.63 <
  15   3  -7  -1    40.98    37.91   3.73 o
  15   3  -7   0     5.88     8.04   2.10 o
  15   3  -7   1    90.92    94.07   5.03 o
  15   3  -7   2     7.00     4.92   2.06 <
  15   3  -7   3     6.06     9.63   2.46 o
  15   3  -6  -3     0.49     0.54   1.38 <
  15   3  -6  -2     7.63     5.43   2.68 <
  15   3  -6  -1   177.27   178.22   9.27 o
  15   3  -6   0    92.12   106.31   7.60 o
  15   3  -6   1     1.45     1.41   2.61 <
  15   3  -6   2     0.06    -0.25   1.63 <
  15   3  -6   3     0.13     1.23   1.77 <
  15   3  -5  -3     3.63     5.29   2.68 <
  15   3  -5  -2     0.15     0.25   2.03 <
  15   3  -5  -1     8.13     8.47   1.81 o
  15   3  -5   0    68.96    64.38   3.95 o
  15   3  -5   1     1.72     1.38   1.48 <
  15   3  -5   2     0.00     1.34   2.06 <
  15   3  -5   3     0.14    -1.09   2.14 <
  15   3  -4  -3     0.00     0.62   1.63 <
  15   3  -4  -2     3.70     1.12   1.63 <
  15   3  -4  -1     2.97     2.06   1.27 <
  15   3  -4   0   133.57   134.95   4.74 o
  15   3  -4   1     0.08     1.23   1.23 <
  15   3  -4   2     0.51    -0.58   1.85 <
  15   3  -4   3     0.02     0.51   2.03 <
  15   3  -3  -3     0.20     1.12   2.21 <
  15   3  -3  -2     3.39     4.16   2.64 <
  15   3  -3  -1   370.42   351.70  12.85 o
  15   3  -3   0  4412.28  4388.57  78.07 o
  15   3  -3   1    87.42    94.04   7.21 o
  15   3  -3   2     6.09     9.70   3.44 <
  15   3  -3   3     0.06    -1.99   2.28 <
  15   3  -2  -3     0.00     0.43   2.10 <
  15   3  -2  -2     3.37     5.21   2.79 <
  15   3  -2  -1    28.47    19.55   4.13 o
  15   3  -2   0   616.67   628.02  19.66 o
  15   3  -2   1     2.51     0.69   2.82 <
  15   3  -2   2     0.35     2.72   2.90 <
  15   3  -2   3     1.33     2.93   2.68 <
  15   3  -1  -3     1.29     0.94   2.21 <
  15   3  -1  -2     0.10    -1.09   1.96 <
  15   3  -1  -1    28.97    25.46   4.89 o
  15   3  -1   0   614.90   641.27  20.20 o
  15   3  -1   1     1.28     5.25   2.82 <
  15   3  -1   2     3.36    -0.51   2.53 <
  15   3   0  -3     3.86    -0.83   1.92 <
  15   3   0  -2     3.95     4.13   3.01 <
  15   3   0  -1     6.18     2.35   2.75 <
  15   3   0   0   245.07   242.24  12.13 o
  15   3   0   1    12.06    12.49   4.02 o
  15   3   1  -3     0.03    -0.72   2.39 <
  15   3   1  -2     0.30    -0.04   2.35 <
  15   5 -10  -3     9.84     9.63   2.64 o
  15   5  -9  -3     0.45     0.54   2.61 <
  15   5  -9  -2     1.07     1.19   2.64 <
  15   5  -8  -3     1.10     0.25   1.56 <
  15   5  -8  -2     0.69     1.88   2.86 <
  15   5  -8  -1   106.27   102.91   5.50 o
  15   5  -7  -3     6.09     7.64   2.17 o
  15   5  -7  -2     0.07    -0.87   1.70 <
  15   5  -7  -1    17.06    19.30   3.08 o
  15   5  -7   0    19.53    16.26   3.04 o
  15   5  -6  -3     0.05     0.40   1.59 <
  15   5  -6  -2     1.12     2.06   1.92 <
  15   5  -6  -1    20.71    23.61   2.86 o
  15   5  -6   0   130.21   128.54   5.29 o
  15   5  -5  -3     0.15     0.04   1.85 <
  15   5  -5  -2     0.85     0.51   2.17 <
  15   5  -5  -1    41.31    45.37   3.95 o
  15   5  -5   0   715.03   716.19  14.56 o
  15   5  -4  -3     1.84     2.93   2.14 <
  15   5  -4  -2     0.56    -0.40   2.10 <
  15   5  -4  -1   116.28   115.51   4.74 o
  15   5  -4   0  2794.61  2807.33  38.31 o
  15   5  -3  -3     0.00    -0.76   2.35 <
  15   5  -3  -2     4.12     2.53   2.57 <
  15   5  -3  -1     0.75     0.91   2.57 <
  15   5  -2  -3     0.00    -2.64   1.92 <
  15   5  -2  -2     5.38     3.15   2.79 <
  15   5  -2  -1   231.89   202.56  10.72 o
  15   5  -1  -3     0.64     0.47   2.72 <
  16   0 -11   1    18.14    19.92   2.10 o
  16   0 -11   2     1.77     2.39   1.99 <
  16   0 -11   3     3.21     2.82   2.17 <
  16   0 -10   0   305.20   295.69   8.94 o
  16   0 -10   1    40.52    38.35   2.72 o
  16   0 -10   2     0.14     0.33   2.10 <
  16   0 -10   3     2.12     1.70   1.99 <
  16   0  -9   1     4.61     5.32   1.52 o
  16   0  -9   2     0.05    -0.33   1.85 <
  16   0  -9   3     0.30    -1.05   1.77 <
  16   0  -8   0    74.57    86.25   4.89 o
  16   0  -8   1     4.71     1.59   1.19 <
  16   0  -8   2     2.87    -2.68   1.56 <
  16   0  -8   3     0.70     2.28   1.41 <
  16   0  -7   1    14.47    17.38   2.82 o
  16   0  -7   2     1.28     0.04   1.48 <
  16   0  -7   3     0.30     3.30   1.77 <
  16   0  -6   0  3733.91  3748.89  66.88 o
  16   0  -6   1    66.37    66.15   4.67 o
  16   0  -6   2     0.12    -1.45   1.48 <
  16   0  -6   3     0.08     1.16   1.56 <
  16   0  -5   1    42.96    43.42   3.04 o
  16   0  -5   2     0.15     1.09   1.59 <
  16   0  -5   3     2.68     3.98   2.57 <
  16   0  -4   0   692.42   704.42  19.66 o
  16   0  -4   1   220.23   202.45   6.55 o
  16   0  -4   2     8.52     7.17   2.10 o
  16   0  -4   3     2.46     3.66   2.64 <
  16   0  -3   1    25.00    22.67   3.04 o
  16   0  -3   2    11.55    10.43   3.11 o
  16   0  -3   3     3.37     2.21   2.46 <
  16   0  -2   0  1842.14  1814.72  37.80 o
  16   0  -2   1    71.24    69.34   5.14 o
  16   0  -2   2     0.88    -0.69   2.03 <
  16   0  -2   3     2.02    -1.12   2.46 <
  16   0  -1   1    31.41    27.23   4.89 o
  16   0  -1   2     3.51     2.97   2.68 <
  16   0  -1   3     2.43     4.96   2.97 <
  16   0   0   1     0.00     1.01   2.39 <
  16   0   0   2     3.71     3.04   2.93 <
  16   0   0   3     0.96     7.53   3.30 <
  16   2 -11  -3     0.37     1.23   1.99 <
  16   2 -11  -2     0.00     0.07   1.70 <
  16   2 -11  -1    27.81    27.23   2.43 o
  16   2 -10  -3     0.46    -0.87   1.99 <
  16   2 -10  -2     0.08     0.51   1.96 <
  16   2 -10  -1    20.28    23.79   2.24 o
  16   2 -10   0   106.18   113.41   3.98 o
  16   2 -10   1     6.15     7.21   1.92 o
  16   2 -10   2     1.29     1.12   2.97 <
  16   2  -9  -3     0.28     1.70   1.88 <
  16   2  -9  -2     0.40     1.38   1.88 <
  16   2  -9  -1     0.06    -0.36   1.09 <
  16   2  -9   0   559.95   582.43   9.31 o
  16   2  -9   1   116.23   111.16   4.53 o
  16   2  -9   2     4.66     3.51   2.68 <
  16   2  -9   3     0.00     2.93   2.64 <
  16   2  -8  -3     1.18     0.25   1.30 <
  16   2  -8  -2     0.09    -0.40   1.30 <
  16   2  -8  -1    89.21    96.43   4.06 o
  16   2  -8   0   383.00   377.96  10.32 o
  16   2  -8   1    45.66    38.53   3.91 o
  16   2  -8   2     0.09    -1.38   1.48 <
  16   2  -8   3     1.15     1.09   2.90 <
  16   2  -7  -3     0.43     1.85   1.74 <
  16   2  -7  -2     5.93     5.76   2.03 <
  16   2  -7  -1    86.20    85.13   4.63 o
  16   2  -7   0  1103.70  1145.96  28.39 o
  16   2  -7   1    21.63    22.12   3.15 o
  16   2  -7   2     0.16    -0.62   1.59 <
  16   2  -7   3     1.43     0.54   1.81 <
  16   2  -6  -3     1.81     1.34   1.56 <
  16   2  -6  -2     1.31     1.01   1.48 <
  16   2  -6  -1     7.46    10.14   3.30 o
  16   2  -6   0   950.43   932.94  24.73 o
  16   2  -6   1    68.44    75.50   7.57 o
  16   2  -6   2     0.07     1.81   2.61 <
  16   2  -6   3     1.82     0.91   2.61 <
  16   2  -5  -3     0.94     0.80   1.48 <
  16   2  -5  -2     6.00     2.24   1.74 <
  16   2  -5  -1    97.63    90.92   3.73 o
  16   2  -5   0  1137.89  1142.74  18.14 o
  16   2  -5   1     1.89     0.62   1.23 <
  16   2  -5   2     1.79     2.06   2.14 <
  16   2  -5   3     8.40     5.14   2.24 <
  16   2  -4  -3    15.10    21.44   2.93 o
  16   2  -4  -2     0.08     0.51   2.06 <
  16   2  -4  -1    11.38    10.61   3.40 o
  16   2  -4   0   644.53   634.39  19.59 o
  16   2  -4   1    31.93    33.49   5.32 o
  16   2  -4   2     4.79     9.89   3.48 <
  16   2  -4   3     0.04    -0.47   2.39 <
  16   2  -3  -3     0.08    -2.06   1.67 <
  16   2  -3  -2     8.86     9.67   3.51 <
  16   2  -3  -1    91.77    92.04   7.17 o
  16   2  -3   0   399.21   383.24  14.59 o
  16   2  -3   1   134.83   142.12   8.65 o
  16   2  -3   2     6.09     3.80   2.57 <
  16   2  -3   3     1.93     2.46   2.75 <
  16   2  -2  -3     1.40     3.22   2.64 <
  16   2  -2  -2     0.17     2.14   2.68 <
  16   2  -2  -1    21.25    19.52   4.20 o
  16   2  -2   0    29.19    30.63   5.18 o
  16   2  -2   1    18.09    17.20   4.24 o
  16   2  -2   2     0.12     3.22   3.11 <
  16   2  -2   3     0.34     2.43   2.68 <
  16   2  -1  -3     0.17    -0.94   2.24 <
  16   2  -1  -2     9.33    10.17   3.40 <
  16   2  -1  -1   250.13   235.80  10.97 o
  16   2  -1   0   862.79   806.53  23.25 o
  16   2  -1   1   110.44    92.52   7.50 o
  16   2   0  -3     0.02    -0.18   2.46 <
  16   2   0  -2     0.47    -1.63   2.53 <
  16   4 -10  -3     1.48     2.21   2.97 <
  16   4  -9  -3     0.00     1.99   2.64 <
  16   4  -9  -2     0.96     2.53   2.68 <
  16   4  -9  -1    18.52    15.75   2.39 o
  16   4  -8  -3     2.13    -0.22   1.52 <
  16   4  -8  -2     0.07     4.49   2.93 <
  16   4  -8  -1    76.59    75.24   5.50 o
  16   4  -8   0  1650.31  1674.15  27.27 o
  16   4  -7  -3     0.11     0.80   1.56 <
  16   4  -7  -2     2.41     2.03   1.92 <
  16   4  -7  -1    51.53    56.60   4.85 o
  16   4  -7   0   271.71   262.09   8.84 o
  16   4  -6  -3     2.75     2.24   2.39 <
  16   4  -6  -2     0.02     7.46   3.30 <
  16   4  -6  -1   128.72   122.82   5.32 o
  16   4  -6   0   237.65   249.81   7.97 o
  16   4  -5  -3     1.62     2.90   2.17 <
  16   4  -5  -2     1.47     0.36   1.92 <
  16   4  -5  -1    80.46    86.25   4.42 o
  16   4  -5   0   198.60   204.08   6.74 o
  16   4  -4  -3     4.25    -0.33   2.10 <
  16   4  -4  -2     6.94     7.89   3.26 <
  16   4  -4  -1    10.82     9.89   3.87 <
  16   4  -4   0  1150.39  1119.39  29.26 o
  16   4  -3  -3     2.12    11.66   3.73 o
  16   4  -3  -2     1.19     2.68   2.72 <
  16   4  -3  -1    22.89    20.20   4.71 o
  16   4  -2  -3     0.55     0.80   2.35 <
  16   4  -2  -2     0.16     0.69   2.39 <
  16   4  -1  -3     0.32    -1.92   2.17 <
  17   1 -10  -3     8.14    10.65   2.46 o
  17   1 -10  -2     4.33     5.36   2.39 <
  17   1 -10  -1   140.56   128.44   4.24 o
  17   1 -10   0   973.18  1013.80  13.51 o
  17   1 -10   1     8.08    10.94   1.88 o
  17   1  -9  -3     0.40    -0.33   1.70 <
  17   1  -9  -2     0.05     0.11   1.74 <
  17   1  -9  -1    22.97    24.55   2.39 o
  17   1  -9   0  1045.58  1068.00  13.87 o
  17   1  -9   1     8.53     6.48   1.63 o
  17   1  -9   2     0.05     3.66   2.72 <
  17   1  -9   3     1.35     4.96   2.79 <
  17   1  -8  -3     0.66     1.88   1.74 <
  17   1  -8  -2     2.85     3.33   1.92 <
  17   1  -8  -1    63.44    70.68   5.18 o
  17   1  -8   0   629.79   660.07  11.73 o
  17   1  -8   1    42.57    41.64   3.33 o
  17   1  -8   2     1.97     0.58   2.97 <
  17   1  -8   3     0.06     0.25   2.93 <
  17   1  -7  -3     0.01    -0.07   1.63 <
  17   1  -7  -2     0.90     2.24   1.81 <
  17   1  -7  -1    16.34    13.76   2.61 o
  17   1  -7   0  1021.07  1020.42  18.39 o
  17   1  -7   1    27.39    27.19   5.07 o
  17   1  -7   2     0.30    -0.54   2.50 <
  17   1  -7   3     0.04     0.04   2.57 <
  17   1  -6  -3     0.40    -0.22   1.63 <
  17   1  -6  -2     1.22    -1.45   1.41 <
  17   1  -6  -1     2.16     2.90   1.74 <
  17   1  -6   0   461.25   471.41  11.37 o
  17   1  -6   1   196.17   187.57   9.81 o
  17   1  -6   2     7.98    -0.65   2.06 <
  17   1  -6   3     1.37    -0.69   2.17 <
  17   1  -5  -3     1.26     0.87   1.56 <
  17   1  -5  -2     1.67     1.88   1.67 <
  17   1  -5  -1     0.12     2.03   1.67 <
  17   1  -5   0   362.30   328.42  13.36 o
  17   1  -5   1   115.96   109.43   7.71 o
  17   1  -5   2     2.54     4.24   2.86 <
  17   1  -5   3     0.06    -1.12   2.43 <
  17   1  -4  -3     1.99     4.38   1.85 <
  17   1  -4  -2     0.85    -0.40   1.56 <
  17   1  -4  -1    75.77    85.24   4.71 o
  17   1  -4   0     5.07     3.01   2.64 <
  17   1  -4   1    17.47    18.65   4.20 o
  17   1  -4   2     0.03     0.04   2.28 <
  17   1  -4   3     0.73     0.22   2.61 <
  17   1  -3  -3     0.00     3.66   1.96 <
  17   1  -3  -2     5.75     6.88   2.14 o
  17   1  -3  -1     1.73     1.30   2.28 <
  17   1  -3   0   300.89   285.77  12.60 o
  17   1  -3   1    40.46    45.70   6.26 o
  17   1  -3   2     0.15    -0.80   2.21 <
  17   1  -3   3     0.10    -1.41   2.17 <
  17   1  -2  -3     1.87     7.79   3.22 <
  17   1  -2  -2     3.29     2.86   2.35 <
  17   1  -2  -1   240.72   242.86  10.72 o
  17   1  -2   0   169.27   174.39   9.78 o
  17   1  -2   1    98.75    90.67   7.17 o
  17   3  -9  -3     2.10     4.09   2.24 <
  17   3  -9  -2     0.00     0.51   2.75 <
  17   3  -8  -3     2.53     0.76   2.97 <
  17   3  -8  -2     1.58     3.33   2.93 <
  17   3  -8  -1     1.09     2.64   1.96 <
  17   3  -7  -3     0.30    -2.17   1.74 <
  17   3  -7  -2     6.33     2.32   2.72 <
  17   3  -7  -1   100.76    97.04   7.64 o
  17   3  -7   0  1893.07  1883.84  41.75 o
  17   3  -6  -3     1.66     2.03   2.72 <
  17   3  -6  -2     1.10     5.97   3.01 <
  17   3  -6  -1     6.89     5.76   1.88 o
  17   3  -6   0   586.19   574.61  12.20 o
  17   3  -5  -3     1.25     4.02   2.75 <
  17   3  -5  -2     1.57     0.33   2.21 <
  17   3  -5  -1     8.40     5.65   3.11 <
  17   3  -5   0    42.58    53.41   6.99 o
  17   3  -4  -3     1.39    -1.12   2.14 <
  17   3  -4  -2     1.98     0.98   2.46 <
  17   3  -4  -1    13.41     5.50   3.22 <
  17   3  -4   0    15.17    13.07   4.13 o
  17   3  -3  -3     0.17    -1.30   2.46 <
  17   3  -3  -2     0.46     0.11   2.14 <
  18   0  -8   0   301.21   296.41  13.04 o
  18   0  -8   1   349.98   324.37   9.09 o
  18   0  -8   2     2.51     0.58   2.03 <
  18   0  -7   1     0.07    -1.01   1.59 <
  18   0  -7   2     0.07     0.80   1.85 <
  18   0  -7   3     2.66     8.22   3.33 <
  18   0  -6   0    16.58    24.37   4.89 o
  18   0  -6   1    24.25    23.07   3.22 o
  18   0  -6   2     2.42     1.34   2.39 <
  18   0  -6   3     0.48     1.34   2.64 <
  18   0  -5   1    56.56    41.89   4.20 o
  18   0  -5   2     0.39    -1.12   2.61 <
  18   0  -5   3     0.06     0.51   2.64 <
  18   2  -8  -3     8.94    10.32   2.61 o
  18   2  -7  -3     0.41     0.94   1.70 <
  18   2  -7  -2     6.09    10.61   3.84 <
  18   2  -6  -3     0.84     0.29   1.56 <
  18   2  -6  -2     2.73     3.15   2.61 <
  18   2  -5  -3     5.10     5.07   3.01 <
  18   2  -5  -2     0.13     0.47   2.61 <
