# Supplementary material for: Superspace description of wagnerite-group minerals (Mg,Fe,Mn)2(PO4)(F,OH)
Source: Acta Crystallogr B Struct Sci Cryst Eng Mater. 2014 Mar 4;70(Pt 2):243–58. doi: 10.1107/S2052520613031247 (PMC3970752; doi:10.1107/S2052520613031247)
Supplement: Supplementary file 6 [file b-70-00243-9bsup6.hkl]

data_9b

 # 11. STRUCTURE-FACTOR LIST

loop_
 _refln_index_h
 _refln_index_k
 _refln_index_l
 _refln_index_m_1
 _refln_F_squared_calc
 _refln_F_squared_meas
 _refln_F_squared_sigma
 _refln_observed_status
   0   0   1   1     0.51     0.48   0.06 o
   0   0   1   2     0.03     0.00   0.06 <
   0   0   1   3     0.35     0.06   0.06 <
   0   0   2   0   549.81   594.39   4.82 o
   0   0   2   1    30.08    31.80   0.48 o
   0   0   2   2     0.18     0.12   0.06 <
   0   0   2   3     0.73     0.84   0.18 o
   0   0   3   1   117.95   119.44   1.39 o
   0   0   3   2     1.31     2.47   0.36 o
   0   0   3   3    34.55    24.15   0.78 o
   0   0   4   0  5391.01  6552.90  41.68 o
   0   0   4   1   183.84   180.76   1.69 o
   0   0   4   2     3.82     4.16   0.36 o
   0   0   4   3    19.93    16.81   0.54 o
   0   0   5   1     1.10     1.69   0.24 o
   0   0   5   2     1.72     1.20   0.18 o
   0   0   5   3     0.64     0.60   0.18 o
   0   0   6   0 14954.80 15650.30  72.82 o
   0   0   6   1    76.90    75.23   0.90 o
   0   0   6   2     0.73     0.78   0.24 o
   0   0   6   3    12.19    11.32   0.54 o
   0   0   7   1     0.55     1.02   0.24 o
   0   0   7   2    18.31    14.88   0.90 o
   0   0   7   3     3.54     2.53   0.36 o
   0   0   8   0   110.31   114.68   1.87 o
   0   0   8   1     1.80     3.43   0.42 o
   0   0   8   2     0.56     1.87   0.42 o
   0   0   8   3     0.00    -0.12   0.36 <
   0   0   9   1    58.13    58.49   1.33 o
   0   0   9   2     4.25     2.65   0.42 o
   0   0   9   3     5.66     5.36   0.54 o
   0   0  10   0   980.25   894.29  10.12 o
   0   0  10   1    18.71    19.21   1.14 o
   0   0  10   2     1.34     5.06   0.90 o
   0   0  10   3     0.17     0.66   0.72 <
   0   0  11   1    24.15    22.71   1.39 o
   0   0  11   2     2.87     1.99   1.02 <
   0   0  11   3     0.67     0.72   1.08 <
   0   0  12   0   445.13   443.50   5.84 o
   0   0  12   1     0.35     0.24   0.78 <
   0   0  12   2     3.81     3.92   1.20 o
   0   0  12   3     0.10    -0.48   1.26 <
   0   2   0  -2     0.00     0.06   0.06 <
   0   2   0   0   290.55   303.16   2.17 o
   0   2   0   2     0.39     1.33   0.30 o
   0   2   1  -3     0.04     0.00   0.06 <
   0   2   1  -2     0.08     0.12   0.06 <
   0   2   1  -1    19.73    17.41   0.30 o
   0   2   1   0 34591.90 34719.90 196.18 o
   0   2   1   1    21.12    26.62   0.42 o
   0   2   1   2     0.67     2.05   0.18 o
   0   2   1   3    35.80    42.40   0.78 o
   0   2   2  -3     1.03     0.60   0.12 o
   0   2   2  -2     0.37     0.12   0.12 <
   0   2   2  -1    47.54    50.90   0.78 o
   0   2   2   0  2363.44  2311.35  10.48 o
   0   2   2   1   372.70   394.71   2.05 o
   0   2   2   2     0.31     2.41   0.30 o
   0   2   2   3     4.72     2.17   0.48 o
   0   2   3  -3    15.34     8.91   0.60 o
   0   2   3  -2     0.05     1.63   0.30 o
   0   2   3  -1   287.56   311.89   1.57 o
   0   2   3   0  1327.89  1552.29   7.89 o
   0   2   3   1    71.59    68.97   1.14 o
   0   2   3   2     5.12     6.45   0.36 o
   0   2   3   3    23.99    26.68   1.20 o
   0   2   4  -3    25.61    20.36   0.66 o
   0   2   4  -2     0.71     2.29   0.30 o
   0   2   4  -1   159.19   158.05   1.57 o
   0   2   4   0  4073.41  4289.07  19.94 o
   0   2   4   1    75.33    77.10   0.84 o
   0   2   4   2     0.09    -0.12   0.18 <
   0   2   4   3     0.32     0.18   0.24 <
   0   2   5  -3     0.00     0.12   0.18 <
   0   2   5  -2     1.81     1.75   0.24 o
   0   2   5  -1     1.12     1.45   0.24 o
   0   2   5   0  6559.50  6852.92  24.33 o
   0   2   5   1     0.36     0.60   0.24 <
   0   2   5   2     0.28     0.42   0.24 <
   0   2   5   3     2.22     1.33   0.30 o
   0   2   6  -3     2.87     2.11   0.30 o
   0   2   6  -2     4.49     3.79   0.30 o
   0   2   6  -1   131.73   131.07   1.33 o
   0   2   6   0  2336.83  2466.15  11.38 o
   0   2   6   1     1.21     1.81   0.36 o
   0   2   6   2    12.63    10.30   0.60 o
   0   2   6   3     3.97     2.95   0.42 o
   0   2   7  -3     1.97     1.26   0.30 o
   0   2   7  -2     4.01     7.35   0.90 o
   0   2   7  -1    26.85    27.29   0.66 o
   0   2   7   0  3074.08  3209.86  12.65 o
   0   2   7   1   100.79   102.70   1.51 o
   0   2   7   2     1.18     3.13   0.48 o
   0   2   7   3     0.88    -0.06   0.30 <
   0   2   8  -3     0.02    -0.12   0.30 <
   0   2   8  -2     1.12     0.42   0.36 <
   0   2   8  -1     9.42    12.11   0.72 o
   0   2   8   0  2089.34  2089.45   9.52 o
   0   2   8   1   122.13   119.75   1.69 o
   0   2   8   2     0.02     0.54   0.42 <
   0   2   8   3     0.68     0.84   0.42 <
   0   2   9  -3     5.45     7.59   0.72 o
   0   2   9  -2     0.30     1.63   0.42 o
   0   2   9  -1    81.84    78.91   1.51 o
   0   2   9   0   174.26   169.92   2.17 o
   0   2   9   1   168.95   173.17   2.23 o
   0   2   9   2     2.16     3.43   0.54 o
   0   2   9   3     0.69     1.08   0.54 <
   0   2  10  -3     3.09     2.35   0.60 o
   0   2  10  -2     5.43     2.95   0.90 o
   0   2  10  -1    14.33    16.68   1.02 o
   0   2  10   0   347.44   349.17   2.95 o
   0   2  10   1     2.47     3.73   0.66 o
   0   2  10   2     0.27    -0.84   0.48 <
   0   2  10   3     2.18     0.72   0.54 <
   0   2  11  -3     3.67     2.77   1.20 <
   0   2  11  -2     1.01     2.05   1.02 <
   0   2  11  -1     0.00    -0.06   0.72 <
   0   2  11   0  1200.11  1174.92   6.02 o
   0   2  11   1    61.20    61.92   1.63 o
   0   2  11   2     0.86     1.81   0.60 <
   0   2  11   3     0.02     0.42   1.14 <
   0   2  12  -3     0.03    -0.24   1.08 <
   0   2  12  -2     0.66     1.02   1.20 <
   0   2  12  -1     8.73     8.31   0.96 o
   0   4   0  -2     1.08     2.41   0.36 o
   0   4   0   0  8129.27  8516.22  62.10 o
   0   4   0   2     5.93     5.96   1.26 o
   0   4   1  -3    10.49     8.25   0.30 o
   0   4   1  -2     0.02     1.57   0.24 o
   0   4   1  -1   738.51   746.78   3.25 o
   0   4   1   0  3042.55  3207.45  14.46 o
   0   4   1   1   266.69   268.46   2.35 o
   0   4   1   2     0.13     0.06   0.60 <
   0   4   1   3    13.89    19.52   1.75 o
   0   4   2  -3    38.23    36.86   0.66 o
   0   4   2  -2     0.27     1.14   0.24 o
   0   4   2  -1     7.00     7.77   0.54 o
   0   4   2   0  8888.27  9375.94  37.35 o
   0   4   2   1    64.02    66.32   1.20 o
   0   4   2   2     0.39     0.90   0.36 <
   0   4   2   3     7.83     9.76   1.81 o
   0   4   3  -3    16.78    15.06   0.54 o
   0   4   3  -2     0.85     3.98   0.30 o
   0   4   3  -1   189.12   197.45   1.69 o
   0   4   3   0   199.64   187.69   1.87 o
   0   4   3   1     2.92     3.98   0.42 o
   0   4   3   2     1.16     0.90   0.36 <
   0   4   3   3     1.76     1.08   0.48 <
   0   4   4  -3     3.51     4.46   0.30 o
   0   4   4  -2     0.00     0.06   0.24 <
   0   4   4  -1    50.98    51.14   0.84 o
   0   4   4   0  3301.04  3290.45  11.38 o
   0   4   4   1    22.74    22.29   0.66 o
   0   4   4   2     1.83     1.14   0.36 o
   0   4   4   3     0.19     0.66   0.48 <
   0   4   5  -3     0.18     0.12   0.24 <
   0   4   5  -2     1.48     0.48   0.30 <
   0   4   5  -1   124.52   120.41   1.57 o
   0   4   5   0  1778.73  1761.48   6.93 o
   0   4   5   1    66.23    69.87   1.08 o
   0   4   5   2     7.70     6.87   0.54 o
   0   4   5   3    16.11    15.24   0.84 o
   0   4   6  -3     3.65     2.35   0.36 o
   0   4   6  -2     3.74     6.69   0.54 o
   0   4   6  -1    14.45    15.24   0.66 o
   0   4   6   0    11.71    18.13   0.78 o
   0   4   6   1   134.67   131.97   1.87 o
   0   4   6   2     2.34     2.59   0.48 o
   0   4   6   3     0.05     0.24   0.42 <
   0   4   7  -3     3.67     3.01   0.48 o
   0   4   7  -2     5.69     4.76   0.54 o
   0   4   7  -1     0.79     1.75   0.42 o
   0   4   7   0   354.70   344.24   3.07 o
   0   4   7   1    54.56    56.44   1.33 o
   0   4   7   2     0.01     0.36   0.48 <
   0   4   7   3     6.56    11.20   0.96 o
   0   4   8  -3    10.53    13.37   0.78 o
   0   4   8  -2     0.14     0.54   0.36 <
   0   4   8  -1    28.50    26.74   0.96 o
   0   4   8   0  3053.19  3047.77  14.46 o
   0   4   8   1     5.99     6.69   0.72 o
   0   4   8   2     0.12     0.72   0.84 <
   0   4   8   3     1.76     0.90   1.08 <
   0   4   9  -3    12.45    13.61   0.90 o
   0   4   9  -2     5.84     5.54   0.66 o
   0   4   9  -1     3.32     3.01   0.54 o
   0   4   9   0  1012.62  1006.27   6.57 o
   0   4   9   1   107.06   107.58   2.11 o
   0   4   9   2     0.33     0.60   0.60 <
   0   4   9   3     1.05     0.60   0.96 <
   0   4  10  -3     0.02     0.42   0.54 <
   0   4  10  -2     0.48     0.66   0.54 <
   0   4  10  -1     1.85     1.57   0.60 <
   0   4  10   0   194.26   204.19   2.77 o
   0   4  10   1     0.09    -0.54   0.54 <
   0   4  10   2     3.05     2.59   0.78 o
   0   4  11  -3     1.87     2.11   0.66 o
   0   4  11  -2     0.00    -0.12   0.54 <
   0   4  11  -1    10.00    10.66   1.20 o
   0   6   0  -2     3.32     3.73   1.26 <
   0   6   0   0  7920.82  8084.22  41.02 o
   0   6   0   2     1.41     1.93   1.63 <
   0   6   1  -3     5.64     7.11   2.05 o
   0   6   1  -2     0.38     0.66   0.66 <
   0   6   1  -1   173.90   179.38   2.23 o
   0   6   1   0  5031.84  5055.36  18.85 o
   0   6   1   1    74.21    81.92   1.69 o
   0   6   1   2     1.52     2.77   1.14 <
   0   6   1   3     1.93     2.41   1.14 <
   0   6   2  -3     5.45     6.45   0.96 o
   0   6   2  -2     1.28     1.57   0.60 <
   0   6   2  -1   234.01   233.53   2.23 o
   0   6   2   0   392.04   387.30   3.31 o
   0   6   2   1    30.09    30.54   1.26 o
   0   6   2   2     0.33     0.90   1.20 <
   0   6   2   3     0.08    -0.06   1.08 <
   0   6   3  -3     3.19     4.94   0.48 o
   0   6   3  -2     0.44     0.72   0.30 <
   0   6   3  -1    17.53    18.01   0.84 o
   0   6   3   0    29.16    31.02   1.14 o
   0   6   3   1    75.04    76.50   2.17 o
   0   6   3   2     0.02     0.78   1.33 <
   0   6   3   3    20.99    25.48   4.22 o
   0   6   4  -3     6.82     5.36   0.48 o
   0   6   4  -2     0.60     0.48   0.36 <
   0   6   4  -1    12.71    14.70   0.78 o
   0   6   4   0    12.55    19.94   1.26 o
   0   6   4   1     6.58     7.41   1.08 o
   0   6   4   2     5.89     5.00   1.26 o
   0   6   4   3    11.75    15.06   3.01 o
   0   6   5  -3     0.52     0.54   0.36 <
   0   6   5  -2     0.72     4.16   0.48 o
   0   6   5  -1    94.55    96.49   1.57 o
   0   6   5   0   828.69   825.14   5.78 o
   0   6   5   1    14.78    16.99   1.45 o
   0   6   5   2     7.28     4.70   1.02 o
   0   6   5   3     0.88     2.41   1.33 <
   0   6   6  -3     7.92     6.81   0.60 o
   0   6   6  -2     2.48     2.65   0.54 o
   0   6   6  -1     0.36     2.11   0.66 o
   0   6   6   0   172.11   161.91   2.77 o
   0   6   6   1     9.11    11.75   1.14 o
   0   6   6   2     0.41    -1.02   0.84 <
   0   6   6   3     0.04     1.20   2.65 <
   0   6   7  -3     1.92     2.53   0.54 o
   0   6   7  -2     1.65     0.72   0.54 <
   0   6   7  -1   214.15   212.51   2.77 o
   0   6   7   0   382.51   389.11   4.58 o
   0   6   7   1    33.95    35.72   1.75 o
   0   6   7   2     0.43     0.48   1.20 <
   0   6   7   3     5.47     6.87   1.02 o
   0   6   8  -3     0.72     1.33   0.54 <
   0   6   8  -2     0.64     1.39   0.84 <
   0   6   8  -1    15.85    16.14   1.26 o
   0   6   8   0    65.13    79.33   1.81 o
   0   6   8   1    85.12    82.70   2.05 o
   0   6   9  -3     8.51    12.29   1.08 o
   0   6   9  -2     0.62     1.39   0.66 <
   0   6   9  -1     2.44     2.59   1.02 <
   0   6   9   0    25.28    28.25   1.45 o
   0   6  10  -3     0.24     0.06   0.60 <
   0   6  10  -2     0.73     0.54   0.66 <
   0   8   0  -2     8.51     4.76   1.63 <
   0   8   0   0   375.24   357.85   6.38 o
   0   8   0   2     1.83     0.66   0.90 <
   0   8   1  -3    10.52    11.69   1.63 o
   0   8   1  -2     0.07     2.35   1.14 <
   0   8   1  -1     7.07     8.07   1.20 o
   0   8   1   0   273.38   269.49   4.04 o
   0   8   1   1    18.03    19.27   1.75 o
   0   8   1   2     2.56     2.89   0.78 o
   0   8   2  -3     1.68     1.99   1.08 <
   0   8   2  -2     0.19     0.72   1.20 <
   0   8   2  -1     2.63     3.19   1.08 <
   0   8   2   0   210.25   220.88   3.73 o
   0   8   2   1     8.63     6.81   1.51 o
   0   8   2   2     0.71    -0.36   0.66 <
   0   8   3  -3     0.68     1.20   1.81 <
   0   8   3  -2     0.53     2.11   1.33 <
   0   8   3  -1   339.85   337.31   4.40 o
   0   8   3   0   392.26   386.94   4.94 o
   0   8   3   1    50.83    50.72   2.17 o
   0   8   4  -3     0.08    -0.12   0.84 <
   0   8   4  -2     3.89     6.20   1.26 o
   0   8   4  -1   139.48   143.48   3.13 o
   0   8   4   0    29.57    33.61   1.57 o
   0   8   4   1     0.31     1.39   0.72 <
   0   8   5  -3     1.78     2.11   1.08 <
   0   8   5  -2     0.00     0.90   0.84 <
   0   8   5  -1     3.11     3.43   1.39 <
   0   8   5   0    27.29    29.39   1.51 o
   0   8   6  -3     2.31     0.90   0.72 <
   0   8   6  -2     0.45     2.47   0.90 <
   0   8   6  -1    60.70    63.79   2.23 o
   0   8   7  -3     9.09     7.71   1.69 o
   0   8   7  -2     0.34     1.26   1.45 <
   0   8   8  -3     5.44     9.88   1.75 o
   0  10   1  -3     5.26     6.87   1.75 o
   0  10   2  -3     0.13     0.42   1.51 <
   0  10   3  -3     9.88    10.54   2.17 o
   1   1 -12  -3     3.53     4.88   1.33 o
   1   1 -12  -2     0.25     0.42   0.90 <
   1   1 -12  -1    39.43    39.09   1.45 o
   1   1 -12   0  1161.65  1144.38   6.57 o
   1   1 -12   1    16.46    17.83   1.14 o
   1   1 -12   2     3.01     0.72   0.78 <
   1   1 -12   3     7.33     4.40   1.69 <
   1   1 -11  -3     0.00    -0.18   0.90 <
   1   1 -11  -2     1.63     0.72   0.54 <
   1   1 -11  -1     3.05     3.55   0.96 o
   1   1 -11   0   700.06   699.49   4.82 o
   1   1 -11   1     0.69     0.72   0.60 <
   1   1 -11   2     2.02     3.13   0.72 o
   1   1 -11   3     2.36     7.05   0.84 o
   1   1 -10  -3     6.78     3.43   0.48 o
   1   1 -10  -2     2.00     1.02   0.42 <
   1   1 -10  -1    37.15    37.59   0.96 o
   1   1 -10   0  4994.34  5124.27  17.29 o
   1   1 -10   1     1.88     3.43   0.66 o
   1   1 -10   2     3.43     3.73   0.60 o
   1   1 -10   3     7.00     7.29   0.72 o
   1   1  -9  -3     1.03     0.60   0.30 <
   1   1  -9  -2     0.99     0.78   0.30 <
   1   1  -9  -1     5.21     6.38   0.48 o
   1   1  -9   0   204.86   228.95   1.93 o
   1   1  -9   1     0.28     0.60   0.36 <
   1   1  -9   2     6.33     5.18   0.54 o
   1   1  -9   3     6.09     5.72   0.66 o
   1   1  -8  -3     9.05     7.29   0.48 o
   1   1  -8  -2     0.45     0.90   0.30 <
   1   1  -8  -1    67.83    68.67   0.96 o
   1   1  -8   0  1212.55  1243.17   4.94 o
   1   1  -8   1    28.30    28.79   0.66 o
   1   1  -8   2     0.03     0.18   0.30 <
   1   1  -8   3     4.09     4.58   0.54 o
   1   1  -7  -3     0.28     0.42   0.24 <
   1   1  -7  -2     1.35     1.08   0.24 o
   1   1  -7  -1    23.28    24.27   0.60 o
   1   1  -7   0  1199.11  1231.36   5.12 o
   1   1  -7   1   130.00   126.31   1.14 o
   1   1  -7   2     2.20     2.35   0.30 o
   1   1  -7   3     0.99     0.18   0.24 <
   1   1  -6  -3     0.16    -0.06   0.18 <
   1   1  -6  -2     1.94     1.08   0.24 o
   1   1  -6  -1     2.53     3.73   0.36 o
   1   1  -6   0  8518.38  8886.78  29.94 o
   1   1  -6   1   655.96   653.96   2.71 o
   1   1  -6   2     0.12     1.33   0.30 o
   1   1  -6   3     0.55     0.66   0.24 <
   1   1  -5  -3     3.65     3.07   0.30 o
   1   1  -5  -2     0.62     0.42   0.18 <
   1   1  -5  -1    24.61    25.48   0.66 o
   1   1  -5   0  5723.08  6107.89  25.48 o
   1   1  -5   1   138.33   138.06   1.45 o
   1   1  -5   2     0.01     1.63   0.24 o
   1   1  -5   3    14.21    15.12   0.48 o
   1   1  -4  -3    55.12    32.04   0.66 o
   1   1  -4  -2     2.16     4.46   0.30 o
   1   1  -4  -1   680.79   723.41   3.37 o
   1   1  -4   0  1738.42  1586.68   7.11 o
   1   1  -4   1   327.80   330.44   1.81 o
   1   1  -4   2     1.20     2.59   0.30 o
   1   1  -4   3     0.02     0.24   0.24 <
   1   1  -3  -3     5.96     2.47   0.18 o
   1   1  -3  -2     2.44     1.39   0.18 o
   1   1  -3  -1   129.93   134.44   1.26 o
   1   1  -3   0  5058.88  5692.82  32.89 o
   1   1  -3   1   390.88   413.87   1.81 o
   1   1  -3   2     0.14     0.84   0.18 o
   1   1  -3   3     0.91     0.30   0.42 <
   1   1  -2  -3     1.09     0.12   0.06 <
   1   1  -2  -2     0.02     0.00   0.06 <
   1   1  -2  -1     1.88     2.11   0.12 o
   1   1  -2   0  1009.83  1061.44   4.88 o
   1   1  -2   1    59.13    62.94   0.60 o
   1   1  -2   2     0.47     0.36   0.12 o
   1   1  -2   3    21.90    17.89   0.48 o
   1   1  -1  -3     0.12     0.00   0.06 <
   1   1  -1  -2     0.08     0.00   0.06 <
   1   1  -1  -1     0.26     0.36   0.06 o
   1   1  -1   0   772.28   809.90   3.07 o
   1   1  -1   1     8.35     7.95   0.18 o
   1   1  -1   2     1.18     1.26   0.12 o
   1   1  -1   3     4.98     7.05   0.24 o
   1   1   0  -3     0.07     0.06   0.06 <
   1   1   0  -2     0.00     0.06   0.06 <
   1   1   0  -1     1.05     1.51   0.12 o
   1   1   0   0   213.54   235.51   1.20 o
   1   1   0   1    19.70    21.50   0.30 o
   1   1   0   2     1.31     2.23   0.18 o
   1   1   0   3     0.02     0.00   0.12 <
   1   1   1  -3     0.19     0.12   0.06 <
   1   1   1  -2     0.10     0.12   0.06 <
   1   1   1  -1     0.60     1.08   0.18 o
   1   1   1   0  1150.89  1239.73   5.24 o
   1   1   1   1     8.15     7.59   0.36 o
   1   1   1   2     0.04    -0.12   0.12 <
   1   1   1   3     1.13     2.23   0.18 o
   1   1   2  -3     6.75     3.85   0.24 o
   1   1   2  -2     0.06     0.18   0.12 <
   1   1   2  -1    46.17    46.14   0.84 o
   1   1   2   0    60.90    67.16   0.96 o
   1   1   2   1     0.23     1.33   0.12 o
   1   1   2   2     6.31     6.02   0.24 o
   1   1   2   3    36.59    29.76   0.54 o
   1   1   3  -3     0.25     0.12   0.18 <
   1   1   3  -2     2.57     2.53   0.30 o
   1   1   3  -1    17.17    19.15   0.54 o
   1   1   3   0     9.47    37.10   0.84 o
   1   1   3   1   161.11   160.58   1.45 o
   1   1   3   2     0.37     0.60   0.18 o
   1   1   3   3     2.59     1.57   0.18 o
   1   1   4  -3     8.79     7.35   0.48 o
   1   1   4  -2     3.12     3.43   0.36 o
   1   1   4  -1    54.87    52.76   0.90 o
   1   1   4   0   193.12   220.40   2.17 o
   1   1   4   1    17.49    18.31   0.54 o
   1   1   4   2     2.20     1.39   0.18 o
   1   1   4   3     9.48    10.78   0.36 o
   1   1   5  -3     1.36     2.11   0.30 o
   1   1   5  -2     3.56     4.16   0.30 o
   1   1   5  -1    16.02    15.54   0.48 o
   1   1   5   0 12267.90 12905.30  44.63 o
   1   1   5   1     5.99     6.75   0.42 o
   1   1   5   2     2.08     1.57   0.36 o
   1   1   5   3     1.46     2.35   0.30 o
   1   1   6  -3     3.81     2.59   0.30 o
   1   1   6  -2     2.88     1.93   0.30 o
   1   1   6  -1     6.68     8.37   0.54 o
   1   1   6   0  9159.53  9407.56  38.43 o
   1   1   6   1    95.18    97.10   1.39 o
   1   1   6   2     6.10     5.96   0.48 o
   1   1   6   3     0.77     0.60   0.30 <
   1   1   7  -3     0.01     0.12   0.30 <
   1   1   7  -2     0.25     0.12   0.30 <
   1   1   7  -1     1.10     1.33   0.30 o
   1   1   7   0     7.44     9.70   0.72 o
   1   1   7   1    11.64    13.19   0.66 o
   1   1   7   2     1.89     1.51   0.36 o
   1   1   7   3    17.02    15.18   0.72 o
   1   1   8  -3     2.07     1.33   0.42 o
   1   1   8  -2     0.50     0.12   0.36 <
   1   1   8  -1     4.10     4.58   0.54 o
   1   1   8   0  3665.77  3576.99  15.54 o
   1   1   8   1   173.66   171.97   2.11 o
   1   1   8   2     1.17     2.17   0.42 o
   1   1   8   3     4.42     5.54   0.60 o
   1   1   9  -3     0.03     0.36   0.48 <
   1   1   9  -2     4.89     4.58   0.66 o
   1   1   9  -1     0.42     1.57   0.54 <
   1   1   9   0  1238.71  1250.15   8.07 o
   1   1   9   1     0.59     1.20   0.48 <
   1   1   9   2     2.13     1.33   0.48 <
   1   1   9   3     3.60     3.07   0.54 o
   1   1  10  -3     1.04    -0.12   1.02 <
   1   1  10  -2     0.36    -0.12   1.02 <
   1   1  10  -1     1.24     2.11   1.08 <
   1   1  10   0   281.70   266.90   3.31 o
   1   1  10   1    61.30    57.88   1.57 o
   1   1  10   2     0.66     0.24   0.48 <
   1   1  10   3     0.07     0.00   0.54 <
   1   1  11  -3     0.01    -0.24   1.02 <
   1   1  11  -2     0.10    -0.12   1.20 <
   1   1  11  -1     0.93     1.33   1.02 <
   1   1  11   0   752.96   706.42   5.90 o
   1   1  11   1    12.74    13.67   1.33 o
   1   1  11   2     3.97     4.64   1.08 o
   1   1  11   3     0.60     2.11   1.45 <
   1   3 -12  -3     0.01     0.18   0.60 <
   1   3 -12  -2     0.41    -0.60   0.78 <
   1   3 -12  -1    80.18    75.89   1.93 o
   1   3 -11  -3     0.06    -0.30   0.54 <
   1   3 -11  -2     0.53     1.02   0.54 <
   1   3 -11  -1    37.15    40.36   1.39 o
   1   3 -11   0  3851.14  3862.37  16.75 o
   1   3 -11   1    22.76    22.05   1.33 o
   1   3 -11   2     4.63     4.04   1.08 o
   1   3 -11   3     0.00    -0.54   0.54 <
   1   3 -10  -3     0.01    -0.24   0.42 <
   1   3 -10  -2     4.53     5.12   0.72 o
   1   3 -10  -1    76.40    78.36   1.63 o
   1   3 -10   0  2430.53  2444.29  11.32 o
   1   3 -10   1    85.18    82.28   1.75 o
   1   3 -10   2     1.46     1.45   0.66 <
   1   3 -10   3     2.13    -0.06   0.60 <
   1   3  -9  -3     0.81     0.78   0.36 <
   1   3  -9  -2     0.00     0.36   0.36 <
   1   3  -9  -1    76.44    76.14   1.51 o
   1   3  -9   0   684.59   679.68   4.82 o
   1   3  -9   1     3.25     3.98   0.66 o
   1   3  -9   2     1.66     0.12   0.48 <
   1   3  -9   3     0.42     0.72   0.60 <
   1   3  -8  -3     1.20     1.39   0.30 o
   1   3  -8  -2     0.06     0.12   0.24 <
   1   3  -8  -1   107.12   105.05   1.63 o
   1   3  -8   0    78.16    79.93   1.45 o
   1   3  -8   1     0.14     0.48   0.42 <
   1   3  -8   2     0.59     1.33   0.66 <
   1   3  -8   3     5.16     6.63   0.78 o
   1   3  -7  -3    22.20    19.40   0.54 o
   1   3  -7  -2     4.41     3.13   0.36 o
   1   3  -7  -1     1.90     2.53   0.36 o
   1   3  -7   0  1386.96  1461.39   6.08 o
   1   3  -7   1    11.69    12.89   0.60 o
   1   3  -7   2     0.54     0.48   0.42 <
   1   3  -7   3     4.39     3.98   0.60 o
   1   3  -6  -3    42.90    41.98   0.84 o
   1   3  -6  -2     0.30     0.18   0.24 <
   1   3  -6  -1     1.93     2.17   0.30 o
   1   3  -6   0  3682.20  3851.05  13.43 o
   1   3  -6   1    39.55    40.78   0.84 o
   1   3  -6   2     0.78     0.24   0.30 <
   1   3  -6   3     1.24     0.66   0.36 <
   1   3  -5  -3    15.19    13.25   0.36 o
   1   3  -5  -2     1.40     2.65   0.30 o
   1   3  -5  -1    75.42    74.63   1.02 o
   1   3  -5   0  8765.00  9215.23  40.66 o
   1   3  -5   1   253.08   242.20   1.75 o
   1   3  -5   2     0.31     0.96   0.30 o
   1   3  -5   3     0.31     0.12   0.30 <
   1   3  -4  -3    25.07    19.76   0.54 o
   1   3  -4  -2     3.50     2.59   0.30 o
   1   3  -4  -1     0.04     0.48   0.24 <
   1   3  -4   0 13868.90 14649.40  65.35 o
   1   3  -4   1   344.81   343.33   2.35 o
   1   3  -4   2     0.19     3.67   0.42 o
   1   3  -4   3    11.19    11.32   0.72 o
   1   3  -3  -3    25.83    23.31   0.48 o
   1   3  -3  -2     0.70     1.02   0.18 o
   1   3  -3  -1    16.93    17.59   0.60 o
   1   3  -3   0  4560.68  4819.79  22.47 o
   1   3  -3   1   263.63   268.22   1.63 o
   1   3  -3   2     0.71     1.26   0.48 <
   1   3  -3   3     2.64     1.69   0.36 o
   1   3  -2  -3     4.13     1.93   0.18 o
   1   3  -2  -2     1.28     1.20   0.18 o
   1   3  -2  -1   424.61   443.26   2.23 o
   1   3  -2   0  1778.09  1911.10   9.88 o
   1   3  -2   1     5.15     5.66   0.48 o
   1   3  -2   2     0.24     0.36   0.30 <
   1   3  -2   3     0.02     0.18   0.48 <
   1   3  -1  -3     0.97     1.26   0.12 o
   1   3  -1  -2     0.43     0.36   0.12 o
   1   3  -1  -1   192.67   217.02   1.20 o
   1   3  -1   0  7765.71  8949.12  36.38 o
   1   3  -1   1   436.64   456.09   2.35 o
   1   3  -1   2     3.84     6.69   0.48 o
   1   3  -1   3    42.80    44.69   2.17 o
   1   3   0  -3     3.99     2.35   0.12 o
   1   3   0  -2     0.25     0.60   0.12 o
   1   3   0  -1    19.89    23.31   0.48 o
   1   3   0   0  2727.19  3183.36  13.97 o
   1   3   0   1    46.26    50.72   0.90 o
   1   3   0   2     0.05     0.18   0.42 <
   1   3   0   3     9.45     9.34   1.02 o
   1   3   1  -3     0.62     0.66   0.24 <
   1   3   1  -2     1.09     1.20   0.18 o
   1   3   1  -1   212.90   241.54   1.33 o
   1   3   1   0  5933.55  6689.81  33.97 o
   1   3   1   1   471.18   480.79   2.53 o
   1   3   1   2     5.31    15.96   0.66 o
   1   3   1   3    44.17    47.46   1.57 o
   1   3   2  -3     2.00     1.26   0.12 o
   1   3   2  -2     1.64     3.98   0.24 o
   1   3   2  -1   343.28   348.51   2.53 o
   1   3   2   0  1282.64  1389.29   6.02 o
   1   3   2   1    59.88    59.45   0.78 o
   1   3   2   2     0.41     0.30   0.24 <
   1   3   2   3     0.00     0.48   0.30 <
   1   3   3  -3     9.22     5.90   0.42 o
   1   3   3  -2     0.32     0.60   0.18 o
   1   3   3  -1    27.32    25.90   0.48 o
   1   3   3   0   461.64   539.39   3.43 o
   1   3   3   1    77.56    76.38   0.96 o
   1   3   3   2     0.25    -0.06   0.24 <
   1   3   3   3     0.65     2.41   0.30 o
   1   3   4  -3     2.75     1.63   0.24 o
   1   3   4  -2     1.20     1.14   0.18 o
   1   3   4  -1   134.84   137.57   1.26 o
   1   3   4   0   966.29   954.28   4.88 o
   1   3   4   1    10.14    10.12   0.48 o
   1   3   4   2     4.55     4.04   0.42 o
   1   3   4   3     3.84     4.76   0.48 o
   1   3   5  -3     1.65     1.26   0.24 o
   1   3   5  -2     0.01     0.24   0.24 <
   1   3   5  -1    18.52    19.40   0.66 o
   1   3   5   0  4602.74  4701.01  17.47 o
   1   3   5   1    52.17    51.14   0.96 o
   1   3   5   2     2.11     0.96   0.30 o
   1   3   5   3     3.86     5.00   0.54 o
   1   3   6  -3    10.23    11.93   0.54 o
   1   3   6  -2     3.89     4.88   0.48 o
   1   3   6  -1    22.85    24.09   0.72 o
   1   3   6   0  1708.26  1783.88   8.01 o
   1   3   6   1    27.44    27.89   0.84 o
   1   3   6   2     2.36     2.11   0.36 o
   1   3   6   3    19.80    18.97   0.84 o
   1   3   7  -3     3.28     2.59   0.42 o
   1   3   7  -2     2.87     3.19   0.42 o
   1   3   7  -1    46.55    47.04   1.08 o
   1   3   7   0  8414.65  8462.85  30.66 o
   1   3   7   1    74.57    72.04   1.39 o
   1   3   7   2     6.81     9.40   0.66 o
   1   3   7   3     7.53     8.25   0.78 o
   1   3   8  -3    11.05    11.14   0.72 o
   1   3   8  -2     0.68     1.14   0.42 <
   1   3   8  -1    79.49    79.51   1.45 o
   1   3   8   0   846.71   908.75   5.54 o
   1   3   8   1     0.11     0.18   0.42 <
   1   3   8   2     4.49     4.82   0.66 o
   1   3   8   3     5.04     7.17   0.78 o
   1   3   9  -3     0.36    -0.36   0.36 <
   1   3   9  -2     0.84     3.19   0.66 o
   1   3   9  -1    37.75    37.10   1.14 o
   1   3   9   0    40.84    44.03   1.26 o
   1   3   9   1     0.78     0.72   0.48 <
   1   3   9   2     0.52     0.18   0.54 <
   1   3   9   3     1.16     0.90   0.90 <
   1   3  10  -3     3.02     3.73   0.72 o
   1   3  10  -2     0.73     1.20   0.48 <
   1   3  10  -1    24.16    27.11   1.26 o
   1   3  10   0   155.07   179.56   2.47 o
   1   3  10   1     0.06     0.06   0.60 <
   1   3  10   2     3.59     4.58   0.90 o
   1   3  10   3     4.55     8.19   1.08 o
   1   3  11  -3     0.61     2.17   1.33 <
   1   3  11  -2     2.60     0.30   1.02 <
   1   3  11  -1    44.91    45.66   1.81 o
   1   3  11   0   100.21    90.59   1.81 o
   1   5 -11  -3     0.49     0.72   1.14 <
   1   5 -11  -2     2.23     2.29   1.02 <
   1   5 -10  -3     6.95    11.38   0.96 o
   1   5 -10  -2     0.85     2.11   0.72 <
   1   5 -10  -1    14.25    13.79   1.08 o
   1   5 -10   0  1538.49  1506.21   8.97 o
   1   5 -10   1    49.55    47.71   1.57 o
   1   5  -9  -3     1.99     1.51   0.54 <
   1   5  -9  -2     0.92     2.05   0.60 o
   1   5  -9  -1     6.36     8.19   0.90 o
   1   5  -9   0   267.88   270.15   3.92 o
   1   5  -9   1   100.16    98.12   2.05 o
   1   5  -9   2     3.04     4.34   1.08 o
   1   5  -9   3     1.34     1.39   0.66 <
   1   5  -8  -3     0.12    -0.06   0.42 <
   1   5  -8  -2     1.83     1.69   0.54 o
   1   5  -8  -1   135.08   132.51   2.23 o
   1   5  -8   0   282.48   252.68   3.19 o
   1   5  -8   1    23.76    24.82   1.51 o
   1   5  -8   2     1.69     3.67   1.33 <
   1   5  -8   3     3.52     3.49   1.87 <
   1   5  -7  -3     0.62     0.60   0.30 <
   1   5  -7  -2     0.94     0.60   0.36 <
   1   5  -7  -1    37.43    34.51   1.14 o
   1   5  -7   0   330.48   316.53   2.95 o
   1   5  -7   1    89.56    86.86   2.11 o
   1   5  -7   2     0.05     0.30   0.60 <
   1   5  -7   3     1.82     4.70   0.90 o
   1   5  -6  -3     1.16     1.20   0.36 o
   1   5  -6  -2     0.01     0.18   0.30 <
   1   5  -6  -1    23.98    24.82   0.84 o
   1   5  -6   0  4489.73  4600.00  20.06 o
   1   5  -6   1    22.97    23.13   1.02 o
   1   5  -6   2     0.39     0.30   0.60 <
   1   5  -6   3     0.46    -0.12   0.60 <
   1   5  -5  -3    17.72    20.96   0.66 o
   1   5  -5  -2     1.32     0.36   0.30 <
   1   5  -5  -1     5.58     7.35   0.66 o
   1   5  -5   0  2689.31  2835.57  13.25 o
   1   5  -5   1    24.29    26.02   1.02 o
   1   5  -5   2     1.02     0.24   0.54 <
   1   5  -5   3     0.03     0.06   0.90 <
   1   5  -4  -3    28.86    26.14   1.69 o
   1   5  -4  -2     4.24     4.34   0.42 o
   1   5  -4  -1    61.75    60.78   1.02 o
   1   5  -4   0   308.79   337.01   2.65 o
   1   5  -4   1    17.88    18.43   0.96 o
   1   5  -4   2     0.04     0.18   0.96 <
   1   5  -4   3     0.58     0.00   1.26 <
   1   5  -3  -3    20.24    18.61   1.45 o
   1   5  -3  -2     0.03     0.18   0.42 <
   1   5  -3  -1   128.10   132.21   1.39 o
   1   5  -3   0   443.77   428.26   2.95 o
   1   5  -3   1    93.27   100.77   1.69 o
   1   5  -3   2     0.04     4.04   0.84 o
   1   5  -3   3     5.07     4.76   1.39 o
   1   5  -2  -3     0.09     0.36   0.24 <
   1   5  -2  -2     0.72     0.78   0.24 o
   1   5  -2  -1     2.92     3.55   0.54 o
   1   5  -2   0  5774.17  5672.04  24.64 o
   1   5  -2   1    62.41    60.72   1.33 o
   1   5  -2   2     3.23     3.19   0.90 o
   1   5  -2   3    28.30    31.74   3.79 o
   1   5  -1  -3    34.41    33.61   0.84 o
   1   5  -1  -2     0.01     4.10   0.54 o
   1   5  -1  -1   422.51   424.53   3.07 o
   1   5  -1   0   555.24   574.57   4.04 o
   1   5  -1   1   178.68   185.04   2.11 o
   1   5  -1   2     0.05     0.66   0.54 <
   1   5  -1   3     1.24     1.26   0.90 <
   1   5   0  -3     3.47     2.95   0.72 o
   1   5   0  -2     3.03     4.04   0.54 o
   1   5   0  -1    78.81    79.63   1.39 o
   1   5   0   0   229.65   243.10   2.59 o
   1   5   0   1    11.01    12.71   0.78 o
   1   5   0   2     3.18     3.79   0.66 o
   1   5   0   3     4.35     5.78   1.14 o
   1   5   1  -3    69.99    64.15   2.05 o
   1   5   1  -2     0.05    10.24   0.66 o
   1   5   1  -1   155.07   149.26   1.63 o
   1   5   1   0  1115.68  1148.60   7.17 o
   1   5   1   1    17.37    17.41   0.66 o
   1   5   1   2     0.02     0.48   0.54 <
   1   5   1   3     1.38     0.60   0.96 <
   1   5   2  -3     0.37     0.78   0.24 o
   1   5   2  -2     0.02    -0.18   0.24 <
   1   5   2  -1    32.60    33.55   0.78 o
   1   5   2   0   472.93   522.47   3.19 o
   1   5   2   1   139.89   139.80   1.75 o
   1   5   2   2     0.00     0.54   0.42 <
   1   5   2   3     3.20     2.59   0.78 o
   1   5   3  -3     4.37     2.47   0.30 o
   1   5   3  -2     0.31     0.18   0.24 <
   1   5   3  -1     7.27     8.31   0.54 o
   1   5   3   0   540.92   559.57   3.43 o
   1   5   3   1   127.24   127.09   1.75 o
   1   5   3   2     2.67     3.19   0.60 o
   1   5   3   3     7.29     7.83   1.08 o
   1   5   4  -3     9.37     9.28   0.54 o
   1   5   4  -2     0.01     0.72   0.30 <
   1   5   4  -1    55.97    55.23   1.08 o
   1   5   4   0  1711.37  1680.64   8.01 o
   1   5   4   1    19.51    20.96   0.90 o
   1   5   4   2     1.09     0.78   0.48 <
   1   5   4   3     1.30     1.45   0.54 <
   1   5   5  -3     4.00     5.48   0.48 o
   1   5   5  -2     1.85     1.33   0.36 o
   1   5   5  -1    10.92    11.75   0.72 o
   1   5   5   0  1429.39  1428.93   7.47 o
   1   5   5   1   155.12   155.76   2.05 o
   1   5   5   2     0.53     1.75   0.54 o
   1   5   5   3     0.69     0.48   0.60 <
   1   5   6  -3     6.88     5.96   0.54 o
   1   5   6  -2     0.00     2.11   0.42 o
   1   5   6  -1   145.71   141.97   1.99 o
   1   5   6   0  1453.47  1455.67   7.83 o
   1   5   6   1    17.82    17.89   0.96 o
   1   5   6   2     3.34     2.17   0.54 o
   1   5   6   3     8.03     6.99   1.02 o
   1   5   7  -3     4.31     5.78   0.54 o
   1   5   7  -2     4.65     5.36   0.60 o
   1   5   7  -1    32.77    33.67   1.14 o
   1   5   7   0  1312.73  1349.60   7.65 o
   1   5   7   1    67.19    65.17   1.57 o
   1   5   7   2     0.06     0.90   0.60 <
   1   5   7   3     1.77     0.72   1.08 <
   1   5   8  -3     0.33    -0.06   0.42 <
   1   5   8  -2     4.09     5.66   0.72 o
   1   5   8  -1   125.25   122.88   2.05 o
   1   5   8   0  3012.17  2939.71  13.55 o
   1   5   8   1   107.80   107.34   2.11 o
   1   5   8   2     0.08    -0.36   0.84 <
   1   5   8   3     0.01    -0.78   0.90 <
   1   5   9  -3     0.07    -0.48   0.42 <
   1   5   9  -2     0.13     0.66   0.60 <
   1   5   9  -1     4.18     5.42   0.96 o
   1   5   9   0     0.28     1.33   0.54 <
   1   5   9   1    20.33    19.27   1.57 o
   1   5  10  -3     0.16     0.06   0.60 <
   1   5  10  -2     1.95     1.45   0.72 <
   1   5  10  -1   101.24    98.24   2.41 o
   1   7  -9  -3     2.98     5.78   0.90 o
   1   7  -9  -2     5.01     6.08   1.14 o
   1   7  -8  -3     4.84     3.55   1.20 <
   1   7  -8  -2     2.06     1.51   1.33 <
   1   7  -8  -1   105.43   109.69   2.47 o
   1   7  -8   0   330.40   330.26   4.16 o
   1   7  -7  -3     3.50     5.66   0.90 o
   1   7  -7  -2     1.44     1.81   0.72 <
   1   7  -7  -1     5.38     8.13   1.08 o
   1   7  -7   0   197.77   208.17   4.10 o
   1   7  -7   1   155.88   149.74   2.95 o
   1   7  -6  -3     1.34     1.33   0.60 <
   1   7  -6  -2     0.00     0.24   0.60 <
   1   7  -6  -1     0.11     1.02   0.66 <
   1   7  -6   0   166.82   157.63   3.13 o
   1   7  -6   1    18.60    17.89   1.99 o
   1   7  -6   2     0.17     0.18   0.66 <
   1   7  -5  -3     0.76     1.33   0.60 <
   1   7  -5  -2     0.05     0.78   0.66 <
   1   7  -5  -1     5.98     7.23   1.14 o
   1   7  -5   0  3435.50  3369.60  18.61 o
   1   7  -5   1    36.72    39.81   1.93 o
   1   7  -5   2     1.57     2.53   1.51 <
   1   7  -5   3     0.03    -0.96   1.08 <
   1   7  -4  -3     0.10     0.72   0.72 <
   1   7  -4  -2     2.48     1.81   0.96 <
   1   7  -4  -1     6.05     9.10   1.26 o
   1   7  -4   0     1.58     3.37   0.78 o
   1   7  -4   1    27.63    28.07   1.75 o
   1   7  -4   2     0.72     1.99   1.33 <
   1   7  -4   3     0.36     1.99   1.69 <
   1   7  -3  -3    10.28    12.17   1.14 o
   1   7  -3  -2     2.14     4.16   0.84 o
   1   7  -3  -1    13.96    18.91   1.39 o
   1   7  -3   0  1496.61  1457.48  10.48 o
   1   7  -3   1   118.79   119.75   2.83 o
   1   7  -3   2     0.16     2.53   1.33 <
   1   7  -3   3     1.36     0.48   1.33 <
   1   7  -2  -3    11.25     9.70   0.90 o
   1   7  -2  -2     0.60     3.31   0.66 o
   1   7  -2  -1   373.24   383.57   3.73 o
   1   7  -2   0   107.85   102.94   2.35 o
   1   7  -2   1     4.78     5.42   1.26 o
   1   7  -2   2     0.21     3.43   1.20 <
   1   7  -2   3     0.17     0.12   1.57 <
   1   7  -1  -3    11.76    16.68   0.96 o
   1   7  -1  -2     0.86     0.96   0.54 <
   1   7  -1  -1     1.23     1.57   0.90 <
   1   7  -1   0    44.90    47.89   1.81 o
   1   7  -1   1    19.68    20.78   1.45 o
   1   7  -1   2     0.84     0.66   1.14 <
   1   7  -1   3     1.50     3.25   2.65 <
   1   7   0  -3     6.43     7.17   0.72 o
   1   7   0  -2     0.84     2.89   0.78 o
   1   7   0  -1    18.40    19.94   1.14 o
   1   7   0   0   797.82   778.04   7.05 o
   1   7   0   1    29.60    29.88   1.57 o
   1   7   0   2     0.46    -0.24   1.08 <
   1   7   0   3     0.57     1.14   1.45 <
   1   7   1  -3     0.72     0.84   0.42 <
   1   7   1  -2     0.16     0.36   0.54 <
   1   7   1  -1    14.71    14.88   1.08 o
   1   7   1   0     0.87    10.78   1.26 o
   1   7   1   1    30.75    33.49   1.69 o
   1   7   1   2     0.08     0.12   1.14 <
   1   7   1   3     2.16     4.28   2.65 <
   1   7   2  -3    14.91    17.47   1.02 o
   1   7   2  -2     2.49     1.75   0.72 <
   1   7   2  -1     1.67     1.93   0.78 <
   1   7   2   0    74.81    65.78   1.81 o
   1   7   2   1    21.08    22.11   1.63 o
   1   7   2   2     0.38     4.04   1.33 o
   1   7   2   3    10.74    13.97   2.17 o
   1   7   3  -3    10.22    13.01   0.90 o
   1   7   3  -2     0.04     2.35   0.84 <
   1   7   3  -1     5.54     6.99   1.08 o
   1   7   3   0   536.22   533.43   5.06 o
   1   7   3   1   374.57   374.53   4.70 o
   1   7   3   2     0.49     3.92   1.26 o
   1   7   3   3     0.76     2.35   2.95 <
   1   7   4  -3     3.92     6.99   0.72 o
   1   7   4  -2     2.48     1.51   0.54 <
   1   7   4  -1     1.82     2.47   0.78 o
   1   7   4   0   637.96   630.35   5.96 o
   1   7   4   1    14.03    13.67   1.57 o
   1   7   4   2     1.55     2.35   1.20 <
   1   7   4   3     0.00     0.36   0.72 <
   1   7   5  -3     6.18     7.53   0.66 o
   1   7   5  -2     1.27     0.84   0.54 <
   1   7   5  -1     2.38     3.61   0.84 o
   1   7   5   0  1162.33  1171.13   9.28 o
   1   7   5   1     3.37     3.07   1.51 <
   1   7   5   2     0.08     0.48   1.20 <
   1   7   6  -3     4.09     4.70   0.66 o
   1   7   6  -2     0.05     1.75   0.54 o
   1   7   6  -1    68.45    66.86   1.93 o
   1   7   6   0   444.29   445.91   5.60 o
   1   7   6   1    20.72    19.27   1.51 o
   1   7   7  -3     5.38     5.84   0.78 o
   1   7   7  -2     0.02     0.06   0.54 <
   1   7   7  -1    14.35    14.76   1.20 o
   1   7   7   0  1460.53  1399.41  10.84 o
   1   7   8  -3     2.76     3.61   1.69 <
   1   7   8  -2     0.01    -0.30   0.84 <
   1   7   8  -1     0.91     0.36   0.96 <
   1   7   9  -3     0.98     2.71   1.20 <
   1   9  -6  -3     1.03     3.07   1.99 <
   1   9  -5  -3     1.79     1.75   1.81 <
   1   9  -5  -2     3.95     2.47   1.51 <
   1   9  -4  -3     0.26     1.20   1.69 <
   1   9  -4  -2     1.34     2.53   1.39 <
   1   9  -4  -1    15.83    17.71   1.69 o
   1   9  -3  -3     3.47     7.53   2.83 <
   1   9  -3  -2     0.58     0.60   1.33 <
   1   9  -3  -1     0.27     0.78   1.33 <
   1   9  -2  -3     0.32     0.18   1.26 <
   1   9  -2  -2     0.89    -2.53   1.20 <
   1   9  -2  -1    13.61    12.77   1.57 o
   1   9  -1  -3     0.00     0.72   1.45 <
   1   9  -1  -2     0.22     0.30   1.14 <
   1   9  -1  -1   102.52    99.75   2.65 o
   1   9  -1   0    31.90    36.62   1.51 o
   1   9   0  -3     0.88     0.72   1.57 <
   1   9   0  -2     0.17    -1.02   1.08 <
   1   9   0  -1    11.11    11.08   1.39 o
   1   9   0   0    91.10    87.58   2.17 o
   1   9   1  -3     0.06     0.96   1.63 <
   1   9   1  -2     0.01    -0.12   1.26 <
   1   9   1  -1    71.53    71.02   2.65 o
   1   9   2  -3     8.09     8.37   1.57 o
   1   9   2  -2     0.98     4.04   1.33 o
   1   9   2  -1    33.41    36.74   2.17 o
   1   9   3  -3    21.71    36.08   4.40 o
   1   9   3  -2     0.55     1.51   1.26 <
   1   9   3  -1   122.97   122.03   2.95 o
   1   9   4  -3     0.41     0.54   1.57 <
   1   9   4  -2     2.07     0.36   1.14 <
   1   9   5  -3     0.17    -0.78   1.45 <
   1   9   5  -2     1.12     0.72   1.20 <
   1   9   6  -3     3.06     4.04   1.20 o
   2   0 -12   0   852.95   843.70   6.69 o
   2   0 -12   1    10.90    11.26   0.90 o
   2   0 -12   2     2.84     2.53   0.78 o
   2   0 -12   3     2.25     3.37   0.72 o
   2   0 -11   1   135.62   140.35   1.69 o
   2   0 -11   2     1.08     1.69   0.54 o
   2   0 -11   3     1.85     0.66   0.78 <
   2   0 -10   0   584.69   601.74   4.46 o
   2   0 -10   1     0.00     1.20   0.30 o
   2   0 -10   2     3.35     0.84   0.42 <
   2   0 -10   3     0.98     3.07   0.48 o
   2   0  -9   1     5.11     5.48   0.42 o
   2   0  -9   2     0.64     1.87   0.30 o
   2   0  -9   3     1.20     1.81   0.42 o
   2   0  -8   0  6166.60  6048.62  24.45 o
   2   0  -8   1    42.71    43.07   0.72 o
   2   0  -8   2     3.46     7.59   0.48 o
   2   0  -8   3     7.63     9.82   0.48 o
   2   0  -7   1    16.50    16.87   0.54 o
   2   0  -7   2     5.70     4.16   0.36 o
   2   0  -7   3    62.73    56.44   0.90 o
   2   0  -6   0  4231.21  4669.87  20.00 o
   2   0  -6   1    76.45    79.27   0.90 o
   2   0  -6   2     6.21     6.14   0.36 o
   2   0  -6   3     4.10     2.65   0.24 o
   2   0  -5   1    80.50    79.75   0.90 o
   2   0  -5   2     2.76     3.07   0.30 o
   2   0  -5   3    11.98     9.40   0.36 o
   2   0  -4   0  6700.61  6562.65  34.57 o
   2   0  -4   1   572.46   609.63   2.47 o
   2   0  -4   2     0.73     3.31   0.36 o
   2   0  -4   3    27.42    25.60   0.66 o
   2   0  -3   1    12.10    13.79   0.36 o
   2   0  -3   2     1.59     1.93   0.18 o
   2   0  -3   3    34.95    24.27   0.54 o
   2   0  -2   0   427.49   502.53   3.31 o
   2   0  -2   1    34.04    31.92   0.42 o
   2   0  -2   2     0.72     0.54   0.12 o
   2   0  -2   3    15.37     9.70   0.36 o
   2   0  -1   1     0.21     0.36   0.06 o
   2   0  -1   2     0.01     0.12   0.06 <
   2   0  -1   3     6.04     3.07   0.18 o
   2   0   0   0  1215.25  1346.77   8.31 o
   2   0   0   1    54.10    52.46   0.84 o
   2   0   0   2     0.20     0.18   0.12 <
   2   0   0   3     8.40     6.26   0.24 o
   2   0   1   1     6.27     5.84   0.24 o
   2   0   1   2     0.19     0.18   0.18 <
   2   0   1   3     0.43     0.54   0.12 o
   2   0   2   0 60583.20 58918.70 426.03 o
   2   0   2   1    16.12    17.71   0.48 o
   2   0   2   2     0.03     0.30   0.18 <
   2   0   2   3     2.57     1.57   0.30 o
   2   0   3   1   262.56   269.73   1.99 o
   2   0   3   2     8.83    11.44   0.42 o
   2   0   3   3    30.97    27.83   0.96 o
   2   0   4   0     6.93    16.44   0.72 o
   2   0   4   1   293.43   292.13   1.69 o
   2   0   4   2     0.25     1.51   0.18 o
   2   0   4   3     0.48     1.14   0.18 o
   2   0   5   1   212.68   206.90   1.75 o
   2   0   5   2     0.82     1.81   0.30 o
   2   0   5   3     2.99     2.65   0.30 o
   2   0   6   0   300.74   279.12   3.01 o
   2   0   6   1    42.24    41.50   0.84 o
   2   0   6   2     1.30     0.72   0.36 <
   2   0   6   3     8.69     6.99   0.60 o
   2   0   7   1    33.08    29.88   0.84 o
   2   0   7   2     0.01     0.54   0.36 <
   2   0   7   3     2.89     3.79   0.60 o
   2   0   8   0  2258.30  2338.04  14.94 o
   2   0   8   1     5.82     6.57   0.66 o
   2   0   8   2     1.33     0.18   0.48 <
   2   0   8   3     0.42    -0.18   0.42 <
   2   0   9   1    15.45    15.42   1.08 o
   2   0   9   2     0.69     1.75   0.60 <
   2   0   9   3    20.69    27.23   1.20 o
   2   0  10   0  1130.89  1251.66  13.07 o
   2   0  10   1    37.90    37.83   1.75 o
   2   0  10   2     3.90     1.69   0.96 <
   2   0  10   3     1.10     0.72   0.90 <
   2   0  11   1   125.39   121.25   3.25 o
   2   0  11   2     3.83     6.14   1.20 o
   2   0  11   3     1.35     3.49   1.45 <
   2   2 -12  -3     0.19     0.36   0.66 <
   2   2 -12  -2     5.84     5.42   0.84 o
   2   2 -12  -1    51.09    53.19   1.45 o
   2   2 -12   0  2015.71  2028.19   8.73 o
   2   2 -12   1    45.40    43.49   1.63 o
   2   2 -12   2     0.40     0.96   1.08 <
   2   2 -11  -3     9.91    13.25   0.84 o
   2   2 -11  -2     3.47     0.96   0.48 <
   2   2 -11  -1     0.32     0.12   0.78 <
   2   2 -11   0  1164.10  1178.66   6.14 o
   2   2 -11   1     5.05     6.20   0.84 o
   2   2 -11   2     7.51     4.04   0.72 o
   2   2 -11   3     0.05    -0.36   0.90 <
   2   2 -10  -3     0.55     0.30   0.30 <
   2   2 -10  -2     0.28     0.00   0.36 <
   2   2 -10  -1    69.86    71.74   1.20 o
   2   2 -10   0   351.89   345.26   2.83 o
   2   2 -10   1    63.95    62.58   1.45 o
   2   2 -10   2     3.34     5.00   0.72 o
   2   2 -10   3     6.43     9.28   0.90 o
   2   2  -9  -3     1.52     0.66   0.30 <
   2   2  -9  -2     3.36     2.95   0.36 o
   2   2  -9  -1     7.02     7.77   0.54 o
   2   2  -9   0  1225.21  1234.25   5.72 o
   2   2  -9   1    16.47    19.58   0.78 o
   2   2  -9   2     3.60     3.73   0.54 o
   2   2  -9   3     0.05     0.00   0.42 <
   2   2  -8  -3     4.98     3.49   0.36 o
   2   2  -8  -2    10.88     8.79   0.48 o
   2   2  -8  -1   219.07   216.24   1.69 o
   2   2  -8   0     7.08    15.60   0.60 o
   2   2  -8   1     0.03     0.72   0.30 <
   2   2  -8   2     0.42     0.12   0.36 <
   2   2  -8   3     7.68     6.38   0.66 o
   2   2  -7  -3     0.71     1.08   0.30 o
   2   2  -7  -2     1.56     2.41   0.30 o
   2   2  -7  -1   765.52   761.23   3.19 o
   2   2  -7   0   113.16   113.30   1.26 o
   2   2  -7   1    12.95    14.82   0.60 o
   2   2  -7   2     0.09     1.20   0.36 o
   2   2  -7   3     0.77     1.57   0.36 o
   2   2  -6  -3    10.35     8.37   0.42 o
   2   2  -6  -2     0.32     1.20   0.24 o
   2   2  -6  -1    29.95    30.18   0.60 o
   2   2  -6   0  7179.90  7434.60  27.11 o
   2   2  -6   1    46.16    46.26   0.78 o
   2   2  -6   2     4.47     2.83   0.36 o
   2   2  -6   3    20.43    19.88   0.60 o
   2   2  -5  -3     6.11     5.18   0.30 o
   2   2  -5  -2     1.70     1.81   0.24 o
   2   2  -5  -1   157.44   158.78   1.20 o
   2   2  -5   0  5868.22  6221.55  25.78 o
   2   2  -5   1    41.79    41.74   0.90 o
   2   2  -5   2     6.08     7.65   0.54 o
   2   2  -5   3     3.94     3.31   0.36 o
   2   2  -4  -3    51.76    36.80   0.78 o
   2   2  -4  -2    11.87    11.99   0.54 o
   2   2  -4  -1   240.74   238.83   1.45 o
   2   2  -4   0  3548.66  4005.61  18.73 o
   2   2  -4   1    40.03    39.75   0.66 o
   2   2  -4   2     9.17     9.52   0.42 o
   2   2  -4   3    49.05    47.77   1.08 o
   2   2  -3  -3     2.82     1.20   0.18 o
   2   2  -3  -2     0.00     0.90   0.18 o
   2   2  -3  -1   307.59   325.14   1.57 o
   2   2  -3   0  1307.54  1893.99   9.16 o
   2   2  -3   1    10.12     9.58   0.36 o
   2   2  -3   2     0.01     0.66   0.18 o
   2   2  -3   3     9.32     9.64   0.48 o
   2   2  -2  -3     5.58     1.81   0.18 o
   2   2  -2  -2     0.10     0.42   0.12 o
   2   2  -2  -1   204.65   205.04   1.39 o
   2   2  -2   0   931.95   869.66   4.58 o
   2   2  -2   1   188.74   205.94   1.20 o
   2   2  -2   2     0.12     0.78   0.18 o
   2   2  -2   3     4.44     3.07   0.36 o
   2   2  -1  -3     0.06     0.06   0.06 <
   2   2  -1  -2     0.12     0.06   0.06 <
   2   2  -1  -1    66.40    62.70   0.54 o
   2   2  -1   0   331.86   495.42   2.59 o
   2   2  -1   1    84.96    89.69   0.84 o
   2   2  -1   2     4.93     5.18   0.36 o
   2   2  -1   3     8.75    10.00   0.42 o
   2   2   0  -3     4.10     1.26   0.18 o
   2   2   0  -2     0.02     0.12   0.06 <
   2   2   0  -1   127.50   124.32   1.02 o
   2   2   0   0  2366.16  2457.72  12.47 o
   2   2   0   1     2.09     2.77   0.30 o
   2   2   0   2     1.57     1.81   0.24 o
   2   2   0   3     4.60     4.46   0.36 o
   2   2   1  -3     0.21     0.36   0.18 <
   2   2   1  -2     0.73     0.36   0.12 o
   2   2   1  -1    11.47    11.56   0.36 o
   2   2   1   0  6020.17  5936.89  27.05 o
   2   2   1   1    31.03    34.82   0.60 o
   2   2   1   2     2.78     6.14   0.36 o
   2   2   1   3    45.04    47.58   0.96 o
   2   2   2  -3     4.22     3.13   0.30 o
   2   2   2  -2     0.20     0.18   0.24 <
   2   2   2  -1     8.10     8.85   0.48 o
   2   2   2   0  3630.37  4294.25  21.86 o
   2   2   2   1   472.72   475.36   1.87 o
   2   2   2   2     0.00     2.71   0.24 o
   2   2   2   3     9.91     5.66   0.36 o
   2   2   3  -3    32.31    33.25   0.84 o
   2   2   3  -2     0.26     3.07   0.36 o
   2   2   3  -1   156.80   155.40   1.57 o
   2   2   3   0 10050.90 10781.20  51.74 o
   2   2   3   1    52.95    50.30   0.72 o
   2   2   3   2     3.66     3.49   0.30 o
   2   2   3   3    15.87    16.56   0.60 o
   2   2   4  -3    24.14    19.64   0.54 o
   2   2   4  -2    14.44    11.93   0.42 o
   2   2   4  -1    13.82    14.09   0.42 o
   2   2   4   0   472.68   438.02   2.59 o
   2   2   4   1    69.54    69.39   1.02 o
   2   2   4   2     3.93     5.00   0.42 o
   2   2   4   3     6.03     5.18   0.42 o
   2   2   5  -3    21.03    16.68   0.60 o
   2   2   5  -2     1.85     1.14   0.24 o
   2   2   5  -1    37.23    36.32   0.78 o
   2   2   5   0   553.54   560.41   3.13 o
   2   2   5   1    15.26    16.02   0.60 o
   2   2   5   2     0.43     0.84   0.30 <
   2   2   5   3     0.04     0.00   0.24 <
   2   2   6  -3     4.01     3.73   0.42 o
   2   2   6  -2     1.14     0.90   0.36 <
   2   2   6  -1   110.40   108.42   1.51 o
   2   2   6   0   544.03   520.42   3.55 o
   2   2   6   1     6.71     8.07   0.60 o
   2   2   6   2     0.57     1.45   0.42 o
   2   2   6   3     2.98     4.94   0.54 o
   2   2   7  -3     5.64     4.04   0.48 o
   2   2   7  -2     7.32     4.64   0.60 o
   2   2   7  -1    38.37    36.08   0.84 o
   2   2   7   0  1083.75  1096.56   6.20 o
   2   2   7   1    44.98    43.91   1.14 o
   2   2   7   2     0.49     1.14   0.42 <
   2   2   7   3     3.54     2.59   0.48 o
   2   2   8  -3     1.96     1.14   0.48 <
   2   2   8  -2     0.23     0.06   0.48 <
   2   2   8  -1     0.01     0.36   0.42 <
   2   2   8   0   414.98   397.54   3.55 o
   2   2   8   1   143.14   140.89   1.99 o
   2   2   8   2     0.13     1.20   0.48 <
   2   2   8   3     0.93     0.90   0.48 <
   2   2   9  -3     0.00     0.36   0.60 <
   2   2   9  -2     0.53     1.08   0.60 <
   2   2   9  -1   296.39   292.49   3.13 o
   2   2   9   0   255.67   290.69   3.19 o
   2   2   9   1     3.41     4.28   0.72 o
   2   2   9   2     0.12    -0.06   0.48 <
   2   2   9   3     0.33     0.00   0.48 <
   2   2  10  -3     0.45     1.39   1.69 <
   2   2  10  -2     1.77     2.53   0.90 <
   2   2  10  -1     3.61     3.19   0.72 o
   2   2  10   0   869.54   871.34   5.84 o
   2   2  10   1    14.65    14.28   1.20 o
   2   2  10   2     0.02     0.54   0.60 <
   2   2  10   3     3.06     4.34   0.84 o
   2   2  11  -3    14.37    16.26   2.23 o
   2   2  11  -2     3.53     4.58   1.20 o
   2   2  11  -1    29.15    29.39   1.75 o
   2   2  11   0  1608.95  1614.81   8.67 o
   2   4 -12  -3     4.66     3.73   1.45 <
   2   4 -12  -2     0.60     0.96   1.08 <
   2   4 -11  -3     1.47     0.72   0.60 <
   2   4 -11  -2     2.38     4.04   0.78 o
   2   4 -11  -1     2.14     0.96   0.96 <
   2   4 -11   0   189.89   195.94   2.89 o
   2   4 -11   1    38.70    40.54   1.51 o
   2   4 -10  -3     2.52     5.18   0.72 o
   2   4 -10  -2     4.49     3.79   0.66 o
   2   4 -10  -1   147.90   145.83   2.35 o
   2   4 -10   0  2035.70  2065.72  11.20 o
   2   4 -10   1    45.51    47.71   1.51 o
   2   4 -10   2     7.98     6.51   0.96 o
   2   4 -10   3     1.20     1.08   0.72 <
   2   4  -9  -3     0.61     0.90   0.42 <
   2   4  -9  -2     0.15     0.24   0.42 <
   2   4  -9  -1     4.30     4.40   0.60 o
   2   4  -9   0     5.25    10.60   0.90 o
   2   4  -9   1    17.00    17.83   1.20 o
   2   4  -9   2    12.40    14.88   1.26 o
   2   4  -9   3    25.28    36.56   1.75 o
   2   4  -8  -3     0.09     0.12   0.30 <
   2   4  -8  -2     0.01     0.36   0.36 <
   2   4  -8  -1    79.29    81.20   1.69 o
   2   4  -8   0    85.82    79.45   1.39 o
   2   4  -8   1     0.06     0.54   0.42 <
   2   4  -8   2     0.08     0.72   0.60 <
   2   4  -8   3     0.30     0.30   0.60 <
   2   4  -7  -3     2.80     1.45   0.36 o
   2   4  -7  -2     3.76     2.95   0.36 o
   2   4  -7  -1    69.21    69.87   1.20 o
   2   4  -7   0   127.52   120.17   1.69 o
   2   4  -7   1     3.40     4.22   0.66 o
   2   4  -7   2     0.93     2.11   0.60 o
   2   4  -7   3     0.13     0.90   0.60 <
   2   4  -6  -3     0.87     1.20   0.24 o
   2   4  -6  -2     1.44     1.69   0.30 o
   2   4  -6  -1   137.22   134.86   1.39 o
   2   4  -6   0  2022.84  2031.20   8.31 o
   2   4  -6   1     6.11     7.71   0.72 o
   2   4  -6   2     0.34     0.18   0.42 <
   2   4  -6   3     0.00    -0.12   0.48 <
   2   4  -5  -3     0.07     0.12   0.30 <
   2   4  -5  -2    11.41     9.82   0.54 o
   2   4  -5  -1    65.81    64.51   0.96 o
   2   4  -5   0  2385.27  2372.97   9.46 o
   2   4  -5   1     0.20     0.60   0.36 <
   2   4  -5   2     0.03     1.39   0.42 o
   2   4  -5   3     2.98     3.73   0.84 o
   2   4  -4  -3     6.97     8.13   0.36 o
   2   4  -4  -2     3.34     7.89   0.48 o
   2   4  -4  -1   364.63   371.88   2.53 o
   2   4  -4   0   157.50   148.30   1.45 o
   2   4  -4   1     1.18     1.93   0.36 o
   2   4  -4   2     0.00     0.12   0.30 <
   2   4  -4   3     0.55     0.36   0.54 <
   2   4  -3  -3     1.73     1.20   0.24 o
   2   4  -3  -2     0.43     1.08   0.30 o
   2   4  -3  -1   132.24   133.78   1.39 o
   2   4  -3   0  1052.99  1054.63   5.90 o
   2   4  -3   1   106.93   105.77   1.26 o
   2   4  -3   2     1.07     4.76   0.48 o
   2   4  -3   3    29.21    33.85   1.14 o
   2   4  -2  -3    13.70    13.01   0.36 o
   2   4  -2  -2     1.14     1.39   0.24 o
   2   4  -2  -1    11.14    10.96   0.42 o
   2   4  -2   0  4892.85  4913.15  22.53 o
   2   4  -2   1     1.73     2.35   0.54 o
   2   4  -2   2     0.05     0.00   0.36 <
   2   4  -2   3     0.37     0.48   0.42 <
   2   4  -1  -3    12.13     8.49   0.30 o
   2   4  -1  -2     0.04     1.20   0.24 o
   2   4  -1  -1   187.71   184.74   1.63 o
   2   4  -1   0     1.72     7.17   0.54 o
   2   4  -1   1   247.70   251.78   2.29 o
   2   4  -1   2     0.61     0.78   0.36 <
   2   4  -1   3     0.10     0.54   0.42 <
   2   4   0  -3     2.57     2.89   0.24 o
   2   4   0  -2     2.27     1.87   0.30 o
   2   4   0  -1    21.08    23.37   0.60 o
   2   4   0   0  9672.19 10150.20  52.46 o
   2   4   0   1    89.31    88.97   1.39 o
   2   4   0   2     9.67    10.48   0.60 o
   2   4   0   3     6.09     8.91   0.72 o
   2   4   1  -3    12.21     8.43   0.36 o
   2   4   1  -2     0.03     2.65   0.36 o
   2   4   1  -1   738.27   738.35   3.01 o
   2   4   1   0     9.60    18.67   0.54 o
   2   4   1   1   119.04   115.65   1.33 o
   2   4   1   2     0.85     0.36   0.30 <
   2   4   1   3     0.38     1.45   0.36 o
   2   4   2  -3    40.83    40.48   0.78 o
   2   4   2  -2     3.40     4.10   0.30 o
   2   4   2  -1     5.32     5.66   0.48 o
   2   4   2   0  5943.39  6182.70  24.94 o
   2   4   2   1    58.61    59.45   1.02 o
   2   4   2   2     0.21     0.96   0.24 o
   2   4   2   3     4.33     4.16   0.48 o
   2   4   3  -3     9.93     7.53   0.36 o
   2   4   3  -2     1.05     2.11   0.30 o
   2   4   3  -1   204.00   202.63   1.87 o
   2   4   3   0  7699.64  7702.28  30.00 o
   2   4   3   1    33.14    32.04   0.78 o
   2   4   3   2     0.64     0.90   0.30 <
   2   4   3   3     4.42     3.73   0.54 o
   2   4   4  -3     6.36     4.46   0.36 o
   2   4   4  -2     3.19     1.87   0.30 o
   2   4   4  -1    69.24    66.44   1.08 o
   2   4   4   0  2100.70  2163.72   9.22 o
   2   4   4   1    71.85    72.40   1.26 o
   2   4   4   2     2.00     2.11   0.42 o
   2   4   4   3     9.91    12.41   0.78 o
   2   4   5  -3     1.33     0.72   0.30 <
   2   4   5  -2     2.30     1.63   0.36 o
   2   4   5  -1     0.27     0.48   0.30 <
   2   4   5   0   125.49   157.15   1.87 o
   2   4   5   1    41.06    37.77   0.96 o
   2   4   5   2     0.02    -0.12   0.36 <
   2   4   5   3     0.24     1.14   0.48 <
   2   4   6  -3     0.60     0.36   0.30 <
   2   4   6  -2     3.42     2.41   0.42 o
   2   4   6  -1     3.86     5.06   0.54 o
   2   4   6   0   644.41   613.54   4.22 o
   2   4   6   1    45.76    45.05   1.14 o
   2   4   6   2     0.03     1.81   0.48 o
   2   4   6   3     0.94     1.51   0.48 o
   2   4   7  -3     7.82     7.35   0.66 o
   2   4   7  -2     2.53     1.99   0.48 o
   2   4   7  -1     1.52     2.11   0.48 o
   2   4   7   0    15.54    21.14   0.90 o
   2   4   7   1   254.83   252.38   2.59 o
   2   4   7   2    12.82    13.43   0.96 o
   2   4   7   3     2.91     3.73   0.72 o
   2   4   8  -3     8.27    11.20   0.84 o
   2   4   8  -2     5.53     5.36   0.60 o
   2   4   8  -1     4.39     5.66   0.72 o
   2   4   8   0   222.17   227.44   2.83 o
   2   4   8   1    23.12    23.55   1.33 o
   2   4   8   2     0.01     0.90   0.90 <
   2   4   8   3     1.02     2.41   1.14 <
   2   4   9  -3     0.28     0.18   0.48 <
   2   4   9  -2     0.02    -0.12   0.48 <
   2   4   9  -1     0.78     1.08   0.60 <
   2   4   9   0    80.68    88.12   1.93 o
   2   4   9   1     0.33     1.02   0.72 <
   2   4   9   2     0.07     0.18   0.90 <
   2   4   9   3     2.22     3.61   0.78 o
   2   4  10  -3     6.67     4.94   0.84 o
   2   4  10  -2     0.37     0.54   0.60 <
   2   4  10  -1    85.16    86.62   2.05 o
   2   4  10   0   534.23   541.38   5.06 o
   2   6 -11  -3     2.32     1.99   0.72 <
   2   6 -10  -3     7.89     7.17   0.84 o
   2   6 -10  -2     0.15     1.20   0.66 <
   2   6 -10  -1    19.77    20.96   1.39 o
   2   6  -9  -3     2.69     7.59   1.02 o
   2   6  -9  -2     1.80     5.42   0.96 o
   2   6  -9  -1   310.65   307.92   3.43 o
   2   6  -9   0    42.28    43.79   1.57 o
   2   6  -9   1    25.32    25.18   1.51 o
   2   6  -8  -3     0.40     0.00   0.42 <
   2   6  -8  -2     0.21     0.66   0.60 <
   2   6  -8  -1     5.28     6.02   0.96 o
   2   6  -8   0   998.15   979.88   8.01 o
   2   6  -8   1   111.33   108.48   2.71 o
   2   6  -8   2     1.24     3.31   1.39 <
   2   6  -7  -3     2.73     2.47   0.54 o
   2   6  -7  -2     1.34     1.20   0.60 <
   2   6  -7  -1    11.89    12.77   1.08 o
   2   6  -7   0    66.14    65.96   1.93 o
   2   6  -7   1     0.71     1.63   0.78 <
   2   6  -7   2     1.22     0.18   1.51 <
   2   6  -7   3     6.61     8.49   2.77 o
   2   6  -6  -3     0.12     0.00   0.42 <
   2   6  -6  -2     0.13     0.18   0.48 <
   2   6  -6  -1     1.92     2.65   0.66 o
   2   6  -6   0   138.89   151.73   2.65 o
   2   6  -6   1   172.37   162.33   3.19 o
   2   6  -6   2     0.06     1.75   1.45 <
   2   6  -6   3     0.18     0.48   1.57 <
   2   6  -5  -3     3.03     2.05   0.42 o
   2   6  -5  -2     5.61     2.17   0.48 o
   2   6  -5  -1    72.32    73.18   1.39 o
   2   6  -5   0    16.85    20.18   0.90 o
   2   6  -5   1     6.95     8.31   1.26 o
   2   6  -5   2     1.93     1.02   1.26 <
   2   6  -5   3    17.06    18.01   3.55 o
   2   6  -4  -3     0.14     1.33   0.36 o
   2   6  -4  -2     0.20    -0.12   0.36 <
   2   6  -4  -1     0.00     0.48   0.48 <
   2   6  -4   0  3994.20  3980.91  19.58 o
   2   6  -4   1     2.84     3.49   1.14 o
   2   6  -4   2     0.04     0.00   1.33 <
   2   6  -4   3     1.52     0.24   1.14 <
   2   6  -3  -3    23.09    29.64   0.84 o
   2   6  -3  -2     3.57     5.60   0.48 o
   2   6  -3  -1   221.86   223.47   2.41 o
   2   6  -3   0  6848.42  6799.13  30.90 o
   2   6  -3   1    12.25    14.15   1.08 o
   2   6  -3   2     0.17     2.17   1.14 <
   2   6  -3   3     3.54     4.28   1.81 <
   2   6  -2  -3     0.00     0.00   0.30 <
   2   6  -2  -2     1.01     0.66   0.36 <
   2   6  -2  -1     8.00     8.55   0.72 o
   2   6  -2   0   437.56   429.95   3.79 o
   2   6  -2   1   405.81   412.84   4.34 o
   2   6  -2   2     0.02     7.47   1.45 o
   2   6  -2   3     5.05     6.32   1.45 o
   2   6  -1  -3    13.87    16.08   1.69 o
   2   6  -1  -2     0.11     0.36   0.36 <
   2   6  -1  -1    30.81    32.95   1.02 o
   2   6  -1   0    63.47    72.46   1.51 o
   2   6  -1   1    16.35    17.41   1.26 o
   2   6  -1   2     2.48     3.19   1.20 <
   2   6  -1   3     3.07     6.69   1.57 o
   2   6   0  -3     3.90     5.18   0.54 o
   2   6   0  -2     1.40     2.35   0.48 o
   2   6   0  -1   176.53   177.57   2.05 o
   2   6   0   0   203.11   212.75   2.65 o
   2   6   0   1   130.89   130.35   2.47 o
   2   6   0   2     0.64     1.20   1.26 <
   2   6   0   3     1.38     1.39   1.20 <
   2   6   1  -3     1.45     1.02   0.30 o
   2   6   1  -2     0.76     0.18   0.30 <
   2   6   1  -1    29.63    31.92   0.96 o
   2   6   1   0  4779.45  4810.51  18.79 o
   2   6   1   1     0.12     0.72   0.78 <
   2   6   1   2     3.08     2.17   1.33 <
   2   6   1   3     0.37     0.30   1.08 <
   2   6   2  -3     6.75     5.90   0.48 o
   2   6   2  -2     0.08     0.66   0.30 <
   2   6   2  -1    10.53    12.05   0.78 o
   2   6   2   0  5578.64  5550.97  24.15 o
   2   6   2   1     7.68     7.65   1.02 o
   2   6   2   2     0.02    -0.06   0.66 <
   2   6   2   3     0.00     0.66   1.14 <
   2   6   3  -3     3.08     4.34   0.48 o
   2   6   3  -2     0.29     1.08   0.36 <
   2   6   3  -1     7.64     8.85   0.72 o
   2   6   3   0  6645.45  6496.22  29.03 o
   2   6   3   1     0.06     0.36   0.54 <
   2   6   3   2     0.08     0.54   0.84 <
   2   6   3   3     9.93     9.34   2.77 o
   2   6   4  -3    11.87    10.42   0.60 o
   2   6   4  -2     4.98     5.78   0.60 o
   2   6   4  -1    65.54    62.40   1.39 o
   2   6   4   0     2.72     4.34   0.60 o
   2   6   4   1    13.67    14.76   1.02 o
   2   6   4   2     0.02    -0.42   0.84 <
   2   6   4   3     0.06     0.00   1.81 <
   2   6   5  -3     0.25     0.48   0.36 <
   2   6   5  -2     0.74     0.00   0.36 <
   2   6   5  -1     8.28    11.20   0.84 o
   2   6   5   0   923.38   862.85   5.60 o
   2   6   5   1     3.61     3.98   0.78 o
   2   6   5   2     1.50     1.57   0.78 <
   2   6   5   3     1.86     2.89   1.69 <
   2   6   6  -3     7.31     6.63   0.66 o
   2   6   6  -2     1.39     1.81   0.54 o
   2   6   6  -1     3.83     3.79   0.60 o
   2   6   6   0   388.73   371.22   3.61 o
   2   6   6   1    59.74    60.41   1.69 o
   2   6   6   2     6.54     5.90   1.08 o
   2   6   6   3     2.37     5.96   0.90 o
   2   6   7  -3     7.67    10.42   0.90 o
   2   6   7  -2     8.08     9.16   0.84 o
   2   6   7  -1    24.26    25.30   1.14 o
   2   6   7   0   456.96   454.46   4.22 o
   2   6   7   1     1.03     0.54   0.90 <
   2   6   7   2     0.79     1.02   0.72 <
   2   6   8  -3     0.07     0.30   0.60 <
   2   6   8  -2     0.35     0.72   0.90 <
   2   6   8  -1    17.28    19.40   1.45 o
   2   6   8   0    24.95    25.78   1.57 o
   2   6   9  -3     1.96     0.36   0.66 <
   2   6   9  -2     2.79     2.29   0.96 <
   2   8  -8  -3     6.43    10.90   2.35 o
   2   8  -8  -2     0.03     1.08   1.45 <
   2   8  -7  -3     1.30     0.84   0.72 <
   2   8  -7  -2     0.32     2.05   1.51 <
   2   8  -7  -1    43.10    46.62   2.77 o
   2   8  -6  -3    10.00    13.07   2.17 o
   2   8  -6  -2     1.04     1.26   1.45 <
   2   8  -6  -1     8.75     9.16   1.63 o
   2   8  -6   0     1.22     1.69   0.84 <
   2   8  -5  -3     2.55     1.87   1.26 <
   2   8  -5  -2     0.18     1.87   1.33 <
   2   8  -5  -1   231.09   234.61   3.92 o
   2   8  -5   0  3989.23  3875.62  18.49 o
   2   8  -4  -3     0.09    -0.06   1.33 <
   2   8  -4  -2     0.40     0.84   1.33 <
   2   8  -4  -1     0.00    -0.42   1.14 <
   2   8  -4   0   908.87   877.12   8.13 o
   2   8  -4   1     1.58     1.33   1.45 <
   2   8  -3  -3     5.89     7.59   1.08 o
   2   8  -3  -2     0.43     0.60   1.20 <
   2   8  -3  -1    33.30    32.95   1.93 o
   2   8  -3   0   415.06   400.98   5.00 o
   2   8  -3   1    17.84    18.61   1.57 o
   2   8  -2  -3    30.02    36.98   3.85 o
   2   8  -2  -2     2.47     3.61   1.26 <
   2   8  -2  -1     6.79     7.29   1.45 o
   2   8  -2   0     0.07     3.25   0.78 o
   2   8  -2   1    54.87    54.57   1.99 o
   2   8  -2   2     1.23     0.12   0.60 <
   2   8  -1  -3     0.95     0.78   1.26 <
   2   8  -1  -2     0.07     0.48   1.20 <
   2   8  -1  -1    12.48    14.82   1.57 o
   2   8  -1   0    76.81    68.31   2.17 o
   2   8  -1   1    17.69    20.54   1.75 o
   2   8  -1   2     0.11     2.65   0.66 o
   2   8   0  -3     3.48     4.70   2.17 <
   2   8   0  -2     0.84     1.57   1.26 <
   2   8   0  -1     1.93     1.87   1.20 <
   2   8   0   0   140.93   140.04   2.89 o
   2   8   0   1    36.56    36.44   2.05 o
   2   8   0   2     1.35     0.24   0.60 <
   2   8   1  -3     0.45     0.84   0.78 <
   2   8   1  -2     0.26     0.90   1.02 <
   2   8   1  -1     2.89     3.55   1.14 o
   2   8   1   0  2328.85  2228.35  14.22 o
   2   8   1   1    77.05    81.26   2.59 o
   2   8   1   2     0.25     1.26   0.72 <
   2   8   2  -3     0.12     0.18   0.84 <
   2   8   2  -2     0.62     0.12   0.72 <
   2   8   2  -1     4.26     3.98   1.14 o
   2   8   2   0   925.42   871.10   7.77 o
   2   8   2   1    33.99    34.15   1.99 o
   2   8   3  -3     0.01    -0.24   0.48 <
   2   8   3  -2     1.78     1.08   0.84 <
   2   8   3  -1    94.36   101.43   2.77 o
   2   8   3   0  1175.50  1103.54   9.34 o
   2   8   3   1     3.04     3.49   0.90 o
   2   8   4  -3     0.21    -0.30   0.66 <
   2   8   4  -2     0.13    -0.30   0.84 <
   2   8   4  -1    30.09    29.39   1.81 o
   2   8   4   0   158.43   163.35   3.25 o
   2   8   5  -3     0.01    -0.06   0.84 <
   2   8   5  -2     0.00     0.66   0.84 <
   2   8   5  -1    47.37    47.16   1.81 o
   2   8   6  -3     2.19     3.31   1.39 <
   2   8   6  -2     2.42     2.47   1.02 <
   2   8   7  -3     1.88     0.24   0.90 <
   2  10  -4  -3     0.00     1.02   1.45 <
   2  10  -3  -3     1.46     1.75   1.33 <
   2  10  -2  -3     0.98     2.83   1.99 <
   2  10  -1  -3     6.96     7.95   1.75 o
   2  10   0  -3     1.21     1.99   2.05 <
   2  10   1  -3     5.07     6.63   2.59 <
   2  10   2  -3     0.11     1.39   1.99 <
   3   1 -13  -3     2.31     2.41   1.02 <
   3   1 -13  -2     1.20     0.96   0.84 <
   3   1 -13  -1    26.75    27.05   1.14 o
   3   1 -13   0   182.22   192.51   2.17 o
   3   1 -12  -3     1.33     1.93   0.78 <
   3   1 -12  -2     0.13    -0.18   0.66 <
   3   1 -12  -1    30.63    31.20   1.08 o
   3   1 -12   0   239.33   252.74   2.47 o
   3   1 -12   1   146.58   149.80   1.99 o
   3   1 -12   2     0.45    -0.24   0.54 <
   3   1 -12   3     1.09     1.14   1.08 <
   3   1 -11  -3     0.18     0.30   0.36 <
   3   1 -11  -2     2.44     2.59   0.42 o
   3   1 -11  -1     0.04     0.00   0.30 <
   3   1 -11   0     4.99     4.46   0.54 o
   3   1 -11   1    19.72    19.70   0.96 o
   3   1 -11   2     0.76    -0.18   0.42 <
   3   1 -11   3     0.06     0.66   0.48 <
   3   1 -10  -3     3.39     2.11   0.36 o
   3   1 -10  -2     2.45     0.84   0.30 <
   3   1 -10  -1     5.09     5.90   0.48 o
   3   1 -10   0  1203.77  1126.91   5.06 o
   3   1 -10   1    27.33    26.98   0.78 o
   3   1 -10   2     8.89     8.25   0.66 o
   3   1 -10   3     0.49     0.00   0.42 <
   3   1  -9  -3     0.94     0.72   0.24 o
   3   1  -9  -2     3.25     2.89   0.36 o
   3   1  -9  -1     4.98     5.06   0.42 o
   3   1  -9   0  1640.75  1647.58   6.14 o
   3   1  -9   1     7.42     9.04   0.54 o
   3   1  -9   2     0.05    -0.12   0.30 <
   3   1  -9   3     0.06     0.12   0.36 <
   3   1  -8  -3    23.14    20.36   0.48 o
   3   1  -8  -2     4.64     3.49   0.30 o
   3   1  -8  -1   231.99   226.78   1.45 o
   3   1  -8   0  9608.85  9917.14  27.41 o
   3   1  -8   1    70.75    68.43   0.90 o
   3   1  -8   2     0.01     0.00   0.24 <
   3   1  -8   3     0.84     0.36   0.30 <
   3   1  -7  -3     0.96     0.72   0.24 o
   3   1  -7  -2     1.52     1.63   0.30 o
   3   1  -7  -1    16.94    17.53   0.54 o
   3   1  -7   0    12.51    12.53   0.60 o
   3   1  -7   1   530.35   521.50   2.35 o
   3   1  -7   2     3.60     4.46   0.36 o
   3   1  -7   3    20.61    17.89   0.60 o
   3   1  -6  -3     8.45     6.08   0.36 o
   3   1  -6  -2     2.81     2.05   0.24 o
   3   1  -6  -1   109.26   109.81   1.08 o
   3   1  -6   0   157.13   179.13   1.69 o
   3   1  -6   1   127.93   130.23   1.26 o
   3   1  -6   2     1.19     0.00   0.30 <
   3   1  -6   3     1.14     0.78   0.30 <
   3   1  -5  -3     8.30     6.38   0.30 o
   3   1  -5  -2     2.23     2.29   0.24 o
   3   1  -5  -1   102.35   104.08   1.08 o
   3   1  -5   0   458.66   475.42   2.59 o
   3   1  -5   1    53.51    52.95   0.72 o
   3   1  -5   2     0.41     1.08   0.24 o
   3   1  -5   3     0.52     0.36   0.30 <
   3   1  -4  -3    29.91    19.09   0.48 o
   3   1  -4  -2     2.56     4.10   0.24 o
   3   1  -4  -1   258.08   261.29   1.69 o
   3   1  -4   0  4031.35  4450.98  19.94 o
   3   1  -4   1   386.27   389.11   1.87 o
   3   1  -4   2     0.48     0.90   0.18 o
   3   1  -4   3     0.01     0.06   0.18 <
   3   1  -3  -3     0.12     0.06   0.12 <
   3   1  -3  -2     0.65     0.54   0.12 o
   3   1  -3  -1     5.30     5.18   0.24 o
   3   1  -3   0 11067.50 11435.00  48.85 o
   3   1  -3   1   264.73   280.99   1.69 o
   3   1  -3   2     1.27     1.87   0.24 o
   3   1  -3   3     5.61     3.07   0.30 o
   3   1  -2  -3     0.12     0.12   0.12 <
   3   1  -2  -2     0.02    -0.06   0.06 <
   3   1  -2  -1     5.19     5.84   0.24 o
   3   1  -2   0 13944.90 14920.40  69.57 o
   3   1  -2   1   162.06   162.27   1.26 o
   3   1  -2   2     0.19     0.78   0.18 o
   3   1  -2   3     3.24     1.75   0.24 o
   3   1  -1  -3     2.12     0.48   0.18 <
   3   1  -1  -2     0.01    -0.06   0.12 <
   3   1  -1  -1    38.94    37.47   0.72 o
   3   1  -1   0   775.66   914.53   5.42 o
   3   1  -1   1   105.55   106.49   1.33 o
   3   1  -1   2     0.74     0.66   0.24 <
   3   1  -1   3     0.42     0.06   0.12 <
   3   1   0  -3    17.29     9.88   0.42 o
   3   1   0  -2     0.13     0.78   0.18 o
   3   1   0  -1   207.86   199.49   1.87 o
   3   1   0   0  3003.49  3111.74  20.30 o
   3   1   0   1   222.62   226.90   1.69 o
   3   1   0   2     0.03     0.12   0.18 <
   3   1   0   3     1.84     1.08   0.24 o
   3   1   1  -3     4.29     3.49   0.30 o
   3   1   1  -2     1.32     1.33   0.18 o
   3   1   1  -1    19.07    19.34   0.54 o
   3   1   1   0  7978.84  8235.65  40.18 o
   3   1   1   1     9.87    10.66   0.42 o
   3   1   1   2     0.27     0.18   0.24 <
   3   1   1   3     0.08     0.24   0.18 <
   3   1   2  -3    26.85    22.83   0.66 o
   3   1   2  -2     0.28     1.81   0.24 o
   3   1   2  -1   296.53   310.02   1.99 o
   3   1   2   0  7902.77  9623.38  50.90 o
   3   1   2   1    43.68    47.52   0.90 o
   3   1   2   2     0.51     0.42   0.24 <
   3   1   2   3     5.47     3.13   0.36 o
   3   1   3  -3    14.87    11.81   0.48 o
   3   1   3  -2     8.11     9.28   0.48 o
   3   1   3  -1   217.71   217.87   1.75 o
   3   1   3   0  3175.63  3412.61  12.77 o
   3   1   3   1   497.14   484.28   2.11 o
   3   1   3   2     0.69     2.35   0.24 o
   3   1   3   3    38.24    32.41   0.66 o
   3   1   4  -3    29.32    25.12   0.60 o
   3   1   4  -2     1.73     3.07   0.30 o
   3   1   4  -1   337.03   335.38   2.05 o
   3   1   4   0   485.47   467.90   2.83 o
   3   1   4   1   138.09   131.97   1.20 o
   3   1   4   2     0.00     1.02   0.24 o
   3   1   4   3     0.00     0.00   0.24 <
   3   1   5  -3     0.11     0.06   0.24 <
   3   1   5  -2     0.17     0.18   0.24 <
   3   1   5  -1     1.14     2.47   0.30 o
   3   1   5   0   282.53   272.20   2.23 o
   3   1   5   1    59.93    56.68   1.14 o
   3   1   5   2     2.66     3.43   0.42 o
   3   1   5   3     0.48     0.06   0.30 <
   3   1   6  -3     4.10     2.41   0.36 o
   3   1   6  -2     3.39     2.11   0.36 o
   3   1   6  -1     9.35     9.22   0.60 o
   3   1   6   0   159.51   146.19   1.99 o
   3   1   6   1    37.43    35.36   1.08 o
   3   1   6   2     4.03     4.04   0.42 o
   3   1   6   3     7.18     7.11   0.66 o
   3   1   7  -3     0.01    -0.48   0.36 <
   3   1   7  -2     0.02    -0.78   0.36 <
   3   1   7  -1     4.70     5.78   0.66 o
   3   1   7   0  5334.36  5590.00  21.68 o
   3   1   7   1    29.55    28.85   1.02 o
   3   1   7   2     5.48     3.73   0.60 o
   3   1   7   3    10.84     7.77   0.66 o
   3   1   8  -3     3.03     2.47   0.54 o
   3   1   8  -2     0.03     0.54   0.54 <
   3   1   8  -1    78.55    75.05   1.63 o
   3   1   8   0  2949.42  3015.97  15.72 o
   3   1   8   1    35.14    34.21   1.33 o
   3   1   8   2     5.17     7.23   0.90 o
   3   1   8   3     8.48     9.52   0.84 o
   3   1   9  -3     0.24     0.54   0.90 <
   3   1   9  -2     2.01     2.41   0.72 o
   3   1   9  -1     8.53     7.47   1.08 o
   3   1   9   0   121.64   126.37   2.71 o
   3   1   9   1   122.22   122.46   2.35 o
   3   1   9   2     6.68     5.06   0.84 o
   3   1   9   3     0.73     0.12   0.60 <
   3   1  10  -3     1.26     2.41   2.47 <
   3   1  10  -2     0.49    -0.60   1.20 <
   3   1  10  -1    99.50    98.12   2.71 o
   3   1  10   0  1259.34  1213.77   8.85 o
   3   1  10   1     0.08     0.36   1.08 <
   3   1  10   2     0.89     0.78   0.66 <
   3   1  10   3     1.41     1.39   0.96 <
   3   1  11  -3     1.15     1.20   0.96 <
   3   1  11  -2     0.16    -0.84   1.33 <
   3   3 -12  -3    10.01     8.61   2.53 o
   3   3 -12  -2     0.44     0.84   0.60 <
   3   3 -12  -1     2.85     3.55   1.14 o
   3   3 -12   0     9.72     8.43   0.78 o
   3   3 -12   1    17.35    17.11   1.33 o
   3   3 -11  -3     0.02     0.54   0.42 <
   3   3 -11  -2     0.55    -0.24   0.42 <
   3   3 -11  -1    10.31    12.05   0.84 o
   3   3 -11   0   453.87   417.48   3.73 o
   3   3 -11   1    27.76    29.88   1.26 o
   3   3 -11   2     0.01     0.36   0.66 <
   3   3 -11   3     4.23     6.57   1.08 o
   3   3 -10  -3     0.89     0.42   0.36 <
   3   3 -10  -2     3.67     3.98   0.54 o
   3   3 -10  -1     5.00     5.18   0.72 o
   3   3 -10   0    21.26    24.64   1.14 o
   3   3 -10   1   238.74   234.37   2.95 o
   3   3 -10   2     2.26     1.51   0.66 <
   3   3 -10   3     0.07     0.00   0.60 <
   3   3  -9  -3     0.01     0.12   0.24 <
   3   3  -9  -2     0.27    -0.12   0.30 <
   3   3  -9  -1     2.06     3.01   0.48 o
   3   3  -9   0  2204.93  2233.65   9.82 o
   3   3  -9   1    22.14    23.07   0.96 o
   3   3  -9   2     1.65     2.11   0.54 o
   3   3  -9   3     0.66     0.84   0.66 <
   3   3  -8  -3     4.78     5.84   0.48 o
   3   3  -8  -2     0.08     0.06   0.30 <
   3   3  -8  -1     8.65     9.88   0.60 o
   3   3  -8   0   997.34  1037.95   5.66 o
   3   3  -8   1     1.97     2.65   0.48 o
   3   3  -8   2     0.01     0.60   0.48 <
   3   3  -8   3     6.38     4.10   0.72 o
   3   3  -7  -3    56.10    49.15   0.90 o
   3   3  -7  -2    14.07    11.69   0.54 o
   3   3  -7  -1   150.01   151.31   1.45 o
   3   3  -7   0 13308.70 13462.60  49.15 o
   3   3  -7   1     0.99     1.75   0.36 o
   3   3  -7   2     0.01    -0.12   0.42 <
   3   3  -7   3     0.24     0.36   0.48 <
   3   3  -6  -3     1.47     1.69   0.30 o
   3   3  -6  -2     0.31     0.00   0.30 <
   3   3  -6  -1     5.67     6.38   0.48 o
   3   3  -6   0   446.98   438.14   2.77 o
   3   3  -6   1    56.15    58.01   1.02 o
   3   3  -6   2     0.05     0.24   0.36 <
   3   3  -6   3     0.40    -0.18   0.30 <
   3   3  -5  -3     9.14     7.23   0.36 o
   3   3  -5  -2     0.78     1.14   0.24 o
   3   3  -5  -1    10.16    11.44   0.54 o
   3   3  -5   0  6488.69  7038.56  31.74 o
   3   3  -5   1     1.54     2.23   0.36 o
   3   3  -5   2     1.77     1.14   0.30 o
   3   3  -5   3     0.94     1.51   0.42 o
   3   3  -4  -3    17.56    12.71   0.42 o
   3   3  -4  -2     0.03     0.06   0.12 <
   3   3  -4  -1     1.49     1.87   0.24 o
   3   3  -4   0  1486.62  1683.54   7.47 o
   3   3  -4   1   329.30   326.83   2.53 o
   3   3  -4   2     0.04     0.42   0.30 <
   3   3  -4   3     2.46     2.05   0.36 o
   3   3  -3  -3    18.12    14.34   0.42 o
   3   3  -3  -2     0.62     0.90   0.18 o
   3   3  -3  -1    68.52    69.93   0.96 o
   3   3  -3   0  7764.10  8761.19  34.82 o
   3   3  -3   1    13.98    15.00   0.42 o
   3   3  -3   2     0.02     0.00   0.30 <
   3   3  -3   3     0.24     0.12   0.24 <
   3   3  -2  -3    12.95     7.47   0.30 o
   3   3  -2  -2     0.46     0.54   0.18 <
   3   3  -2  -1     3.04     3.37   0.30 o
   3   3  -2   0  1175.38  1237.74   6.51 o
   3   3  -2   1     0.25     0.30   0.18 <
   3   3  -2   2     0.12     0.48   0.24 <
   3   3  -2   3     0.99     0.36   0.30 <
   3   3  -1  -3     4.50     3.37   0.36 o
   3   3  -1  -2     0.36     0.24   0.18 <
   3   3  -1  -1     0.09     0.54   0.18 <
   3   3  -1   0  6270.14  6476.46  30.78 o
   3   3  -1   1    41.01    39.63   0.78 o
   3   3  -1   2     0.05     1.69   0.36 o
   3   3  -1   3    20.58    18.61   0.72 o
   3   3   0  -3    16.18     8.49   0.42 o
   3   3   0  -2     0.85     0.60   0.18 o
   3   3   0  -1    37.13    38.37   0.84 o
   3   3   0   0  1582.00  1841.11  12.11 o
   3   3   0   1    14.40    16.81   0.48 o
   3   3   0   2     1.01     0.90   0.30 <
   3   3   0   3     2.77     2.53   0.36 o
   3   3   1  -3     0.11     0.36   0.18 <
   3   3   1  -2     0.52     0.60   0.24 <
   3   3   1  -1    52.84    49.69   0.90 o
   3   3   1   0  6934.96  7675.90  37.95 o
   3   3   1   1   794.44   797.80   3.67 o
   3   3   1   2     0.00     2.95   0.36 o
   3   3   1   3     3.19     3.13   0.30 o
   3   3   2  -3     4.54     4.16   0.36 o
   3   3   2  -2     0.08     0.06   0.18 <
   3   3   2  -1   110.36   108.84   1.33 o
   3   3   2   0     1.10     4.94   0.42 o
   3   3   2   1   245.09   240.69   1.99 o
   3   3   2   2     0.54     0.48   0.24 <
   3   3   2   3    12.60    16.99   0.60 o
   3   3   3  -3    35.83    28.37   0.54 o
   3   3   3  -2     4.92     5.84   0.36 o
   3   3   3  -1   614.46   614.20   2.77 o
   3   3   3   0  5163.83  5299.67  20.90 o
   3   3   3   1   237.36   223.65   1.81 o
   3   3   3   2     0.06     1.45   0.30 o
   3   3   3   3     0.18    -0.12   0.24 <
   3   3   4  -3    16.78    12.83   0.42 o
   3   3   4  -2     2.98     2.23   0.30 o
   3   3   4  -1     7.62     9.22   0.54 o
   3   3   4   0     2.51     5.78   0.54 o
   3   3   4   1     6.48     6.63   0.54 o
   3   3   4   2     0.21     0.30   0.24 <
   3   3   4   3    19.02    21.62   0.72 o
   3   3   5  -3     3.40     3.55   0.48 o
   3   3   5  -2     1.60     1.57   0.36 o
   3   3   5  -1     0.00     0.48   0.30 <
   3   3   5   0   258.53   270.21   2.47 o
   3   3   5   1     1.97     2.83   0.48 o
   3   3   5   2     3.19     4.82   0.48 o
   3   3   5   3    12.11    14.88   0.78 o
   3   3   6  -3     1.19     0.78   0.42 <
   3   3   6  -2     1.65     1.75   0.42 o
   3   3   6  -1   106.57   106.79   1.69 o
   3   3   6   0   152.35   177.93   2.23 o
   3   3   6   1     0.49     0.96   0.36 <
   3   3   6   2    10.06     9.16   0.72 o
   3   3   6   3     8.79     7.17   0.72 o
   3   3   7  -3     5.26     2.77   0.54 o
   3   3   7  -2     0.88     1.33   0.48 <
   3   3   7  -1    89.05    86.62   1.57 o
   3   3   7   0     1.70     9.70   0.96 o
   3   3   7   1    28.35    27.11   1.02 o
   3   3   7   2     0.18     0.48   0.48 <
   3   3   7   3     1.89     2.77   0.54 o
   3   3   8  -3     1.03     0.36   0.66 <
   3   3   8  -2     3.83     3.98   0.60 o
   3   3   8  -1   221.67   222.68   2.65 o
   3   3   8   0   843.85   853.57   5.90 o
   3   3   8   1    13.72    15.36   0.96 o
   3   3   8   2     1.38     1.75   0.60 <
   3   3   8   3     0.10    -0.18   0.48 <
   3   3   9  -3     3.63     5.06   0.84 o
   3   3   9  -2     0.67     3.13   0.60 o
   3   3   9  -1    13.08    15.48   1.20 o
   3   3   9   0  4767.91  4638.97  19.15 o
   3   3   9   1     1.23     1.39   0.66 <
   3   3   9   2     1.84     0.24   0.84 <
   3   3   9   3     0.23    -0.24   1.08 <
   3   3  10  -3     0.41     0.48   0.78 <
   3   3  10  -2     1.30     1.39   0.72 <
   3   3  10  -1    11.92    12.83   1.26 o
   3   3  10   0   106.99   102.52   1.99 o
   3   3  10   1    30.23    30.24   1.51 o
   3   5 -12  -3     0.54     0.72   1.14 <
   3   5 -11  -3     4.41     4.58   0.84 o
   3   5 -11  -2     0.50    -0.30   0.60 <
   3   5 -11  -1   109.45   109.39   2.29 o
   3   5 -11   0    16.58    14.52   1.14 o
   3   5 -10  -3     5.17     8.67   0.96 o
   3   5 -10  -2     0.27     0.30   0.60 <
   3   5 -10  -1     0.24     0.18   0.60 <
   3   5 -10   0  3548.97  3434.41  15.78 o
   3   5 -10   1    53.08    56.68   1.93 o
   3   5 -10   2     0.08     0.54   0.66 <
   3   5  -9  -3     0.73     1.63   0.54 o
   3   5  -9  -2     1.27     0.72   0.54 <
   3   5  -9  -1    62.94    67.10   1.93 o
   3   5  -9   0     4.94     9.64   1.08 o
   3   5  -9   1   159.42   154.08   2.95 o
   3   5  -9   2     4.81     5.30   1.14 o
   3   5  -9   3     1.17     1.08   1.87 <
   3   5  -8  -3     1.44     1.08   0.48 <
   3   5  -8  -2     4.83     3.79   0.66 o
   3   5  -8  -1    43.66    42.95   1.45 o
   3   5  -8   0  2036.82  2070.54  12.41 o
   3   5  -8   1     0.02     0.00   0.60 <
   3   5  -8   2     4.32     6.02   1.02 o
   3   5  -8   3     4.47     5.48   1.93 <
   3   5  -7  -3     0.19     0.78   0.36 <
   3   5  -7  -2     0.01     0.06   0.42 <
   3   5  -7  -1    12.26    14.58   0.96 o
   3   5  -7   0    73.91    70.11   1.57 o
   3   5  -7   1    50.53    49.63   1.69 o
   3   5  -7   2     0.01    -0.24   0.60 <
   3   5  -7   3     5.04     2.41   1.57 <
   3   5  -6  -3     4.15     3.49   0.42 o
   3   5  -6  -2     0.25     0.24   0.30 <
   3   5  -6  -1     1.90     2.11   0.42 o
   3   5  -6   0    10.25     9.10   0.78 o
   3   5  -6   1    20.02    21.93   0.96 o
   3   5  -6   2     0.63     2.53   0.72 o
   3   5  -6   3     4.70     5.48   2.77 <
   3   5  -5  -3     0.70     0.06   0.24 <
   3   5  -5  -2     0.92     0.18   0.30 <
   3   5  -5  -1    51.93    54.33   1.08 o
   3   5  -5   0  1089.32  1073.13   5.96 o
   3   5  -5   1    16.11    16.26   0.96 o
   3   5  -5   2     0.30     0.90   0.72 <
   3   5  -5   3     8.23     8.43   1.69 o
   3   5  -4  -3    12.13    12.11   0.60 o
   3   5  -4  -2     3.65     3.85   0.42 o
   3   5  -4  -1    37.31    38.73   0.90 o
   3   5  -4   0  1284.53  1468.38   6.99 o
   3   5  -4   1     0.35     1.51   0.84 <
   3   5  -4   2     0.54     3.85   0.96 o
   3   5  -4   3     6.99    11.56   2.29 o
   3   5  -3  -3     3.55     2.83   0.30 o
   3   5  -3  -2     0.36     0.12   0.24 <
   3   5  -3  -1    22.10    23.07   0.66 o
   3   5  -3   0   597.70   602.58   4.34 o
   3   5  -3   1   172.60   170.10   2.11 o
   3   5  -3   2     1.58     3.07   0.60 o
   3   5  -3   3     4.22     5.18   1.57 o
   3   5  -2  -3     1.25     1.39   0.30 o
   3   5  -2  -2     0.16    -0.12   0.30 <
   3   5  -2  -1     7.36     9.52   0.60 o
   3   5  -2   0   378.05   433.08   3.31 o
   3   5  -2   1     1.82     2.05   0.48 o
   3   5  -2   2     1.13     3.01   0.72 o
   3   5  -2   3    26.90    32.41   2.53 o
   3   5  -1  -3     6.85     5.06   0.42 o
   3   5  -1  -2     0.01     1.93   0.36 o
   3   5  -1  -1   100.52    95.95   1.39 o
   3   5  -1   0   277.85   284.73   2.59 o
   3   5  -1   1    15.31    17.83   0.78 o
   3   5  -1   2     1.49     0.60   0.72 <
   3   5  -1   3     0.96     1.39   1.81 <
   3   5   0  -3     2.22     2.05   0.30 o
   3   5   0  -2     0.65     1.33   0.30 o
   3   5   0  -1    14.59    14.88   0.60 o
   3   5   0   0  4089.24  3992.84  17.59 o
   3   5   0   1    46.79    46.92   1.14 o
   3   5   0   2     0.20     2.53   0.84 <
   3   5   0   3    14.37    17.77   2.65 o
   3   5   1  -3    55.40    46.98   0.96 o
   3   5   1  -2     4.31     4.64   0.36 o
   3   5   1  -1    34.85    32.95   0.72 o
   3   5   1   0  1101.54  1146.73   6.14 o
   3   5   1   1    12.73    12.59   0.78 o
   3   5   1   2     1.76     1.51   0.78 <
   3   5   1   3     9.36     9.52   1.57 o
   3   5   2  -3     6.40     8.01   0.48 o
   3   5   2  -2     2.03     1.99   0.30 o
   3   5   2  -1   218.02   211.24   1.81 o
   3   5   2   0   104.80   103.96   1.57 o
   3   5   2   1    17.11    20.00   0.78 o
   3   5   2   2     8.58    12.17   0.90 o
   3   5   2   3     6.60    11.14   1.08 o
   3   5   3  -3    22.93    18.31   0.54 o
   3   5   3  -2     0.05     0.30   0.24 <
   3   5   3  -1    12.19    12.77   0.66 o
   3   5   3   0   381.11   399.47   3.13 o
   3   5   3   1    13.69    15.54   0.84 o
   3   5   3   2     1.64     0.60   0.36 <
   3   5   3   3     1.35     1.33   0.60 <
   3   5   4  -3     0.95     0.36   0.24 <
   3   5   4  -2     0.20     1.20   0.30 o
   3   5   4  -1   462.23   460.61   3.07 o
   3   5   4   0  1343.84  1395.08   7.05 o
   3   5   4   1    44.66    45.54   1.14 o
   3   5   4   2     2.02     2.65   0.48 o
   3   5   4   3     9.35    10.84   1.02 o
   3   5   5  -3     0.79     0.60   0.36 <
   3   5   5  -2     6.16     3.73   0.48 o
   3   5   5  -1   216.95   211.06   2.17 o
   3   5   5   0   728.00   761.90   4.88 o
   3   5   5   1     2.95     3.13   0.48 o
   3   5   5   2     4.00     3.01   0.54 o
   3   5   5   3     0.58     0.66   0.54 <
   3   5   6  -3     7.65     7.11   0.66 o
   3   5   6  -2     1.84     4.58   0.54 o
   3   5   6  -1    74.97    74.33   1.57 o
   3   5   6   0   388.52   398.33   3.73 o
   3   5   6   1    15.26    17.17   1.02 o
   3   5   6   2     0.66     2.17   0.60 o
   3   5   6   3     0.01     0.54   0.90 <
   3   5   7  -3     1.48     3.07   0.54 o
   3   5   7  -2     1.30     0.84   0.48 <
   3   5   7  -1    48.92    49.87   1.33 o
   3   5   7   0     6.59     7.23   0.96 o
   3   5   7   1     0.08     0.90   0.60 <
   3   5   7   2     0.77    -0.12   0.90 <
   3   5   7   3     0.01    -0.84   0.96 <
   3   5   8  -3     0.18     0.00   0.48 <
   3   5   8  -2     0.32     0.90   0.54 <
   3   5   8  -1     7.64     8.91   0.84 o
   3   5   8   0  3239.32  3197.57  16.87 o
   3   5   8   1     4.53     5.42   1.14 o
   3   5   8   2     0.54     0.78   0.72 <
   3   5   9  -3     0.08    -0.12   0.54 <
   3   5   9  -2     0.04    -0.18   0.84 <
   3   5   9  -1    20.29    20.60   1.51 o
   3   7 -10  -3     1.78     3.13   1.75 <
   3   7  -9  -3     8.76    12.29   1.33 o
   3   7  -9  -2     6.30     8.31   1.26 o
   3   7  -9  -1    46.26    48.07   2.17 o
   3   7  -8  -3     0.00     1.02   0.72 <
   3   7  -8  -2     3.50     2.83   0.84 o
   3   7  -8  -1    54.06    57.28   2.29 o
   3   7  -8   0  1697.24  1676.25  13.49 o
   3   7  -7  -3     0.10     0.90   0.96 <
   3   7  -7  -2     0.32     0.66   0.66 <
   3   7  -7  -1    43.10    42.22   1.93 o
   3   7  -7   0   977.12   993.98   9.40 o
   3   7  -7   1     1.69     1.14   1.75 <
   3   7  -6  -3     0.55     0.66   0.48 <
   3   7  -6  -2     0.81    -0.30   0.66 <
   3   7  -6  -1   112.96   119.81   2.95 o
   3   7  -6   0   116.29   131.19   3.13 o
   3   7  -6   1    10.09     9.22   1.87 o
   3   7  -6   2     0.85     2.23   1.57 <
   3   7  -5  -3     2.81     2.65   0.78 o
   3   7  -5  -2     0.36     1.02   0.72 <
   3   7  -5  -1    25.31    29.15   1.75 o
   3   7  -5   0   365.36   396.64   5.00 o
   3   7  -5   1   211.62   213.95   4.64 o
   3   7  -5   2     0.82     4.52   1.63 <
   3   7  -5   3     1.83     2.71   0.78 o
   3   7  -4  -3    10.46     8.67   0.90 o
   3   7  -4  -2     1.74     2.89   0.96 o
   3   7  -4  -1   115.81   117.10   2.77 o
   3   7  -4   0   185.23   171.43   3.25 o
   3   7  -4   1     0.23     0.24   1.33 <
   3   7  -4   2     0.05    -0.24   1.45 <
   3   7  -4   3     3.65     2.53   1.57 <
   3   7  -3  -3     6.45     8.43   0.90 o
   3   7  -3  -2     5.29     5.12   0.72 o
   3   7  -3  -1   101.97   101.01   2.53 o
   3   7  -3   0  2634.81  2705.40  16.44 o
   3   7  -3   1    41.24    45.36   2.05 o
   3   7  -3   2     0.03     1.57   1.45 <
   3   7  -3   3     1.56     0.12   1.33 <
   3   7  -2  -3     3.91     3.01   0.54 o
   3   7  -2  -2     0.20     4.10   0.78 o
   3   7  -2  -1   290.17   288.76   3.25 o
   3   7  -2   0   616.03   606.67   5.84 o
   3   7  -2   1     7.32     8.97   1.45 o
   3   7  -2   2     0.97     2.35   1.33 <
   3   7  -2   3     2.69     3.25   1.45 <
   3   7  -1  -3     2.79     3.55   0.72 o
   3   7  -1  -2     1.36     0.84   0.78 <
   3   7  -1  -1    99.01    99.81   2.23 o
   3   7  -1   0     9.01    16.20   1.51 o
   3   7  -1   1     7.46     7.71   1.39 o
   3   7  -1   2     0.25     0.60   1.26 <
   3   7  -1   3     0.02     0.84   1.45 <
   3   7   0  -3    11.51     9.70   0.90 o
   3   7   0  -2     0.00     2.41   0.84 <
   3   7   0  -1   251.87   248.22   3.31 o
   3   7   0   0   197.69   207.45   2.89 o
   3   7   0   1     4.22     5.66   1.33 o
   3   7   0   2     1.83     4.10   1.39 <
   3   7   0   3    19.88    26.26   4.46 o
   3   7   1  -3     0.23    -0.06   0.42 <
   3   7   1  -2     0.49     1.08   0.78 <
   3   7   1  -1    60.21    60.05   1.93 o
   3   7   1   0   779.04   737.74   6.87 o
   3   7   1   1     0.36     0.84   1.08 <
   3   7   1   2     2.63     2.11   1.20 <
   3   7   1   3     2.28     2.89   1.81 <
   3   7   2  -3     1.02     1.69   0.48 o
   3   7   2  -2    16.12    14.82   1.02 o
   3   7   2  -1    61.69    64.27   1.87 o
   3   7   2   0    69.01    77.28   2.05 o
   3   7   2   1    18.91    22.29   1.57 o
   3   7   2   2     0.36     3.31   1.51 <
   3   7   2   3     1.20     2.41   1.69 <
   3   7   3  -3     0.39     1.20   0.36 o
   3   7   3  -2     0.18     0.30   0.42 <
   3   7   3  -1    26.40    25.00   1.14 o
   3   7   3   0   871.20   855.32   7.17 o
   3   7   3   1    53.27    53.01   2.17 o
   3   7   3   2     4.13     4.82   1.33 o
   3   7   3   3     0.40    -0.36   0.60 <
   3   7   4  -3     1.26     0.90   0.42 <
   3   7   4  -2     5.35     3.61   0.54 o
   3   7   4  -1   106.81   104.81   2.23 o
   3   7   4   0   257.34   270.39   3.67 o
   3   7   4   1     2.59     2.83   1.57 <
   3   7   4   2     1.48     5.36   1.69 o
   3   7   5  -3     2.13     2.83   0.54 o
   3   7   5  -2     1.78     3.92   0.60 o
   3   7   5  -1     6.51     7.29   0.78 o
   3   7   5   0   593.85   564.63   5.66 o
   3   7   5   1    26.60    28.97   1.45 o
   3   7   6  -3     6.21     6.99   0.78 o
   3   7   6  -2     0.78     0.12   0.54 <
   3   7   6  -1     0.09     0.06   0.90 <
   3   7   6   0   420.56   426.58   5.18 o
   3   7   7  -3     1.12     1.33   0.66 <
   3   7   7  -2     0.01    -0.66   0.84 <
   3   7   7  -1     1.01     1.93   0.96 <
   3   7   8  -3     0.02     0.06   0.96 <
   3   9  -7  -3     0.01     0.48   1.75 <
   3   9  -6  -3     3.46     2.89   1.87 <
   3   9  -6  -2     0.02     5.60   1.57 o
   3   9  -5  -3    22.43    28.01   4.46 o
   3   9  -5  -2     6.14     6.99   1.63 o
   3   9  -4  -3     0.03     0.24   1.33 <
   3   9  -4  -2     1.23     0.54   1.45 <
   3   9  -4  -1    10.49    12.23   1.57 o
   3   9  -3  -3     0.30     0.48   2.05 <
   3   9  -3  -2     0.15    -0.66   1.45 <
   3   9  -3  -1     0.50     0.90   1.33 <
   3   9  -2  -3     1.43     1.33   1.45 <
   3   9  -2  -2     0.30     1.69   1.33 <
   3   9  -2  -1     3.80     4.64   1.45 o
   3   9  -1  -3     1.20     0.66   1.39 <
   3   9  -1  -2     0.01     0.24   1.26 <
   3   9  -1  -1     2.18     1.33   1.45 <
   3   9   0  -3     3.28     3.25   1.33 <
   3   9   0  -2     0.76     2.95   1.39 <
   3   9   0  -1   261.81   260.33   4.46 o
   3   9   1  -3     0.14     0.72   1.08 <
   3   9   1  -2     5.10     4.76   1.26 o
   3   9   1  -1    55.14    54.27   1.87 o
   3   9   2  -3     3.61     5.00   1.20 o
   3   9   2  -2     4.10     3.19   1.51 <
   3   9   2  -1    23.21    20.18   1.69 o
   3   9   3  -3     0.90     2.29   2.05 <
   3   9   3  -2     0.84     1.51   1.33 <
   3   9   4  -3     5.75     7.41   1.57 o
   3   9   4  -2     0.65     3.73   1.69 <
   3   9   5  -3     3.32     2.83   1.39 <
   4   0 -13   1   106.02   107.46   2.23 o
   4   0 -13   2     0.66     0.84   1.08 <
   4   0 -13   3     5.56     5.66   2.11 <
   4   0 -12   0  1873.07  1929.89  11.14 o
   4   0 -12   1    11.37    11.26   0.84 o
   4   0 -12   2     0.81    -0.12   0.54 <
   4   0 -12   3     4.61     2.71   0.84 o
   4   0 -11   1     4.63     7.29   0.54 o
   4   0 -11   2     0.57    -0.12   0.36 <
   4   0 -11   3     0.95     2.71   0.48 o
   4   0 -10   0   879.73   861.22   5.42 o
   4   0 -10   1     8.43     9.58   0.54 o
   4   0 -10   2     0.09     1.14   0.30 o
   4   0 -10   3     2.33     1.20   0.36 o
   4   0  -9   1    97.25    97.82   1.08 o
   4   0  -9   2     5.10     4.46   0.42 o
   4   0  -9   3     2.48     2.41   0.36 o
   4   0  -8   0   839.61   935.73   6.20 o
   4   0  -8   1    61.61    48.97   0.96 o
   4   0  -8   2     0.48     0.60   0.24 <
   4   0  -8   3     0.70     1.81   0.30 o
   4   0  -7   1   109.79   105.77   1.08 o
   4   0  -7   2     6.79     5.78   0.42 o
   4   0  -7   3    31.61    27.53   0.66 o
   4   0  -6   0  1865.79  2161.07  10.60 o
   4   0  -6   1    88.31    86.56   1.26 o
   4   0  -6   2     1.05     1.51   0.24 o
   4   0  -6   3    17.72    14.34   0.48 o
   4   0  -5   1    59.02    58.85   0.78 o
   4   0  -5   2     0.22     0.42   0.18 <
   4   0  -5   3    13.21    11.81   0.42 o
   4   0  -4   0  4295.33  5572.29  32.71 o
   4   0  -4   1   375.58   387.91   2.11 o
   4   0  -4   2     3.81     6.75   0.30 o
   4   0  -4   3    15.56    12.83   0.42 o
   4   0  -3   1    15.79    14.70   0.42 o
   4   0  -3   2     0.38     0.66   0.18 o
   4   0  -3   3     9.24     5.78   0.24 o
   4   0  -2   0 40072.70 37664.40 318.34 o
   4   0  -2   1    20.86    18.91   0.48 o
   4   0  -2   2     0.37     0.78   0.12 o
   4   0  -2   3    28.15    26.80   0.66 o
   4   0  -1   1    61.17    59.99   1.26 o
   4   0  -1   2     0.30     0.42   0.18 <
   4   0  -1   3     7.64     4.16   0.36 o
   4   0   0   0  3445.89  3697.03  26.80 o
   4   0   0   1   349.11   343.57   2.71 o
   4   0   0   2     0.06     1.26   0.24 o
   4   0   0   3    23.36    19.58   0.72 o
   4   0   1   1    33.06    36.26   0.78 o
   4   0   1   2     1.74     1.45   0.30 o
   4   0   1   3     2.74     3.73   0.36 o
   4   0   2   0  9981.08 10969.20  71.68 o
   4   0   2   1   729.34   748.22   3.67 o
   4   0   2   2     0.08     1.45   0.30 o
   4   0   2   3     3.18     3.01   0.42 o
   4   0   3   1   139.34   138.66   1.33 o
   4   0   3   2    13.17    15.66   0.60 o
   4   0   3   3    87.39    79.21   1.26 o
   4   0   4   0  8653.92  9255.95  53.01 o
   4   0   4   1   199.46   198.77   1.63 o
   4   0   4   2     7.43     8.73   0.54 o
   4   0   4   3     5.76     5.84   0.48 o
   4   0   5   1     0.07     0.60   0.30 <
   4   0   5   2     0.32     0.90   0.36 <
   4   0   5   3     0.73     1.08   0.42 <
   4   0   6   0   410.48   398.15   4.76 o
   4   0   6   1    85.13    89.69   1.45 o
   4   0   6   2     0.20     0.48   0.36 <
   4   0   6   3     1.35     3.92   0.60 o
   4   0   7   1   221.76   217.50   2.41 o
   4   0   7   2     7.06     6.32   0.78 o
   4   0   7   3     7.48     7.29   0.78 o
   4   0   8   0  1317.95  1328.88  11.26 o
   4   0   8   1    35.52    34.75   1.33 o
   4   0   8   2     0.49     1.39   0.60 <
   4   0   8   3     0.09     0.18   0.90 <
   4   0   9   1    22.05    26.26   1.75 o
   4   0   9   2     1.59     3.79   1.33 <
   4   0   9   3     4.81     6.57   1.93 o
   4   0  10   0     0.14    12.05   2.11 o
   4   0  10   1     9.98     9.46   1.57 o
   4   0  10   2     7.18     4.40   1.45 o
   4   0  10   3     0.32     0.18   1.14 <
   4   2 -13  -3     3.35     5.30   1.93 <
   4   2 -13  -2     0.65     1.02   1.08 <
   4   2 -13  -1   139.27   144.50   2.47 o
   4   2 -13   0  1911.44  1849.24  10.06 o
   4   2 -12  -3     0.11     0.72   0.54 <
   4   2 -12  -2     0.02     0.06   0.54 <
   4   2 -12  -1    28.13    25.84   1.14 o
   4   2 -12   0   265.88   281.95   2.53 o
   4   2 -12   1    59.14    55.78   1.51 o
   4   2 -12   2     6.00     4.40   0.90 o
   4   2 -12   3     3.30     3.01   1.08 <
   4   2 -11  -3     0.07    -0.42   0.30 <
   4   2 -11  -2     0.22     0.18   0.42 <
   4   2 -11  -1    31.11    32.23   0.96 o
   4   2 -11   0     7.12     5.78   0.60 o
   4   2 -11   1     0.65     0.96   0.54 <
   4   2 -11   2     1.17     0.00   0.54 <
   4   2 -11   3    15.48    11.56   1.02 o
   4   2 -10  -3     1.38     0.84   0.30 <
   4   2 -10  -2     3.20     1.63   0.36 o
   4   2 -10  -1    13.92    15.06   0.78 o
   4   2 -10   0  1031.97  1032.89   5.18 o
   4   2 -10   1     9.73    11.08   0.78 o
   4   2 -10   2     0.01     0.00   0.48 <
   4   2 -10   3     0.63     1.99   0.60 o
   4   2  -9  -3    11.41    10.06   0.48 o
   4   2  -9  -2     3.74     4.70   0.42 o
   4   2  -9  -1    45.20    45.36   0.90 o
   4   2  -9   0    39.09    46.14   0.96 o
   4   2  -9   1    26.17    28.73   0.90 o
   4   2  -9   2     0.15     1.20   0.48 <
   4   2  -9   3     3.19     3.25   0.54 o
   4   2  -8  -3     7.63     5.84   0.42 o
   4   2  -8  -2     5.96     4.16   0.36 o
   4   2  -8  -1    56.98    55.96   0.84 o
   4   2  -8   0   303.69   337.19   2.59 o
   4   2  -8   1    20.40    19.70   0.66 o
   4   2  -8   2     0.51     0.48   0.36 <
   4   2  -8   3     0.10     0.54   0.48 <
   4   2  -7  -3    15.57    13.37   0.42 o
   4   2  -7  -2     1.58     1.87   0.30 o
   4   2  -7  -1   461.30   458.26   2.17 o
   4   2  -7   0    86.21    83.06   1.14 o
   4   2  -7   1    25.52    25.90   0.66 o
   4   2  -7   2     0.03     0.66   0.42 <
   4   2  -7   3     1.19     0.48   0.36 <
   4   2  -6  -3     7.59     5.48   0.48 o
   4   2  -6  -2     0.02     0.90   0.24 o
   4   2  -6  -1   150.88   147.93   1.33 o
   4   2  -6   0  1187.17  1272.20   6.45 o
   4   2  -6   1    94.35    95.41   1.20 o
   4   2  -6   2     2.22     1.51   0.36 o
   4   2  -6   3     5.59     4.88   0.54 o
   4   2  -5  -3     3.52     3.19   0.30 o
   4   2  -5  -2     2.18     3.25   0.30 o
   4   2  -5  -1   241.80   243.46   1.63 o
   4   2  -5   0    12.20    15.42   0.60 o
   4   2  -5   1    20.76    22.47   0.54 o
   4   2  -5   2     0.01     0.18   0.24 <
   4   2  -5   3     8.55     7.41   0.54 o
   4   2  -4  -3    45.03    32.83   0.66 o
   4   2  -4  -2     1.10     3.01   0.30 o
   4   2  -4  -1    85.26    81.56   0.96 o
   4   2  -4   0  3061.82  3344.72  12.95 o
   4   2  -4   1     6.64     6.75   0.42 o
   4   2  -4   2     0.31     1.02   0.24 o
   4   2  -4   3    19.76    18.19   0.54 o
   4   2  -3  -3     0.01     0.00   0.12 <
   4   2  -3  -2     0.21     0.60   0.12 o
   4   2  -3  -1    97.77    98.00   0.96 o
   4   2  -3   0  9985.45 10184.20  48.19 o
   4   2  -3   1   206.91   200.34   1.69 o
   4   2  -3   2     0.76     0.84   0.24 o
   4   2  -3   3     0.45     0.36   0.24 <
   4   2  -2  -3     0.39     0.06   0.06 <
   4   2  -2  -2     0.63     1.51   0.18 o
   4   2  -2  -1   350.92   365.02   1.99 o
   4   2  -2   0  5976.10  6809.13  33.25 o
   4   2  -2   1     0.34     0.66   0.18 o
   4   2  -2   2     1.84     1.81   0.30 o
   4   2  -2   3     1.76     0.18   0.24 <
   4   2  -1  -3     2.51     1.87   0.36 o
   4   2  -1  -2     0.05     0.00   0.18 <
   4   2  -1  -1    90.14    86.80   1.20 o
   4   2  -1   0     5.04    33.13   0.78 o
   4   2  -1   1    36.80    37.95   0.72 o
   4   2  -1   2     0.02     0.06   0.18 <
   4   2  -1   3     0.01    -0.12   0.24 <
   4   2   0  -3    26.72    17.77   0.66 o
   4   2   0  -2     0.02     1.39   0.30 o
   4   2   0  -1   285.91   290.03   2.65 o
   4   2   0   0    39.61    37.83   1.14 o
   4   2   0   1    65.30    66.38   1.08 o
   4   2   0   2     0.36     1.20   0.18 o
   4   2   0   3     7.92     7.95   0.42 o
   4   2   1  -3     1.76     1.51   0.24 o
   4   2   1  -2     2.23     2.29   0.36 o
   4   2   1  -1    27.84    31.80   0.72 o
   4   2   1   0   353.80   387.91   2.77 o
   4   2   1   1    48.68    50.72   0.84 o
   4   2   1   2     0.02     0.24   0.24 <
   4   2   1   3     9.45    10.42   0.48 o
   4   2   2  -3    42.92    37.47   0.90 o
   4   2   2  -2     0.11     1.08   0.30 o
   4   2   2  -1    13.66    12.77   0.48 o
   4   2   2   0  1195.14  1276.47   6.69 o
   4   2   2   1    50.25    45.90   0.78 o
   4   2   2   2     6.63     8.55   0.48 o
   4   2   2   3    56.44    50.24   1.08 o
   4   2   3  -3    17.59    16.68   0.72 o
   4   2   3  -2     7.83    12.29   0.48 o
   4   2   3  -1  1367.53  1358.33   4.94 o
   4   2   3   0  9106.94  9722.88  36.50 o
   4   2   3   1   469.04   456.99   2.83 o
   4   2   3   2     1.03     1.81   0.30 o
   4   2   3   3     5.51     6.38   0.48 o
   4   2   4  -3     6.70     4.82   0.48 o
   4   2   4  -2    11.97    11.56   0.54 o
   4   2   4  -1    70.68    68.73   1.08 o
   4   2   4   0   792.74   812.01   4.88 o
   4   2   4   1    23.50    22.35   0.72 o
   4   2   4   2     0.01     0.00   0.24 <
   4   2   4   3     0.55     0.72   0.30 <
   4   2   5  -3     0.87     0.18   0.30 <
   4   2   5  -2     4.13     3.31   0.48 o
   4   2   5  -1     0.59     0.90   0.42 <
   4   2   5   0  1283.85  1375.86   7.47 o
   4   2   5   1     3.58     4.46   0.48 o
   4   2   5   2     1.72     2.53   0.42 o
   4   2   5   3     2.45     2.41   0.42 o
   4   2   6  -3     8.70     9.58   0.66 o
   4   2   6  -2     7.21     6.69   0.60 o
   4   2   6  -1    42.03    41.32   1.08 o
   4   2   6   0     1.29     3.55   0.66 o
   4   2   6   1   221.92   214.13   2.53 o
   4   2   6   2     1.72     1.14   0.48 <
   4   2   6   3     0.22    -0.24   0.36 <
   4   2   7  -3    13.58    18.31   1.02 o
   4   2   7  -2     0.89     2.29   0.60 o
   4   2   7  -1    98.21    96.19   1.99 o
   4   2   7   0   205.38   230.70   2.53 o
   4   2   7   1   190.76   189.74   2.41 o
   4   2   7   2     0.00     2.71   0.54 o
   4   2   7   3     0.30     0.78   0.48 <
   4   2   8  -3     1.88     2.35   0.66 o
   4   2   8  -2     0.10    -0.18   0.54 <
   4   2   8  -1    19.39    20.00   1.26 o
   4   2   8   0   356.83   334.90   3.25 o
   4   2   8   1     4.82     6.38   0.78 o
   4   2   8   2     3.25     5.12   0.72 o
   4   2   8   3    11.20    13.43   1.08 o
   4   2   9  -3     1.12     2.83   1.63 <
   4   2   9  -2     7.16     5.42   1.33 o
   4   2   9  -1    77.63    74.51   1.81 o
   4   2   9   0     0.46     3.49   0.66 o
   4   2   9   1     0.08     1.33   0.78 <
   4   2   9   2     1.92     0.90   0.72 <
   4   2   9   3     4.91     4.34   1.02 o
   4   2  10  -3     0.00     0.18   1.45 <
   4   2  10  -2     1.24     4.94   1.45 o
   4   2  10  -1     1.69     2.17   1.14 <
   4   2  10   0    80.11    78.73   1.75 o
   4   2  10   1    14.11    12.71   0.96 o
   4   4 -12  -3     5.24     6.51   1.14 o
   4   4 -12  -2     0.06     0.00   0.78 <
   4   4 -12  -1    50.21    48.43   1.51 o
   4   4 -12   0   150.91   153.24   2.35 o
   4   4 -11  -3     0.88     0.18   0.48 <
   4   4 -11  -2     0.08     1.02   0.60 <
   4   4 -11  -1   125.52   121.67   1.93 o
   4   4 -11   0    68.19    68.85   1.75 o
   4   4 -11   1   238.93   229.01   3.25 o
   4   4 -11   2     0.82     3.07   1.26 <
   4   4 -10  -3     1.20     0.36   0.42 <
   4   4 -10  -2     0.15     0.12   0.48 <
   4   4 -10  -1     9.12     9.70   0.90 o
   4   4 -10   0   475.71   517.11   5.48 o
   4   4 -10   1    14.31    14.76   1.39 o
   4   4 -10   2     3.61     3.98   1.14 o
   4   4 -10   3    24.55    31.02   2.59 o
   4   4  -9  -3     3.50     4.82   0.60 o
   4   4  -9  -2     1.39     1.63   0.48 o
   4   4  -9  -1    38.08    39.33   1.45 o
   4   4  -9   0  1069.29  1141.31   8.37 o
   4   4  -9   1    17.14    16.75   1.33 o
   4   4  -9   2     0.00     0.36   0.90 <
   4   4  -9   3     4.33     4.88   1.81 <
   4   4  -8  -3     6.15     5.12   0.54 o
   4   4  -8  -2     0.94     0.90   0.36 <
   4   4  -8  -1     1.19     1.14   0.54 <
   4   4  -8   0  1072.51  1121.49   7.23 o
   4   4  -8   1    84.67    84.63   1.93 o
   4   4  -8   2     0.10     1.20   0.60 <
   4   4  -8   3     0.58     0.66   0.60 <
   4   4  -7  -3     3.16     1.63   0.36 o
   4   4  -7  -2     3.08     2.53   0.42 o
   4   4  -7  -1     1.00     1.33   0.42 o
   4   4  -7   0  1580.13  1542.53   7.59 o
   4   4  -7   1     5.10     4.52   0.60 o
   4   4  -7   2     0.02     1.20   0.54 <
   4   4  -7   3     1.29     3.73   0.78 o
   4   4  -6  -3    10.86    11.20   0.54 o
   4   4  -6  -2     2.76     1.39   0.36 o
   4   4  -6  -1    62.47    61.74   1.08 o
   4   4  -6   0   199.37   181.36   1.93 o
   4   4  -6   1     2.88     4.04   0.54 o
   4   4  -6   2     0.03     0.24   0.54 <
   4   4  -6   3     0.89     1.26   0.60 <
   4   4  -5  -3     0.13     0.30   0.24 <
   4   4  -5  -2     6.19     5.36   0.48 o
   4   4  -5  -1   126.07   130.41   1.45 o
   4   4  -5   0   207.75   216.36   2.05 o
   4   4  -5   1   180.14   181.00   1.99 o
   4   4  -5   2     0.18     0.36   0.42 <
   4   4  -5   3     0.00     0.36   0.54 <
   4   4  -4  -3     1.63     1.63   0.24 o
   4   4  -4  -2     2.08     2.95   0.30 o
   4   4  -4  -1   115.37   115.29   1.51 o
   4   4  -4   0  1177.41  1209.13   5.78 o
   4   4  -4   1   129.12   131.79   1.87 o
   4   4  -4   2     0.47     0.60   0.36 <
   4   4  -4   3     1.74     1.08   0.48 <
   4   4  -3  -3    11.50    11.44   0.42 o
   4   4  -3  -2     0.74     0.54   0.24 <
   4   4  -3  -1     3.45     4.70   0.36 o
   4   4  -3   0  1780.32  1888.57   8.31 o
   4   4  -3   1    68.43    67.64   1.08 o
   4   4  -3   2     3.28     2.53   0.42 o
   4   4  -3   3    20.27    20.90   1.02 o
   4   4  -2  -3     0.53     0.48   0.18 <
   4   4  -2  -2     0.86     1.20   0.24 o
   4   4  -2  -1   134.81   136.49   1.39 o
   4   4  -2   0  1963.28  2001.33   8.37 o
   4   4  -2   1   113.29   116.37   1.45 o
   4   4  -2   2     0.64     0.48   0.36 <
   4   4  -2   3     0.05     0.30   0.66 <
   4   4  -1  -3     1.04     0.66   0.24 <
   4   4  -1  -2     0.12     0.12   0.18 <
   4   4  -1  -1     0.57     0.96   0.24 o
   4   4  -1   0  9588.47  9882.32  49.99 o
   4   4  -1   1    89.14    83.06   1.20 o
   4   4  -1   2     1.11     2.11   0.42 o
   4   4  -1   3     0.16     0.24   0.36 <
   4   4   0  -3     6.98     7.17   0.48 o
   4   4   0  -2     0.27     1.14   0.24 o
   4   4   0  -1    10.37    11.81   0.48 o
   4   4   0   0   137.68   137.63   1.33 o
   4   4   0   1    31.58    30.54   0.72 o
   4   4   0   2     0.22     0.06   0.30 <
   4   4   0   3     0.34     0.54   0.42 <
   4   4   1  -3     4.45     2.53   0.30 o
   4   4   1  -2     2.16     2.35   0.36 o
   4   4   1  -1   213.49   210.52   1.81 o
   4   4   1   0   417.16   460.85   2.83 o
   4   4   1   1   108.00   104.02   1.26 o
   4   4   1   2     0.08     2.89   0.36 o
   4   4   1   3    22.05    21.62   1.39 o
   4   4   2  -3    13.50    14.82   0.48 o
   4   4   2  -2     1.08     6.63   0.42 o
   4   4   2  -1   434.29   418.99   2.83 o
   4   4   2   0  1193.97  1242.56   6.32 o
   4   4   2   1   103.00   103.06   1.33 o
   4   4   2   2     0.10     1.20   0.36 o
   4   4   2   3     0.01    -0.12   0.36 <
   4   4   3  -3    26.79    22.11   0.72 o
   4   4   3  -2     5.36     6.57   0.48 o
   4   4   3  -1    98.16    95.95   1.33 o
   4   4   3   0  2685.14  2678.48  11.75 o
   4   4   3   1     0.76     0.90   0.30 <
   4   4   3   2     0.64     0.54   0.36 <
   4   4   3   3     7.58     5.24   0.60 o
   4   4   4  -3     1.66     1.63   0.36 o
   4   4   4  -2     1.33     0.18   0.30 <
   4   4   4  -1    68.93    69.87   1.20 o
   4   4   4   0  1533.55  1594.39   8.01 o
   4   4   4   1   332.92   326.71   2.77 o
   4   4   4   2     1.03     5.00   0.54 o
   4   4   4   3     3.83     5.18   0.60 o
   4   4   5  -3     0.50     0.60   0.30 <
   4   4   5  -2     0.33     0.66   0.36 <
   4   4   5  -1    40.07    41.20   1.02 o
   4   4   5   0  8277.04  8257.81  29.21 o
   4   4   5   1    54.79    52.83   1.26 o
   4   4   5   2     0.39     0.84   0.42 <
   4   4   5   3     0.19     1.20   0.48 <
   4   4   6  -3    13.78    17.77   0.84 o
   4   4   6  -2     0.02     0.48   0.42 <
   4   4   6  -1     4.32     5.00   0.60 o
   4   4   6   0    70.16    73.43   1.51 o
   4   4   6   1    93.23    93.18   1.75 o
   4   4   6   2     1.60     1.51   0.54 <
   4   4   6   3     1.34     1.87   0.60 o
   4   4   7  -3    20.88    21.20   1.14 o
   4   4   7  -2     3.02     1.93   0.48 o
   4   4   7  -1     0.20    -0.24   0.42 <
   4   4   7   0   553.52   588.48   4.76 o
   4   4   7   1    40.53    39.57   1.26 o
   4   4   7   2     8.45     9.88   0.90 o
   4   4   7   3    26.49    28.01   1.45 o
   4   4   8  -3     0.83     1.93   0.60 o
   4   4   8  -2     1.76     3.73   0.72 o
   4   4   8  -1    71.83    70.90   1.75 o
   4   4   8   0   241.59   263.28   3.25 o
   4   4   8   1     1.81     2.41   0.84 <
   4   4   8   2     3.08     3.07   0.78 o
   4   4   8   3     2.29     5.30   0.90 o
   4   4   9  -3     0.51    -0.30   0.84 <
   4   4   9  -2     0.01     0.30   0.72 <
   4   4   9  -1    59.10    55.90   1.75 o
   4   4   9   0    42.92    51.68   1.63 o
   4   6 -11  -3    23.28    23.73   2.41 o
   4   6 -11  -2     1.10     0.90   1.26 <
   4   6 -10  -3     2.46     2.35   0.96 <
   4   6 -10  -2     0.00     3.73   1.14 o
   4   6 -10  -1   199.75   199.07   3.25 o
   4   6 -10   0   114.15   112.34   2.59 o
   4   6  -9  -3     0.01     0.54   0.66 <
   4   6  -9  -2     1.59     2.53   1.02 <
   4   6  -9  -1   110.92   112.46   2.71 o
   4   6  -9   0   914.14   877.00   6.99 o
   4   6  -9   1    39.88    39.27   2.29 o
   4   6  -8  -3     8.01     7.65   0.90 o
   4   6  -8  -2     3.59     2.11   0.72 <
   4   6  -8  -1     1.53     1.51   0.72 <
   4   6  -8   0    79.12    91.68   2.47 o
   4   6  -8   1    61.88    65.59   2.47 o
   4   6  -8   2     0.03    -0.54   2.05 <
   4   6  -8   3     0.33    -1.02   0.90 <
   4   6  -7  -3     1.78     1.51   0.48 o
   4   6  -7  -2     0.78     0.12   0.48 <
   4   6  -7  -1     9.48    10.84   1.02 o
   4   6  -7   0    15.47    14.09   1.39 o
   4   6  -7   1    12.92    15.42   1.81 o
   4   6  -7   2     0.71     1.20   1.69 <
   4   6  -7   3     0.04     0.54   2.11 <
   4   6  -6  -3     1.58     1.99   0.90 <
   4   6  -6  -2     3.23     2.29   0.66 o
   4   6  -6  -1    86.55    87.22   1.87 o
   4   6  -6   0   101.07   104.99   2.17 o
   4   6  -6   1    56.93    56.38   2.05 o
   4   6  -6   2     2.64     5.78   1.51 o
   4   6  -6   3     6.07    12.17   1.99 o
   4   6  -5  -3    11.66    12.41   0.84 o
   4   6  -5  -2     1.09     0.24   0.48 <
   4   6  -5  -1     3.79     3.92   0.72 o
   4   6  -5   0   151.11   161.61   2.77 o
   4   6  -5   1    61.52    62.52   1.93 o
   4   6  -5   2     0.52     0.90   1.20 <
   4   6  -5   3     2.78     3.37   1.87 <
   4   6  -4  -3     9.58    11.38   0.72 o
   4   6  -4  -2     0.35     0.84   0.42 <
   4   6  -4  -1     6.50     6.69   0.72 o
   4   6  -4   0   263.77   266.65   3.19 o
   4   6  -4   1   127.57   125.11   2.95 o
   4   6  -4   2     1.79     1.39   1.20 <
   4   6  -4   3     0.23    -0.48   1.45 <
   4   6  -3  -3     7.02     9.16   0.60 o
   4   6  -3  -2     1.08     1.51   0.42 o
   4   6  -3  -1   226.46   225.82   2.59 o
   4   6  -3   0    94.78   110.17   1.99 o
   4   6  -3   1   114.54   117.52   2.59 o
   4   6  -3   2     1.09     0.78   1.08 <
   4   6  -3   3     2.63     2.05   1.63 <
   4   6  -2  -3     3.16     4.88   0.48 o
   4   6  -2  -2     0.94     1.08   0.42 <
   4   6  -2  -1     5.34     5.96   0.78 o
   4   6  -2   0  7728.13  7800.40  38.37 o
   4   6  -2   1   255.86   250.63   3.43 o
   4   6  -2   2     0.07     1.99   1.20 <
   4   6  -2   3     3.52     4.46   1.69 <
   4   6  -1  -3     3.22     2.77   0.36 o
   4   6  -1  -2     1.14     0.66   0.36 <
   4   6  -1  -1    13.72    15.66   0.72 o
   4   6  -1   0  4908.19  4878.16  25.36 o
   4   6  -1   1   176.37   176.00   2.83 o
   4   6  -1   2     0.00     0.06   1.02 <
   4   6  -1   3     2.77     2.41   1.33 <
   4   6   0  -3     2.42     1.20   0.30 o
   4   6   0  -2     1.04     0.66   0.36 <
   4   6   0  -1    27.99    27.41   1.02 o
   4   6   0   0   820.03   837.97   6.45 o
   4   6   0   1   366.91   369.90   4.40 o
   4   6   0   2     0.16     5.78   1.08 o
   4   6   0   3     4.71     8.19   1.39 o
   4   6   1  -3    16.77    17.11   0.60 o
   4   6   1  -2     0.17     2.83   0.42 o
   4   6   1  -1   156.86   152.57   2.11 o
   4   6   1   0   219.14   221.18   3.31 o
   4   6   1   1   103.90   100.17   2.29 o
   4   6   1   2     0.04    -0.78   1.14 <
   4   6   1   3     0.09     0.42   1.26 <
   4   6   2  -3     9.50    10.18   0.54 o
   4   6   2  -2     0.00     0.60   0.30 <
   4   6   2  -1    28.94    29.70   0.90 o
   4   6   2   0   708.04   688.83   5.54 o
   4   6   2   1   126.36   125.95   2.47 o
   4   6   2   2     1.80     0.78   0.90 <
   4   6   2   3     8.84     7.05   2.71 <
   4   6   3  -3     1.40     1.81   0.42 o
   4   6   3  -2     0.95     1.14   0.42 <
   4   6   3  -1    90.80    90.59   1.57 o
   4   6   3   0   223.48   230.94   2.41 o
   4   6   3   1     0.00     0.36   0.54 <
   4   6   3   2     0.01     1.63   0.78 <
   4   6   3   3     3.30     4.04   2.11 <
   4   6   4  -3    32.04    29.39   0.96 o
   4   6   4  -2     6.24     5.90   0.60 o
   4   6   4  -1     1.19     1.93   0.48 o
   4   6   4   0  2038.90  1995.12   9.64 o
   4   6   4   1    96.49    95.17   1.69 o
   4   6   4   2     0.00     1.20   0.72 <
   4   6   4   3     0.83     1.02   1.33 <
   4   6   5  -3     8.27    10.24   0.78 o
   4   6   5  -2     0.67     0.12   0.42 <
   4   6   5  -1    22.06    23.67   1.02 o
   4   6   5   0  2233.24  2198.59  11.26 o
   4   6   5   1     7.28     7.89   1.14 o
   4   6   5   2     0.61    -0.18   0.84 <
   4   6   5   3     0.39     0.54   0.72 <
   4   6   6  -3    11.91    10.96   0.84 o
   4   6   6  -2     1.98     2.41   0.60 o
   4   6   6  -1     0.00     0.54   0.54 <
   4   6   6   0  1652.50  1610.23  10.42 o
   4   6   6   1     0.02     3.37   1.14 <
   4   6   6   2     1.97     1.08   0.60 <
   4   6   7  -3     0.45     0.84   0.54 <
   4   6   7  -2     6.97     9.82   1.02 o
   4   6   7  -1   276.74   267.68   3.61 o
   4   6   7   0    30.43    28.31   1.51 o
   4   6   8  -3     0.09    -0.12   0.84 <
   4   6   8  -2     0.37     1.45   0.72 <
   4   8  -9  -3     6.31     7.11   2.29 o
   4   8  -8  -3     0.06    -0.06   2.23 <
   4   8  -8  -2     0.54     1.63   2.05 <
   4   8  -7  -3     2.63     2.41   1.81 <
   4   8  -7  -2     0.03    -0.06   1.69 <
   4   8  -7  -1    25.08    23.61   2.11 o
   4   8  -6  -3     3.03     5.78   1.51 o
   4   8  -6  -2     2.95     3.07   1.51 <
   4   8  -6  -1    16.09    17.29   1.99 o
   4   8  -6   0   141.92   152.63   2.83 o
   4   8  -5  -3     0.72     1.02   1.14 <
   4   8  -5  -2     0.70     1.57   1.26 <
   4   8  -5  -1    27.94    28.97   1.99 o
   4   8  -5   0   395.68   379.89   4.40 o
   4   8  -4  -3     5.23     5.78   2.17 <
   4   8  -4  -2     0.11     0.30   1.20 <
   4   8  -4  -1     6.49     5.30   1.45 o
   4   8  -4   0   181.10   169.38   3.49 o
   4   8  -4   1     0.73     0.60   0.72 <
   4   8  -3  -3     7.45     7.83   1.81 o
   4   8  -3  -2     0.18     1.08   1.20 <
   4   8  -3  -1    15.20    17.17   1.69 o
   4   8  -3   0  4359.79  4145.89  24.76 o
   4   8  -3   1     0.17     1.69   1.39 <
   4   8  -2  -3    13.95    18.19   2.59 o
   4   8  -2  -2     1.86     2.71   1.20 <
   4   8  -2  -1    17.28    18.85   1.69 o
   4   8  -2   0   173.76   165.58   3.55 o
   4   8  -2   1    17.92    19.21   1.69 o
   4   8  -1  -3     5.59     6.57   1.69 o
   4   8  -1  -2     0.00     0.18   1.02 <
   4   8  -1  -1     6.27     8.43   1.39 o
   4   8  -1   0    96.04   105.05   2.71 o
   4   8  -1   1     2.44     2.59   1.26 <
   4   8   0  -3    33.42    38.97   3.37 o
   4   8   0  -2     0.31     4.58   1.33 o
   4   8   0  -1     0.04     0.84   1.39 <
   4   8   0   0    67.73    75.47   2.23 o
   4   8   0   1   232.51   229.25   3.07 o
   4   8   1  -3     5.38     4.82   1.51 o
   4   8   1  -2     0.12     0.24   1.14 <
   4   8   1  -1     3.96     4.94   1.26 o
   4   8   1   0   804.66   774.97   7.47 o
   4   8   1   1    70.95    75.77   2.29 o
   4   8   2  -3     0.23     0.66   1.87 <
   4   8   2  -2     0.37     1.14   0.90 <
   4   8   2  -1    95.38    94.21   2.71 o
   4   8   2   0    45.77    52.70   1.75 o
   4   8   2   1     8.29     7.65   1.02 o
   4   8   3  -3     0.47     0.54   0.66 <
   4   8   3  -2     0.21    -0.60   0.78 <
   4   8   3  -1    37.00    34.94   2.11 o
   4   8   3   0  2032.64  1920.37  12.89 o
   4   8   4  -3     6.46    10.96   1.08 o
   4   8   4  -2     1.28     0.72   1.20 <
   4   8   4  -1     0.04     0.72   1.33 <
   4   8   5  -3     0.01     0.00   0.96 <
   4   8   5  -2     0.28     0.30   0.78 <
   4   8   6  -3     0.09    -2.35   1.14 <
   4  10  -3  -3     0.06     0.60   1.39 <
   4  10  -2  -3     0.38     1.99   1.69 <
   4  10  -1  -3     0.81     1.33   1.26 <
   4  10   0  -3     5.50    10.84   3.01 o
   4  10   1  -3    14.13    16.75   2.29 o
   5   1 -13  -3     3.25     4.10   1.81 <
   5   1 -13  -2     1.68     3.49   1.39 <
   5   1 -13  -1    45.43    49.99   1.93 o
   5   1 -13   0  1590.95  1584.45   9.28 o
   5   1 -13   1     9.14    13.07   1.26 o
   5   1 -13   2     0.01     0.54   0.90 <
   5   1 -13   3     0.40    -0.18   0.54 <
   5   1 -12  -3     0.00     0.84   0.90 <
   5   1 -12  -2     0.27     0.78   0.84 <
   5   1 -12  -1     3.29     3.79   0.96 o
   5   1 -12   0  1134.00  1118.48   7.41 o
   5   1 -12   1     0.08    -0.42   0.54 <
   5   1 -12   2     0.37    -0.48   0.48 <
   5   1 -12   3     0.49     0.24   0.72 <
   5   1 -11  -3     8.50    10.66   0.90 o
   5   1 -11  -2     1.81     2.59   0.42 o
   5   1 -11  -1   117.90   115.23   1.81 o
   5   1 -11   0   754.53   819.96   5.66 o
   5   1 -11   1    19.06    19.09   0.90 o
   5   1 -11   2     1.51     0.36   0.48 <
   5   1 -11   3     4.83     2.65   0.60 o
   5   1 -10  -3    10.33     8.55   0.54 o
   5   1 -10  -2     1.24     0.24   0.30 <
   5   1 -10  -1   123.44   119.20   1.45 o
   5   1 -10   0    79.16    86.86   1.26 o
   5   1 -10   1    18.26    18.37   0.72 o
   5   1 -10   2     0.03     0.24   0.36 <
   5   1 -10   3     9.34     9.40   0.78 o
   5   1  -9  -3     2.17     1.69   0.30 o
   5   1  -9  -2     0.66     0.42   0.24 <
   5   1  -9  -1     2.38     2.71   0.36 o
   5   1  -9   0   433.01   449.95   2.77 o
   5   1  -9   1    59.72    59.45   0.96 o
   5   1  -9   2     2.92     3.67   0.42 o
   5   1  -9   3     6.00     4.94   0.54 o
   5   1  -8  -3     9.45     6.63   0.42 o
   5   1  -8  -2     3.86     2.53   0.30 o
   5   1  -8  -1    43.18    43.07   0.84 o
   5   1  -8   0  3349.78  3413.81  10.72 o
   5   1  -8   1     0.17     0.48   0.24 <
   5   1  -8   2     0.29    -0.12   0.24 <
   5   1  -8   3     0.40     0.30   0.36 <
   5   1  -7  -3     5.20     4.40   0.36 o
   5   1  -7  -2     1.03     0.96   0.24 o
   5   1  -7  -1   155.96   153.05   1.26 o
   5   1  -7   0  5234.17  5402.73  16.99 o
   5   1  -7   1   305.94   302.49   1.87 o
   5   1  -7   2     2.12     2.35   0.30 o
   5   1  -7   3    11.68     9.70   0.54 o
   5   1  -6  -3    11.26    10.24   0.42 o
   5   1  -6  -2     0.36     0.54   0.18 <
   5   1  -6  -1   195.09   196.48   1.57 o
   5   1  -6   0  1441.67  1486.75   6.99 o
   5   1  -6   1    92.99    96.55   1.08 o
   5   1  -6   2     4.08     2.41   0.30 o
   5   1  -6   3     0.74     0.36   0.24 <
   5   1  -5  -3     9.04     6.38   0.30 o
   5   1  -5  -2     0.58     0.24   0.18 <
   5   1  -5  -1   137.91   139.26   1.20 o
   5   1  -5   0  3306.73  3653.72  14.15 o
   5   1  -5   1   132.19   127.27   1.33 o
   5   1  -5   2     0.02     1.39   0.24 o
   5   1  -5   3    12.62    11.56   0.48 o
   5   1  -4  -3    68.46    49.51   1.08 o
   5   1  -4  -2     3.04     5.84   0.30 o
   5   1  -4  -1   807.73   817.25   3.31 o
   5   1  -4   0   153.59   188.71   1.51 o
   5   1  -4   1    74.52    70.35   0.96 o
   5   1  -4   2     0.14     0.30   0.18 <
   5   1  -4   3     6.10     4.28   0.36 o
   5   1  -3  -3     2.15     1.87   0.18 o
   5   1  -3  -2     1.33     1.39   0.24 o
   5   1  -3  -1   112.07   118.60   1.08 o
   5   1  -3   0  1578.91  1691.00   8.49 o
   5   1  -3   1   131.92   127.46   1.20 o
   5   1  -3   2     3.97     4.58   0.30 o
   5   1  -3   3    64.05    53.07   0.96 o
   5   1  -2  -3     6.02     4.40   0.42 o
   5   1  -2  -2     0.72     0.48   0.24 <
   5   1  -2  -1    66.88    67.40   1.20 o
   5   1  -2   0   162.51   245.15   2.59 o
   5   1  -2   1   198.61   205.70   1.45 o
   5   1  -2   2     0.53     0.90   0.18 o
   5   1  -2   3     2.86     1.45   0.24 o
   5   1  -1  -3     2.32     0.42   0.24 <
   5   1  -1  -2     0.20     0.12   0.18 <
   5   1  -1  -1    12.59    10.72   0.60 o
   5   1  -1   0    73.99   214.43   2.47 o
   5   1  -1   1   217.47   222.99   1.99 o
   5   1  -1   2     0.69     0.72   0.30 <
   5   1  -1   3     0.06    -0.12   0.18 <
   5   1   0  -3    14.47    13.73   0.66 o
   5   1   0  -2     0.00     0.48   0.24 <
   5   1   0  -1   279.23   296.83   2.65 o
   5   1   0   0    64.15   104.26   1.75 o
   5   1   0   1   160.22   165.88   1.87 o
   5   1   0   2     0.58     0.60   0.24 <
   5   1   0   3     1.46     0.84   0.30 <
   5   1   1  -3    21.17    19.46   0.72 o
   5   1   1  -2     4.05     4.16   0.48 o
   5   1   1  -1   394.51   405.55   3.19 o
   5   1   1   0  8430.87  8866.96  54.33 o
   5   1   1   1    37.21    33.61   0.96 o
   5   1   1   2     0.52     0.84   0.30 <
   5   1   1   3     2.87     1.20   0.30 o
   5   1   2  -3    38.54    33.43   0.72 o
   5   1   2  -2     0.27     3.37   0.42 o
   5   1   2  -1   512.63   506.57   2.71 o
   5   1   2   0    96.98    93.42   1.93 o
   5   1   2   1   393.94   392.48   2.89 o
   5   1   2   2    14.15    13.37   0.60 o
   5   1   2   3    22.89    18.97   0.72 o
   5   1   3  -3    11.07    10.36   0.48 o
   5   1   3  -2     4.91     6.63   0.42 o
   5   1   3  -1    96.03    96.25   1.14 o
   5   1   3   0  9028.10  9296.97  40.06 o
   5   1   3   1   260.78   252.62   2.11 o
   5   1   3   2     0.64     5.18   0.42 o
   5   1   3   3    29.85    26.80   0.78 o
   5   1   4  -3     6.17     6.14   0.48 o
   5   1   4  -2     0.33     1.87   0.30 o
   5   1   4  -1    15.00    15.42   0.54 o
   5   1   4   0   876.16   807.25   4.88 o
   5   1   4   1    17.51    18.55   0.72 o
   5   1   4   2     0.11     0.48   0.36 <
   5   1   4   3     3.32     2.95   0.42 o
   5   1   5  -3     0.00    -0.12   0.30 <
   5   1   5  -2     3.10     3.07   0.42 o
   5   1   5  -1     5.23     6.26   0.54 o
   5   1   5   0    16.09    18.67   0.84 o
   5   1   5   1   130.02   130.04   1.99 o
   5   1   5   2     5.13     4.58   0.60 o
   5   1   5   3     5.93     4.70   0.60 o
   5   1   6  -3    19.29    17.83   0.90 o
   5   1   6  -2     2.70     2.83   0.54 o
   5   1   6  -1   240.43   234.13   2.47 o
   5   1   6   0  3915.29  3831.89  16.56 o
   5   1   6   1   212.08   208.23   2.65 o
   5   1   6   2     6.60     7.53   0.72 o
   5   1   6   3     2.45     3.67   0.54 o
   5   1   7  -3     4.91     6.51   0.78 o
   5   1   7  -2     2.58     3.61   0.60 o
   5   1   7  -1    95.16    97.10   1.87 o
   5   1   7   0   791.76   762.38   6.14 o
   5   1   7   1    19.60    21.02   1.14 o
   5   1   7   2     0.03     1.33   0.54 <
   5   1   7   3     1.86     0.36   0.48 <
   5   1   8  -3     2.06     2.11   1.33 <
   5   1   8  -2     0.10    -0.12   1.08 <
   5   1   8  -1    45.25    43.19   1.75 o
   5   1   8   0   482.65   526.74   5.24 o
   5   1   8   1    27.40    26.02   1.45 o
   5   1   8   2     0.87     1.63   0.72 <
   5   1   8   3     0.48     2.05   1.02 <
   5   1   9  -3     3.57     4.70   1.87 <
   5   1   9  -2     1.00    -0.06   1.33 <
   5   1   9  -1    30.44    30.36   2.05 o
   5   1   9   0  1365.81  1371.28  10.96 o
   5   1   9   1    24.96    22.83   1.63 o
   5   1   9   2     0.76    -0.84   0.78 <
   5   1   9   3     1.01     0.42   0.96 <
   5   1  10  -3     0.62    -0.42   0.90 <
   5   1  10  -2     0.24    -2.11   1.33 <
   5   3 -13  -3     0.33     1.14   1.20 <
   5   3 -13  -2     1.50     2.29   0.90 <
   5   3 -12  -3     0.30     0.00   0.60 <
   5   3 -12  -2     1.14     0.06   0.54 <
   5   3 -12  -1     0.02     0.96   0.72 <
   5   3 -12   0   323.91   301.41   3.01 o
   5   3 -12   1    72.63    78.00   1.81 o
   5   3 -12   2     4.76     6.26   0.90 o
   5   3 -11  -3     3.32     1.33   0.48 <
   5   3 -11  -2     1.11     0.18   0.54 <
   5   3 -11  -1    39.06    38.25   1.20 o
   5   3 -11   0   668.51   620.59   4.76 o
   5   3 -11   1     9.82    11.14   1.08 o
   5   3 -11   2     0.95     2.11   0.78 <
   5   3 -11   3     0.14     0.18   0.90 <
   5   3 -10  -3     0.82     0.54   0.36 <
   5   3 -10  -2     0.89     0.96   0.42 <
   5   3 -10  -1   118.69   120.29   1.87 o
   5   3 -10   0   666.20   649.08   5.48 o
   5   3 -10   1     4.79     5.54   0.84 o
   5   3 -10   2     1.03     0.18   0.60 <
   5   3 -10   3     0.15     0.12   0.66 <
   5   3  -9  -3     2.62     2.41   0.36 o
   5   3  -9  -2     0.60     1.02   0.36 <
   5   3  -9  -1    52.01    53.07   1.33 o
   5   3  -9   0  1575.23  1561.86   8.67 o
   5   3  -9   1    42.16    40.72   1.39 o
   5   3  -9   2     0.09     0.66   0.66 <
   5   3  -9   3     7.17    11.50   1.08 o
   5   3  -8  -3     0.01    -0.18   0.24 <
   5   3  -8  -2     0.24     0.00   0.24 <
   5   3  -8  -1     1.66     2.47   0.54 o
   5   3  -8   0    88.88   101.55   1.81 o
   5   3  -8   1     5.29     6.51   0.72 o
   5   3  -8   2     7.36     5.18   0.66 o
   5   3  -8   3    13.97    13.19   1.08 o
   5   3  -7  -3    27.93    24.94   0.60 o
   5   3  -7  -2     7.30     5.30   0.36 o
   5   3  -7  -1    74.83    73.12   1.14 o
   5   3  -7   0  2606.09  2666.67  10.84 o
   5   3  -7   1    83.25    81.56   1.33 o
   5   3  -7   2     0.71     0.36   0.36 <
   5   3  -7   3     4.18     6.93   0.72 o
   5   3  -6  -3     1.65     1.81   0.30 o
   5   3  -6  -2     0.00     0.78   0.24 o
   5   3  -6  -1     4.98     5.48   0.48 o
   5   3  -6   0  1627.21  1615.41   7.11 o
   5   3  -6   1   136.64   139.26   1.57 o
   5   3  -6   2     0.37     0.12   0.30 <
   5   3  -6   3     5.42     6.81   0.78 o
   5   3  -5  -3    12.29     9.16   0.42 o
   5   3  -5  -2     5.24     5.54   0.36 o
   5   3  -5  -1    90.89    90.17   1.14 o
   5   3  -5   0 15077.20 15486.80  61.26 o
   5   3  -5   1    71.60    73.18   1.08 o
   5   3  -5   2     7.49     6.08   0.48 o
   5   3  -5   3     9.74    11.93   0.72 o
   5   3  -4  -3     0.90     0.12   0.18 <
   5   3  -4  -2     1.31     0.90   0.24 o
   5   3  -4  -1   164.78   162.57   1.39 o
   5   3  -4   0    99.22    99.93   1.20 o
   5   3  -4   1   110.54   108.48   1.26 o
   5   3  -4   2     0.52     0.96   0.30 o
   5   3  -4   3     1.70     2.23   0.36 o
   5   3  -3  -3    16.35    14.09   0.48 o
   5   3  -3  -2     0.05     2.47   0.24 o
   5   3  -3  -1   825.01   832.25   3.01 o
   5   3  -3   0 15581.20 16588.20  64.15 o
   5   3  -3   1    18.52    19.21   0.54 o
   5   3  -3   2     0.58     1.99   0.30 o
   5   3  -3   3     8.97     7.71   0.60 o
   5   3  -2  -3    17.64    12.29   0.42 o
   5   3  -2  -2     0.35     0.60   0.18 o
   5   3  -2  -1    20.17    18.67   0.48 o
   5   3  -2   0  1788.68  1940.67  10.60 o
   5   3  -2   1   144.40   143.24   1.57 o
   5   3  -2   2     0.73     3.49   0.30 o
   5   3  -2   3    26.53    23.67   0.72 o
   5   3  -1  -3    14.08    14.46   0.54 o
   5   3  -1  -2     0.12     0.24   0.24 <
   5   3  -1  -1     4.54     5.24   0.36 o
   5   3  -1   0  1446.45  1488.26   6.63 o
   5   3  -1   1     2.19     3.13   0.30 o
   5   3  -1   2     0.02     0.30   0.18 <
   5   3  -1   3     2.27     1.02   0.30 o
   5   3   0  -3     9.14     4.94   0.48 o
   5   3   0  -2     1.98     1.14   0.30 o
   5   3   0  -1    22.74    24.27   0.54 o
   5   3   0   0   219.79   232.50   1.87 o
   5   3   0   1     0.33     0.78   0.30 <
   5   3   0   2     0.06     0.30   0.24 <
   5   3   0   3     0.08     0.30   0.24 <
   5   3   1  -3     0.79     1.39   0.36 o
   5   3   1  -2     0.26     0.48   0.24 <
   5   3   1  -1    16.47    17.71   0.60 o
   5   3   1   0  1688.52  1729.43   8.91 o
   5   3   1   1    16.13    17.11   0.60 o
   5   3   1   2     3.91     2.29   0.30 o
   5   3   1   3     4.06     3.31   0.42 o
   5   3   2  -3    19.01    16.20   0.66 o
   5   3   2  -2    10.38    12.47   0.66 o
   5   3   2  -1   436.70   431.27   2.89 o
   5   3   2   0  1262.74  1268.83   6.99 o
   5   3   2   1   165.39   160.52   1.87 o
   5   3   2   2     1.00     0.90   0.36 <
   5   3   2   3     3.20     2.35   0.48 o
   5   3   3  -3    38.52    35.54   0.84 o
   5   3   3  -2     0.01     4.28   0.36 o
   5   3   3  -1   205.90   199.74   2.05 o
   5   3   3   0    35.91    27.05   0.78 o
   5   3   3   1    67.12    69.75   1.20 o
   5   3   3   2     1.82     2.29   0.42 o
   5   3   3   3     0.28     0.18   0.36 <
   5   3   4  -3     3.36     2.23   0.42 o
   5   3   4  -2     3.43     2.35   0.48 o
   5   3   4  -1    29.76    28.49   0.78 o
   5   3   4   0   193.05   190.40   2.11 o
   5   3   4   1    34.91    36.68   0.96 o
   5   3   4   2     2.66     2.47   0.48 o
   5   3   4   3    15.11    16.50   0.84 o
   5   3   5  -3     9.26     8.13   0.72 o
   5   3   5  -2     0.06     0.36   0.42 <
   5   3   5  -1   107.04   106.25   1.75 o
   5   3   5   0  4605.09  4510.13  18.37 o
   5   3   5   1    84.00    82.52   1.45 o
   5   3   5   2     0.17    -0.06   0.36 <
   5   3   5   3     0.71     1.20   0.48 <
   5   3   6  -3     7.39     9.28   0.84 o
   5   3   6  -2     9.02     9.52   0.78 o
   5   3   6  -1    50.48    50.48   1.26 o
   5   3   6   0  1337.73  1347.07   7.89 o
   5   3   6   1     0.67     0.90   0.42 <
   5   3   6   2     8.82     6.38   0.66 o
   5   3   6   3    12.08     9.46   0.84 o
   5   3   7  -3     1.65     2.11   0.90 <
   5   3   7  -2     0.86     0.30   0.48 <
   5   3   7  -1    13.28    14.70   0.96 o
   5   3   7   0     1.11     5.30   0.72 o
   5   3   7   1    43.20    39.63   1.26 o
   5   3   7   2     3.03     6.99   0.90 o
   5   3   7   3     0.00     0.36   0.54 <
   5   3   8  -3     2.40     2.23   1.33 <
   5   3   8  -2     0.11     0.06   0.66 <
   5   3   8  -1    33.43    35.60   1.51 o
   5   3   8   0   164.97   166.43   2.65 o
   5   3   8   1    47.56    49.45   1.69 o
   5   3   8   2     5.54     4.64   1.02 o
   5   3   8   3     1.44     2.05   1.45 <
   5   3   9  -3     2.85     0.96   0.96 <
   5   3   9  -2     0.16    -0.30   0.78 <
   5   3   9  -1    23.23    21.50   1.45 o
   5   3   9   0   170.76   183.83   2.59 o
   5   3   9   1     0.00     0.24   0.60 <
   5   5 -12  -3     2.29     4.22   1.26 o
   5   5 -12  -2     4.35     5.48   0.90 o
   5   5 -11  -3     1.48     0.90   0.60 <
   5   5 -11  -2     1.55     1.93   0.72 <
   5   5 -11  -1     2.32     2.83   0.96 <
   5   5 -11   0  1307.28  1260.69   8.67 o
   5   5 -10  -3     6.10     3.85   0.78 o
   5   5 -10  -2     0.06     0.12   0.60 <
   5   5 -10  -1     3.65     3.73   0.90 o
   5   5 -10   0   150.63   170.16   2.77 o
   5   5 -10   1    93.85    96.31   2.83 o
   5   5 -10   2     3.91     6.20   1.81 o
   5   5  -9  -3     0.57     1.39   0.60 <
   5   5  -9  -2     0.12     1.02   0.60 <
   5   5  -9  -1   164.49   168.84   2.95 o
   5   5  -9   0    47.31    51.56   1.81 o
   5   5  -9   1     1.23     0.60   1.14 <
   5   5  -9   2     0.17     0.60   1.57 <
   5   5  -9   3     0.02    -0.36   1.87 <
   5   5  -8  -3     2.60     2.89   0.54 o
   5   5  -8  -2     0.37     1.99   0.54 o
   5   5  -8  -1   121.39   119.14   2.41 o
   5   5  -8   0  4344.52  4291.54  22.35 o
   5   5  -8   1    11.10    13.61   1.57 o
   5   5  -8   2     1.21     3.49   1.33 <
   5   5  -8   3     1.82     2.65   1.87 <
   5   5  -7  -3     2.93     2.95   0.48 o
   5   5  -7  -2     0.00     0.24   0.36 <
   5   5  -7  -1   147.32   139.80   2.11 o
   5   5  -7   0   350.96   354.48   3.61 o
   5   5  -7   1    36.23    37.77   1.57 o
   5   5  -7   2     0.21     0.36   0.90 <
   5   5  -7   3     1.54     0.90   2.41 <
   5   5  -6  -3     3.42     3.13   0.42 o
   5   5  -6  -2     0.13     0.24   0.30 <
   5   5  -6  -1   114.60   118.06   1.69 o
   5   5  -6   0  3816.57  3868.46  16.02 o
   5   5  -6   1    84.33    81.20   2.05 o
   5   5  -6   2     0.04     1.63   0.72 <
   5   5  -6   3     4.59     6.08   1.75 o
   5   5  -5  -3     0.30     1.33   0.30 o
   5   5  -5  -2     0.08     2.35   0.42 o
   5   5  -5  -1    81.23    84.15   1.39 o
   5   5  -5   0   483.10   465.07   3.61 o
   5   5  -5   1     1.53     1.69   0.66 <
   5   5  -5   2     0.29     0.48   0.96 <
   5   5  -5   3     1.09     2.47   1.39 <
   5   5  -4  -3     8.82     8.13   0.54 o
   5   5  -4  -2     0.27     0.90   0.30 <
   5   5  -4  -1     0.00     0.66   0.36 <
   5   5  -4   0    18.22    15.60   0.90 o
   5   5  -4   1     0.00     0.12   0.48 <
   5   5  -4   2     5.41     5.30   0.78 o
   5   5  -4   3    25.39    31.14   3.19 o
   5   5  -3  -3     8.06     7.53   0.42 o
   5   5  -3  -2     3.19     3.79   0.36 o
   5   5  -3  -1   175.59   176.00   1.69 o
   5   5  -3   0   347.94   369.11   3.85 o
   5   5  -3   1    46.98    48.31   1.63 o
   5   5  -3   2     0.28     2.59   0.90 <
   5   5  -3   3     3.47     2.65   0.96 <
   5   5  -2  -3    24.60    26.38   0.60 o
   5   5  -2  -2     1.29     3.98   0.36 o
   5   5  -2  -1   184.24   193.05   2.35 o
   5   5  -2   0   131.89   163.65   2.05 o
   5   5  -2   1    12.02    13.37   1.02 o
   5   5  -2   2     0.00     4.70   0.90 o
   5   5  -2   3    22.45    29.70   2.95 o
   5   5  -1  -3     0.49     0.36   0.18 <
   5   5  -1  -2     1.05     0.72   0.24 o
   5   5  -1  -1     7.10     8.07   0.54 o
   5   5  -1   0   254.52   249.61   2.35 o
   5   5  -1   1    36.85    37.95   1.14 o
   5   5  -1   2     0.20     1.75   0.60 <
   5   5  -1   3     7.98     8.61   0.96 o
   5   5   0  -3     1.40     1.57   0.30 o
   5   5   0  -2     0.24     0.30   0.24 <
   5   5   0  -1     3.09     4.34   0.48 o
   5   5   0   0  1855.25  1860.32   9.16 o
   5   5   0   1     2.92     4.58   0.66 o
   5   5   0   2     2.75     3.61   1.02 o
   5   5   0   3     6.49    10.54   1.26 o
   5   5   1  -3     0.61     1.57   0.30 o
   5   5   1  -2     0.01     0.36   0.24 <
   5   5   1  -1    96.15    91.19   1.33 o
   5   5   1   0    12.76    16.62   0.72 o
   5   5   1   1    89.52    87.58   1.57 o
   5   5   1   2     0.40     0.90   0.54 <
   5   5   1   3     0.11    -0.66   0.72 <
   5   5   2  -3     4.79     5.18   0.48 o
   5   5   2  -2     0.50     0.90   0.36 <
   5   5   2  -1     1.89     2.53   0.36 o
   5   5   2   0   521.69   490.42   3.49 o
   5   5   2   1    96.06    98.84   1.51 o
   5   5   2   2     0.69     1.51   0.54 <
   5   5   2   3     8.34    11.56   1.26 o
   5   5   3  -3     5.96     4.70   0.48 o
   5   5   3  -2     3.07     4.16   0.54 o
   5   5   3  -1     7.66     8.91   0.66 o
   5   5   3   0  3201.58  3189.38  14.03 o
   5   5   3   1     7.64    10.12   0.90 o
   5   5   3   2     1.86     0.60   0.54 <
   5   5   3   3     1.14     0.84   0.60 <
   5   5   4  -3     0.00     0.12   0.30 <
   5   5   4  -2     0.68     2.41   0.48 o
   5   5   4  -1   101.71   100.11   1.63 o
   5   5   4   0  1853.56  1787.56   9.04 o
   5   5   4   1     2.41     2.89   0.54 o
   5   5   4   2     2.15     5.84   0.78 o
   5   5   4   3     9.89    13.37   1.69 o
   5   5   5  -3     2.16     3.19   0.54 o
   5   5   5  -2     0.06    -0.06   0.36 <
   5   5   5  -1    29.31    29.57   1.02 o
   5   5   5   0   650.00   677.69   5.00 o
   5   5   5   1    12.83    14.34   0.90 o
   5   5   5   2     0.50     0.30   0.48 <
   5   5   5   3     1.09     1.87   1.02 <
   5   5   6  -3     0.09    -0.36   0.36 <
   5   5   6  -2     1.55     3.85   0.60 o
   5   5   6  -1   202.36   199.37   2.53 o
   5   5   6   0   743.68   756.11   5.54 o
   5   5   6   1   244.15   231.42   3.25 o
   5   5   6   2     5.16     4.10   1.26 o
   5   5   6   3     0.19    -0.60   0.90 <
   5   5   7  -3     4.97     5.30   0.72 o
   5   5   7  -2     2.70     1.81   0.66 <
   5   5   7  -1    44.52    43.85   1.57 o
   5   5   7   0    90.35    89.93   2.17 o
   5   5   7   1   117.36   116.79   2.47 o
   5   5   8  -3     0.14     1.33   1.51 <
   5   5   8  -2     3.92     3.49   1.02 o
   5   5   8  -1    56.90    56.56   1.93 o
   5   7 -10  -3     2.79     3.55   2.35 <
   5   7 -10  -2     2.47     5.48   1.81 o
   5   7  -9  -3     0.07    -0.36   1.08 <
   5   7  -9  -2     2.95     2.65   1.51 <
   5   7  -9  -1    21.78    20.12   1.93 o
   5   7  -8  -3     0.05     0.06   1.33 <
   5   7  -8  -2     1.71     1.99   1.33 <
   5   7  -8  -1    20.11    22.59   2.05 o
   5   7  -8   0   429.35   430.19   7.23 o
   5   7  -7  -3     2.87     2.35   0.84 <
   5   7  -7  -2     0.58     0.06   0.96 <
   5   7  -7  -1    37.48    39.09   2.41 o
   5   7  -7   0  7259.49  6995.74  41.08 o
   5   7  -7   1     2.60     3.31   1.39 <
   5   7  -6  -3     9.72    10.78   1.39 o
   5   7  -6  -2     0.46     1.51   0.84 <
   5   7  -6  -1   105.54   108.36   2.71 o
   5   7  -6   0   395.63   407.00   5.30 o
   5   7  -6   1     2.51     2.71   1.57 <
   5   7  -6   2     2.71     1.14   1.45 <
   5   7  -5  -3     0.72     1.14   0.78 <
   5   7  -5  -2     1.03     0.48   1.26 <
   5   7  -5  -1    12.37    13.13   1.45 o
   5   7  -5   0  2337.51  2318.22  14.28 o
   5   7  -5   1    30.33    31.20   2.05 o
   5   7  -5   2     2.36     0.78   1.39 <
   5   7  -5   3     1.39     1.20   0.78 <
   5   7  -4  -3     4.23     3.19   0.66 o
   5   7  -4  -2     0.20     2.89   0.72 o
   5   7  -4  -1   279.77   277.44   3.73 o
   5   7  -4   0   151.96   157.75   3.13 o
   5   7  -4   1     0.03     2.05   1.69 <
   5   7  -4   2     0.17     5.54   1.81 o
   5   7  -4   3    12.92    17.83   1.99 o
   5   7  -3  -3    10.97    12.65   1.45 o
   5   7  -3  -2     4.08     4.70   0.96 o
   5   7  -3  -1     4.50     5.54   1.20 o
   5   7  -3   0   207.74   219.49   3.67 o
   5   7  -3   1     6.57     7.83   1.51 o
   5   7  -3   2     0.32     0.06   1.51 <
   5   7  -3   3     0.31     0.18   1.39 <
   5   7  -2  -3    15.75    15.30   1.02 o
   5   7  -2  -2     0.04     4.34   0.90 o
   5   7  -2  -1   328.52   320.93   3.92 o
   5   7  -2   0   159.06   156.25   2.59 o
   5   7  -2   1    30.52    29.82   1.87 o
   5   7  -2   2     0.10    -0.42   1.45 <
   5   7  -2   3     0.05     0.12   1.45 <
   5   7  -1  -3     6.05     7.23   0.78 o
   5   7  -1  -2     3.32     5.12   0.72 o
   5   7  -1  -1    16.09    17.47   1.26 o
   5   7  -1   0  3764.81  3725.82  20.96 o
   5   7  -1   1     6.26     6.51   1.39 o
   5   7  -1   2     4.49     5.30   1.63 o
   5   7  -1   3     0.43     1.63   1.45 <
   5   7   0  -3     0.20    -0.48   0.42 <
   5   7   0  -2     3.12     3.98   1.02 o
   5   7   0  -1   162.39   161.25   2.89 o
   5   7   0   0   842.49   830.26   7.53 o
   5   7   0   1    11.38    11.93   1.57 o
   5   7   0   2     0.02     2.35   1.51 <
   5   7   0   3    11.78    14.46   2.05 o
   5   7   1  -3     4.71     6.63   0.96 o
   5   7   1  -2     0.01     0.18   0.54 <
   5   7   1  -1     0.48     0.30   0.78 <
   5   7   1   0   169.97   172.57   3.19 o
   5   7   1   1     1.36     2.95   1.26 <
   5   7   1   2     0.64     0.18   1.20 <
   5   7   1   3     1.35     1.33   0.60 <
   5   7   2  -3    16.58    18.37   0.78 o
   5   7   2  -2     0.50     1.02   0.60 <
   5   7   2  -1    82.63    81.80   1.75 o
   5   7   2   0   530.43   522.23   5.84 o
   5   7   2   1    11.51    11.99   1.63 o
   5   7   2   2     2.20     2.47   1.26 <
   5   7   3  -3     1.73     1.45   0.54 <
   5   7   3  -2     0.08     0.66   0.54 <
   5   7   3  -1     0.16     0.54   0.48 <
   5   7   3   0   580.12   544.76   4.82 o
   5   7   3   1    70.70    71.80   2.11 o
   5   7   3   2     0.69     0.78   0.60 <
   5   7   4  -3     0.62     2.65   0.54 o
   5   7   4  -2     6.13     4.40   0.72 o
   5   7   4  -1   147.60   151.73   2.77 o
   5   7   4   0   286.12   284.06   4.28 o
   5   7   4   1    38.28    38.25   1.63 o
   5   7   5  -3     0.37     0.54   0.54 <
   5   7   5  -2     0.37     1.39   0.84 <
   5   7   5  -1     0.75     1.08   0.90 <
   5   7   5   0   207.14   212.99   3.13 o
   5   7   6  -3    13.28    12.83   2.35 o
   5   7   6  -2     6.94     6.38   1.26 o
   5   7   6  -1     1.18     2.05   0.96 <
   5   7   7  -3     2.29     3.79   0.90 o
   5   9  -7  -3     0.37    -0.36   1.39 <
   5   9  -6  -3     1.50     1.39   1.51 <
   5   9  -6  -2     0.10     0.90   1.45 <
   5   9  -5  -3     0.81     2.83   2.05 <
   5   9  -5  -2     0.06     0.24   1.39 <
   5   9  -4  -3     6.08     8.55   1.69 o
   5   9  -4  -2     5.79     8.97   1.81 o
   5   9  -4  -1    56.58    58.01   2.71 o
   5   9  -3  -3     2.89     3.49   1.51 <
   5   9  -3  -2     0.44     1.57   1.51 <
   5   9  -3  -1     0.46     0.60   1.39 <
   5   9  -2  -3     1.47     0.90   1.87 <
   5   9  -2  -2     3.31     2.53   1.45 <
   5   9  -2  -1    15.96    15.84   1.45 o
   5   9  -1  -3     1.17     2.53   1.39 <
   5   9  -1  -2     1.82     3.98   1.63 <
   5   9  -1  -1    14.41    14.76   1.45 o
   5   9   0  -3     2.74     2.35   1.51 <
   5   9   0  -2     1.09     5.60   1.63 o
   5   9   0  -1    52.71    55.78   2.05 o
   5   9   1  -3     0.80     0.60   1.26 <
   5   9   1  -2     0.03     0.06   1.20 <
   5   9   2  -3     3.76     3.13   1.63 <
   5   9   2  -2     0.11     1.33   1.26 <
   5   9   3  -3     4.08     3.25   2.11 <
   6   0 -13   1    86.38    86.38   2.53 o
   6   0 -13   2     0.35     0.72   1.33 <
   6   0 -13   3     0.31     0.54   1.20 <
   6   0 -12   0  1232.49  1183.47  12.35 o
   6   0 -12   1     0.04     0.66   1.08 <
   6   0 -12   2     0.15     1.51   0.60 <
   6   0 -12   3     0.06     0.36   0.60 <
   6   0 -11   1   266.26   262.32   2.95 o
   6   0 -11   2     4.33     2.77   0.66 o
   6   0 -11   3     0.50     1.51   0.48 o
   6   0 -10   0  3550.92  3472.42  20.54 o
   6   0 -10   1     0.99     1.08   0.42 <
   6   0 -10   2     0.93     0.72   0.42 <
   6   0 -10   3     4.75     5.30   0.60 o
   6   0  -9   1     8.26     9.58   0.60 o
   6   0  -9   2     0.04     0.06   0.30 <
   6   0  -9   3     4.06     4.76   0.48 o
   6   0  -8   0   569.69   561.26   4.40 o
   6   0  -8   1   175.05   173.23   1.63 o
   6   0  -8   2     2.11     1.02   0.30 o
   6   0  -8   3    12.73    10.72   0.72 o
   6   0  -7   1   274.98   273.76   1.87 o
   6   0  -7   2     8.05     8.13   0.48 o
   6   0  -7   3    25.65    23.01   0.66 o
   6   0  -6   0  1039.43  1129.14   7.05 o
   6   0  -6   1    25.49    26.26   0.60 o
   6   0  -6   2     3.16     2.41   0.30 o
   6   0  -6   3     0.59     0.78   0.30 <
   6   0  -5   1   665.42   666.97   2.95 o
   6   0  -5   2     0.02     1.81   0.24 o
   6   0  -5   3    16.94    14.09   0.48 o
   6   0  -4   0 18467.10 20478.80 121.07 o
   6   0  -4   1  1686.84  1685.82   5.36 o
   6   0  -4   2     2.10     5.06   0.36 o
   6   0  -4   3    25.47    22.71   0.60 o
   6   0  -3   1     9.60    11.38   0.42 o
   6   0  -3   2     0.68     0.90   0.18 o
   6   0  -3   3     4.10     2.35   0.24 o
   6   0  -2   0  2565.45  2501.75  17.95 o
   6   0  -2   1    21.13    23.01   0.60 o
   6   0  -2   2     0.10     0.18   0.24 <
   6   0  -2   3     6.63     5.36   0.42 o
   6   0  -1   1    13.05    15.84   0.66 o
   6   0  -1   2     1.02     1.26   0.36 o
   6   0  -1   3     1.59     0.96   0.30 o
   6   0   0   0 10333.20 10739.80  86.01 o
   6   0   0   1    60.81    61.26   1.33 o
   6   0   0   2     4.58     4.58   0.48 o
   6   0   0   3     4.53     5.06   0.54 o
   6   0   1   1     0.08     0.90   0.36 <
   6   0   1   2     0.50     0.66   0.36 <
   6   0   1   3     5.69     4.28   0.54 o
   6   0   2   0 10311.30 10502.90  51.44 o
   6   0   2   1   464.51   463.98   2.47 o
   6   0   2   2     0.28     1.87   0.36 o
   6   0   2   3     9.76     8.85   0.66 o
   6   0   3   1     2.41     2.89   0.36 o
   6   0   3   2     1.24     1.51   0.30 o
   6   0   3   3     9.37     8.49   0.60 o
   6   0   4   0   441.76   527.89   5.00 o
   6   0   4   1    79.27    81.13   1.26 o
   6   0   4   2     1.53     0.66   0.30 <
   6   0   4   3     1.59     1.02   0.36 <
   6   0   5   1     0.12     0.60   0.36 <
   6   0   5   2    30.06    30.30   1.02 o
   6   0   5   3    43.90    48.67   1.20 o
   6   0   6   0   813.26   900.38   8.49 o
   6   0   6   1   159.64   156.73   2.23 o
   6   0   6   2    12.39    15.30   1.08 o
   6   0   6   3     4.34     2.95   0.72 o
   6   0   7   1    47.56    48.31   1.69 o
   6   0   7   2     0.13    -0.30   0.78 <
   6   0   7   3     2.53     2.53   1.26 <
   6   0   8   0  4471.14  4554.28  34.45 o
   6   0   8   1     0.43     0.84   1.20 <
   6   0   8   2     0.62    -0.84   1.14 <
   6   0   8   3     1.27     1.51   1.33 <
   6   0   9   1   137.13   138.18   3.37 o
   6   0   9   2     2.83     2.77   1.45 <
   6   0   9   3     5.98     5.12   2.05 <
   6   2 -13  -3     6.95     9.10   2.47 o
   6   2 -13  -2     0.00     1.14   1.20 <
   6   2 -13  -1    15.25    15.48   1.33 o
   6   2 -13   0   515.85   507.05   4.22 o
   6   2 -13   1    11.00    11.20   1.14 o
   6   2 -12  -3     0.65     0.60   1.08 <
   6   2 -12  -2     0.31    -1.69   0.60 <
   6   2 -12  -1     3.25     4.40   0.78 o
   6   2 -12   0     7.11     7.23   0.84 o
   6   2 -12   1     7.65     8.43   0.90 o
   6   2 -12   2     3.46     2.71   0.72 o
   6   2 -12   3     1.96     1.75   0.66 <
   6   2 -11  -3    10.26    16.20   0.96 o
   6   2 -11  -2     2.77     6.51   0.78 o
   6   2 -11  -1    72.99    70.90   1.45 o
   6   2 -11   0  1103.52  1029.15   6.51 o
   6   2 -11   1    69.53    70.96   1.87 o
   6   2 -11   2     1.36     2.59   0.78 o
   6   2 -11   3     0.30     1.26   0.84 <
   6   2 -10  -3     0.00    -0.36   0.36 <
   6   2 -10  -2     1.42     0.66   0.42 <
   6   2 -10  -1    60.81    60.60   1.14 o
   6   2 -10   0   572.27   558.43   4.70 o
   6   2 -10   1   183.19   181.42   2.59 o
   6   2 -10   2     2.32     3.43   0.66 o
   6   2 -10   3     0.82     0.18   0.48 <
   6   2  -9  -3     2.94     2.71   0.36 o
   6   2  -9  -2     0.04     0.12   0.30 <
   6   2  -9  -1    31.76    30.48   0.96 o
   6   2  -9   0   128.55   131.91   2.05 o
   6   2  -9   1   259.87   256.30   2.77 o
   6   2  -9   2     0.05     1.57   0.54 <
   6   2  -9   3     3.44     2.35   0.60 o
   6   2  -8  -3    11.08     8.67   0.54 o
   6   2  -8  -2     4.28     2.83   0.36 o
   6   2  -8  -1    94.72    96.01   1.51 o
   6   2  -8   0   292.40   315.08   2.35 o
   6   2  -8   1    14.32    15.18   0.60 o
   6   2  -8   2     0.81     1.14   0.36 o
   6   2  -8   3     0.41     0.00   0.36 <
   6   2  -7  -3    29.44    26.98   0.78 o
   6   2  -7  -2     0.08     2.35   0.36 o
   6   2  -7  -1   239.27   238.16   1.81 o
   6   2  -7   0  4080.83  4110.90  14.52 o
   6   2  -7   1    38.00    36.32   0.78 o
   6   2  -7   2     0.24     0.60   0.30 <
   6   2  -7   3     5.72     5.24   0.60 o
   6   2  -6  -3     2.80     2.77   0.30 o
   6   2  -6  -2     0.79     1.33   0.30 o
   6   2  -6  -1    31.75    32.35   0.72 o
   6   2  -6   0    93.30   108.24   1.26 o
   6   2  -6   1     3.73     4.52   0.42 o
   6   2  -6   2    10.69     8.49   0.54 o
   6   2  -6   3    12.33    12.71   0.60 o
   6   2  -5  -3    45.73    44.27   0.96 o
   6   2  -5  -2     3.80     5.00   0.36 o
   6   2  -5  -1   363.15   350.56   2.17 o
   6   2  -5   0   788.55   778.58   3.92 o
   6   2  -5   1   260.42   252.08   1.87 o
   6   2  -5   2     0.90     3.07   0.36 o
   6   2  -5   3    13.45    13.61   0.60 o
   6   2  -4  -3    94.68    83.12   1.26 o
   6   2  -4  -2     0.85     3.25   0.30 o
   6   2  -4  -1   125.99   125.53   1.26 o
   6   2  -4   0  1854.49  2014.52   9.70 o
   6   2  -4   1    81.19    77.28   0.96 o
   6   2  -4   2     1.30     3.73   0.36 o
   6   2  -4   3    10.71     7.95   0.42 o
   6   2  -3  -3     4.56     3.37   0.30 o
   6   2  -3  -2     0.91     0.90   0.18 o
   6   2  -3  -1    79.67    75.95   0.90 o
   6   2  -3   0   136.17   175.16   1.51 o
   6   2  -3   1   646.95   653.30   2.65 o
   6   2  -3   2     2.30     1.99   0.24 o
   6   2  -3   3     3.42     3.55   0.36 o
   6   2  -2  -3     1.06     0.54   0.18 <
   6   2  -2  -2     0.15     0.24   0.18 <
   6   2  -2  -1   110.87   112.40   1.39 o
   6   2  -2   0   240.93   315.62   2.47 o
   6   2  -2   1    14.72    13.97   0.54 o
   6   2  -2   2     7.01     8.31   0.48 o
   6   2  -2   3     2.12     0.90   0.24 o
   6   2  -1  -3     2.36     1.08   0.30 o
   6   2  -1  -2     0.66     0.90   0.30 <
   6   2  -1  -1     0.50     1.39   0.30 o
   6   2  -1   0  8810.76  8864.85  40.12 o
   6   2  -1   1   171.45   176.00   1.69 o
   6   2  -1   2     1.96     1.57   0.30 o
   6   2  -1   3     0.40     0.06   0.24 <
   6   2   0  -3     0.59     0.24   0.30 <
   6   2   0  -2     1.74     1.99   0.36 o
   6   2   0  -1    20.95    19.58   0.66 o
   6   2   0   0  1245.29  1297.32   6.99 o
   6   2   0   1    86.23    87.52   1.20 o
   6   2   0   2     0.91     1.14   0.30 o
   6   2   0   3     0.04    -0.12   0.18 <
   6   2   1  -3     0.02     0.00   0.24 <
   6   2   1  -2     2.19     2.59   0.42 o
   6   2   1  -1   170.82   170.94   2.11 o
   6   2   1   0  6393.66  6669.15  29.70 o
   6   2   1   1   295.03   293.94   2.05 o
   6   2   1   2     4.83     3.25   0.42 o
   6   2   1   3     0.20    -0.12   0.30 <
   6   2   2  -3    26.41    23.79   0.60 o
   6   2   2  -2     0.00     1.69   0.42 o
   6   2   2  -1    23.55    24.58   0.84 o
   6   2   2   0  4239.19  4510.91  20.30 o
   6   2   2   1   182.52   179.56   1.93 o
   6   2   2   2     0.66     1.57   0.42 o
   6   2   2   3     7.27     4.70   0.48 o
   6   2   3  -3     1.96     1.45   0.30 o
   6   2   3  -2     0.01     0.90   0.36 <
   6   2   3  -1   122.50   122.28   1.51 o
   6   2   3   0  1040.72  1024.70   5.42 o
   6   2   3   1   171.21   163.78   2.11 o
   6   2   3   2     0.48     1.93   0.42 o
   6   2   3   3     7.06     7.23   0.60 o
   6   2   4  -3     1.83     2.29   0.42 o
   6   2   4  -2     0.00     0.06   0.30 <
   6   2   4  -1    24.56    24.39   0.96 o
   6   2   4   0  2086.39  2162.57  11.69 o
   6   2   4   1    30.72    30.90   1.08 o
   6   2   4   2    11.24    10.36   0.78 o
   6   2   4   3     7.58     7.41   0.66 o
   6   2   5  -3     0.50     0.84   0.42 <
   6   2   5  -2    20.61    25.60   0.96 o
   6   2   5  -1   845.72   824.96   4.82 o
   6   2   5   0  2423.12  2556.80  13.37 o
   6   2   5   1   318.77   316.89   3.55 o
   6   2   5   2    12.25    10.24   0.78 o
   6   2   5   3     0.64     0.72   0.48 <
   6   2   6  -3     4.87     5.90   0.66 o
   6   2   6  -2    17.40    16.14   1.20 o
   6   2   6  -1    22.10    24.27   1.14 o
   6   2   6   0   558.24   592.22   4.70 o
   6   2   6   1     0.19     0.36   0.42 <
   6   2   6   2     2.85     2.05   0.48 o
   6   2   6   3     3.02     2.65   0.60 o
   6   2   7  -3     4.73     4.34   1.39 o
   6   2   7  -2     0.04    -0.24   0.78 <
   6   2   7  -1    17.06    17.53   1.39 o
   6   2   7   0   533.80   566.08   5.00 o
   6   2   7   1     8.99     9.70   0.90 o
   6   2   7   2     5.43     6.69   0.84 o
   6   2   7   3     0.70     0.06   0.60 <
   6   2   8  -3     1.49    -0.06   1.26 <
   6   2   8  -2     0.03    -1.14   1.14 <
   6   2   8  -1    17.38    17.41   1.45 o
   6   2   8   0     0.20     1.20   0.48 <
   6   2   8   1    93.40    93.54   2.11 o
   6   2   8   2     0.40     0.42   0.72 <
   6   2   8   3     0.18     0.06   1.02 <
   6   2   9  -3     8.30    11.69   3.01 o
   6   2   9  -2     0.46     1.87   1.45 <
   6   2   9  -1    42.57    38.79   2.17 o
   6   2   9   0   297.56   278.04   3.25 o
   6   4 -13  -3     2.18     1.69   1.02 <
   6   4 -12  -3     1.16     2.05   0.72 <
   6   4 -12  -2     0.13     1.20   0.66 <
   6   4 -12  -1     2.18     1.99   0.72 <
   6   4 -12   0   637.48   607.46   4.82 o
   6   4 -11  -3     4.44     2.77   0.72 o
   6   4 -11  -2     2.33     1.02   0.66 <
   6   4 -11  -1     0.45     1.93   0.84 <
   6   4 -11   0   577.00   586.68   4.58 o
   6   4 -11   1     6.01     6.57   0.84 o
   6   4 -11   2     7.26     8.37   1.51 o
   6   4 -11   3     4.70     3.67   0.84 o
   6   4 -10  -3    11.96    18.67   1.08 o
   6   4 -10  -2     6.11     8.31   0.84 o
   6   4 -10  -1    14.87    15.00   1.02 o
   6   4 -10   0   286.86   285.99   3.73 o
   6   4 -10   1     9.49    11.99   1.20 o
   6   4 -10   2     0.01    -0.96   1.02 <
   6   4 -10   3     0.11    -0.54   1.08 <
   6   4  -9  -3    17.61    18.25   0.96 o
   6   4  -9  -2     3.30     1.75   0.54 o
   6   4  -9  -1    10.23    12.17   1.02 o
   6   4  -9   0   999.80   993.14   7.95 o
   6   4  -9   1   246.18   249.37   3.79 o
   6   4  -9   2     0.01     1.51   1.02 <
   6   4  -9   3     0.76     1.57   1.26 <
   6   4  -8  -3     2.08     2.17   0.36 o
   6   4  -8  -2     0.82     0.48   0.36 <
   6   4  -8  -1    39.14    39.63   1.08 o
   6   4  -8   0    65.29    69.99   1.69 o
   6   4  -8   1   128.32   132.45   2.59 o
   6   4  -8   2     0.18     2.59   1.02 <
   6   4  -8   3     6.60     6.87   1.26 o
   6   4  -7  -3     4.74     2.89   0.36 o
   6   4  -7  -2     1.28     1.51   0.36 o
   6   4  -7  -1    35.76    36.44   1.08 o
   6   4  -7   0   566.64   595.41   5.06 o
   6   4  -7   1    71.34    69.69   1.63 o
   6   4  -7   2    10.14     8.55   0.96 o
   6   4  -7   3     7.34     4.28   1.14 o
   6   4  -6  -3     5.16     4.58   0.36 o
   6   4  -6  -2     2.25     7.47   0.54 o
   6   4  -6  -1    33.01    35.54   0.90 o
   6   4  -6   0  1783.65  1691.49   8.55 o
   6   4  -6   1   144.61   145.77   1.99 o
   6   4  -6   2     0.74     5.30   0.66 o
   6   4  -6   3     0.41     1.14   0.90 <
   6   4  -5  -3    29.79    24.39   0.60 o
   6   4  -5  -2     6.82     5.84   0.42 o
   6   4  -5  -1   130.66   130.16   1.57 o
   6   4  -5   0   480.11   526.80   3.73 o
   6   4  -5   1    73.38    76.50   1.33 o
   6   4  -5   2     2.87     1.39   0.48 <
   6   4  -5   3     0.07    -0.06   0.60 <
   6   4  -4  -3    12.20    11.75   0.48 o
   6   4  -4  -2    10.64    10.30   0.48 o
   6   4  -4  -1   179.49   174.32   1.57 o
   6   4  -4   0  1705.48  1676.85   8.07 o
   6   4  -4   1    10.89    11.99   0.72 o
   6   4  -4   2     1.14     1.33   0.60 <
   6   4  -4   3     0.12    -0.12   1.08 <
   6   4  -3  -3    25.19    24.94   0.54 o
   6   4  -3  -2     1.07     0.84   0.24 o
   6   4  -3  -1   123.39   121.79   1.20 o
   6   4  -3   0   860.19   913.45   4.40 o
   6   4  -3   1   189.96   184.44   1.75 o
   6   4  -3   2     0.33     0.24   0.36 <
   6   4  -3   3     1.26     0.66   1.14 <
   6   4  -2  -3     0.01     0.30   0.24 <
   6   4  -2  -2     7.99     8.37   0.36 o
   6   4  -2  -1    62.84    61.38   0.84 o
   6   4  -2   0  1066.50  1040.18   4.52 o
   6   4  -2   1    96.85    99.27   1.20 o
   6   4  -2   2     0.46     0.90   0.36 <
   6   4  -2   3     4.86     6.02   0.78 o
   6   4  -1  -3     1.88     2.11   0.30 o
   6   4  -1  -2     0.02    -0.06   0.24 <
   6   4  -1  -1    17.01    17.11   0.60 o
   6   4  -1   0   225.65   216.24   1.87 o
   6   4  -1   1    34.31    34.21   0.84 o
   6   4  -1   2     0.51     1.51   0.42 o
   6   4  -1   3     9.35     8.61   0.84 o
   6   4   0  -3     5.97     6.87   0.48 o
   6   4   0  -2     0.91     1.39   0.30 o
   6   4   0  -1    78.19    78.24   1.02 o
   6   4   0   0 15198.30 15211.10  54.99 o
   6   4   0   1   300.97   300.27   2.23 o
   6   4   0   2     0.91     0.42   0.36 <
   6   4   0   3     0.17    -0.12   0.36 <
   6   4   1  -3     8.98    12.35   0.48 o
   6   4   1  -2     0.90     0.66   0.30 <
   6   4   1  -1    12.15    13.73   0.66 o
   6   4   1   0  2427.60  2432.48  12.89 o
   6   4   1   1     0.38     2.17   0.48 o
   6   4   1   2     3.50     3.13   0.42 o
   6   4   1   3    27.41    24.88   0.90 o
   6   4   2  -3    11.17    12.65   0.66 o
   6   4   2  -2     0.04     0.96   0.42 <
   6   4   2  -1    24.64    25.48   0.84 o
   6   4   2   0   116.08   126.07   1.87 o
   6   4   2   1    50.88    49.33   1.20 o
   6   4   2   2     4.57     4.64   0.84 o
   6   4   2   3     7.66     9.22   1.14 o
   6   4   3  -3     8.00     5.66   0.60 o
   6   4   3  -2    11.71    10.90   0.72 o
   6   4   3  -1    94.66    92.64   1.51 o
   6   4   3   0   184.85   188.71   2.17 o
   6   4   3   1    23.63    22.11   0.90 o
   6   4   3   2     1.53     2.47   0.54 o
   6   4   3   3     5.89     8.49   0.84 o
   6   4   4  -3     4.64     4.22   0.60 o
   6   4   4  -2     5.74     8.79   0.72 o
   6   4   4  -1    47.35    45.96   1.14 o
   6   4   4   0     1.01     6.26   0.66 o
   6   4   4   1     2.28     2.71   0.48 o
   6   4   4   2     0.49     0.12   0.36 <
   6   4   4   3     0.81     1.39   0.48 <
   6   4   5  -3     6.33     6.51   0.72 o
   6   4   5  -2     7.98     9.52   0.78 o
   6   4   5  -1    27.65    26.86   0.96 o
   6   4   5   0   447.99   433.80   3.73 o
   6   4   5   1    37.58    38.37   1.14 o
   6   4   5   2     8.97     6.45   0.72 o
   6   4   5   3     3.23     1.87   0.54 o
   6   4   6  -3     0.06     0.24   0.42 <
   6   4   6  -2     3.00     4.28   0.60 o
   6   4   6  -1    95.83    94.45   1.87 o
   6   4   6   0  2696.01  2736.36  13.19 o
   6   4   6   1   128.20   124.20   2.11 o
   6   4   6   2     7.61     8.55   0.84 o
   6   4   6   3     4.30     2.59   1.26 <
   6   4   7  -3     0.93     0.60   0.54 <
   6   4   7  -2     4.12     4.10   0.72 o
   6   4   7  -1     5.12     4.22   0.72 o
   6   4   7   0  1536.99  1521.63  10.12 o
   6   4   7   1    64.25    62.88   2.17 o
   6   4   7   2     2.27     3.98   0.84 o
   6   4   8  -3     6.78     8.97   1.02 o
   6   4   8  -2     0.00    -0.06   0.66 <
   6   4   8  -1     2.87     2.41   1.08 <
   6   4   8   0     0.16     2.23   0.66 o
   6   6 -11  -3     0.16     0.12   0.54 <
   6   6 -11  -2     6.10     6.93   1.51 o
   6   6 -10  -3     0.43     0.30   0.72 <
   6   6 -10  -2     0.71     0.00   1.02 <
   6   6 -10  -1     1.50     1.93   1.08 <
   6   6 -10   0  1431.15  1442.30  11.44 o
   6   6  -9  -3    17.10    26.20   2.59 o
   6   6  -9  -2     0.00     1.20   1.02 <
   6   6  -9  -1    21.90    26.26   1.93 o
   6   6  -9   0   119.07   123.30   3.31 o
   6   6  -9   1    45.41    42.59   2.47 o
   6   6  -8  -3    13.27    12.53   1.33 o
   6   6  -8  -2     6.01     4.76   1.08 o
   6   6  -8  -1     4.61     5.30   1.20 o
   6   6  -8   0    98.35   101.49   2.89 o
   6   6  -8   1    85.38    86.92   3.73 o
   6   6  -8   2     0.23     1.45   2.11 <
   6   6  -7  -3     0.09    -0.18   0.54 <
   6   6  -7  -2     4.13     8.37   1.02 o
   6   6  -7  -1    16.41    17.95   1.39 o
   6   6  -7   0   651.20   633.90   6.14 o
   6   6  -7   1    31.12    31.26   1.99 o
   6   6  -7   2     0.74     0.72   1.51 <
   6   6  -7   3     2.09     2.23   1.39 <
   6   6  -6  -3    12.47    12.65   0.90 o
   6   6  -6  -2    13.68    11.44   0.90 o
   6   6  -6  -1     3.12     5.06   1.02 o
   6   6  -6   0   561.79   599.75   5.96 o
   6   6  -6   1    46.02    46.26   1.99 o
   6   6  -6   2     2.85     0.24   1.33 <
   6   6  -6   3     4.06     2.23   1.93 <
   6   6  -5  -3     4.86     5.42   0.60 o
   6   6  -5  -2     1.25     2.11   0.54 o
   6   6  -5  -1    12.85    13.01   1.14 o
   6   6  -5   0  2697.28  2557.77  18.13 o
   6   6  -5   1    33.05    34.33   1.87 o
   6   6  -5   2     0.52     2.89   1.57 <
   6   6  -5   3     3.78     3.79   2.77 <
   6   6  -4  -3     0.46     0.18   0.66 <
   6   6  -4  -2     0.25     0.96   0.48 <
   6   6  -4  -1    43.73    43.43   1.57 o
   6   6  -4   0    62.01    63.00   1.81 o
   6   6  -4   1   201.53   202.39   3.55 o
   6   6  -4   2     0.42     2.11   1.39 <
   6   6  -4   3     0.05    -0.12   2.29 <
   6   6  -3  -3     5.01     5.54   1.20 o
   6   6  -3  -2     0.10     0.12   0.36 <
   6   6  -3  -1    44.53    47.22   1.51 o
   6   6  -3   0    57.08    57.16   1.69 o
   6   6  -3   1     5.20     5.30   1.26 o
   6   6  -3   2     1.95     1.93   0.96 <
   6   6  -3   3     0.60    -0.24   1.26 <
   6   6  -2  -3     7.69     8.31   0.54 o
   6   6  -2  -2     3.52     3.37   0.48 o
   6   6  -2  -1   382.66   369.65   3.61 o
   6   6  -2   0  2432.25  2423.63  14.46 o
   6   6  -2   1   198.63   194.25   3.37 o
   6   6  -2   2     0.37     3.92   1.02 o
   6   6  -2   3     8.61     9.94   1.87 o
   6   6  -1  -3     0.01     0.06   0.24 <
   6   6  -1  -2     0.90     2.17   0.42 o
   6   6  -1  -1    63.61    63.00   1.51 o
   6   6  -1   0  1056.54  1025.54   8.19 o
   6   6  -1   1     7.13     8.37   1.02 o
   6   6  -1   2     0.00     0.24   0.90 <
   6   6  -1   3     0.70     1.63   1.99 <
   6   6   0  -3     7.95    11.02   0.60 o
   6   6   0  -2     0.54     0.06   0.36 <
   6   6   0  -1     0.17     0.42   0.42 <
   6   6   0   0  1728.21  1705.64  10.06 o
   6   6   0   1    29.90    28.49   1.45 o
   6   6   0   2     0.22     0.30   0.84 <
   6   6   0   3     3.98     3.73   1.87 <
   6   6   1  -3     1.98     1.51   0.48 o
   6   6   1  -2     0.99     3.55   0.42 o
   6   6   1  -1   434.45   424.71   2.95 o
   6   6   1   0  7541.78  7438.45  31.44 o
   6   6   1   1    50.51    51.98   1.57 o
   6   6   1   2     2.27     2.95   0.96 o
   6   6   1   3     5.61     7.71   1.63 o
   6   6   2  -3     0.31     0.42   0.36 <
   6   6   2  -2     3.01     4.22   0.78 o
   6   6   2  -1    19.28    20.48   1.20 o
   6   6   2   0   119.25   123.00   2.23 o
   6   6   2   1    55.45    54.09   1.93 o
   6   6   2   2     0.47     0.06   1.14 <
   6   6   2   3     0.07     0.60   1.51 <
   6   6   3  -3     7.97     6.69   0.66 o
   6   6   3  -2     0.59     2.29   0.54 o
   6   6   3  -1    94.32    93.36   1.87 o
   6   6   3   0    29.66    28.91   1.26 o
   6   6   3   1     1.00     1.33   0.78 <
   6   6   3   2     0.14     0.90   1.14 <
   6   6   3   3     2.36     2.35   1.81 <
   6   6   4  -3     1.93     1.02   0.42 <
   6   6   4  -2     1.70     0.66   0.42 <
   6   6   4  -1    44.74    43.49   1.33 o
   6   6   4   0   241.65   219.85   3.01 o
   6   6   4   1    97.46    96.74   2.35 o
   6   6   4   2     1.10     3.67   1.08 o
   6   6   5  -3     0.99     1.87   0.48 o
   6   6   5  -2     4.61     6.69   0.72 o
   6   6   5  -1    34.27    32.47   1.26 o
   6   6   5   0   965.78   925.67   5.96 o
   6   6   5   1     0.21     0.00   0.90 <
   6   6   6  -3     5.01     4.88   0.72 o
   6   6   6  -2     2.90     3.07   0.78 o
   6   6   6  -1    40.50    37.71   1.63 o
   6   6   6   0   452.23   441.70   4.04 o
   6   6   7  -3    11.83    16.75   1.75 o
   6   6   7  -2     1.11     1.33   0.72 <
   6   8  -9  -3     0.00     1.20   2.23 <
   6   8  -8  -3    10.01    14.22   3.73 o
   6   8  -8  -2     0.41     0.78   1.63 <
   6   8  -7  -3     1.36     0.90   1.87 <
   6   8  -7  -2     0.59     0.24   1.51 <
   6   8  -7  -1     5.31     5.06   1.57 o
   6   8  -6  -3     0.61    -0.06   1.87 <
   6   8  -6  -2     0.04     1.14   1.33 <
   6   8  -6  -1    21.91    22.29   1.93 o
   6   8  -6   0   437.03   452.23   5.06 o
   6   8  -5  -3     2.31     2.17   1.69 <
   6   8  -5  -2     0.77     2.11   1.57 <
   6   8  -5  -1    49.14    50.54   2.77 o
   6   8  -5   0   257.70   264.12   3.92 o
   6   8  -4  -3    12.02    14.03   2.29 o
   6   8  -4  -2     0.19     1.39   1.39 <
   6   8  -4  -1    31.76    33.31   2.29 o
   6   8  -4   0     8.26    12.89   1.20 o
   6   8  -3  -3     1.04     0.00   1.08 <
   6   8  -3  -2     0.33     0.54   0.90 <
   6   8  -3  -1     0.04     0.36   1.26 <
   6   8  -3   0   189.84   191.24   3.19 o
   6   8  -3   1     7.35     6.81   0.90 o
   6   8  -2  -3    13.72    14.76   2.41 o
   6   8  -2  -2     0.44     2.59   1.02 <
   6   8  -2  -1    17.33    19.34   1.87 o
   6   8  -2   0   190.38   175.46   3.07 o
   6   8  -2   1    27.68    28.61   1.45 o
   6   8  -1  -3     2.23     2.35   0.84 <
   6   8  -1  -2     3.80     4.40   1.02 o
   6   8  -1  -1    45.98    46.02   2.11 o
   6   8  -1   0  3419.87  3183.24  16.99 o
   6   8  -1   1     9.10    10.60   1.02 o
   6   8   0  -3     1.90     1.26   1.08 <
   6   8   0  -2     0.33     0.12   0.84 <
   6   8   0  -1    29.65    31.14   1.93 o
   6   8   0   0   605.05   562.04   5.60 o
   6   8   1  -3     1.31     1.39   1.20 <
   6   8   1  -2     0.10     2.53   1.02 <
   6   8   1  -1    15.32    12.95   1.69 o
   6   8   1   0   467.89   452.60   4.58 o
   6   8   2  -3     4.49     5.18   1.57 o
   6   8   2  -2     0.32    -0.06   1.14 <
   6   8   2  -1    12.45    12.05   1.93 o
   6   8   2   0   546.24   499.70  11.08 o
   6   8   3  -3     1.96     1.51   0.84 <
   6   8   3  -2     1.41     1.20   1.14 <
   6   8   3  -1    29.88    27.35   1.81 o
   6   8   4  -3     0.89     1.63   1.63 <
   6   8   4  -2     0.09    -3.13   1.08 <
   6   8   5  -3     0.03    -0.18   0.90 <
   7   1 -13  -3     0.09    -0.12   1.33 <
   7   1 -13  -2     4.23     4.58   1.33 o
   7   1 -13  -1    13.68    15.18   1.45 o
   7   1 -13   0    50.76    61.80   1.93 o
   7   1 -13   1    14.86    16.20   1.51 o
   7   1 -13   2     0.41    -0.84   0.78 <
   7   1 -13   3     0.01    -0.48   0.96 <
   7   1 -12  -3     1.20    -0.48   0.84 <
   7   1 -12  -2     0.01    -0.66   1.02 <
   7   1 -12  -1     0.47     0.18   0.90 <
   7   1 -12   0  1012.41  1012.65   8.43 o
   7   1 -12   1    39.78    37.95   1.51 o
   7   1 -12   2     5.40     5.18   0.96 o
   7   1 -12   3     1.00     1.39   0.60 <
   7   1 -11  -3     1.56     1.14   0.60 <
   7   1 -11  -2     0.14     0.84   0.60 <
   7   1 -11  -1    28.37    29.76   1.26 o
   7   1 -11   0  5126.08  5203.96  26.80 o
   7   1 -11   1    81.80    86.32   1.93 o
   7   1 -11   2     7.76     4.76   0.84 o
   7   1 -11   3     2.35     0.72   0.60 <
   7   1 -10  -3     1.80     2.05   0.48 o
   7   1 -10  -2     0.08     0.36   0.42 <
   7   1 -10  -1    76.16    79.81   1.75 o
   7   1 -10   0  5146.10  5185.59  22.11 o
   7   1 -10   1    25.30    25.36   1.08 o
   7   1 -10   2     4.46     5.72   0.72 o
   7   1 -10   3     4.64     6.38   0.72 o
   7   1  -9  -3     0.10     0.06   0.42 <
   7   1  -9  -2     0.06     0.30   0.36 <
   7   1  -9  -1     0.30     0.60   0.48 <
   7   1  -9   0     0.72     3.73   0.60 o
   7   1  -9   1    20.52    20.96   0.90 o
   7   1  -9   2     2.61     1.63   0.48 o
   7   1  -9   3    17.66    18.85   0.78 o
   7   1  -8  -3    12.65    10.30   0.66 o
   7   1  -8  -2     3.02     2.65   0.36 o
   7   1  -8  -1    98.93    96.86   1.33 o
   7   1  -8   0   205.99   214.13   2.11 o
   7   1  -8   1    20.22    22.17   0.72 o
   7   1  -8   2     0.01     1.57   0.42 o
   7   1  -8   3     0.69     0.36   0.30 <
   7   1  -7  -3     6.64     6.02   0.42 o
   7   1  -7  -2     1.96     1.93   0.30 o
   7   1  -7  -1   178.17   174.92   1.63 o
   7   1  -7   0    92.06   103.84   1.39 o
   7   1  -7   1    53.82    55.48   0.96 o
   7   1  -7   2     1.73     1.33   0.30 o
   7   1  -7   3     0.41     0.06   0.30 <
   7   1  -6  -3     0.07     0.00   0.24 <
   7   1  -6  -2     0.02    -0.06   0.24 <
   7   1  -6  -1     0.89     1.33   0.30 o
   7   1  -6   0  3783.16  3933.39  14.94 o
   7   1  -6   1    80.52    77.70   1.08 o
   7   1  -6   2     0.09     0.12   0.30 <
   7   1  -6   3     0.87     1.02   0.30 o
   7   1  -5  -3    25.60    23.37   0.60 o
   7   1  -5  -2     0.39     0.48   0.24 <
   7   1  -5  -1   661.25   669.98   3.25 o
   7   1  -5   0 15562.80 16085.40  65.41 o
   7   1  -5   1   257.84   247.32   1.99 o
   7   1  -5   2     0.49     0.66   0.30 <
   7   1  -5   3    17.95    15.60   0.60 o
   7   1  -4  -3    49.09    42.16   0.90 o
   7   1  -4  -2     2.94     5.30   0.36 o
   7   1  -4  -1   802.15   802.92   3.25 o
   7   1  -4   0 15914.10 17161.30  72.16 o
   7   1  -4   1    25.64    25.96   0.60 o
   7   1  -4   2     0.69     0.12   0.18 <
   7   1  -4   3    16.30    16.93   0.66 o
   7   1  -3  -3     0.08     0.06   0.18 <
   7   1  -3  -2     4.87     4.64   0.36 o
   7   1  -3  -1     0.51     0.54   0.18 <
   7   1  -3   0    30.95    39.09   0.72 o
   7   1  -3   1    18.81    18.67   0.48 o
   7   1  -3   2     2.04     3.43   0.30 o
   7   1  -3   3     3.27     2.23   0.30 o
   7   1  -2  -3    16.72    12.95   0.66 o
   7   1  -2  -2     0.91     1.33   0.36 o
   7   1  -2  -1   244.14   249.19   2.47 o
   7   1  -2   0  3662.35  4074.22  17.53 o
   7   1  -2   1    23.34    22.77   0.84 o
   7   1  -2   2     0.83     1.33   0.30 o
   7   1  -2   3     3.97     2.35   0.36 o
   7   1  -1  -3     1.03     2.71   0.42 o
   7   1  -1  -2     0.13     0.00   0.30 <
   7   1  -1  -1    71.62    70.71   1.45 o
   7   1  -1   0   590.09   667.09   5.18 o
   7   1  -1   1    26.80    27.95   0.72 o
   7   1  -1   2     0.37     1.08   0.30 o
   7   1  -1   3    21.97    22.11   0.72 o
   7   1   0  -3     0.54     0.60   0.36 <
   7   1   0  -2     1.43     1.87   0.48 o
   7   1   0  -1    11.94    12.35   0.78 o
   7   1   0   0  5388.70  5585.84  26.98 o
   7   1   0   1    25.90    27.59   0.84 o
   7   1   0   2     9.21     8.91   0.66 o
   7   1   0   3    14.51    16.14   0.60 o
   7   1   1  -3     0.13     0.66   0.24 <
   7   1   1  -2     6.72     6.14   0.42 o
   7   1   1  -1     1.05     1.69   0.30 o
   7   1   1   0    32.45    41.92   1.02 o
   7   1   1   1    99.83    96.31   1.57 o
   7   1   1   2     7.57     6.14   0.60 o
   7   1   1   3     0.01     0.18   0.24 <
   7   1   2  -3    10.07     7.89   0.54 o
   7   1   2  -2     0.23     0.90   0.24 o
   7   1   2  -1   155.39   151.31   1.63 o
   7   1   2   0   104.71   117.33   1.39 o
   7   1   2   1     0.25     0.42   0.36 <
   7   1   2   2     7.39     8.61   0.72 o
   7   1   2   3     0.84     0.42   0.36 <
   7   1   3  -3     0.44     0.78   0.30 <
   7   1   3  -2     1.61     1.39   0.36 o
   7   1   3  -1     8.44    10.90   0.66 o
   7   1   3   0   181.58   185.52   1.93 o
   7   1   3   1    22.81    24.09   0.84 o
   7   1   3   2     4.52     3.55   0.48 o
   7   1   3   3    12.47    10.18   0.78 o
   7   1   4  -3     0.00    -0.12   0.30 <
   7   1   4  -2     0.77     0.36   0.36 <
   7   1   4  -1    17.46    18.31   0.78 o
   7   1   4   0    20.99    24.27   0.84 o
   7   1   4   1   403.82   407.72   3.07 o
   7   1   4   2     7.25     6.57   0.72 o
   7   1   4   3     3.92     4.52   0.66 o
   7   1   5  -3     3.63     5.54   0.66 o
   7   1   5  -2     0.89     0.78   0.48 <
   7   1   5  -1    50.18    49.51   1.26 o
   7   1   5   0  1446.41  1431.16   8.01 o
   7   1   5   1    58.44    57.04   1.57 o
   7   1   5   2     0.73     3.01   0.54 o
   7   1   5   3     9.90     8.73   0.78 o
   7   1   6  -3    10.47     8.25   0.78 o
   7   1   6  -2     1.01     3.01   0.60 o
   7   1   6  -1    22.39    22.47   1.08 o
   7   1   6   0   517.15   486.81   4.76 o
   7   1   6   1    39.06    39.51   1.39 o
   7   1   6   2     0.24     0.60   0.54 <
   7   1   6   3     1.26     1.14   0.54 <
   7   1   7  -3     0.75     0.66   1.20 <
   7   1   7  -2     4.48     3.73   1.26 <
   7   1   7  -1     1.99     3.67   1.26 <
   7   1   7   0   717.46   691.06   6.14 o
   7   1   7   1    21.48    23.25   1.51 o
   7   1   7   2     0.05     0.48   0.60 <
   7   1   7   3     0.53    -0.66   0.48 <
   7   1   8  -3     1.38     1.20   1.75 <
   7   1   8  -2     0.05    -0.48   1.33 <
   7   1   8  -1    29.24    29.88   1.93 o
   7   1   8   0  2114.84  2092.40  12.35 o
   7   1   8   1    75.78    76.44   2.17 o
   7   1   8   2     0.00    -0.54   1.02 <
   7   1   8   3     0.59     0.54   0.66 <
   7   3 -13  -3     0.22     0.24   1.26 <
   7   3 -13  -2     0.01    -0.24   0.78 <
   7   3 -13  -1     7.34     6.08   1.02 o
   7   3 -12  -3     2.12     3.31   0.72 o
   7   3 -12  -2     0.84     0.72   0.66 <
   7   3 -12  -1    36.17    37.65   1.26 o
   7   3 -12   0   563.04   586.98   4.58 o
   7   3 -12   1     5.80     7.11   0.90 o
   7   3 -12   2     0.28     0.12   0.72 <
   7   3 -12   3     0.72     2.05   0.72 <
   7   3 -11  -3     0.22     1.33   0.60 <
   7   3 -11  -2     1.19     4.94   0.78 o
   7   3 -11  -1     2.01     2.17   0.72 <
   7   3 -11   0   172.24   181.00   2.95 o
   7   3 -11   1     3.81     2.71   0.84 o
   7   3 -11   2     0.56     0.54   0.72 <
   7   3 -11   3     0.48     0.66   1.14 <
   7   3 -10  -3     2.57     3.43   0.60 o
   7   3 -10  -2     0.22     0.72   0.48 <
   7   3 -10  -1   192.73   194.25   2.65 o
   7   3 -10   0   684.07   724.61   6.08 o
   7   3 -10   1     6.54     9.76   0.96 o
   7   3 -10   2     1.72     0.48   0.66 <
   7   3 -10   3     2.30     2.47   1.26 <
   7   3  -9  -3     1.58     2.17   0.54 o
   7   3  -9  -2     0.53     1.14   0.48 <
   7   3  -9  -1   242.60   240.27   2.35 o
   7   3  -9   0  6697.95  6697.58  24.70 o
   7   3  -9   1    42.60    39.75   1.39 o
   7   3  -9   2     2.31     3.98   0.96 o
   7   3  -9   3     3.83     7.29   2.53 <
   7   3  -8  -3     5.74     4.10   0.48 o
   7   3  -8  -2     1.78     1.45   0.36 o
   7   3  -8  -1     0.02     0.54   0.36 <
   7   3  -8   0   879.17   897.18   6.32 o
   7   3  -8   1   222.08   222.68   2.77 o
   7   3  -8   2     4.64     3.98   0.60 o
   7   3  -8   3    12.10    11.50   1.14 o
   7   3  -7  -3     6.43     4.40   0.42 o
   7   3  -7  -2     0.00     0.72   0.30 <
   7   3  -7  -1     1.13     1.69   0.36 o
   7   3  -7   0  1029.45  1114.21   6.02 o
   7   3  -7   1    51.26    49.87   1.26 o
   7   3  -7   2     0.53     1.69   0.48 o
   7   3  -7   3     8.97    12.47   0.96 o
   7   3  -6  -3     5.62     3.55   0.36 o
   7   3  -6  -2     6.12     4.46   0.42 o
   7   3  -6  -1    41.22    41.20   0.84 o
   7   3  -6   0  2481.87  2585.66  10.72 o
   7   3  -6   1    14.16    14.76   0.84 o
   7   3  -6   2     1.49     1.81   0.42 o
   7   3  -6   3    12.45    13.97   0.90 o
   7   3  -5  -3    10.10     7.47   0.42 o
   7   3  -5  -2     0.69     1.14   0.36 o
   7   3  -5  -1   375.43   368.75   2.41 o
   7   3  -5   0 10232.10 10684.70  34.94 o
   7   3  -5   1   348.14   341.77   2.41 o
   7   3  -5   2     0.38     0.66   0.30 <
   7   3  -5   3     1.08     1.93   0.48 o
   7   3  -4  -3     0.05    -0.18   0.18 <
   7   3  -4  -2     0.24     0.18   0.24 <
   7   3  -4  -1   412.38   410.01   2.29 o
   7   3  -4   0  1477.82  1489.64   6.14 o
   7   3  -4   1   122.90   117.40   1.20 o
   7   3  -4   2     1.47     1.39   0.30 o
   7   3  -4   3     0.99     1.39   0.48 <
   7   3  -3  -3     2.79     2.53   0.24 o
   7   3  -3  -2     0.57     1.51   0.24 o
   7   3  -3  -1     3.69     4.04   0.36 o
   7   3  -3   0 13775.90 14136.00  49.75 o
   7   3  -3   1   133.52   131.25   1.20 o
   7   3  -3   2     0.89     2.53   0.30 o
   7   3  -3   3    17.61    18.91   0.66 o
   7   3  -2  -3     3.33     2.83   0.36 o
   7   3  -2  -2     0.24     0.90   0.24 o
   7   3  -2  -1     8.80     9.16   0.66 o
   7   3  -2   0  1068.71  1068.01   5.84 o
   7   3  -2   1    33.18    33.07   0.84 o
   7   3  -2   2     0.02     0.00   0.30 <
   7   3  -2   3     0.00     0.12   0.24 <
   7   3  -1  -3     3.85     3.37   0.42 o
   7   3  -1  -2     0.10     1.33   0.30 o
   7   3  -1  -1   345.48   348.03   2.53 o
   7   3  -1   0  4834.17  4967.90  19.88 o
   7   3  -1   1    30.12    31.20   0.78 o
   7   3  -1   2     5.35     5.48   0.48 o
   7   3  -1   3    14.61    18.79   0.66 o
   7   3   0  -3     0.92     0.54   0.30 <
   7   3   0  -2     1.15     2.89   0.42 o
   7   3   0  -1   234.01   228.95   2.05 o
   7   3   0   0   478.36   482.17   3.37 o
   7   3   0   1    11.27    12.23   0.60 o
   7   3   0   2     5.30     4.34   0.48 o
   7   3   0   3    20.36    19.03   0.78 o
   7   3   1  -3     3.94     4.82   0.54 o
   7   3   1  -2     0.75     1.20   0.30 o
   7   3   1  -1     2.01     3.19   0.36 o
   7   3   1   0    14.30    16.44   0.78 o
   7   3   1   1     6.10     6.81   0.54 o
   7   3   1   2     5.06     4.40   0.54 o
   7   3   1   3     0.46    -0.06   0.36 <
   7   3   2  -3     0.76     1.26   0.42 <
   7   3   2  -2     5.64     5.96   0.60 o
   7   3   2  -1     0.79     0.90   0.42 <
   7   3   2   0   581.58   583.97   4.94 o
   7   3   2   1   109.42   105.29   1.63 o
   7   3   2   2     0.02     0.60   0.36 <
   7   3   2   3     5.31     3.85   0.54 o
   7   3   3  -3     4.99     4.76   0.54 o
   7   3   3  -2     0.11     1.20   0.48 <
   7   3   3  -1    64.24    62.28   1.45 o
   7   3   3   0  1242.92  1275.21   8.31 o
   7   3   3   1   219.68   214.55   2.65 o
   7   3   3   2     0.39     1.26   0.48 <
   7   3   3   3     0.38     1.08   0.42 <
   7   3   4  -3    23.52    28.91   1.14 o
   7   3   4  -2     1.96     2.83   0.60 o
   7   3   4  -1   119.76   117.28   2.05 o
   7   3   4   0    79.13    84.51   1.63 o
   7   3   4   1    16.58    18.49   1.14 o
   7   3   4   2     0.48     0.00   0.48 <
   7   3   4   3     5.45     5.36   0.60 o
   7   3   5  -3    12.30    10.72   0.90 o
   7   3   5  -2     0.31     2.53   0.54 o
   7   3   5  -1    61.75    63.25   1.57 o
   7   3   5   0    63.35    69.57   1.63 o
   7   3   5   1    13.64    15.72   1.14 o
   7   3   5   2     4.69     4.16   0.72 o
   7   3   5   3     1.87     1.08   0.66 <
   7   3   6  -3     2.60     1.93   0.66 <
   7   3   6  -2     0.26     0.42   0.48 <
   7   3   6  -1    13.93    15.12   1.02 o
   7   3   6   0    53.77    52.40   1.51 o
   7   3   6   1     4.16     5.30   0.84 o
   7   3   6   2     0.47     1.93   0.84 <
   7   3   6   3     1.08     1.63   1.08 <
   7   3   7  -3     0.47     0.18   1.14 <
   7   3   7  -2     1.18     0.72   0.66 <
   7   3   7  -1     2.55     2.41   0.66 o
   7   3   7   0   877.29   844.72   5.54 o
   7   3   7   1    41.03    39.03   1.57 o
   7   3   7   2     0.02    -0.42   1.02 <
   7   3   7   3     0.01    -0.24   1.33 <
   7   3   8  -3     0.59     1.81   1.75 <
   7   3   8  -2     0.65     0.06   0.60 <
   7   3   8  -1    20.58    17.41   1.14 o
   7   3   8   0  1042.18   984.76   6.32 o
   7   5 -12  -3     1.02     0.96   0.66 <
   7   5 -12  -2     1.56     2.23   0.78 <
   7   5 -11  -3     0.84     1.02   0.78 <
   7   5 -11  -2     0.43     0.60   0.72 <
   7   5 -11  -1     4.08     3.31   1.20 <
   7   5 -11   0    51.88    56.20   1.99 o
   7   5 -11   1     4.89     4.04   1.20 o
   7   5 -10  -3     1.09     0.24   0.54 <
   7   5 -10  -2     0.42     0.90   1.02 <
   7   5 -10  -1     8.37    10.48   1.51 o
   7   5 -10   0  2441.67  2413.21  14.28 o
   7   5 -10   1     1.42     1.39   1.20 <
   7   5 -10   2     1.19     1.20   1.51 <
   7   5  -9  -3     1.79     3.61   1.20 <
   7   5  -9  -2     0.07     0.06   0.84 <
   7   5  -9  -1   194.84   203.29   3.61 o
   7   5  -9   0   797.20   821.53   8.01 o
   7   5  -9   1    44.99    44.69   2.29 o
   7   5  -9   2     0.66     0.42   1.39 <
   7   5  -9   3     0.58     1.08   1.57 <
   7   5  -8  -3    21.67    25.96   1.14 o
   7   5  -8  -2     1.54     1.93   0.54 o
   7   5  -8  -1   112.16   114.44   2.47 o
   7   5  -8   0  1157.67  1200.34   9.88 o
   7   5  -8   1     0.03     0.78   0.84 <
   7   5  -8   2     0.02     0.66   0.90 <
   7   5  -8   3     0.69     1.39   2.65 <
   7   5  -7  -3     6.62     5.78   0.60 o
   7   5  -7  -2     1.07     2.65   0.54 o
   7   5  -7  -1    68.58    72.34   1.63 o
   7   5  -7   0  1012.41  1053.37   7.47 o
   7   5  -7   1    85.01    86.74   2.23 o
   7   5  -7   2     0.46     0.66   0.96 <
   7   5  -7   3     0.18    -0.42   1.51 <
   7   5  -6  -3     0.84     0.90   0.42 <
   7   5  -6  -2     0.04     0.66   0.42 <
   7   5  -6  -1   257.04   257.26   2.89 o
   7   5  -6   0   992.52  1073.97   7.47 o
   7   5  -6   1     2.50     3.55   0.90 o
   7   5  -6   2     0.14     2.11   1.08 <
   7   5  -6   3     1.44     4.22   1.39 o
   7   5  -5  -3    15.98    13.91   0.60 o
   7   5  -5  -2     2.26     1.51   0.42 o
   7   5  -5  -1    12.40    14.09   0.90 o
   7   5  -5   0   213.33   221.42   2.89 o
   7   5  -5   1    88.43    88.78   2.11 o
   7   5  -5   2     3.02     2.65   1.08 <
   7   5  -5   3    14.64    17.65   3.31 o
   7   5  -4  -3     1.82     1.33   0.30 o
   7   5  -4  -2     0.08     0.12   0.30 <
   7   5  -4  -1    12.93    13.55   0.84 o
   7   5  -4   0  5313.13  5435.92  27.23 o
   7   5  -4   1    37.55    37.83   1.57 o
   7   5  -4   2     4.01     4.10   1.02 o
   7   5  -4   3     2.26     4.76   1.81 <
   7   5  -3  -3    19.56    19.46   0.54 o
   7   5  -3  -2     3.95     4.58   0.42 o
   7   5  -3  -1   129.06   126.13   1.75 o
   7   5  -3   0   571.00   556.98   5.00 o
   7   5  -3   1    36.32    34.45   1.26 o
   7   5  -3   2     1.04     0.90   0.66 <
   7   5  -3   3     3.31     3.43   1.14 <
   7   5  -2  -3     2.21     2.77   0.36 o
   7   5  -2  -2     0.10    -0.12   0.24 <
   7   5  -2  -1     4.47     5.36   0.54 o
   7   5  -2   0     9.20    12.59   0.78 o
   7   5  -2   1   139.63   134.74   2.29 o
   7   5  -2   2     1.77     2.47   0.90 <
   7   5  -2   3    16.87    19.76   2.29 o
   7   5  -1  -3     0.54     0.18   0.24 <
   7   5  -1  -2     3.75     4.40   0.42 o
   7   5  -1  -1   117.01   116.79   1.45 o
   7   5  -1   0     1.53     6.51   0.66 o
   7   5  -1   1   121.86   117.33   2.05 o
   7   5  -1   2     0.69    -0.12   0.96 <
   7   5  -1   3    13.17    13.43   1.39 o
   7   5   0  -3     0.25     0.90   0.30 <
   7   5   0  -2     0.11     0.96   0.36 <
   7   5   0  -1   271.41   276.29   2.83 o
   7   5   0   0   107.03    99.75   1.57 o
   7   5   0   1    12.04    12.47   1.33 o
   7   5   0   2    14.10    17.17   1.51 o
   7   5   0   3     7.98    10.84   1.57 o
   7   5   1  -3     2.88     2.41   0.36 o
   7   5   1  -2     0.17    -0.06   0.30 <
   7   5   1  -1    16.14    16.08   0.84 o
   7   5   1   0   233.11   226.96   2.89 o
   7   5   1   1   476.10   460.79   4.16 o
   7   5   1   2     8.23     9.22   0.96 o
   7   5   1   3     5.84     5.72   0.84 o
   7   5   2  -3     8.35     8.97   0.66 o
   7   5   2  -2     0.91     1.14   0.42 <
   7   5   2  -1     1.83     2.17   0.54 o
   7   5   2   0   417.92   411.70   3.98 o
   7   5   2   1    40.40    37.59   1.33 o
   7   5   2   2     0.00    -0.30   0.72 <
   7   5   2   3     0.18    -0.24   0.96 <
   7   5   3  -3    18.51    24.52   1.02 o
   7   5   3  -2     1.35     0.24   0.42 <
   7   5   3  -1    91.45    88.72   1.63 o
   7   5   3   0   102.10   108.24   1.93 o
   7   5   3   1    19.88    20.90   1.08 o
   7   5   3   2     0.02     0.18   0.78 <
   7   5   3   3     1.41     1.63   1.20 <
   7   5   4  -3     1.32     1.75   0.54 o
   7   5   4  -2     1.80     1.57   0.54 <
   7   5   4  -1    70.90    70.83   1.45 o
   7   5   4   0   122.54   127.21   2.05 o
   7   5   4   1   151.64   148.60   2.23 o
   7   5   4   2     4.06     1.51   0.72 <
   7   5   4   3     0.05    -0.24   0.84 <
   7   5   5  -3     0.24     0.54   0.48 <
   7   5   5  -2     1.00     2.11   0.60 o
   7   5   5  -1    17.26    16.20   1.26 o
   7   5   5   0     0.00     2.17   0.54 o
   7   5   5   1    37.20    34.63   1.39 o
   7   5   5   2     0.25     0.60   0.90 <
   7   5   6  -3     2.02     1.33   0.78 <
   7   5   6  -2     3.76     2.29   0.84 <
   7   5   6  -1    15.24    16.20   1.33 o
   7   5   6   0  4071.59  3871.53  18.91 o
   7   5   6   1     7.95     8.13   0.84 o
   7   5   7  -3     0.22     1.57   1.45 <
   7   5   7  -2     0.05     0.18   1.02 <
   7   5   7  -1     6.97     7.95   1.33 o
   7   7 -10  -3     0.52     0.18   1.14 <
   7   7 -10  -2     1.24     1.87   1.51 <
   7   7  -9  -3     0.55     1.33   1.87 <
   7   7  -9  -2     0.57     0.72   1.20 <
   7   7  -9  -1     0.06     0.48   1.63 <
   7   7  -8  -3     0.01     0.36   0.84 <
   7   7  -8  -2     0.44     0.72   0.84 <
   7   7  -8  -1    60.90    63.12   3.07 o
   7   7  -8   0     2.75     6.38   1.08 o
   7   7  -7  -3     6.38     8.91   1.39 o
   7   7  -7  -2     0.14     0.24   1.02 <
   7   7  -7  -1    16.57    15.54   1.63 o
   7   7  -7   0   145.69   141.01   3.19 o
   7   7  -7   1     0.00     0.30   1.39 <
   7   7  -6  -3     0.76     1.02   0.84 <
   7   7  -6  -2     1.03     1.14   1.26 <
   7   7  -6  -1     7.61     7.89   1.45 o
   7   7  -6   0     0.37     3.43   0.90 o
   7   7  -6   1     3.33     3.67   1.33 <
   7   7  -6   2     0.28     3.07   0.84 o
   7   7  -5  -3     3.94     4.52   1.51 <
   7   7  -5  -2     1.11     0.18   0.66 <
   7   7  -5  -1   242.44   246.72   4.04 o
   7   7  -5   0  4560.05  4539.58  29.45 o
   7   7  -5   1    68.68    71.92   3.07 o
   7   7  -5   2     1.27     0.84   1.45 <
   7   7  -4  -3     2.70     2.83   1.14 <
   7   7  -4  -2     1.67     2.47   1.14 <
   7   7  -4  -1    63.51    65.11   2.23 o
   7   7  -4   0     1.59     9.64   1.20 o
   7   7  -4   1    91.07    94.33   3.01 o
   7   7  -4   2     1.23     0.66   1.45 <
   7   7  -3  -3     0.56     0.42   0.54 <
   7   7  -3  -2     0.69     0.42   0.66 <
   7   7  -3  -1    25.45    27.59   1.63 o
   7   7  -3   0   422.42   429.65   5.54 o
   7   7  -3   1    90.64    88.72   2.83 o
   7   7  -3   2     0.53    -0.24   1.26 <
   7   7  -3   3     7.23     5.54   1.33 o
   7   7  -2  -3    12.13    12.83   1.33 o
   7   7  -2  -2     0.43     2.53   0.90 <
   7   7  -2  -1   204.51   201.06   3.55 o
   7   7  -2   0  1149.06  1136.19   9.70 o
   7   7  -2   1     0.04    -0.06   1.33 <
   7   7  -2   2     0.06     0.90   1.26 <
   7   7  -2   3    17.20    25.00   2.17 o
   7   7  -1  -3     3.84     4.88   0.66 o
   7   7  -1  -2     1.39     1.26   1.02 <
   7   7  -1  -1   246.54   241.36   3.73 o
   7   7  -1   0    12.35    17.47   1.45 o
   7   7  -1   1    16.48    17.95   1.63 o
   7   7  -1   2     6.35     4.70   1.33 o
   7   7   0  -3     9.78    10.12   1.33 o
   7   7   0  -2     4.73     7.53   1.45 o
   7   7   0  -1    76.69    75.89   1.93 o
   7   7   0   0  1482.06  1429.65  10.78 o
   7   7   0   1    13.55    12.23   1.75 o
   7   7   0   2     1.22     0.78   1.20 <
   7   7   1  -3    29.19    38.07   1.33 o
   7   7   1  -2     2.12     5.12   0.84 o
   7   7   1  -1     0.02     0.96   0.72 <
   7   7   1   0   125.97   126.61   2.95 o
   7   7   1   1    63.33    57.88   2.65 o
   7   7   1   2     2.39     2.89   0.78 o
   7   7   2  -3     2.77     2.95   1.08 <
   7   7   2  -2     0.00    -0.66   0.72 <
   7   7   2  -1    11.68    11.50   1.26 o
   7   7   2   0    25.80    27.65   1.87 o
   7   7   2   1     5.34     6.45   1.69 o
   7   7   3  -3     0.79     1.02   0.54 <
   7   7   3  -2     0.03     0.42   0.84 <
   7   7   3  -1     5.98     6.63   1.39 o
   7   7   3   0   159.90   158.90   2.95 o
   7   7   4  -3     7.04     9.94   0.84 o
   7   7   4  -2     0.58     2.41   0.78 o
   7   7   4  -1     0.76     0.54   0.84 <
   7   7   5  -3     0.71     1.26   1.14 <
   7   7   5  -2     0.62     0.00   0.90 <
   7   9  -7  -3     1.54     0.06   1.39 <
   7   9  -6  -3     1.44     1.20   1.33 <
   7   9  -5  -3     2.73     5.60   3.07 <
   7   9  -5  -2     0.32     0.00   1.45 <
   7   9  -4  -3     6.99     8.79   2.77 o
   7   9  -4  -2     5.08     3.01   1.45 <
   7   9  -3  -3     2.28     3.98   2.59 <
   7   9  -3  -2     1.41    -0.12   1.26 <
   7   9  -2  -3     1.20     1.87   1.33 <
   7   9  -2  -2     3.41     5.60   1.26 o
   7   9  -1  -3     0.09     0.48   1.39 <
   7   9  -1  -2     3.25     4.88   1.33 o
   7   9   0  -3     1.75     1.93   1.75 <
   7   9   0  -2     0.82     0.30   1.20 <
   7   9   1  -3     5.45     8.13   2.65 o
   7   9   2  -3     2.44     2.41   1.69 <
   8   0 -13   1    88.97    83.97   2.17 o
   8   0 -13   2     0.00     0.54   0.96 <
   8   0 -13   3     0.08    -0.42   0.96 <
   8   0 -12   0    36.04    29.51   2.35 o
   8   0 -12   1     0.71     0.24   0.66 <
   8   0 -12   2     0.06     0.12   0.96 <
   8   0 -12   3     2.40     3.37   1.45 <
   8   0 -11   1    59.63    57.10   1.99 o
   8   0 -11   2     3.50     6.51   0.90 o
   8   0 -11   3     2.77     5.90   0.96 o
   8   0 -10   0 10539.80 10942.40  72.40 o
   8   0 -10   1    70.81    66.98   1.81 o
   8   0 -10   2     7.29     7.71   0.96 o
   8   0 -10   3     1.58     1.87   0.72 <
   8   0  -9   1     1.30     1.08   0.48 <
   8   0  -9   2     4.26     3.19   0.54 o
   8   0  -9   3     0.46     0.18   0.42 <
   8   0  -8   0    41.86    33.97   1.26 o
   8   0  -8   1    50.64    47.34   0.96 o
   8   0  -8   2     0.19     0.54   0.30 <
   8   0  -8   3     3.87     3.49   0.54 o
   8   0  -7   1    36.15    35.36   0.78 o
   8   0  -7   2     0.08     0.66   0.30 <
   8   0  -7   3     1.22     1.63   0.36 o
   8   0  -6   0  1155.13  1141.79   7.83 o
   8   0  -6   1    46.76    47.28   0.90 o
   8   0  -6   2     1.56     0.96   0.30 o
   8   0  -6   3     8.44     7.89   0.54 o
   8   0  -5   1   168.99   170.04   1.63 o
   8   0  -5   2     0.16     1.69   0.30 o
   8   0  -5   3    19.13    16.20   0.54 o
   8   0  -4   0    99.44   155.10   2.23 o
   8   0  -4   1   267.02   261.36   1.87 o
   8   0  -4   2     0.00     1.14   0.24 o
   8   0  -4   3     3.80     2.35   0.30 o
   8   0  -3   1    15.52    15.96   0.42 o
   8   0  -3   2     0.29     0.06   0.24 <
   8   0  -3   3     0.28     0.00   0.24 <
   8   0  -2   0 24040.80 25538.80 168.90 o
   8   0  -2   1   580.19   582.58   4.10 o
   8   0  -2   2     0.73     1.39   0.30 o
   8   0  -2   3     0.82     0.72   0.30 <
   8   0  -1   1   120.83   121.07   2.05 o
   8   0  -1   2     0.40     0.54   0.36 <
   8   0  -1   3     5.61     5.78   0.60 o
   8   0   0   0 12603.50 12599.50 104.14 o
   8   0   0   1   180.05   183.77   2.77 o
   8   0   0   2     0.20     0.18   0.36 <
   8   0   0   3     0.82     0.66   0.30 <
   8   0   1   1    31.44    29.82   0.84 o
   8   0   1   2     1.01     1.26   0.36 o
   8   0   1   3     0.05     0.18   0.36 <
   8   0   2   0  6541.57  6664.81  31.44 o
   8   0   2   1    34.96    32.83   0.78 o
   8   0   2   2     0.31     1.02   0.30 o
   8   0   2   3     1.32     1.08   0.30 o
   8   0   3   1   102.90    99.14   1.45 o
   8   0   3   2     0.49     1.69   0.42 o
   8   0   3   3     1.18     0.90   0.36 <
   8   0   4   0 11359.90 11293.40  56.92 o
   8   0   4   1    17.90    20.12   0.96 o
   8   0   4   2     0.03    -0.06   0.54 <
   8   0   4   3     0.24    -0.30   0.42 <
   8   0   5   1     2.08     2.65   0.54 o
   8   0   5   2     1.91     2.11   0.54 o
   8   0   5   3     1.37     2.47   1.20 <
   8   0   6   0   812.51   803.28  10.12 o
   8   0   6   1    27.73    28.79   1.45 o
   8   0   6   2    10.21     6.57   1.14 o
   8   0   6   3     0.01     0.06   0.96 <
   8   0   7   1     0.83     0.48   1.26 <
   8   0   7   2    16.85    20.00   1.75 o
   8   0   7   3     1.37     3.67   1.69 <
   8   0   8   0   905.12   873.81  10.96 o
   8   0   8   1    23.58    24.39   1.93 o
   8   0   8   2     5.90     6.57   1.63 o
   8   0   8   3     0.49    -0.06   0.66 <
   8   2 -13  -3     4.47     4.76   1.63 <
   8   2 -13  -2     1.03     0.12   0.90 <
   8   2 -13  -1     5.04     4.28   1.14 o
   8   2 -13   0    31.84    32.35   1.45 o
   8   2 -13   1     2.53     2.53   0.66 o
   8   2 -13   2     0.65     1.51   0.60 <
   8   2 -12  -3     0.52     0.24   0.66 <
   8   2 -12  -2     0.12     0.00   0.90 <
   8   2 -12  -1    68.05    73.12   2.35 o
   8   2 -12   0   382.42   387.54   4.52 o
   8   2 -12   1     8.32     6.93   0.78 o
   8   2 -12   2     1.33     4.76   0.78 o
   8   2 -12   3     1.59     1.69   1.26 <
   8   2 -11  -3     2.48     3.85   0.84 o
   8   2 -11  -2    10.16     6.14   0.96 o
   8   2 -11  -1    91.14    85.77   2.23 o
   8   2 -11   0  2238.24  2358.82  13.31 o
   8   2 -11   1    25.96    29.94   1.33 o
   8   2 -11   2     0.06     0.84   0.72 <
   8   2 -11   3     1.99     2.29   1.45 <
   8   2 -10  -3     1.00     0.96   0.60 <
   8   2 -10  -2     2.53     4.46   0.78 o
   8   2 -10  -1    19.04    20.84   1.02 o
   8   2 -10   0   375.19   391.58   3.98 o
   8   2 -10   1   132.17   133.96   2.35 o
   8   2 -10   2     0.29     0.72   0.54 <
   8   2 -10   3     0.89     1.33   1.02 <
   8   2  -9  -3     0.00    -0.30   0.36 <
   8   2  -9  -2     0.28     0.90   0.48 <
   8   2  -9  -1     0.14     0.06   0.42 <
   8   2  -9   0   668.88   662.63   4.52 o
   8   2  -9   1   242.48   242.86   4.34 o
   8   2  -9   2     2.37     7.29   0.90 o
   8   2  -9   3     0.31     0.84   0.66 <
   8   2  -8  -3     3.77     3.43   0.42 o
   8   2  -8  -2     2.46     1.51   0.36 o
   8   2  -8  -1    78.95    79.57   1.39 o
   8   2  -8   0   173.71   184.62   2.35 o
   8   2  -8   1     8.95    10.18   0.78 o
   8   2  -8   2     3.80     3.79   0.72 o
   8   2  -8   3     8.17     6.63   0.84 o
   8   2  -7  -3     2.57     2.29   0.36 o
   8   2  -7  -2     4.38     3.67   0.42 o
   8   2  -7  -1    13.99    13.73   0.60 o
   8   2  -7   0   798.94   799.84   5.24 o
   8   2  -7   1    24.70    27.35   0.84 o
   8   2  -7   2     0.58     0.36   0.36 <
   8   2  -7   3     0.74     0.54   0.42 <
   8   2  -6  -3     2.11     1.33   0.30 o
   8   2  -6  -2     0.09     0.00   0.24 <
   8   2  -6  -1   133.51   135.16   1.57 o
   8   2  -6   0   740.04   737.68   4.88 o
   8   2  -6   1    15.23    15.96   0.66 o
   8   2  -6   2     0.13     0.84   0.36 <
   8   2  -6   3     6.68     5.96   0.60 o
   8   2  -5  -3    19.44    19.27   0.60 o
   8   2  -5  -2     1.61     3.37   0.36 o
   8   2  -5  -1   154.73   152.99   1.51 o
   8   2  -5   0  3512.16  3642.64  14.40 o
   8   2  -5   1   122.20   115.89   1.57 o
   8   2  -5   2     7.10     6.75   0.48 o
   8   2  -5   3    33.25    34.82   0.84 o
   8   2  -4  -3    20.19    19.40   0.54 o
   8   2  -4  -2     0.28     1.20   0.24 o
   8   2  -4  -1     3.28     4.46   0.42 o
   8   2  -4   0  7251.25  7591.39  28.19 o
   8   2  -4   1   307.67   306.05   2.23 o
   8   2  -4   2     0.35     1.87   0.30 o
   8   2  -4   3     2.58     1.63   0.30 o
   8   2  -3  -3     0.00    -0.06   0.24 <
   8   2  -3  -2     0.05     0.12   0.24 <
   8   2  -3  -1     5.54     6.93   0.54 o
   8   2  -3   0  2145.10  2296.66  10.60 o
   8   2  -3   1    17.91    18.85   0.66 o
   8   2  -3   2     0.12     1.87   0.36 o
   8   2  -3   3    31.52    30.54   0.84 o
   8   2  -2  -3    23.51    23.13   0.90 o
   8   2  -2  -2     0.26     0.60   0.24 <
   8   2  -2  -1     0.00     0.72   0.30 <
   8   2  -2   0  1338.23  1372.55   7.23 o
   8   2  -2   1    31.79    31.44   0.84 o
   8   2  -2   2     3.08     3.67   0.42 o
   8   2  -2   3     0.49     0.06   0.30 <
   8   2  -1  -3     3.47     4.64   0.60 o
   8   2  -1  -2     3.07     2.47   0.48 o
   8   2  -1  -1   223.13   216.54   1.63 o
   8   2  -1   0   494.13   535.90   3.98 o
   8   2  -1   1   122.57   126.01   1.69 o
   8   2  -1   2     7.51     7.95   0.60 o
   8   2  -1   3     0.09     0.36   0.30 <
   8   2   0  -3     7.32     5.66   0.60 o
   8   2   0  -2     2.17     2.23   0.48 o
   8   2   0  -1     0.00     0.48   0.24 <
   8   2   0   0   121.92   131.73   1.87 o
   8   2   0   1   101.23    99.14   1.20 o
   8   2   0   2     4.81     4.70   0.42 o
   8   2   0   3     0.02     0.00   0.24 <
   8   2   1  -3     1.68     1.75   0.36 o
   8   2   1  -2     3.43     2.71   0.36 o
   8   2   1  -1    67.12    70.29   1.45 o
   8   2   1   0 11669.00 11843.40  44.99 o
   8   2   1   1    61.77    65.59   1.20 o
   8   2   1   2     0.06     0.30   0.36 <
   8   2   1   3     0.28    -0.18   0.48 <
   8   2   2  -3    11.49     8.13   0.54 o
   8   2   2  -2     1.76     1.81   0.36 o
   8   2   2  -1     0.03     0.48   0.42 <
   8   2   2   0  4112.92  4283.83  20.36 o
   8   2   2   1    53.33    51.26   1.39 o
   8   2   2   2     0.01     0.30   0.48 <
   8   2   2   3     5.57     2.77   0.60 o
   8   2   3  -3     9.44     8.67   0.66 o
   8   2   3  -2     3.35     3.61   0.48 o
   8   2   3  -1     3.34     4.70   0.54 o
   8   2   3   0  8945.12  9041.76  39.39 o
   8   2   3   1    22.36    24.52   1.02 o
   8   2   3   2     0.02     0.06   0.42 <
   8   2   3   3     2.08     2.41   1.08 <
   8   2   4  -3     0.10     0.06   0.42 <
   8   2   4  -2     2.13     0.96   0.48 <
   8   2   4  -1     0.47     0.36   0.48 <
   8   2   4   0  2400.01  2472.60  12.23 o
   8   2   4   1     0.25     0.60   0.54 <
   8   2   4   2     0.16     0.24   0.48 <
   8   2   4   3     1.78     2.17   0.60 o
   8   2   5  -3     0.60    -0.24   0.42 <
   8   2   5  -2     5.21     3.37   0.66 o
   8   2   5  -1    38.08    39.57   1.51 o
   8   2   5   0    29.69    31.20   1.26 o
   8   2   5   1     4.81     7.05   0.84 o
   8   2   5   2     0.70     0.12   0.48 <
   8   2   5   3     0.21     0.48   0.60 <
   8   2   6  -3     0.00     0.84   1.33 <
   8   2   6  -2     0.20     0.96   1.08 <
   8   2   6  -1    10.13    12.83   1.20 o
   8   2   6   0   186.70   178.41   2.89 o
   8   2   6   1    13.99    16.56   1.20 o
   8   2   6   2     4.21     3.98   0.72 o
   8   2   6   3     0.81     2.47   1.26 <
   8   2   7  -3     0.21    -0.30   1.26 <
   8   2   7  -2    22.62    20.48   1.57 o
   8   2   7  -1    80.49    78.06   2.11 o
   8   2   7   0   357.26   349.48   4.10 o
   8   2   7   1   113.22   111.07   2.29 o
   8   2   7   2     6.98     4.10   0.90 o
   8   2   7   3     0.10     0.60   0.96 <
   8   2   8  -3     0.01    -0.36   1.81 <
   8   2   8  -2     5.19     4.22   1.63 <
   8   4 -13  -3     0.09    -0.18   0.54 <
   8   4 -12  -3     1.01     0.96   0.60 <
   8   4 -12  -2     6.24     4.88   0.78 o
   8   4 -12  -1    25.75    25.24   1.57 o
   8   4 -12   0   178.76   189.13   3.31 o
   8   4 -11  -3     4.01     3.67   0.72 o
   8   4 -11  -2     0.83     0.42   0.72 <
   8   4 -11  -1    59.12    56.80   2.17 o
   8   4 -11   0  1189.83  1189.02   8.85 o
   8   4 -11   1     0.19     1.26   1.20 <
   8   4 -11   2     4.19     4.10   1.26 o
   8   4 -11   3     3.05     3.73   0.90 o
   8   4 -10  -3     8.69    12.59   0.96 o
   8   4 -10  -2     0.01     0.12   0.84 <
   8   4 -10  -1     5.19     6.63   1.14 o
   8   4 -10   0   970.25  1005.78   8.97 o
   8   4 -10   1     4.81     6.38   1.26 o
   8   4 -10   2     0.23     0.66   1.02 <
   8   4 -10   3     0.49     0.06   1.45 <
   8   4  -9  -3     7.53     6.81   0.90 o
   8   4  -9  -2     5.85     5.48   0.78 o
   8   4  -9  -1    10.00    11.63   1.20 o
   8   4  -9   0    18.49    19.27   1.51 o
   8   4  -9   1   162.38   167.39   3.31 o
   8   4  -9   2     0.00    -1.20   0.90 <
   8   4  -9   3     0.72    -0.66   1.33 <
   8   4  -8  -3     0.29     0.54   0.48 <
   8   4  -8  -2     0.84     1.51   0.60 <
   8   4  -8  -1    97.31   100.29   2.05 o
   8   4  -8   0  2412.01  2405.08  12.47 o
   8   4  -8   1    32.69    30.66   1.63 o
   8   4  -8   2     5.17     7.41   1.33 o
   8   4  -8   3     3.61     4.46   1.93 <
   8   4  -7  -3     0.23     0.12   0.30 <
   8   4  -7  -2     0.16     0.60   0.42 <
   8   4  -7  -1     0.20     0.60   0.42 <
   8   4  -7   0   303.54   321.17   3.37 o
   8   4  -7   1   165.79   165.82   2.23 o
   8   4  -7   2     1.62    -0.24   0.66 <
   8   4  -7   3     5.82     4.70   1.26 o
   8   4  -6  -3     0.20     0.06   0.30 <
   8   4  -6  -2     2.07     0.84   0.36 <
   8   4  -6  -1   197.95   199.49   2.29 o
   8   4  -6   0    32.13    44.03   1.08 o
   8   4  -6   1   114.48   116.37   1.93 o
   8   4  -6   2     1.72     1.93   0.78 <
   8   4  -6   3     8.47     8.43   1.33 o
   8   4  -5  -3    16.34    14.34   0.60 o
   8   4  -5  -2     3.08     4.28   0.42 o
   8   4  -5  -1   392.57   387.06   2.53 o
   8   4  -5   0     0.40     4.46   0.48 o
   8   4  -5   1     0.29     1.51   0.42 o
   8   4  -5   2     0.09     0.48   0.42 <
   8   4  -5   3     6.10     5.48   1.14 o
   8   4  -4  -3    28.22    27.71   0.78 o
   8   4  -4  -2     0.07     1.39   0.30 o
   8   4  -4  -1    33.49    35.96   0.78 o
   8   4  -4   0  4460.67  4453.63  17.47 o
   8   4  -4   1     0.47     0.78   0.36 <
   8   4  -4   2     1.97     2.47   0.54 o
   8   4  -4   3     0.35     0.42   0.60 <
   8   4  -3  -3     7.91     6.57   0.54 o
   8   4  -3  -2     3.78     4.16   0.48 o
   8   4  -3  -1   410.31   401.46   2.83 o
   8   4  -3   0     2.06     7.17   0.60 o
   8   4  -3   1    93.19    95.17   1.69 o
   8   4  -3   2     1.41     1.14   0.54 <
   8   4  -3   3     0.01     0.60   0.60 <
   8   4  -2  -3     1.63     1.69   0.36 o
   8   4  -2  -2     3.30     3.85   0.48 o
   8   4  -2  -1     6.67     8.25   0.60 o
   8   4  -2   0     6.27    11.56   0.60 o
   8   4  -2   1    77.22    74.93   1.26 o
   8   4  -2   2     3.61     3.19   0.54 o
   8   4  -2   3    10.17    12.05   1.08 o
   8   4  -1  -3     2.94     4.64   0.48 o
   8   4  -1  -2     1.58     1.57   0.42 o
   8   4  -1  -1    34.12    32.71   0.78 o
   8   4  -1   0   451.92   454.16   3.55 o
   8   4  -1   1     0.53     1.08   0.36 <
   8   4  -1   2     0.02     0.90   0.42 <
   8   4  -1   3    11.78    11.38   0.96 o
   8   4   0  -3     4.01     4.16   0.42 o
   8   4   0  -2     3.59     2.47   0.42 o
   8   4   0  -1     1.46     1.87   0.36 o
   8   4   0   0   184.93   181.42   2.23 o
   8   4   0   1    37.27    39.09   1.14 o
   8   4   0   2     4.55     4.04   0.66 o
   8   4   0   3     3.12     5.42   1.02 o
   8   4   1  -3     0.00     0.00   0.30 <
   8   4   1  -2     1.06     0.48   0.54 <
   8   4   1  -1     5.13     6.75   0.60 o
   8   4   1   0  1713.27  1751.42  10.12 o
   8   4   1   1    14.93    15.54   0.84 o
   8   4   1   2     0.21     1.63   0.54 o
   8   4   1   3     8.41     6.32   0.72 o
   8   4   2  -3     2.41     2.17   0.60 o
   8   4   2  -2     1.45     1.51   0.60 <
   8   4   2  -1     0.40     1.08   0.48 <
   8   4   2   0  8926.25  8861.48  42.16 o
   8   4   2   1   160.17   159.92   2.05 o
   8   4   2   2     0.66     0.60   0.42 <
   8   4   2   3     0.34     0.30   0.84 <
   8   4   3  -3     0.01    -0.06   0.42 <
   8   4   3  -2     8.23     6.02   0.72 o
   8   4   3  -1    92.57    94.03   2.11 o
   8   4   3   0  1668.03  1616.07  10.24 o
   8   4   3   1    72.44    74.51   1.63 o
   8   4   3   2     8.55     9.40   0.90 o
   8   4   3   3     1.37     2.05   1.39 <
   8   4   4  -3     0.00    -0.30   0.42 <
   8   4   4  -2     0.28     0.48   0.48 <
   8   4   4  -1    24.26    26.02   1.14 o
   8   4   4   0   259.66   265.33   3.37 o
   8   4   4   1    52.35    51.74   1.69 o
   8   4   4   2     0.22    -0.36   0.54 <
   8   4   4   3     0.02     0.36   0.54 <
   8   4   5  -3     0.68     0.36   0.48 <
   8   4   5  -2     0.01    -0.06   0.48 <
   8   4   5  -1    40.06    39.09   1.51 o
   8   4   5   0    95.42   109.63   2.35 o
   8   4   5   1     4.66     5.12   1.14 o
   8   4   5   2     9.08    10.72   1.39 o
   8   4   5   3    28.41    38.67   3.07 o
   8   4   6  -3     0.77     0.78   0.54 <
   8   4   6  -2     7.94     6.63   0.84 o
   8   4   6  -1    20.18    18.49   1.45 o
   8   4   6   0   480.48   508.55   5.24 o
   8   4   6   1    17.55    19.34   1.51 o
   8   4   7  -3     1.00     1.75   1.14 <
   8   4   7  -2     2.95     5.30   0.96 o
   8   4   7  -1    28.04    28.97   1.75 o
   8   6 -11  -3     1.52     2.41   1.20 <
   8   6 -11  -2     0.25     2.29   1.26 <
   8   6 -10  -3     2.41     2.89   1.14 <
   8   6 -10  -2     0.02     0.42   1.02 <
   8   6 -10  -1    29.49    29.51   1.75 o
   8   6 -10   0   873.97   813.28   7.47 o
   8   6  -9  -3     2.45     5.24   1.99 <
   8   6  -9  -2     1.06    -0.72   0.90 <
   8   6  -9  -1     0.44     0.06   1.33 <
   8   6  -9   0  1561.50  1573.37  10.90 o
   8   6  -9   1     1.15     1.51   1.87 <
   8   6  -8  -3     5.04     2.59   1.20 <
   8   6  -8  -2     6.48     6.32   1.26 o
   8   6  -8  -1   140.96   141.79   3.19 o
   8   6  -8   0    70.54    75.95   2.29 o
   8   6  -8   1     3.95     4.34   1.57 <
   8   6  -8   2     0.35     0.48   1.14 <
   8   6  -7  -3     2.49     3.85   0.84 o
   8   6  -7  -2     0.70     0.78   0.72 <
   8   6  -7  -1    31.27    31.68   1.45 o
   8   6  -7   0   581.51   557.52   5.42 o
   8   6  -7   1    20.34    19.52   1.57 o
   8   6  -7   2     4.65     2.47   1.45 <
   8   6  -7   3     5.74     7.29   0.96 o
   8   6  -6  -3    10.76    10.18   0.84 o
   8   6  -6  -2     3.61     2.77   0.78 o
   8   6  -6  -1    23.10    25.00   1.39 o
   8   6  -6   0   278.24   287.62   3.49 o
   8   6  -6   1     0.30     1.51   1.33 <
   8   6  -6   2     1.11     0.24   1.33 <
   8   6  -6   3     1.22     1.87   1.63 <
   8   6  -5  -3     2.77     3.37   0.54 o
   8   6  -5  -2     0.15     0.90   0.48 <
   8   6  -5  -1    36.11    36.62   1.51 o
   8   6  -5   0   140.67   143.24   2.35 o
   8   6  -5   1    92.82    95.83   2.29 o
   8   6  -5   2     0.01     0.48   1.51 <
   8   6  -5   3     1.83     2.71   2.29 <
   8   6  -4  -3     0.01     0.18   0.36 <
   8   6  -4  -2     0.31     0.60   0.48 <
   8   6  -4  -1     2.72     4.28   0.78 o
   8   6  -4   0     2.01     6.87   1.26 o
   8   6  -4   1     3.51     4.04   1.08 o
   8   6  -4   2     2.15     0.72   1.33 <
   8   6  -4   3     1.88     1.81   1.51 <
   8   6  -3  -3     4.04     4.10   0.66 o
   8   6  -3  -2     2.83     2.59   0.60 o
   8   6  -3  -1    57.20    55.35   1.81 o
   8   6  -3   0   385.95   369.47   4.82 o
   8   6  -3   1   108.94   108.90   2.65 o
   8   6  -3   2     0.23     0.54   1.33 <
   8   6  -3   3     5.58     6.63   2.23 <
   8   6  -2  -3     7.96     8.37   0.66 o
   8   6  -2  -2     0.38     1.63   0.48 o
   8   6  -2  -1   171.78   163.84   2.95 o
   8   6  -2   0   568.09   564.93   6.20 o
   8   6  -2   1   334.41   323.82   4.34 o
   8   6  -2   2     1.15     5.24   1.51 o
   8   6  -2   3     5.51     4.46   1.63 <
   8   6  -1  -3     1.75     2.23   0.42 o
   8   6  -1  -2     0.11     1.75   0.48 o
   8   6  -1  -1    32.91    30.66   1.63 o
   8   6  -1   0    60.33    58.91   1.57 o
   8   6  -1   1    62.75    60.60   1.87 o
   8   6  -1   2     1.86     1.51   1.02 <
   8   6  -1   3     4.28     5.48   1.51 o
   8   6   0  -3     4.43     6.81   0.66 o
   8   6   0  -2     0.04     0.24   0.60 <
   8   6   0  -1   320.10   313.76   3.73 o
   8   6   0   0  2904.37  2903.57  18.25 o
   8   6   0   1    48.53    47.10   1.87 o
   8   6   0   2     0.11    -0.06   1.14 <
   8   6   0   3     0.00    -0.84   1.51 <
   8   6   1  -3     4.67     5.78   0.66 o
   8   6   1  -2     3.39     4.10   0.60 o
   8   6   1  -1    26.46    26.80   1.08 o
   8   6   1   0   618.81   595.35   5.84 o
   8   6   1   1    14.09    12.89   1.33 o
   8   6   1   2     0.19     1.51   1.26 <
   8   6   1   3    10.34    13.73   4.04 o
   8   6   2  -3     4.46     5.24   0.60 o
   8   6   2  -2     0.00     0.12   0.42 <
   8   6   2  -1    12.92    12.35   1.02 o
   8   6   2   0   232.03   233.10   3.19 o
   8   6   2   1    26.68    27.59   1.81 o
   8   6   2   2     5.70     6.87   1.33 o
   8   6   3  -3     0.00     0.24   1.08 <
   8   6   3  -2     7.70     8.67   0.90 o
   8   6   3  -1    86.17    84.51   1.87 o
   8   6   3   0  2069.86  1998.32  11.75 o
   8   6   3   1    87.10    84.81   1.93 o
   8   6   3   2     1.31     1.51   0.72 <
   8   6   4  -3     1.08     2.11   0.96 <
   8   6   4  -2     2.53     1.08   0.66 <
   8   6   4  -1     0.22     2.23   0.72 o
   8   6   4   0   312.03   292.62   3.13 o
   8   6   5  -3     0.18     0.30   1.08 <
   8   6   5  -2     9.82     8.19   1.33 o
   8   6   5  -1   398.17   398.81   3.79 o
   8   6   6  -3     0.01     0.54   0.96 <
   8   8  -9  -3     1.39     1.33   1.51 <
   8   8  -8  -3     0.29     0.30   1.51 <
   8   8  -8  -2     0.41    -0.06   1.14 <
   8   8  -7  -3     4.72     5.78   1.45 o
   8   8  -7  -2     0.29     1.08   1.20 <
   8   8  -6  -3     0.10     0.06   1.26 <
   8   8  -6  -2     0.41     0.12   1.33 <
   8   8  -6  -1    41.82    42.53   1.93 o
   8   8  -5  -3     1.24     2.23   1.69 <
   8   8  -5  -2     1.31     1.39   1.51 <
   8   8  -5  -1    33.94    31.80   2.29 o
   8   8  -4  -3     0.72     0.78   0.96 <
   8   8  -4  -2     0.83     0.30   1.33 <
   8   8  -4  -1     4.56     3.73   1.33 <
   8   8  -4   0    47.65    53.43   1.69 o
   8   8  -3  -3     1.26     1.57   0.84 <
   8   8  -3  -2     0.01     0.60   1.39 <
   8   8  -3  -1    45.08    48.43   1.99 o
   8   8  -3   0    44.10    44.03   1.57 o
   8   8  -2  -3    27.73    32.65   1.87 o
   8   8  -2  -2     2.35     4.94   1.51 o
   8   8  -2  -1     0.07     0.90   1.26 <
   8   8  -2   0    13.47    15.36   1.14 o
   8   8  -1  -3     9.88    12.83   1.57 o
   8   8  -1  -2     3.50     2.77   1.02 <
   8   8  -1  -1    18.74    20.78   1.57 o
   8   8  -1   0    53.38    55.90   1.69 o
   8   8   0  -3     1.46     2.35   1.26 <
   8   8   0  -2     2.15     0.30   1.14 <
   8   8   0  -1     0.02    -0.48   1.14 <
   8   8   1  -3     3.94     2.35   0.96 <
   8   8   1  -2     3.27     4.34   1.39 o
   8   8   1  -1   324.48   307.80   4.76 o
   8   8   2  -3     0.92     0.96   1.39 <
   8   8   2  -2     8.24     6.38   1.33 o
   8   8   3  -3     0.02    -0.12   0.72 <
   9   1 -13  -3     4.59     5.54   1.99 <
   9   1 -13  -2     6.94     8.49   1.33 o
   9   1 -13  -1    81.90    85.11   2.47 o
   9   1 -13   0   443.60   436.33   5.54 o
   9   1 -13   1    43.04    38.79   1.75 o
   9   1 -13   2     1.08     0.36   0.96 <
   9   1 -13   3     1.81     4.34   1.39 o
   9   1 -12  -3     0.00     0.24   0.78 <
   9   1 -12  -2     1.13     0.36   0.78 <
   9   1 -12  -1     7.42     8.55   1.20 o
   9   1 -12   0    75.73    67.16   2.29 o
   9   1 -12   1    69.39    63.79   2.41 o
   9   1 -12   2     1.22     2.11   1.08 <
   9   1 -12   3    15.73    20.42   1.20 o
   9   1 -11  -3     2.69     2.23   0.78 <
   9   1 -11  -2     0.44    -0.48   0.54 <
   9   1 -11  -1     3.13     4.88   0.96 o
   9   1 -11   0   250.40   248.04   3.92 o
   9   1 -11   1    44.49    43.85   1.93 o
   9   1 -11   2     3.68     1.57   0.84 <
   9   1 -11   3     4.58     3.61   1.08 o
   9   1 -10  -3     3.48     3.92   0.78 o
   9   1 -10  -2     0.02    -0.42   0.54 <
   9   1 -10  -1    59.01    60.96   1.81 o
   9   1 -10   0  3762.35  3742.33  18.97 o
   9   1 -10   1   221.98   220.88   2.77 o
   9   1 -10   2     2.85     4.04   0.84 o
   9   1 -10   3     1.85     2.77   0.78 o
   9   1  -9  -3     0.02     0.24   0.36 <
   9   1  -9  -2     4.21     3.79   0.54 o
   9   1  -9  -1     5.36     6.45   0.66 o
   9   1  -9   0  5070.41  5185.71  26.86 o
   9   1  -9   1     3.95     4.28   0.90 o
   9   1  -9   2     1.22     1.20   0.66 <
   9   1  -9   3     0.93     0.30   0.54 <
   9   1  -8  -3     0.78     1.45   0.36 o
   9   1  -8  -2     0.34     0.18   0.36 <
   9   1  -8  -1   117.95   118.78   1.63 o
   9   1  -8   0  1718.94  1811.59   9.16 o
   9   1  -8   1   109.02   111.07   1.69 o
   9   1  -8   2     0.21    -0.18   0.36 <
   9   1  -8   3     0.05     0.00   0.36 <
   9   1  -7  -3     1.38     1.26   0.36 o
   9   1  -7  -2     0.08     0.48   0.30 <
   9   1  -7  -1     3.37     4.04   0.48 o
   9   1  -7   0   321.58   343.63   2.89 o
   9   1  -7   1    25.81    26.92   0.84 o
   9   1  -7   2     0.53     0.54   0.30 <
   9   1  -7   3     0.05     0.00   0.36 <
   9   1  -6  -3     0.28     0.18   0.30 <
   9   1  -6  -2     0.04    -0.18   0.24 <
   9   1  -6  -1     4.68     5.30   0.54 o
   9   1  -6   0     3.55     5.90   0.66 o
   9   1  -6   1   131.23   132.88   1.69 o
   9   1  -6   2     3.52     2.35   0.42 o
   9   1  -6   3     4.64     6.51   0.60 o
   9   1  -5  -3     0.02    -0.24   0.24 <
   9   1  -5  -2     0.05    -0.12   0.18 <
   9   1  -5  -1     2.18     3.19   0.42 o
   9   1  -5   0  2066.69  2093.25   9.22 o
   9   1  -5   1    31.52    29.51   0.78 o
   9   1  -5   2     1.40     1.14   0.30 o
   9   1  -5   3     2.47     3.37   0.42 o
   9   1  -4  -3     1.44     0.66   0.24 <
   9   1  -4  -2     0.30     0.06   0.18 <
   9   1  -4  -1     1.61     1.63   0.30 o
   9   1  -4   0  1061.84  1087.40   5.36 o
   9   1  -4   1    62.20    64.39   1.02 o
   9   1  -4   2     4.61     3.25   0.36 o
   9   1  -4   3     5.95     6.26   0.66 o
   9   1  -3  -3     0.29     0.18   0.24 <
   9   1  -3  -2     7.83     7.29   0.54 o
   9   1  -3  -1    17.69    19.03   0.72 o
   9   1  -3   0  3315.67  3290.03  14.94 o
   9   1  -3   1    45.81    45.96   1.08 o
   9   1  -3   2     0.21     0.48   0.30 <
   9   1  -3   3     1.35     1.75   0.36 o
   9   1  -2  -3     2.20     2.41   0.48 o
   9   1  -2  -2     0.19     0.54   0.36 <
   9   1  -2  -1   186.03   194.49   2.29 o
   9   1  -2   0  7335.54  7497.78  31.98 o
   9   1  -2   1   113.35   112.82   1.57 o
   9   1  -2   2     1.33     1.93   0.42 o
   9   1  -2   3     1.19     0.36   0.30 <
   9   1  -1  -3     7.97     6.08   0.66 o
   9   1  -1  -2    17.08    15.30   0.96 o
   9   1  -1  -1    75.07    76.74   1.69 o
   9   1  -1   0  1398.11  1421.58   9.10 o
   9   1  -1   1     0.78     1.75   0.48 o
   9   1  -1   2     0.59     1.08   0.42 <
   9   1  -1   3    15.12    15.96   0.72 o
   9   1   0  -3    21.86    23.61   1.08 o
   9   1   0  -2     0.72     1.57   0.54 <
   9   1   0  -1   339.87   333.15   3.67 o
   9   1   0   0  1939.88  1978.56  10.90 o
   9   1   0   1    62.04    62.70   1.14 o
   9   1   0   2    10.63    12.65   0.72 o
   9   1   0   3     0.46     0.96   0.42 <
   9   1   1  -3     0.15     0.78   0.30 <
   9   1   1  -2     3.30     3.07   0.36 o
   9   1   1  -1     3.18     4.70   0.48 o
   9   1   1   0   232.88   232.44   2.95 o
   9   1   1   1   102.10   105.35   1.87 o
   9   1   1   2     0.07     2.05   0.42 o
   9   1   1   3    14.28    18.31   0.78 o
   9   1   2  -3     0.50     0.24   0.36 <
   9   1   2  -2     0.84     0.72   0.36 <
   9   1   2  -1     0.68     0.84   0.36 <
   9   1   2   0    20.99    28.97   0.84 o
   9   1   2   1    72.67    74.57   1.26 o
   9   1   2   2    12.91    12.29   1.02 o
   9   1   2   3     4.83     7.11   0.78 o
   9   1   3  -3     0.24    -0.12   0.42 <
   9   1   3  -2     0.80     0.36   0.42 <
   9   1   3  -1    13.42    16.93   0.96 o
   9   1   3   0   834.77   857.91   5.42 o
   9   1   3   1   111.56   112.10   1.75 o
   9   1   3   2     4.17     4.04   0.60 o
   9   1   3   3     8.29     9.10   0.72 o
   9   1   4  -3     6.23     7.29   0.72 o
   9   1   4  -2     0.04     0.42   0.42 <
   9   1   4  -1   102.88   101.37   1.81 o
   9   1   4   0   144.45   142.27   2.17 o
   9   1   4   1    51.42    49.93   1.57 o
   9   1   4   2     3.52     5.54   0.84 o
   9   1   4   3     9.21     9.82   1.93 o
   9   1   5  -3     1.14     0.06   0.96 <
   9   1   5  -2     4.06     3.85   0.90 o
   9   1   5  -1     4.23     3.07   0.84 o
   9   1   5   0  1153.24  1198.95   7.65 o
   9   1   5   1    11.68    11.44   1.14 o
   9   1   5   2     7.08     3.85   1.02 o
   9   1   5   3     0.49     0.42   0.60 <
   9   1   6  -3     0.00     0.24   1.20 <
   9   1   6  -2     1.40    -0.90   1.14 <
   9   1   6  -1    10.27    10.18   1.33 o
   9   1   6   0  1557.38  1668.84  10.36 o
   9   1   6   1    31.72    33.37   1.63 o
   9   1   6   2     3.40     2.11   1.02 <
   9   1   6   3     0.03    -0.90   0.96 <
   9   1   7  -3     5.53     5.06   2.11 <
   9   1   7  -2     2.25     2.65   1.39 <
   9   1   7  -1    49.81    50.11   2.23 o
   9   1   7   0   592.04   590.59   5.60 o
   9   1   7   1     0.36    -0.36   1.20 <
   9   1   7   2     0.73     1.51   1.20 <
   9   1   7   3     4.48     6.26   1.02 o
   9   3 -13  -3     5.38     4.82   1.39 o
   9   3 -13  -2     0.36     0.42   0.96 <
   9   3 -13  -1    43.09    43.85   1.81 o
   9   3 -12  -3     1.05     1.93   0.96 <
   9   3 -12  -2     0.87     0.24   1.02 <
   9   3 -12  -1   210.59   209.91   2.59 o
   9   3 -12   0   131.48   136.13   2.71 o
   9   3 -12   1   123.18   116.49   2.71 o
   9   3 -12   2     0.37     0.66   1.08 <
   9   3 -12   3     0.38     0.84   1.39 <
   9   3 -11  -3     0.23     0.96   0.78 <
   9   3 -11  -2     0.90     0.24   0.72 <
   9   3 -11  -1    24.58    26.86   1.81 o
   9   3 -11   0   523.41   488.14   6.87 o
   9   3 -11   1    57.32    55.90   2.59 o
   9   3 -11   2     0.04     0.12   1.02 <
   9   3 -11   3     2.42     2.77   1.33 <
   9   3 -10  -3     9.32    11.50   0.96 o
   9   3 -10  -2     1.67     0.96   0.72 <
   9   3 -10  -1    40.56    39.27   1.57 o
   9   3 -10   0   483.39   454.10   6.32 o
   9   3 -10   1     0.23     0.12   0.78 <
   9   3 -10   2     0.27     0.30   1.33 <
   9   3 -10   3     5.04     7.77   2.77 <
   9   3  -9  -3     0.88     0.06   0.60 <
   9   3  -9  -2     0.02     0.66   0.60 <
   9   3  -9  -1    12.36    13.85   1.02 o
   9   3  -9   0  2162.84  2201.43  11.75 o
   9   3  -9   1    67.31    65.41   2.17 o
   9   3  -9   2     5.14     7.29   1.14 o
   9   3  -9   3     7.12     9.16   1.45 o
   9   3  -8  -3     7.94     7.11   0.66 o
   9   3  -8  -2     2.51     1.39   0.48 <
   9   3  -8  -1     4.33     5.60   0.60 o
   9   3  -8   0  1093.32  1079.99   7.71 o
   9   3  -8   1    22.45    25.00   1.08 o
   9   3  -8   2     1.98     0.90   0.66 <
   9   3  -8   3     6.84     6.45   1.14 o
   9   3  -7  -3     0.86     1.39   0.36 o
   9   3  -7  -2     0.26    -0.06   0.36 <
   9   3  -7  -1     7.65     8.73   0.66 o
   9   3  -7   0  3700.67  3816.96  16.38 o
   9   3  -7   1    15.03    16.93   0.90 o
   9   3  -7   2     0.11     0.12   0.42 <
   9   3  -7   3     2.37     3.98   0.90 o
   9   3  -6  -3    11.57    12.17   0.66 o
   9   3  -6  -2     1.43     1.02   0.36 <
   9   3  -6  -1    18.89    21.32   0.84 o
   9   3  -6   0  2291.02  2321.83  10.42 o
   9   3  -6   1   144.99   141.79   2.11 o
   9   3  -6   2     0.32     0.48   0.42 <
   9   3  -6   3     0.76     0.72   0.48 <
   9   3  -5  -3     3.23     2.11   0.36 o
   9   3  -5  -2     1.68     1.33   0.36 o
   9   3  -5  -1    51.50    54.75   1.02 o
   9   3  -5   0  1663.59  1715.70   8.31 o
   9   3  -5   1   142.26   141.31   1.63 o
   9   3  -5   2     0.22     3.49   0.60 o
   9   3  -5   3     2.98     4.70   0.66 o
   9   3  -4  -3     1.45     1.39   0.30 o
   9   3  -4  -2     0.61     0.84   0.30 <
   9   3  -4  -1   157.91   153.60   1.93 o
   9   3  -4   0  4561.24  4539.22  18.91 o
   9   3  -4   1   150.81   153.11   2.05 o
   9   3  -4   2     1.23     1.57   0.48 o
   9   3  -4   3     1.05     1.81   1.14 <
   9   3  -3  -3     0.03     0.18   0.30 <
   9   3  -3  -2     0.54     0.54   0.30 <
   9   3  -3  -1   195.00   197.99   2.11 o
   9   3  -3   0  4927.00  5079.52  20.66 o
   9   3  -3   1   908.29   888.99   4.52 o
   9   3  -3   2     2.50     4.64   0.54 o
   9   3  -3   3    12.98    13.13   0.72 o
   9   3  -2  -3     3.51     3.73   0.42 o
   9   3  -2  -2     2.45     2.11   0.48 o
   9   3  -2  -1     7.31     8.61   0.66 o
   9   3  -2   0  3722.60  3677.21  16.20 o
   9   3  -2   1   117.61   117.40   1.63 o
   9   3  -2   2     2.68     2.29   0.36 o
   9   3  -2   3     0.85     1.14   0.36 o
   9   3  -1  -3     0.00    -0.06   0.36 <
   9   3  -1  -2     0.00     0.48   0.30 <
   9   3  -1  -1   270.84   265.93   2.47 o
   9   3  -1   0  2130.13  2189.92  10.42 o
   9   3  -1   1    82.72    81.01   1.51 o
   9   3  -1   2     0.12     0.60   0.36 <
   9   3  -1   3     1.37     1.87   0.54 o
   9   3   0  -3     7.58     6.63   0.54 o
   9   3   0  -2    16.22    15.66   0.78 o
   9   3   0  -1     5.17     5.36   0.60 o
   9   3   0   0  1805.06  1824.00   8.49 o
   9   3   0   1     0.06     0.30   0.30 <
   9   3   0   2     4.42     7.05   0.60 o
   9   3   0   3    21.20    29.09   1.02 o
   9   3   1  -3    10.32    11.08   0.84 o
   9   3   1  -2     2.85     4.16   0.60 o
   9   3   1  -1   128.10   128.18   1.81 o
   9   3   1   0   655.05   657.03   7.47 o
   9   3   1   1     5.07     7.17   0.84 o
   9   3   1   2    10.40    10.96   0.90 o
   9   3   1   3     0.05     1.57   0.48 o
   9   3   2  -3     0.26     1.51   0.42 o
   9   3   2  -2     9.54     8.67   0.84 o
   9   3   2  -1    60.96    59.45   1.81 o
   9   3   2   0   914.70   909.89   8.01 o
   9   3   2   1    31.27    30.30   1.33 o
   9   3   2   2     0.01     1.20   0.54 <
   9   3   2   3     0.42     0.60   0.84 <
   9   3   3  -3    11.61    11.20   0.78 o
   9   3   3  -2     0.18     1.08   0.48 <
   9   3   3  -1    60.15    58.85   1.69 o
   9   3   3   0    41.63    51.20   1.63 o
   9   3   3   1    41.11    43.79   1.81 o
   9   3   3   2     2.76     1.39   0.72 <
   9   3   3   3     1.18     1.08   0.78 <
   9   3   4  -3     2.33     1.75   1.20 <
   9   3   4  -2     7.83     6.51   0.84 o
   9   3   4  -1   175.22   181.24   2.29 o
   9   3   4   0    57.96    61.44   1.75 o
   9   3   4   1     2.03     2.05   0.66 o
   9   3   4   2     0.00     0.48   0.72 <
   9   3   4   3     0.01     0.36   1.26 <
   9   3   5  -3     0.13     1.02   0.96 <
   9   3   5  -2     0.04    -0.12   0.96 <
   9   3   5  -1    33.03    35.84   1.39 o
   9   3   5   0   166.80   187.15   2.71 o
   9   3   5   1    39.85    38.55   1.57 o
   9   3   5   2     0.67     1.63   0.72 <
   9   3   5   3     0.60     0.12   1.39 <
   9   3   6  -3     4.95     5.06   1.39 o
   9   3   6  -2     2.02     1.93   1.02 <
   9   3   6  -1     0.01    -0.06   0.54 <
   9   3   6   0   143.28   140.83   2.53 o
   9   3   6   1     1.82     1.51   1.02 <
   9   3   6   2     0.06     0.30   0.66 <
   9   3   7  -3     0.28    -0.12   1.20 <
   9   3   7  -2     1.51     1.99   1.26 <
   9   5 -12  -3     9.27    13.19   2.59 o
   9   5 -12  -2     0.15    -0.36   1.08 <
   9   5 -11  -3     1.24     2.35   1.45 <
   9   5 -11  -2     2.42     1.08   1.02 <
   9   5 -11  -1    26.08    22.59   1.69 o
   9   5 -11   0    89.98    87.70   2.41 o
   9   5 -10  -3     0.37     1.33   0.90 <
   9   5 -10  -2     1.58     0.60   1.39 <
   9   5 -10  -1   147.83   150.10   3.92 o
   9   5 -10   0  2132.08  2127.70  14.03 o
   9   5 -10   1     4.14     5.36   1.57 o
   9   5 -10   2     0.39     0.42   0.90 <
   9   5  -9  -3     4.27     6.45   1.08 o
   9   5  -9  -2     1.33     2.95   0.96 o
   9   5  -9  -1    37.17    34.75   1.87 o
   9   5  -9   0    22.91    23.07   1.69 o
   9   5  -9   1    29.00    26.80   1.87 o
   9   5  -9   2     2.10     3.92   1.14 o
   9   5  -9   3     0.01     4.28   1.75 <
   9   5  -8  -3     2.98     3.25   0.72 o
   9   5  -8  -2     0.27     0.78   0.72 <
   9   5  -8  -1    47.71    49.09   1.87 o
   9   5  -8   0  4186.23  4178.78  24.94 o
   9   5  -8   1   259.92   258.46   4.22 o
   9   5  -8   2     0.66     2.71   1.08 <
   9   5  -8   3     1.25     0.54   1.33 <
   9   5  -7  -3     0.02     0.18   0.42 <
   9   5  -7  -2     0.07     0.06   0.42 <
   9   5  -7  -1    48.83    48.85   1.75 o
   9   5  -7   0   811.32   800.15   7.29 o
   9   5  -7   1    57.79    57.58   1.99 o
   9   5  -7   2     0.03     0.78   0.96 <
   9   5  -7   3     0.68     0.48   0.96 <
   9   5  -6  -3     5.33     7.35   0.78 o
   9   5  -6  -2     0.64     0.18   0.42 <
   9   5  -6  -1     2.85     2.89   0.60 o
   9   5  -6   0   966.72   985.85   7.53 o
   9   5  -6   1     0.86     1.63   0.72 <
   9   5  -6   2     0.15     0.36   0.78 <
   9   5  -6   3     0.00    -0.18   0.72 <
   9   5  -5  -3    22.49    24.21   0.84 o
   9   5  -5  -2     4.62     4.94   0.60 o
   9   5  -5  -1     0.35     1.02   0.48 <
   9   5  -5   0    11.55    18.19   1.02 o
   9   5  -5   1    40.80    40.12   1.57 o
   9   5  -5   2     5.81     4.52   0.84 o
   9   5  -5   3     0.75     0.42   1.51 <
   9   5  -4  -3     4.39     4.58   0.54 o
   9   5  -4  -2     4.05     3.07   0.54 o
   9   5  -4  -1    50.39    53.73   1.45 o
   9   5  -4   0   483.67   520.90   4.88 o
   9   5  -4   1    54.77    54.27   2.17 o
   9   5  -4   2     0.30    -0.06   1.08 <
   9   5  -4   3     6.87     4.46   1.39 o
   9   5  -3  -3    49.35    49.87   1.26 o
   9   5  -3  -2     0.79     2.53   0.42 o
   9   5  -3  -1    87.20    87.52   1.63 o
   9   5  -3   0  1472.64  1457.18   9.28 o
   9   5  -3   1    55.33    54.87   1.99 o
   9   5  -3   2     2.98     3.43   1.20 <
   9   5  -3   3     6.28     7.47   1.39 o
   9   5  -2  -3     6.85     8.43   0.66 o
   9   5  -2  -2     6.00     6.87   0.54 o
   9   5  -2  -1    58.26    58.25   1.20 o
   9   5  -2   0  5896.96  5876.77  27.59 o
   9   5  -2   1   229.95   223.05   3.43 o
   9   5  -2   2     1.98     1.57   0.66 <
   9   5  -2   3     0.88     0.72   0.66 <
   9   5  -1  -3    11.77    10.00   0.60 o
   9   5  -1  -2     0.05     0.30   0.36 <
   9   5  -1  -1     4.90     5.72   0.72 o
   9   5  -1   0  1056.12  1009.76   8.07 o
   9   5  -1   1    53.13    50.96   2.11 o
   9   5  -1   2     4.39     5.24   1.02 o
   9   5  -1   3     4.11     5.24   1.14 o
   9   5   0  -3     2.15     1.45   0.42 o
   9   5   0  -2     9.91    10.24   0.78 o
   9   5   0  -1   343.59   333.15   3.01 o
   9   5   0   0    68.85    71.68   1.63 o
   9   5   0   1   189.60   184.74   2.65 o
   9   5   0   2     1.57     0.96   0.66 <
   9   5   0   3     4.22     2.95   1.33 <
   9   5   1  -3     0.02     0.36   0.54 <
   9   5   1  -2     8.64     8.49   0.72 o
   9   5   1  -1     7.13     8.19   0.72 o
   9   5   1   0    12.42    12.59   0.96 o
   9   5   1   1    12.13    12.17   0.96 o
   9   5   1   2     0.73     1.33   0.60 <
   9   5   1   3     0.65     0.36   0.90 <
   9   5   2  -3     8.74     7.17   0.96 o
   9   5   2  -2     2.45     2.47   0.66 o
   9   5   2  -1    13.29    15.96   1.20 o
   9   5   2   0   269.58   261.11   3.07 o
   9   5   2   1    21.31    21.93   1.20 o
   9   5   2   2     5.17     5.54   0.96 o
   9   5   2   3     1.50    -0.48   1.26 <
   9   5   3  -3     0.64     1.08   0.66 <
   9   5   3  -2     0.55     0.18   0.66 <
   9   5   3  -1     2.57     3.43   0.90 o
   9   5   3   0   527.75   514.82   4.94 o
   9   5   3   1    37.18    34.51   1.26 o
   9   5   3   2     0.13     0.36   0.66 <
   9   5   3   3     4.58     4.10   0.66 o
   9   5   4  -3     0.00    -0.12   0.54 <
   9   5   4  -2     0.09     0.30   0.66 <
   9   5   4  -1    25.98    26.92   1.45 o
   9   5   4   0    17.11    20.30   1.20 o
   9   5   4   1    17.57    17.23   1.20 o
   9   5   5  -3     6.82     6.45   0.96 o
   9   5   5  -2     0.00     0.18   0.72 <
   9   5   5  -1    28.15    27.41   1.57 o
   9   5   5   0    57.68    62.88   1.81 o
   9   5   6  -3     0.06     0.06   0.96 <
   9   7 -10  -3     0.28     0.24   1.51 <
   9   7  -9  -3     1.49     2.23   1.33 <
   9   7  -9  -2    10.25     5.84   1.20 o
   9   7  -9  -1     1.22    -1.33   1.26 <
   9   7  -8  -3    13.66    22.11   2.65 o
   9   7  -8  -2     0.34    -0.72   1.02 <
   9   7  -8  -1     0.14    -0.84   0.96 <
   9   7  -8   0   321.73   309.90   4.10 o
   9   7  -7  -3     4.56     5.36   1.20 o
   9   7  -7  -2     2.40     1.81   1.02 <
   9   7  -7  -1     6.54     7.41   1.26 o
   9   7  -7   0  1198.45  1158.12   8.25 o
   9   7  -6  -3     1.34     0.36   0.66 <
   9   7  -6  -2     2.27     0.78   0.84 <
   9   7  -6  -1    18.55    22.11   1.57 o
   9   7  -6   0   198.40   181.36   2.71 o
   9   7  -6   1    29.23    30.72   1.57 o
   9   7  -5  -3     1.36     3.43   0.90 o
   9   7  -5  -2     1.14     1.99   0.72 <
   9   7  -5  -1    91.18    91.80   2.65 o
   9   7  -5   0   232.36   229.07   4.16 o
   9   7  -5   1    56.82    53.07   2.05 o
   9   7  -4  -3     2.15     1.57   1.26 <
   9   7  -4  -2     2.58     3.98   1.20 o
   9   7  -4  -1    62.75    58.85   2.11 o
   9   7  -4   0    21.22    31.14   1.69 o
   9   7  -4   1     5.34     6.20   1.26 o
   9   7  -3  -3     4.24     4.64   1.69 <
   9   7  -3  -2     4.18     4.34   1.26 o
   9   7  -3  -1    37.95    40.72   1.87 o
   9   7  -3   0  3501.53  3449.95  21.20 o
   9   7  -3   1     0.74     0.90   0.90 <
   9   7  -2  -3     5.46     7.17   0.90 o
   9   7  -2  -2     0.50     1.20   0.66 <
   9   7  -2  -1    20.50    21.32   1.33 o
   9   7  -2   0     6.89     6.14   1.08 o
   9   7  -2   1     3.81     5.06   1.02 o
   9   7  -1  -3     6.22     5.54   1.69 o
   9   7  -1  -2     1.76     2.41   0.96 <
   9   7  -1  -1     9.54    10.48   1.26 o
   9   7  -1   0   855.32   806.59   8.79 o
   9   7  -1   1    50.52    48.25   1.81 o
   9   7   0  -3     9.06    10.24   0.96 o
   9   7   0  -2     0.70     1.93   0.72 <
   9   7   0  -1    54.16    52.70   2.35 o
   9   7   0   0   321.10   292.19   4.52 o
   9   7   0   1     3.84     4.40   0.78 o
   9   7   1  -3     1.03     1.39   0.60 <
   9   7   1  -2     2.72     1.99   0.72 <
   9   7   1  -1    75.50    77.76   2.41 o
   9   7   1   0    22.68    28.91   1.63 o
   9   7   2  -3     0.91     2.11   0.96 <
   9   7   2  -2     1.11     0.72   0.72 <
   9   7   2  -1    20.77    19.70   1.57 o
   9   7   3  -3     1.02     1.99   0.66 <
   9   7   3  -2     0.27     0.12   0.66 <
   9   7   4  -3     5.77     4.04   0.84 o
   9   9  -5  -3     0.09     0.60   1.81 <
   9   9  -4  -3     0.53    -0.18   1.14 <
   9   9  -3  -3     0.28     0.30   0.84 <
   9   9  -2  -3     0.13     0.60   0.96 <
   9   9  -1  -3     0.44     1.14   1.39 <
  10   0 -13   1    10.33    12.11   1.08 o
  10   0 -13   2     0.68     0.00   0.84 <
  10   0 -13   3     0.44     1.20   2.11 <
  10   0 -12   0  3157.55  3317.56  31.20 o
  10   0 -12   1     0.04     0.54   0.96 <
  10   0 -12   2     0.01     1.02   0.90 <
  10   0 -12   3     0.17    -0.06   1.08 <
  10   0 -11   1    41.12    42.28   1.75 o
  10   0 -11   2     1.16     0.36   0.66 <
  10   0 -11   3     1.00    -0.06   0.66 <
  10   0 -10   0   953.43   964.46   9.04 o
  10   0 -10   1    11.74    13.43   1.20 o
  10   0 -10   2     3.77     3.19   0.78 o
  10   0 -10   3    24.34    27.47   1.45 o
  10   0  -9   1    36.86    36.50   1.51 o
  10   0  -9   2     0.09    -0.24   0.54 <
  10   0  -9   3     0.49     0.42   0.48 <
  10   0  -8   0 18168.80 18567.70 101.07 o
  10   0  -8   1    23.47    24.39   0.96 o
  10   0  -8   2     9.91     8.37   0.72 o
  10   0  -8   3    15.11    16.50   0.90 o
  10   0  -7   1    66.93    66.80   1.26 o
  10   0  -7   2     0.92     1.99   0.42 o
  10   0  -7   3     0.15     0.18   0.36 <
  10   0  -6   0   197.82   179.20   2.83 o
  10   0  -6   1   149.01   156.19   1.87 o
  10   0  -6   2     0.77     0.36   0.30 <
  10   0  -6   3     0.58     0.18   0.30 <
  10   0  -5   1    73.29    75.35   1.20 o
  10   0  -5   2     0.74     0.54   0.30 <
  10   0  -5   3     0.10     0.06   0.24 <
  10   0  -4   0  6444.83  6722.70  35.18 o
  10   0  -4   1     0.01     0.84   0.30 <
  10   0  -4   2     0.00     0.42   0.36 <
  10   0  -4   3     5.97     6.75   0.66 o
  10   0  -3   1   150.30   147.15   2.41 o
  10   0  -3   2     1.72     1.69   0.36 o
  10   0  -3   3     0.20     0.42   0.30 <
  10   0  -2   0  1406.26  1331.05  10.00 o
  10   0  -2   1    77.11    80.05   1.63 o
  10   0  -2   2     0.88     0.66   0.42 <
  10   0  -2   3     1.42     2.71   0.48 o
  10   0  -1   1    54.83    53.49   1.51 o
  10   0  -1   2     3.08     3.85   0.54 o
  10   0  -1   3    10.38    11.38   0.84 o
  10   0   0   0  1028.68  1106.13  13.55 o
  10   0   0   1   384.26   387.85   4.58 o
  10   0   0   2     4.36     5.84   0.90 o
  10   0   0   3     3.87     5.18   0.72 o
  10   0   1   1    36.33    35.54   1.51 o
  10   0   1   2     0.09    -0.12   0.60 <
  10   0   1   3     0.15     0.36   0.60 <
  10   0   2   0  2264.76  2349.24  15.30 o
  10   0   2   1   230.29   237.92   3.19 o
  10   0   2   2     2.16     3.07   0.66 o
  10   0   2   3     0.10     0.54   0.54 <
  10   0   3   1    10.54    10.72   0.84 o
  10   0   3   2    13.71    16.32   1.02 o
  10   0   3   3    12.59    17.05   1.26 o
  10   0   4   0  1117.68  1141.25  12.05 o
  10   0   4   1    48.20    47.52   1.81 o
  10   0   4   2     1.22     1.02   0.60 <
  10   0   4   3     0.96     0.90   0.90 <
  10   0   5   1    12.19    14.46   1.39 o
  10   0   5   2     3.04     1.20   1.08 <
  10   0   5   3     0.89     1.02   0.96 <
  10   0   6   0  4378.31  4335.39  31.08 o
  10   0   6   1     2.05     2.41   1.26 <
  10   0   6   2     0.86     0.66   1.08 <
  10   0   6   3     0.25    -0.96   1.08 <
  10   2 -13  -3     0.57     0.24   0.96 <
  10   2 -13  -2     1.69     1.08   1.02 <
  10   2 -13  -1    27.05    29.45   2.29 o
  10   2 -13   0  2655.13  2612.46  18.01 o
  10   2 -13   1    68.00    64.57   2.53 o
  10   2 -12  -3     1.21    -0.12   0.84 <
  10   2 -12  -2     2.78     0.12   0.90 <
  10   2 -12  -1     6.62     9.04   1.69 o
  10   2 -12   0  1118.34  1092.82   9.76 o
  10   2 -12   1    35.67    35.12   1.99 o
  10   2 -12   2     1.27     3.37   1.63 <
  10   2 -12   3     3.13     5.18   3.07 <
  10   2 -11  -3     7.52     5.84   0.96 o
  10   2 -11  -2     1.81     1.14   0.78 <
  10   2 -11  -1    12.13    14.03   1.45 o
  10   2 -11   0   237.38   258.89   5.06 o
  10   2 -11   1    66.32    68.49   2.77 o
  10   2 -11   2     0.34     2.05   1.33 <
  10   2 -11   3     1.38     0.96   1.33 <
  10   2 -10  -3     0.57     0.78   0.60 <
  10   2 -10  -2     0.15     1.20   0.60 <
  10   2 -10  -1   420.85   417.48   5.12 o
  10   2 -10   0   428.39   433.80   6.38 o
  10   2 -10   1     8.21     8.67   1.45 o
  10   2 -10   2     0.96    -0.42   0.78 <
  10   2 -10   3     2.39     0.12   1.81 <
  10   2  -9  -3     1.40     0.90   0.60 <
  10   2  -9  -2     2.60     2.05   0.72 <
  10   2  -9  -1     1.78     2.53   0.60 o
  10   2  -9   0  1174.69  1224.67   8.43 o
  10   2  -9   1    51.39    46.38   1.69 o
  10   2  -9   2     0.01     0.48   0.72 <
  10   2  -9   3     8.57     9.16   2.29 o
  10   2  -8  -3     0.39     0.24   0.42 <
  10   2  -8  -2     0.14     3.01   0.54 o
  10   2  -8  -1   181.97   183.41   2.35 o
  10   2  -8   0   777.03   795.57   6.69 o
  10   2  -8   1     0.67     1.20   0.54 <
  10   2  -8   2     0.08     0.48   0.48 <
  10   2  -8   3     0.28    -0.18   0.48 <
  10   2  -7  -3     7.53     6.63   0.60 o
  10   2  -7  -2     2.10     1.93   0.42 o
  10   2  -7  -1     0.00     0.78   0.36 <
  10   2  -7   0  1505.32  1542.59   8.55 o
  10   2  -7   1    65.51    69.39   1.51 o
  10   2  -7   2     1.29     2.83   0.48 o
  10   2  -7   3     6.27     6.93   0.78 o
  10   2  -6  -3     5.56     5.66   0.54 o
  10   2  -6  -2     0.65     0.36   0.30 <
  10   2  -6  -1    26.26    25.78   0.84 o
  10   2  -6   0   670.57   701.60   4.58 o
  10   2  -6   1     2.27     2.41   0.42 o
  10   2  -6   2     1.61     2.53   0.48 o
  10   2  -6   3     3.68     4.52   0.54 o
  10   2  -5  -3     4.27     4.58   0.48 o
  10   2  -5  -2     0.40     0.12   0.24 <
  10   2  -5  -1     1.44     0.96   0.30 o
  10   2  -5   0  4189.63  4231.79  16.81 o
  10   2  -5   1    93.08   100.95   1.45 o
  10   2  -5   2     0.05    -0.12   0.24 <
  10   2  -5   3     1.05     1.63   0.36 o
  10   2  -4  -3     0.45     0.78   0.42 <
  10   2  -4  -2     1.64     1.20   0.36 o
  10   2  -4  -1   137.03   136.49   1.93 o
  10   2  -4   0   289.18   263.95   2.89 o
  10   2  -4   1    51.62    49.51   1.20 o
  10   2  -4   2     0.06     0.48   0.36 <
  10   2  -4   3     4.80     5.96   0.66 o
  10   2  -3  -3     7.45     7.23   0.72 o
  10   2  -3  -2     0.01    -0.12   0.30 <
  10   2  -3  -1     0.29     0.36   0.30 <
  10   2  -3   0   571.48   593.18   4.28 o
  10   2  -3   1    21.81    20.60   0.78 o
  10   2  -3   2     0.49     0.48   0.36 <
  10   2  -3   3    14.15    15.00   0.78 o
  10   2  -2  -3     4.03     3.55   0.54 o
  10   2  -2  -2     0.00     0.18   0.36 <
  10   2  -2  -1    74.96    73.85   1.51 o
  10   2  -2   0  3284.18  3328.04  16.50 o
  10   2  -2   1     2.05     3.07   0.48 o
  10   2  -2   2     1.39     1.57   0.42 o
  10   2  -2   3     8.67     7.35   0.72 o
  10   2  -1  -3     3.97     4.88   0.66 o
  10   2  -1  -2     6.88     7.47   0.72 o
  10   2  -1  -1   238.21   234.79   2.89 o
  10   2  -1   0   585.39   646.73   5.54 o
  10   2  -1   1   488.70   485.97   4.64 o
  10   2  -1   2     1.43     2.23   0.48 o
  10   2  -1   3    12.19    15.84   1.20 o
  10   2   0  -3    21.74    24.15   1.26 o
  10   2   0  -2     1.19     3.07   0.60 o
  10   2   0  -1    35.61    36.92   1.26 o
  10   2   0   0  1150.82  1154.50   8.37 o
  10   2   0   1     0.01     1.14   0.66 <
  10   2   0   2     0.28    -0.12   0.48 <
  10   2   0   3     1.80     0.48   0.42 <
  10   2   1  -3     2.78     3.07   0.78 o
  10   2   1  -2     0.19    -0.06   0.60 <
  10   2   1  -1    46.95    50.05   1.51 o
  10   2   1   0   359.06   346.83   4.10 o
  10   2   1   1    31.47    32.10   1.14 o
  10   2   1   2     2.33     2.53   0.90 <
  10   2   1   3     1.13     0.60   0.84 <
  10   2   2  -3    10.57    10.24   1.02 o
  10   2   2  -2     7.29     9.40   1.02 o
  10   2   2  -1     7.78     8.43   0.90 o
  10   2   2   0   470.41   482.35   5.90 o
  10   2   2   1     0.32     0.48   0.84 <
  10   2   2   2     7.13     8.13   1.75 o
  10   2   2   3     0.12     0.60   1.08 <
  10   2   3  -3     0.29     0.18   0.42 <
  10   2   3  -2    18.35    18.67   1.02 o
  10   2   3  -1   469.22   468.74   4.88 o
  10   2   3   0  4246.46  4362.92  25.06 o
  10   2   3   1   259.01   259.49   4.04 o
  10   2   3   2     0.82     1.69   0.66 <
  10   2   3   3     0.85     2.23   0.78 <
  10   2   4  -3     0.99     0.96   1.26 <
  10   2   4  -2     0.64    -0.12   0.54 <
  10   2   4  -1    10.69    11.32   1.08 o
  10   2   4   0   521.67   548.61   4.94 o
  10   2   4   1     4.46     5.78   1.02 o
  10   2   4   2     0.01     0.36   0.54 <
  10   2   4   3     0.16     1.39   0.72 <
  10   2   5  -3     0.60     1.45   1.26 <
  10   2   5  -2     0.02     0.18   1.08 <
  10   2   5  -1     0.14     1.57   0.96 <
  10   2   5   0  1909.00  1888.87  10.66 o
  10   2   5   1    16.90    18.25   1.45 o
  10   2   5   2     1.48    -0.66   0.72 <
  10   2   5   3     1.41     7.29   1.08 o
  10   2   6  -3     1.65     1.45   1.26 <
  10   2   6  -2     1.02     1.26   1.08 <
  10   2   6  -1     0.14    -0.36   1.14 <
  10   2   6   0    17.77    21.32   1.51 o
  10   2   6   1    19.80    19.46   1.20 o
  10   4 -13  -3     1.47     0.90   1.87 <
  10   4 -12  -3     3.84     3.19   1.57 <
  10   4 -12  -2     4.70     1.51   1.63 <
  10   4 -12  -1   206.09   204.31   3.79 o
  10   4 -12   0  2054.32  2059.64  14.03 o
  10   4 -11  -3     5.01     3.19   1.81 <
  10   4 -11  -2     5.46     4.52   1.45 o
  10   4 -11  -1    11.17    11.99   1.45 o
  10   4 -11   0   411.69   414.35   5.30 o
  10   4 -11   1     0.31     0.36   1.39 <
  10   4 -11   2     1.15     2.65   1.45 <
  10   4 -10  -3     0.35    -0.30   0.78 <
  10   4 -10  -2     0.01    -0.36   0.72 <
  10   4 -10  -1    50.03    49.27   2.41 o
  10   4 -10   0  1164.73  1161.49  10.48 o
  10   4 -10   1    53.74    53.07   2.29 o
  10   4 -10   2     1.10     1.20   1.02 <
  10   4 -10   3     3.51     3.19   1.99 <
  10   4  -9  -3     1.71     0.78   0.66 <
  10   4  -9  -2     0.22     0.54   0.66 <
  10   4  -9  -1   203.31   211.24   3.79 o
  10   4  -9   0    26.80    26.68   1.81 o
  10   4  -9   1     7.58    10.60   1.45 o
  10   4  -9   2     5.64     6.87   1.33 o
  10   4  -9   3    10.24    13.07   2.23 o
  10   4  -8  -3     0.34     0.00   0.42 <
  10   4  -8  -2     5.74     4.28   0.66 o
  10   4  -8  -1     0.03     0.72   0.60 <
  10   4  -8   0   151.43   184.68   3.37 o
  10   4  -8   1    14.19    16.75   1.51 o
  10   4  -8   2     1.45     4.28   1.20 o
  10   4  -8   3     3.64     3.98   1.75 <
  10   4  -7  -3    13.13    14.58   0.84 o
  10   4  -7  -2     0.40     0.78   0.48 <
  10   4  -7  -1    97.72   100.11   1.99 o
  10   4  -7   0   492.30   516.20   5.00 o
  10   4  -7   1    22.50    23.61   1.33 o
  10   4  -7   2     0.03     0.42   0.72 <
  10   4  -7   3     0.74     0.00   0.78 <
  10   4  -6  -3     0.21     0.06   0.30 <
  10   4  -6  -2     2.82     2.53   0.54 o
  10   4  -6  -1    42.69    41.14   1.08 o
  10   4  -6   0  1465.18  1496.99   9.10 o
  10   4  -6   1    56.87    57.88   1.63 o
  10   4  -6   2     0.01    -0.12   0.54 <
  10   4  -6   3     2.48     2.65   0.90 <
  10   4  -5  -3     2.26     2.53   0.42 o
  10   4  -5  -2     0.14     0.00   0.30 <
  10   4  -5  -1    26.64    25.96   0.84 o
  10   4  -5   0   308.18   319.84   3.43 o
  10   4  -5   1     2.24     4.10   0.66 o
  10   4  -5   2     0.20    -0.30   0.48 <
  10   4  -5   3     0.48     1.02   0.78 <
  10   4  -4  -3     3.20     2.47   0.48 o
  10   4  -4  -2     0.81     1.08   0.42 <
  10   4  -4  -1    61.02    67.16   1.45 o
  10   4  -4   0    81.60    72.94   1.57 o
  10   4  -4   1    37.22    39.69   1.51 o
  10   4  -4   2     0.54     0.66   0.60 <
  10   4  -4   3     1.16     0.06   0.54 <
  10   4  -3  -3     3.29     2.59   0.48 o
  10   4  -3  -2     0.30     0.54   0.36 <
  10   4  -3  -1   298.40   299.18   2.89 o
  10   4  -3   0     0.77     6.32   0.60 o
  10   4  -3   1   107.53   102.52   2.41 o
  10   4  -3   2     0.12    -0.30   0.54 <
  10   4  -3   3     6.46     8.55   1.20 o
  10   4  -2  -3     0.43     0.66   0.36 <
  10   4  -2  -2     5.12     4.58   0.60 o
  10   4  -2  -1   208.48   207.81   2.65 o
  10   4  -2   0  5093.87  5105.72  25.12 o
  10   4  -2   1    16.99    18.43   1.08 o
  10   4  -2   2     3.83     4.76   0.78 o
  10   4  -2   3     1.54     2.35   0.78 o
  10   4  -1  -3    34.04    35.42   1.08 o
  10   4  -1  -2     2.08     1.51   0.48 o
  10   4  -1  -1   241.64   238.65   3.73 o
  10   4  -1   0     0.01     2.83   0.48 o
  10   4  -1   1    30.02    29.64   1.14 o
  10   4  -1   2     1.38     1.02   0.54 <
  10   4  -1   3     9.02    10.36   0.96 o
  10   4   0  -3     0.88     1.20   0.66 <
  10   4   0  -2     0.06    -0.06   0.66 <
  10   4   0  -1     1.26     1.45   0.60 <
  10   4   0   0   364.48   352.07   3.55 o
  10   4   0   1   240.15   236.24   2.65 o
  10   4   0   2     3.90     4.04   0.66 o
  10   4   0   3     2.30     2.95   0.66 o
  10   4   1  -3     2.07     2.47   0.66 o
  10   4   1  -2     4.58     2.71   0.96 <
  10   4   1  -1    10.23    12.05   1.33 o
  10   4   1   0  2233.94  2220.94  12.71 o
  10   4   1   1    93.07    93.72   1.75 o
  10   4   1   2     1.12     1.81   0.54 o
  10   4   1   3     0.32     0.12   0.48 <
  10   4   2  -3     0.33     0.48   0.90 <
  10   4   2  -2     4.38     5.48   1.75 o
  10   4   2  -1     2.03     2.11   1.14 <
  10   4   2   0   747.38   747.14   6.20 o
  10   4   2   1    87.39    90.53   2.11 o
  10   4   2   2     3.85     3.67   0.72 o
  10   4   2   3     2.26     3.25   0.72 o
  10   4   3  -3     8.14     7.11   1.20 o
  10   4   3  -2     3.28     2.53   0.72 o
  10   4   3  -1    22.34    22.59   1.33 o
  10   4   3   0   679.64   707.63   5.90 o
  10   4   3   1    37.11    39.39   1.51 o
  10   4   3   2     6.64     7.35   1.02 o
  10   4   3   3     1.05     1.14   0.66 <
  10   4   4  -3     1.08     1.26   0.84 <
  10   4   4  -2     4.90     2.41   0.66 o
  10   4   4  -1    45.64    49.75   1.63 o
  10   4   4   0  3970.72  3888.88  17.11 o
  10   4   4   1    31.69    30.78   1.51 o
  10   4   4   2     2.50     2.53   1.08 <
  10   4   5  -3     0.03    -0.36   0.78 <
  10   4   5  -2     0.86     0.18   1.02 <
  10   4   5  -1     0.01    -5.66   1.02 <
  10   4   5   0   300.63   294.85   3.55 o
  10   4   6  -3     1.96     1.63   0.90 <
  10   6 -11  -3     0.19    -0.18   1.39 <
  10   6 -11  -2     0.49    -2.11   1.45 <
  10   6 -10  -3     1.98     0.54   1.39 <
  10   6 -10  -2     2.88     4.10   1.08 o
  10   6 -10  -1    63.88    66.44   2.17 o
  10   6  -9  -3     1.30     1.14   1.14 <
  10   6  -9  -2     0.28     3.79   1.26 o
  10   6  -9  -1   122.63   121.85   2.53 o
  10   6  -9   0   405.38   389.89   4.34 o
  10   6  -8  -3     4.41     3.13   1.14 <
  10   6  -8  -2     5.44     5.72   1.20 o
  10   6  -8  -1    95.76    96.13   2.77 o
  10   6  -8   0   572.17   572.28   6.75 o
  10   6  -8   1     3.64     1.69   0.90 <
  10   6  -7  -3     0.10    -0.12   0.60 <
  10   6  -7  -2     4.16     3.31   1.02 o
  10   6  -7  -1     4.16     4.22   1.08 o
  10   6  -7   0   978.18  1026.87   9.88 o
  10   6  -7   1     0.23     0.90   1.02 <
  10   6  -7   2     3.79     4.70   1.20 o
  10   6  -6  -3     2.19     3.07   0.66 o
  10   6  -6  -2     0.08    -0.18   0.66 <
  10   6  -6  -1   110.47   106.43   3.19 o
  10   6  -6   0   528.88   519.40   6.45 o
  10   6  -6   1     0.22     0.60   1.45 <
  10   6  -6   2     0.63     0.30   1.14 <
  10   6  -5  -3     0.75     0.60   0.48 <
  10   6  -5  -2     2.20     1.75   0.72 <
  10   6  -5  -1     2.50     3.01   1.02 <
  10   6  -5   0     6.62     9.70   1.26 o
  10   6  -5   1    93.29    92.28   2.95 o
  10   6  -5   2     1.56     1.75   1.26 <
  10   6  -5   3     7.06     8.25   0.96 o
  10   6  -4  -3     1.36     0.90   0.54 <
  10   6  -4  -2     1.18     1.26   0.66 <
  10   6  -4  -1    14.51    16.56   1.33 o
  10   6  -4   0  1686.63  1656.49  13.31 o
  10   6  -4   1   108.85   110.53   3.13 o
  10   6  -4   2     1.80     1.57   1.02 <
  10   6  -4   3     0.62    -0.36   1.08 <
  10   6  -3  -3     2.22     2.11   0.66 o
  10   6  -3  -2     0.95    -0.12   0.60 <
  10   6  -3  -1    88.29    91.62   2.35 o
  10   6  -3   0   553.07   523.37   5.06 o
  10   6  -3   1     4.73     5.48   1.02 o
  10   6  -3   2     1.26     2.59   0.78 o
  10   6  -3   3     1.15    -0.18   0.66 <
  10   6  -2  -3     0.22     0.60   0.72 <
  10   6  -2  -2     1.24     1.93   0.66 <
  10   6  -2  -1     6.78     8.07   0.96 o
  10   6  -2   0   463.26   458.14   5.54 o
  10   6  -2   1    47.29    48.61   1.63 o
  10   6  -2   2     0.07     0.54   0.66 <
  10   6  -2   3     0.76     0.06   0.60 <
  10   6  -1  -3     0.27     0.06   0.60 <
  10   6  -1  -2     3.98     3.07   0.66 o
  10   6  -1  -1   266.89   261.48   3.49 o
  10   6  -1   0   282.36   268.28   4.04 o
  10   6  -1   1    10.27     8.97   1.33 o
  10   6  -1   2     0.20     0.72   0.84 <
  10   6  -1   3     2.89     1.51   1.57 <
  10   6   0  -3    18.27    19.09   0.96 o
  10   6   0  -2     1.88     1.69   0.54 o
  10   6   0  -1    33.61    35.90   1.33 o
  10   6   0   0   725.81   730.58   6.75 o
  10   6   0   1    55.42    52.28   1.81 o
  10   6   0   2     0.06     0.36   0.66 <
  10   6   1  -3     9.30    10.78   0.78 o
  10   6   1  -2     0.03     0.12   0.54 <
  10   6   1  -1     9.07    11.26   1.02 o
  10   6   1   0    38.53    34.51   1.75 o
  10   6   1   1     0.28    -3.55   0.84 <
  10   6   2  -3     4.94     4.28   0.84 o
  10   6   2  -2     0.94     1.20   0.60 <
  10   6   2  -1    30.71    29.64   1.33 o
  10   6   2   0   343.89   333.21   3.25 o
  10   6   3  -3     0.89     1.87   0.90 <
  10   6   3  -2    11.76     9.58   1.08 o
  10   6   3  -1    35.88    36.14   1.26 o
  10   6   4  -3     0.35    -0.18   1.33 <
  10   6   4  -2     0.16    -0.18   1.08 <
  10   8  -8  -3     2.05     2.59   0.96 <
  10   8  -7  -3     0.12     1.69   1.08 <
  10   8  -7  -2     0.09     0.12   1.14 <
  10   8  -6  -3     0.01     0.12   1.45 <
  10   8  -6  -2     0.01     0.12   1.08 <
  10   8  -5  -3     8.67     9.04   2.23 o
  10   8  -5  -2     0.10     1.99   1.26 <
  10   8  -4  -3     5.15     6.87   2.23 o
  10   8  -4  -2     0.39     0.90   1.02 <
  10   8  -4  -1     5.74     3.92   1.20 o
  10   8  -3  -3     3.38     3.85   1.14 o
  10   8  -3  -2     1.41     0.30   0.66 <
  10   8  -3  -1    31.57    32.65   1.51 o
  10   8  -2  -3     0.67     1.20   1.39 <
  10   8  -2  -2     1.47     0.66   0.60 <
  10   8  -1  -3     0.04    -0.36   0.78 <
  10   8  -1  -2     0.00     1.26   0.84 <
  10   8   0  -3     5.90     5.42   1.14 o
  10   8   0  -2     0.19    -0.06   0.66 <
  10   8   1  -3     0.10     4.58   0.84 o
  11   1 -13  -3     0.02    -0.06   0.96 <
  11   1 -13  -2     4.54     2.47   0.72 o
  11   1 -13  -1     2.98     2.41   1.02 <
  11   1 -13   0    13.34    20.36   1.81 o
  11   1 -13   1     2.77     0.72   1.45 <
  11   1 -13   2     0.50     1.93   1.26 <
  11   1 -13   3     1.74     2.35   0.90 <
  11   1 -12  -3     4.57     2.47   1.57 <
  11   1 -12  -2     3.01     2.17   1.51 <
  11   1 -12  -1    14.70    16.38   2.53 o
  11   1 -12   0     9.73     7.17   1.93 o
  11   1 -12   1    16.53    15.24   1.57 o
  11   1 -12   2     0.03     0.12   1.02 <
  11   1 -12   3     0.94     0.96   1.45 <
  11   1 -11  -3     1.43     0.90   0.90 <
  11   1 -11  -2     0.27     1.20   1.20 <
  11   1 -11  -1    29.62    30.12   2.05 o
  11   1 -11   0    17.82    17.89   1.63 o
  11   1 -11   1    38.55    40.24   1.93 o
  11   1 -11   2     2.55     1.57   1.20 <
  11   1 -11   3     6.91     4.88   1.63 o
  11   1 -10  -3     0.44    -0.24   0.60 <
  11   1 -10  -2     0.02    -0.12   0.66 <
  11   1 -10  -1     0.22     0.12   0.60 <
  11   1 -10   0     4.44    11.08   1.20 o
  11   1 -10   1   154.99   154.62   3.19 o
  11   1 -10   2     0.32     0.84   0.84 <
  11   1 -10   3     3.48     5.06   1.63 o
  11   1  -9  -3     0.24    -0.12   0.48 <
  11   1  -9  -2     1.68     0.90   0.54 <
  11   1  -9  -1     0.81     1.33   0.54 <
  11   1  -9   0  1050.71  1075.23   7.47 o
  11   1  -9   1    93.74    93.24   2.17 o
  11   1  -9   2     0.23     3.01   0.84 o
  11   1  -9   3     0.01     0.12   0.72 <
  11   1  -8  -3     3.26     3.37   0.54 o
  11   1  -8  -2     2.50     2.71   0.54 o
  11   1  -8  -1    24.98    25.42   0.96 o
  11   1  -8   0  1669.29  1651.31   9.28 o
  11   1  -8   1   381.50   379.17   3.43 o
  11   1  -8   2     0.46     0.36   0.48 <
  11   1  -8   3     0.02    -0.30   0.42 <
  11   1  -7  -3     3.07     4.04   0.54 o
  11   1  -7  -2     2.57     2.05   0.48 o
  11   1  -7  -1   150.95   148.90   1.93 o
  11   1  -7   0  1534.07  1554.88   8.37 o
  11   1  -7   1     7.82     9.16   0.78 o
  11   1  -7   2     2.11     1.93   0.54 o
  11   1  -7   3    13.09    12.89   0.84 o
  11   1  -6  -3     1.85     2.29   0.42 o
  11   1  -6  -2     1.52     0.90   0.36 <
  11   1  -6  -1    67.08    70.96   1.33 o
  11   1  -6   0  3074.09  3236.66  13.91 o
  11   1  -6   1    43.25    42.59   1.02 o
  11   1  -6   2     0.76     0.36   0.36 <
  11   1  -6   3     2.11     2.71   0.48 o
  11   1  -5  -3     3.27     3.13   0.42 o
  11   1  -5  -2     4.83     5.66   0.54 o
  11   1  -5  -1    40.02    40.30   0.90 o
  11   1  -5   0   469.77   509.76   3.55 o
  11   1  -5   1     0.49     1.14   0.36 o
  11   1  -5   2     0.86     0.48   0.42 <
  11   1  -5   3     0.43     0.42   0.48 <
  11   1  -4  -3     5.32     4.58   0.60 o
  11   1  -4  -2     0.68     1.14   0.48 <
  11   1  -4  -1    49.81    48.25   1.26 o
  11   1  -4   0   346.49   394.41   4.58 o
  11   1  -4   1    61.10    61.02   1.39 o
  11   1  -4   2     0.21    -0.12   0.30 <
  11   1  -4   3     0.10    -0.12   0.36 <
  11   1  -3  -3     9.14     9.58   0.90 o
  11   1  -3  -2     0.86     0.66   0.48 <
  11   1  -3  -1   319.77   315.93   3.67 o
  11   1  -3   0  5919.17  5846.90  26.14 o
  11   1  -3   1   160.22   155.28   2.29 o
  11   1  -3   2     0.03     0.48   0.36 <
  11   1  -3   3     4.75     5.78   0.60 o
  11   1  -2  -3     4.70     6.51   0.66 o
  11   1  -2  -2     3.93     2.35   0.42 o
  11   1  -2  -1   113.68   117.10   1.99 o
  11   1  -2   0  2981.35  2993.26  16.38 o
  11   1  -2   1   217.99   216.54   2.77 o
  11   1  -2   2     9.29     8.55   0.78 o
  11   1  -2   3    14.66    13.37   1.14 o
  11   1  -1  -3     0.15     0.18   0.48 <
  11   1  -1  -2     4.12     4.10   0.66 o
  11   1  -1  -1     0.01     0.60   0.54 <
  11   1  -1   0    53.48    62.46   1.81 o
  11   1  -1   1    42.32    43.61   1.45 o
  11   1  -1   2     2.39     1.69   0.54 o
  11   1  -1   3     9.16    11.20   1.02 o
  11   1   0  -3     0.10     0.42   0.60 <
  11   1   0  -2     0.00    -0.48   0.60 <
  11   1   0  -1    36.71    38.67   1.69 o
  11   1   0   0  4021.82  4127.16  21.99 o
  11   1   0   1    10.54    12.59   1.20 o
  11   1   0   2     0.07    -0.06   0.54 <
  11   1   0   3     0.37     0.06   0.66 <
  11   1   1  -3     0.24     0.72   0.72 <
  11   1   1  -2     5.95     5.48   0.96 o
  11   1   1  -1     4.59     6.87   1.08 o
  11   1   1   0  1458.90  1508.56  12.05 o
  11   1   1   1    54.24    53.85   1.81 o
  11   1   1   2     0.08     0.54   0.66 <
  11   1   1   3     5.81     5.24   1.02 o
  11   1   2  -3    15.14    19.09   1.57 o
  11   1   2  -2     0.00     1.87   0.90 <
  11   1   2  -1   231.64   231.60   3.85 o
  11   1   2   0    20.41    23.97   1.39 o
  11   1   2   1   379.48   378.63   5.06 o
  11   1   2   2    24.42    24.94   1.63 o
  11   1   2   3     4.96     7.83   1.33 o
  11   1   3  -3     5.02     7.59   0.96 o
  11   1   3  -2    10.31    13.37   1.14 o
  11   1   3  -1   139.15   138.90   2.71 o
  11   1   3   0   319.64   328.70   4.28 o
  11   1   3   1   119.38   118.24   2.65 o
  11   1   3   2     0.12     2.29   0.84 <
  11   1   3   3     8.40    10.00   1.69 o
  11   1   4  -3     0.01     0.42   0.66 <
  11   1   4  -2     0.86     0.12   0.60 <
  11   1   4  -1     1.19     1.45   0.72 <
  11   1   4   0     9.80    12.83   0.96 o
  11   1   4   1     1.53     1.26   0.78 <
  11   1   4   2     3.65     5.24   1.02 o
  11   1   4   3     4.31     5.18   1.63 o
  11   1   5  -3     1.32     0.36   1.08 <
  11   1   5  -2     1.13     0.54   0.96 <
  11   1   5  -1     0.34    -0.06   1.08 <
  11   1   5   0  1077.81  1111.98   7.41 o
  11   1   5   1   154.12   155.95   2.59 o
  11   1   5   2     0.03     0.54   0.84 <
  11   1   5   3     1.60     1.57   1.14 <
  11   3 -13  -3     0.21    -0.30   1.45 <
  11   3 -13  -2     0.06     1.08   1.26 <
  11   3 -12  -3     0.67     1.20   1.63 <
  11   3 -12  -2     0.39     0.48   1.02 <
  11   3 -12  -1    31.33    33.61   1.87 o
  11   3 -12   0   661.72   692.81   7.59 o
  11   3 -12   1    73.18    66.32   2.71 o
  11   3 -12   2     0.99     0.84   0.78 <
  11   3 -11  -3     7.25     5.96   1.33 o
  11   3 -11  -2     4.23     2.83   1.14 <
  11   3 -11  -1    53.17    52.70   2.47 o
  11   3 -11   0     7.93    16.08   1.39 o
  11   3 -11   1     3.71     4.82   1.57 o
  11   3 -11   2     0.36    -0.18   1.20 <
  11   3 -11   3     2.39     1.87   1.81 <
  11   3 -10  -3     7.41     8.97   1.20 o
  11   3 -10  -2     2.03     1.93   1.14 <
  11   3 -10  -1    59.11    60.47   2.35 o
  11   3 -10   0     4.53    10.06   1.39 o
  11   3 -10   1   174.47   175.16   3.61 o
  11   3 -10   2     2.98     1.87   1.14 <
  11   3 -10   3     0.75     0.72   1.20 <
  11   3  -9  -3     7.55     7.65   1.08 o
  11   3  -9  -2    12.03    10.12   1.20 o
  11   3  -9  -1    11.18    12.53   1.57 o
  11   3  -9   0   111.48   126.25   2.83 o
  11   3  -9   1    67.53    66.74   2.53 o
  11   3  -9   2     0.20     0.06   0.90 <
  11   3  -9   3     2.21     2.35   1.26 <
  11   3  -8  -3    14.90    17.71   0.96 o
  11   3  -8  -2     0.02    -0.12   0.48 <
  11   3  -8  -1     0.38     0.36   0.60 <
  11   3  -8   0   145.57   132.57   2.71 o
  11   3  -8   1   114.45   115.41   2.59 o
  11   3  -8   2     0.75     0.48   0.78 <
  11   3  -8   3     2.55     2.05   0.96 <
  11   3  -7  -3     0.02     0.06   0.42 <
  11   3  -7  -2     0.03     0.06   0.42 <
  11   3  -7  -1   445.87   437.60   3.25 o
  11   3  -7   0  8846.94  9076.51  39.94 o
  11   3  -7   1   204.64   204.55   2.65 o
  11   3  -7   2     0.30     0.72   0.72 <
  11   3  -7   3     1.44     1.08   0.78 <
  11   3  -6  -3     2.39     1.87   0.42 o
  11   3  -6  -2     0.15     0.00   0.30 <
  11   3  -6  -1    70.68    71.32   1.33 o
  11   3  -6   0    68.53    77.46   1.51 o
  11   3  -6   1     9.06     9.94   0.84 o
  11   3  -6   2     4.56     3.61   0.60 o
  11   3  -6   3     2.19     3.49   0.66 o
  11   3  -5  -3     0.01     0.12   0.36 <
  11   3  -5  -2     0.79     1.69   0.54 o
  11   3  -5  -1    13.67    13.73   0.96 o
  11   3  -5   0  1104.67  1137.46   6.99 o
  11   3  -5   1    12.22    12.53   0.90 o
  11   3  -5   2     0.02     0.36   0.48 <
  11   3  -5   3     0.48     0.66   0.60 <
  11   3  -4  -3     3.09     2.23   0.48 o
  11   3  -4  -2     0.00    -0.24   0.30 <
  11   3  -4  -1     0.98     1.99   0.48 o
  11   3  -4   0    13.61    18.25   1.08 o
  11   3  -4   1     0.01     0.48   0.48 <
  11   3  -4   2     0.00     0.48   0.48 <
  11   3  -4   3     3.08     2.53   0.60 o
  11   3  -3  -3     6.68     7.23   0.60 o
  11   3  -3  -2     2.01     1.81   0.42 o
  11   3  -3  -1    52.56    53.79   1.26 o
  11   3  -3   0    31.90    33.01   1.02 o
  11   3  -3   1    20.10    20.48   1.02 o
  11   3  -3   2     1.77     4.16   0.66 o
  11   3  -3   3    20.18    20.90   1.08 o
  11   3  -2  -3     3.74     3.98   0.60 o
  11   3  -2  -2     8.12     8.79   0.96 o
  11   3  -2  -1   254.54   247.74   2.77 o
  11   3  -2   0   561.71   548.13   4.88 o
  11   3  -2   1   109.31   109.63   1.99 o
  11   3  -2   2     0.68     0.66   0.48 <
  11   3  -2   3     3.58     4.04   0.90 o
  11   3  -1  -3     2.11     2.77   0.66 o
  11   3  -1  -2     0.42     0.66   0.54 <
  11   3  -1  -1   268.27   268.94   3.37 o
  11   3  -1   0  4823.18  4835.87  25.24 o
  11   3  -1   1   177.34   173.65   3.49 o
  11   3  -1   2     1.31     1.63   0.54 o
  11   3  -1   3     0.41     0.24   0.72 <
  11   3   0  -3     0.51    -0.24   0.54 <
  11   3   0  -2     1.33     1.20   0.66 <
  11   3   0  -1     1.30     2.23   0.78 <
  11   3   0   0    81.85    80.47   3.31 o
  11   3   0   1    64.40    59.15   2.95 o
  11   3   0   2     3.42     3.07   0.72 o
  11   3   0   3     9.05    13.85   1.08 o
  11   3   1  -3     2.41     3.31   0.84 o
  11   3   1  -2     0.13     0.72   0.66 <
  11   3   1  -1    78.70    78.61   3.01 o
  11   3   1   0   880.20   894.17   9.34 o
  11   3   1   1   152.60   150.59   3.43 o
  11   3   1   2     3.26     2.29   0.84 <
  11   3   1   3     3.86     4.28   0.84 o
  11   3   2  -3    19.93    29.64   1.63 o
  11   3   2  -2    25.19    27.83   2.05 o
  11   3   2  -1   105.74   103.78   2.23 o
  11   3   2   0   250.21   260.21   3.73 o
  11   3   2   1     1.14     0.12   0.66 <
  11   3   2   2     7.66     7.77   1.08 o
  11   3   2   3    30.85    41.32   2.23 o
  11   3   3  -3    11.76    12.83   1.14 o
  11   3   3  -2     0.23     2.65   0.84 o
  11   3   3  -1    50.60    51.20   1.99 o
  11   3   3   0   690.66   675.16   6.45 o
  11   3   3   1    10.87    12.23   1.20 o
  11   3   3   2    13.31    13.91   1.39 o
  11   3   3   3     3.71     5.66   1.57 o
  11   3   4  -3     0.06     0.66   0.72 <
  11   3   4  -2     4.27     4.28   1.14 o
  11   3   4  -1    63.98    63.19   1.93 o
  11   3   4   0     0.16     3.19   0.78 o
  11   3   4   1     1.03     1.63   0.90 <
  11   3   4   2     2.06     1.69   0.90 <
  11   3   5  -3     9.36     7.77   1.69 o
  11   3   5  -2     2.74     1.81   0.84 <
  11   3   5  -1     8.76     7.89   1.20 o
  11   3   5   0   506.65   478.26   4.94 o
  11   5 -12  -3     1.28     1.69   2.53 <
  11   5 -11  -3     0.10     0.30   1.26 <
  11   5 -11  -2     0.04    -0.90   1.20 <
  11   5 -11  -1    38.47    39.87   2.11 o
  11   5 -10  -3     7.27     8.07   2.23 o
  11   5 -10  -2     0.56     0.96   0.96 <
  11   5 -10  -1    27.00    26.92   1.57 o
  11   5 -10   0   696.92   682.87   5.96 o
  11   5 -10   1    31.63    31.56   1.63 o
  11   5  -9  -3     2.85     4.40   1.57 <
  11   5  -9  -2     0.11     0.42   0.96 <
  11   5  -9  -1    12.08    12.83   1.63 o
  11   5  -9   0   182.98   197.27   4.40 o
  11   5  -9   1    92.20    88.48   2.59 o
  11   5  -9   2     0.00     0.60   0.96 <
  11   5  -8  -3     5.66     7.23   1.02 o
  11   5  -8  -2     0.72     0.72   0.78 <
  11   5  -8  -1    55.18    55.84   2.29 o
  11   5  -8   0  1923.78  1961.03  16.08 o
  11   5  -8   1     4.93     6.38   1.39 o
  11   5  -8   2     0.12    -1.02   1.33 <
  11   5  -8   3     0.24     1.26   0.78 <
  11   5  -7  -3     7.44     8.67   0.84 o
  11   5  -7  -2     0.21     0.54   0.72 <
  11   5  -7  -1    98.68    98.24   2.83 o
  11   5  -7   0   206.76   233.53   4.40 o
  11   5  -7   1     7.32     7.47   1.26 o
  11   5  -7   2     0.42     1.08   0.96 <
  11   5  -7   3     4.21     4.22   1.33 o
  11   5  -6  -3     0.06     0.36   0.36 <
  11   5  -6  -2     0.47     0.78   0.48 <
  11   5  -6  -1    83.40    81.56   1.81 o
  11   5  -6   0  4106.57  4121.14  26.32 o
  11   5  -6   1   158.04   158.48   3.92 o
  11   5  -6   2     0.89     1.57   1.08 <
  11   5  -6   3     1.38     1.08   1.63 <
  11   5  -5  -3     2.65     2.23   0.54 o
  11   5  -5  -2     0.36     0.30   0.54 <
  11   5  -5  -1     0.46     0.66   0.66 <
  11   5  -5   0   711.83   715.82   6.87 o
  11   5  -5   1     0.63     0.90   0.72 <
  11   5  -5   2     2.20     2.53   0.96 <
  11   5  -5   3     0.19    -0.42   1.51 <
  11   5  -4  -3     1.85     1.39   0.54 <
  11   5  -4  -2     0.64     0.66   0.54 <
  11   5  -4  -1    17.42    17.77   1.20 o
  11   5  -4   0    42.89    40.78   1.57 o
  11   5  -4   1     2.38     3.07   0.78 o
  11   5  -4   2     0.02     1.14   0.72 <
  11   5  -4   3     9.22    11.14   2.05 o
  11   5  -3  -3     9.00     9.16   0.78 o
  11   5  -3  -2     4.73     6.38   0.72 o
  11   5  -3  -1   134.52   131.85   2.83 o
  11   5  -3   0    45.32    46.50   1.57 o
  11   5  -3   1    41.04    41.14   1.57 o
  11   5  -3   2     0.15    -0.36   0.60 <
  11   5  -3   3    12.38    11.56   1.99 o
  11   5  -2  -3     2.19     2.35   0.60 o
  11   5  -2  -2     0.35    -0.18   0.48 <
  11   5  -2  -1   103.00   105.83   2.89 o
  11   5  -2   0   584.52   612.10   7.53 o
  11   5  -2   1     3.69     3.49   0.84 o
  11   5  -2   2     3.34     2.17   1.20 <
  11   5  -2   3     2.90     2.53   2.29 <
  11   5  -1  -3     8.24     6.93   0.72 o
  11   5  -1  -2     0.49     1.57   0.54 <
  11   5  -1  -1     3.34     4.10   0.78 o
  11   5  -1   0   312.14   308.58   3.85 o
  11   5  -1   1   178.12   173.41   2.83 o
  11   5  -1   2     0.05     1.39   0.72 <
  11   5  -1   3     4.08     5.30   1.08 o
  11   5   0  -3     0.20     0.90   0.66 <
  11   5   0  -2     4.16     3.92   0.72 o
  11   5   0  -1   175.19   173.90   2.59 o
  11   5   0   0  1769.07  1778.22  10.96 o
  11   5   0   1    49.08    49.33   1.57 o
  11   5   0   2     0.43     1.69   0.72 <
  11   5   0   3     0.08     0.48   0.72 <
  11   5   1  -3    11.61    15.42   1.39 o
  11   5   1  -2     0.65     1.20   0.84 <
  11   5   1  -1    71.67    72.34   2.11 o
  11   5   1   0   447.43   461.63   4.58 o
  11   5   1   1    36.04    38.31   1.51 o
  11   5   1   2     0.98    -0.24   1.02 <
  11   5   2  -3     0.82     0.84   0.72 <
  11   5   2  -2     8.12    10.06   1.14 o
  11   5   2  -1   512.29   500.06   4.34 o
  11   5   2   0    24.81    31.50   1.33 o
  11   5   2   1   102.15    97.64   1.93 o
  11   5   3  -3     0.33     1.20   1.14 <
  11   5   3  -2    13.63    13.01   1.39 o
  11   5   3  -1    39.21    41.32   1.69 o
  11   5   3   0   243.82   272.74   3.31 o
  11   5   4  -3     0.42    -0.24   0.78 <
  11   5   4  -2     1.56     1.75   0.96 <
  11   7  -9  -3     3.40     3.92   1.69 <
  11   7  -9  -2     0.33     0.06   0.90 <
  11   7  -8  -3     0.01     1.20   1.14 <
  11   7  -8  -2     0.01     0.66   1.02 <
  11   7  -7  -3     2.36     1.99   1.08 <
  11   7  -7  -2     5.07     1.14   1.08 <
  11   7  -7  -1    54.93    50.24   2.17 o
  11   7  -6  -3     0.66     2.23   0.96 <
  11   7  -6  -2     3.82     0.90   0.96 <
  11   7  -6  -1    29.00    30.00   1.99 o
  11   7  -6   0    23.54    34.33   1.81 o
  11   7  -5  -3     0.28     0.66   0.84 <
  11   7  -5  -2     3.57     4.16   1.26 o
  11   7  -5  -1    30.23    32.65   1.69 o
  11   7  -5   0  1081.77  1034.64   7.71 o
  11   7  -4  -3     4.33     4.34   0.84 o
  11   7  -4  -2     2.66     2.41   0.78 o
  11   7  -4  -1    96.61    96.25   2.41 o
  11   7  -4   0  1577.01  1499.40   9.70 o
  11   7  -3  -3     0.50     0.30   0.60 <
  11   7  -3  -2     0.31     0.42   0.66 <
  11   7  -3  -1   243.20   232.56   3.13 o
  11   7  -3   0    92.43    90.23   2.11 o
  11   7  -2  -3     0.00     0.18   0.60 <
  11   7  -2  -2     0.12    -0.12   1.57 <
  11   7  -2  -1    36.04    35.78   1.69 o
  11   7  -2   0     5.77     8.31   1.08 o
  11   7  -1  -3    16.09    18.55   1.26 o
  11   7  -1  -2     0.85     1.51   0.90 <
  11   7  -1  -1     8.87     9.58   1.02 o
  11   7   0  -3     0.04     0.48   0.66 <
  11   7   0  -2     6.33     3.13   0.78 o
  11   7   0  -1     0.20     0.60   0.72 <
  11   7   1  -3     1.57     2.23   0.90 <
  11   7   1  -2     0.01     2.41   1.08 <
  11   7   2  -3     0.85     1.33   1.63 <
  12   0 -13   1    40.10    39.39   1.63 o
  12   0 -13   2     1.23     1.81   0.72 <
  12   0 -13   3     1.66     2.59   2.47 <
  12   0 -12   0  3003.89  2940.07  45.12 o
  12   0 -12   1    82.89    85.71   3.43 o
  12   0 -12   2     0.29     0.78   0.84 <
  12   0 -12   3     0.68     0.96   1.69 <
  12   0 -11   1    40.83    39.75   2.35 o
  12   0 -11   2     2.62     1.39   1.02 <
  12   0 -11   3     4.95     5.06   1.26 o
  12   0 -10   0   560.18   593.30   9.10 o
  12   0 -10   1     2.43     3.19   1.08 <
  12   0 -10   2     0.10     0.00   0.72 <
  12   0 -10   3     0.60     0.42   0.72 <
  12   0  -9   1   163.26   162.81   3.13 o
  12   0  -9   2     7.32     6.69   0.96 o
  12   0  -9   3    26.42    27.29   1.51 o
  12   0  -8   0     0.18     6.87   0.96 o
  12   0  -8   1   313.80   314.96   3.01 o
  12   0  -8   2     6.20     4.94   0.60 o
  12   0  -8   3    18.95    23.25   0.96 o
  12   0  -7   1     1.12     1.14   0.42 <
  12   0  -7   2     0.02     0.54   0.48 <
  12   0  -7   3     3.23     3.79   0.60 o
  12   0  -6   0  1409.34  1384.47  10.18 o
  12   0  -6   1     9.28    10.96   0.78 o
  12   0  -6   2     0.05     0.00   0.36 <
  12   0  -6   3     2.13     2.11   0.48 o
  12   0  -5   1     1.32     1.87   0.54 o
  12   0  -5   2     0.04     0.18   0.42 <
  12   0  -5   3     1.93     1.69   0.54 o
  12   0  -4   0  1134.18  1169.86  12.59 o
  12   0  -4   1   362.13   353.27   4.16 o
  12   0  -4   2     6.97     5.78   0.78 o
  12   0  -4   3     0.82     1.20   0.42 <
  12   0  -3   1    13.68    12.47   0.96 o
  12   0  -3   2     0.07     0.90   0.48 <
  12   0  -3   3    24.45    27.71   1.20 o
  12   0  -2   0  3967.17  3997.72  28.67 o
  12   0  -2   1    40.40    42.40   1.33 o
  12   0  -2   2     1.74     2.11   0.54 o
  12   0  -2   3     7.04     8.07   0.72 o
  12   0  -1   1    32.53    33.43   1.33 o
  12   0  -1   2     4.20     3.37   0.78 o
  12   0  -1   3     2.86     2.47   0.66 o
  12   0   0   0   871.50   897.72  13.31 o
  12   0   0   1    73.84    71.38   2.11 o
  12   0   0   2     1.47     0.12   0.66 <
  12   0   0   3     0.82     0.48   0.66 <
  12   0   1   1     0.67     1.26   0.84 <
  12   0   1   2    20.88    23.61   1.51 o
  12   0   1   3    28.14    37.41   1.63 o
  12   0   2   0   406.51   414.47   6.87 o
  12   0   2   1   290.88   296.89   4.46 o
  12   0   2   2    19.37    20.66   1.51 o
  12   0   2   3     5.43     4.70   0.90 o
  12   0   3   1    18.64    21.80   1.51 o
  12   0   3   2     0.01     0.12   0.66 <
  12   0   3   3     0.48    -0.24   0.60 <
  12   0   4   0   545.27   602.52   6.63 o
  12   0   4   1    10.65    11.63   1.08 o
  12   0   4   2     2.08     0.72   1.39 <
  12   0   4   3     0.00    -0.12   0.96 <
  12   0   5   1     2.08     3.13   0.84 o
  12   2 -13  -3     2.20     1.14   0.66 <
  12   2 -13  -2     1.41     2.35   1.26 <
  12   2 -13  -1    28.56    32.65   2.71 o
  12   2 -13   0  2244.24  2217.87  38.61 o
  12   2 -12  -3     4.62     3.43   1.02 o
  12   2 -12  -2     1.83    -0.18   0.72 <
  12   2 -12  -1    35.71    38.19   2.23 o
  12   2 -12   0     1.50     3.98   1.20 o
  12   2 -12   1     0.89     0.54   0.84 <
  12   2 -12   2     0.02     0.12   0.90 <
  12   2 -12   3     0.32    -0.24   1.75 <
  12   2 -11  -3     3.47     3.07   1.14 <
  12   2 -11  -2     1.79     0.42   0.90 <
  12   2 -11  -1    59.88    62.70   2.89 o
  12   2 -11   0   308.15   282.56   6.08 o
  12   2 -11   1    51.32    46.32   2.35 o
  12   2 -11   2     0.38     0.12   0.84 <
  12   2 -11   3     0.16    -0.36   1.26 <
  12   2 -10  -3     0.01    -0.78   0.72 <
  12   2 -10  -2     0.65     0.18   0.78 <
  12   2 -10  -1    49.78    50.78   2.17 o
  12   2 -10   0   614.46   630.17   8.37 o
  12   2 -10   1    76.39    75.23   3.37 o
  12   2 -10   2     0.21    -1.14   0.96 <
  12   2 -10   3     0.83     1.08   1.69 <
  12   2  -9  -3    12.22    12.59   1.20 o
  12   2  -9  -2     1.05     2.17   0.72 <
  12   2  -9  -1   425.57   426.03   5.06 o
  12   2  -9   0   117.17   127.39   2.89 o
  12   2  -9   1     0.13     0.78   0.84 <
  12   2  -9   2     0.52     0.48   0.96 <
  12   2  -9   3     4.26     2.23   1.26 <
  12   2  -8  -3    20.35    22.77   0.96 o
  12   2  -8  -2     1.32     2.17   0.48 o
  12   2  -8  -1   199.31   197.63   2.53 o
  12   2  -8   0   975.35   975.37   7.47 o
  12   2  -8   1     0.40     1.45   0.72 <
  12   2  -8   2     0.79     1.87   0.84 <
  12   2  -8   3    30.51    38.73   1.93 o
  12   2  -7  -3     1.38     1.39   0.42 o
  12   2  -7  -2     1.69     1.33   0.54 <
  12   2  -7  -1    45.19    45.36   1.26 o
  12   2  -7   0   444.55   432.78   3.85 o
  12   2  -7   1   335.32   330.44   3.19 o
  12   2  -7   2     7.72     7.41   0.84 o
  12   2  -7   3    18.04    18.13   0.96 o
  12   2  -6  -3     0.02    -0.12   0.36 <
  12   2  -6  -2     0.45     0.12   0.36 <
  12   2  -6  -1    20.30    20.96   0.90 o
  12   2  -6   0  1201.61  1179.20   6.87 o
  12   2  -6   1     7.01     8.55   0.72 o
  12   2  -6   2     0.23     0.36   0.36 <
  12   2  -6   3     0.81     0.96   0.48 <
  12   2  -5  -3     1.08     0.36   0.42 <
  12   2  -5  -2     0.03     0.42   0.42 <
  12   2  -5  -1    27.22    25.24   1.08 o
  12   2  -5   0   211.59   230.82   3.07 o
  12   2  -5   1   166.81   163.60   2.41 o
  12   2  -5   2     3.82     4.10   0.66 o
  12   2  -5   3     6.95     7.89   0.84 o
  12   2  -4  -3    12.98    14.94   1.08 o
  12   2  -4  -2     3.47     4.10   0.72 o
  12   2  -4  -1    34.40    34.88   1.14 o
  12   2  -4   0    34.46    32.95   1.14 o
  12   2  -4   1     7.63     8.73   0.84 o
  12   2  -4   2     0.25     0.54   0.48 <
  12   2  -4   3     2.83     3.92   0.72 o
  12   2  -3  -3     1.77     1.45   0.48 o
  12   2  -3  -2    11.88    10.60   0.96 o
  12   2  -3  -1   461.36   449.58   4.28 o
  12   2  -3   0   246.73   244.61   3.25 o
  12   2  -3   1    71.22    69.81   1.57 o
  12   2  -3   2     5.77     5.00   0.60 o
  12   2  -3   3     0.71    -0.12   0.48 <
  12   2  -2  -3     8.60     8.55   0.84 o
  12   2  -2  -2     1.56     1.45   0.48 o
  12   2  -2  -1    58.08    54.99   1.39 o
  12   2  -2   0   529.86   534.88   5.00 o
  12   2  -2   1   131.71   125.23   2.29 o
  12   2  -2   2     0.72     2.53   0.54 o
  12   2  -2   3     7.84     8.25   0.84 o
  12   2  -1  -3     1.30     0.90   0.54 <
  12   2  -1  -2     0.74     1.57   0.72 <
  12   2  -1  -1     1.03     1.57   0.66 <
  12   2  -1   0  1896.56  1927.84  12.89 o
  12   2  -1   1    77.93    76.68   1.99 o
  12   2  -1   2     0.01     0.18   0.60 <
  12   2  -1   3     1.90     2.41   0.66 o
  12   2   0  -3     1.10     2.53   0.72 o
  12   2   0  -2     1.08     1.69   0.66 <
  12   2   0  -1    19.75    20.30   1.51 o
  12   2   0   0  1693.79  1680.94  11.14 o
  12   2   0   1    92.29    93.00   2.11 o
  12   2   0   2     0.47     1.02   0.66 <
  12   2   0   3     4.74     3.92   0.90 o
  12   2   1  -3     1.37     1.20   0.72 <
  12   2   1  -2    24.64    26.50   1.33 o
  12   2   1  -1   687.19   677.63   6.32 o
  12   2   1   0  2897.65  2925.01  18.01 o
  12   2   1   1   436.48   438.26   4.40 o
  12   2   1   2    11.31    10.12   1.14 o
  12   2   1   3     4.11     5.18   1.02 o
  12   2   2  -3    11.96    15.96   1.45 o
  12   2   2  -2    11.30    13.43   1.33 o
  12   2   2  -1    46.42    50.17   2.35 o
  12   2   2   0     0.61     1.87   0.90 <
  12   2   2   1    14.66    15.30   1.87 o
  12   2   2   2     1.24     2.65   1.57 <
  12   2   2   3     0.73     1.99   0.78 <
  12   2   3  -3     0.60     0.90   0.66 <
  12   2   3  -2     0.03     0.36   0.66 <
  12   2   3  -1     3.07     3.67   0.96 o
  12   2   3   0   640.62   661.31   7.59 o
  12   2   3   1    33.41    33.19   1.81 o
  12   2   3   2     1.93     4.58   1.33 o
  12   2   3   3     2.37     0.96   1.33 <
  12   2   4  -3     0.05     0.72   0.60 <
  12   2   4  -2     0.27     0.42   1.39 <
  12   2   4  -1     5.77     6.57   1.20 o
  12   2   4   0   186.35   191.72   3.31 o
  12   2   4   1     1.85     1.51   1.33 <
  12   2   4   2     0.38     0.24   1.33 <
  12   4 -12  -3     0.01    -0.12   0.84 <
  12   4 -12  -2     1.08    -0.12   0.90 <
  12   4 -12  -1     0.31    -0.72   1.75 <
  12   4 -11  -3     2.98     2.47   1.02 <
  12   4 -11  -2     0.88    -0.36   0.72 <
  12   4 -11  -1     1.37     1.81   1.26 <
  12   4 -11   0  1060.60  1082.52   9.70 o
  12   4 -11   1    65.13    59.87   2.17 o
  12   4 -10  -3     1.26     2.29   1.26 <
  12   4 -10  -2     0.01    -0.72   1.08 <
  12   4 -10  -1    15.95    16.38   2.29 o
  12   4 -10   0  1599.84  1557.53  11.38 o
  12   4 -10   1     1.33     1.75   1.08 <
  12   4 -10   2     0.97     0.42   0.96 <
  12   4  -9  -3     0.51    -0.48   0.96 <
  12   4  -9  -2     0.69    -0.48   0.96 <
  12   4  -9  -1     1.92     2.41   1.02 <
  12   4  -9   0   333.55   369.65   6.02 o
  12   4  -9   1    24.36    26.80   1.99 o
  12   4  -9   2     1.25     0.78   0.96 <
  12   4  -9   3     0.03     1.39   0.96 <
  12   4  -8  -3     4.57     5.66   0.96 o
  12   4  -8  -2    10.83     8.01   1.20 o
  12   4  -8  -1   508.85   511.27   6.14 o
  12   4  -8   0   886.38   868.33   9.16 o
  12   4  -8   1    23.01    26.50   1.93 o
  12   4  -8   2     0.61     0.90   0.96 <
  12   4  -8   3    11.35     9.70   1.57 o
  12   4  -7  -3    19.15    22.17   1.20 o
  12   4  -7  -2     0.59     1.57   0.54 <
  12   4  -7  -1   209.86   207.26   3.55 o
  12   4  -7   0   142.68   132.76   2.95 o
  12   4  -7   1   105.53   106.19   2.95 o
  12   4  -7   2     0.08     3.31   1.02 o
  12   4  -7   3     7.03     9.04   1.33 o
  12   4  -6  -3     0.24    -0.12   0.36 <
  12   4  -6  -2     0.58     0.48   0.42 <
  12   4  -6  -1    23.79    21.93   1.26 o
  12   4  -6   0    36.07    38.43   1.63 o
  12   4  -6   1    34.38    33.79   1.63 o
  12   4  -6   2     0.39     0.72   0.72 <
  12   4  -6   3     1.47     1.81   1.08 <
  12   4  -5  -3    12.09    12.71   1.02 o
  12   4  -5  -2     0.29     0.90   0.48 <
  12   4  -5  -1    71.43    70.41   1.75 o
  12   4  -5   0   938.41   955.67   7.89 o
  12   4  -5   1    80.94    77.04   2.17 o
  12   4  -5   2     0.00     0.36   0.60 <
  12   4  -5   3     0.06    -0.18   0.66 <
  12   4  -4  -3     0.07     0.42   0.48 <
  12   4  -4  -2     1.79     1.57   0.54 <
  12   4  -4  -1   129.92   126.79   2.23 o
  12   4  -4   0    97.58   102.16   2.05 o
  12   4  -4   1   244.69   243.46   3.13 o
  12   4  -4   2     4.01     4.46   0.90 o
  12   4  -4   3     5.90     9.10   1.26 o
  12   4  -3  -3     2.56     4.46   0.66 o
  12   4  -3  -2     0.49     1.33   0.48 <
  12   4  -3  -1     2.51     4.22   0.66 o
  12   4  -3   0    31.12    27.41   1.33 o
  12   4  -3   1    14.03    16.02   1.33 o
  12   4  -3   2     4.60     4.76   1.02 o
  12   4  -3   3     3.57     3.07   0.96 o
  12   4  -2  -3     8.72    12.95   1.02 o
  12   4  -2  -2     4.54     5.18   0.72 o
  12   4  -2  -1     9.55    11.50   0.90 o
  12   4  -2   0   296.09   299.42   4.58 o
  12   4  -2   1    54.83    53.67   1.99 o
  12   4  -2   2     2.57     1.69   0.78 <
  12   4  -2   3     0.01     0.18   0.60 <
  12   4  -1  -3     8.96     7.83   1.02 o
  12   4  -1  -2     0.10     0.66   0.48 <
  12   4  -1  -1    36.91    36.62   1.51 o
  12   4  -1   0  1182.54  1178.41  10.66 o
  12   4  -1   1    10.79    11.69   1.14 o
  12   4  -1   2     0.97     1.26   0.72 <
  12   4  -1   3     0.14     0.84   0.78 <
  12   4   0  -3    12.72     9.70   1.20 o
  12   4   0  -2     1.31     2.59   0.78 o
  12   4   0  -1   102.24    99.02   2.89 o
  12   4   0   0  1534.84  1522.05  14.15 o
  12   4   0   1    25.36    26.02   1.45 o
  12   4   0   2     5.43     4.40   0.84 o
  12   4   0   3     0.87     0.12   0.78 <
  12   4   1  -3     8.75    15.12   1.08 o
  12   4   1  -2     1.02     2.89   0.84 o
  12   4   1  -1   101.40   100.53   2.89 o
  12   4   1   0   309.32   291.65   4.10 o
  12   4   1   1     4.17     4.34   0.78 o
  12   4   1   2     5.61     5.42   0.96 o
  12   4   1   3     4.43     5.18   2.59 <
  12   4   2  -3     0.44     0.54   0.90 <
  12   4   2  -2     4.49     4.88   0.96 o
  12   4   2  -1    66.02    62.82   1.87 o
  12   4   2   0    56.62    62.88   1.93 o
  12   4   2   1   360.77   358.57   4.40 o
  12   4   2   2     7.61     7.89   0.96 o
  12   4   3  -3     5.71     6.14   1.69 o
  12   4   3  -2     4.75     3.67   1.33 <
  12   4   3  -1     6.21     5.00   1.39 o
  12   4   3   0   399.73   383.69   4.64 o
  12   4   4  -3     0.08    -0.30   1.26 <
  12   4   4  -2     0.13    -0.30   1.26 <
  12   6 -10  -3     0.20    -0.12   1.02 <
  12   6 -10  -2     0.31    -1.08   1.02 <
  12   6  -9  -3     0.67     0.60   1.20 <
  12   6  -9  -2     0.30     0.84   0.96 <
  12   6  -9  -1     0.05    -0.78   0.96 <
  12   6  -8  -3     1.52     0.00   0.84 <
  12   6  -8  -2     0.11     1.20   0.96 <
  12   6  -8  -1   141.91   132.94   3.49 o
  12   6  -8   0   119.13   116.97   3.01 o
  12   6  -7  -3    14.76    20.36   1.69 o
  12   6  -7  -2     8.27     3.98   1.08 o
  12   6  -7  -1    90.96    93.12   3.25 o
  12   6  -7   0     3.20     5.18   1.02 o
  12   6  -7   1    16.84    17.65   1.63 o
  12   6  -6  -3     2.77     3.79   0.90 o
  12   6  -6  -2     0.09    -0.06   0.66 <
  12   6  -6  -1     1.15     3.31   1.20 <
  12   6  -6   0   242.88   253.95   4.28 o
  12   6  -6   1    16.30    15.78   1.33 o
  12   6  -5  -3     1.83     2.11   0.78 <
  12   6  -5  -2     3.62     2.23   0.72 o
  12   6  -5  -1     5.39     4.76   0.96 o
  12   6  -5   0  1253.28  1228.23   9.34 o
  12   6  -5   1    10.45    12.41   1.20 o
  12   6  -4  -3    12.43    16.62   1.45 o
  12   6  -4  -2     0.11     1.69   0.78 <
  12   6  -4  -1    65.90    63.73   2.05 o
  12   6  -4   0    65.68    66.56   2.89 o
  12   6  -4   1    49.76    46.26   1.63 o
  12   6  -3  -3     0.84     0.90   0.72 <
  12   6  -3  -2     4.76     5.66   1.14 o
  12   6  -3  -1    75.44    69.21   2.77 o
  12   6  -3   0    53.38    51.86   2.59 o
  12   6  -3   1   192.43   185.88   3.19 o
  12   6  -2  -3     3.25     4.10   0.96 o
  12   6  -2  -2     1.07     1.93   0.78 <
  12   6  -2  -1     9.58    11.20   1.51 o
  12   6  -2   0  2039.56  2026.15  14.09 o
  12   6  -2   1    49.30    48.25   1.75 o
  12   6  -1  -3     1.08     0.24   0.66 <
  12   6  -1  -2     0.42     0.00   0.66 <
  12   6  -1  -1     2.77     3.07   0.90 o
  12   6  -1   0   289.52   276.35   3.73 o
  12   6   0  -3     0.19    -0.24   0.48 <
  12   6   0  -2     0.65     1.14   0.90 <
  12   6   0  -1     1.91     1.45   0.90 <
  12   6   0   0   402.94   378.27   4.34 o
  12   6   1  -3     0.95     0.60   0.66 <
  12   6   1  -2     8.24     9.28   1.14 o
  12   6   1  -1   138.45   134.38   2.89 o
  12   6   2  -3    21.40    25.06   3.92 o
  12   8  -6  -3     3.97     5.42   1.02 o
  12   8  -5  -3     0.24    -0.54   0.66 <
  12   8  -4  -3     1.00     1.02   0.84 <
  12   8  -3  -3     9.56    13.13   2.23 o
  13   1 -13  -3     5.99     5.78   0.90 o
  13   1 -13  -2     0.57     1.26   0.66 <
  13   1 -13  -1    56.95    56.44   1.87 o
  13   1 -13   0   335.28   344.90   4.70 o
  13   1 -12  -3    15.93    13.61   1.20 o
  13   1 -12  -2     5.65     2.11   0.72 <
  13   1 -12  -1   155.24   154.92   2.95 o
  13   1 -12   0   923.93   963.02   8.07 o
  13   1 -12   1    69.24    67.16   2.71 o
  13   1 -12   2     0.14     0.36   0.90 <
  13   1 -12   3     0.63     0.84   0.96 <
  13   1 -11  -3     2.00     2.89   1.57 <
  13   1 -11  -2     2.92     1.33   0.90 <
  13   1 -11  -1    36.10    39.09   3.19 o
  13   1 -11   0    44.39    56.86   2.65 o
  13   1 -11   1     6.65     6.99   1.20 o
  13   1 -11   2     0.16     0.54   0.84 <
  13   1 -11   3     0.09     0.42   0.84 <
  13   1 -10  -3     6.50     7.05   1.99 o
  13   1 -10  -2     1.95     1.81   1.33 <
  13   1 -10  -1   112.68   113.06   3.13 o
  13   1 -10   0    35.37    37.16   1.93 o
  13   1 -10   1     3.02     2.71   1.08 <
  13   1 -10   2     0.67     0.00   0.90 <
  13   1 -10   3     0.39     0.24   0.96 <
  13   1  -9  -3     3.75     4.52   2.17 <
  13   1  -9  -2     0.70     1.39   0.78 <
  13   1  -9  -1   185.60   187.75   3.98 o
  13   1  -9   0  1913.81  1922.60  13.67 o
  13   1  -9   1   609.28   617.52   6.20 o
  13   1  -9   2     0.05     3.49   0.90 o
  13   1  -9   3     6.53     7.59   1.14 o
  13   1  -8  -3    26.40    30.12   1.45 o
  13   1  -8  -2     6.83     6.14   0.90 o
  13   1  -8  -1   319.68   324.54   4.28 o
  13   1  -8   0   120.34   116.07   2.77 o
  13   1  -8   1   151.68   152.03   3.07 o
  13   1  -8   2     0.83     0.96   0.66 <
  13   1  -8   3     0.57     1.39   0.72 <
  13   1  -7  -3     3.51     2.59   0.54 o
  13   1  -7  -2     0.42    -0.12   0.42 <
  13   1  -7  -1    79.95    76.20   1.57 o
  13   1  -7   0  3120.29  3094.57  14.94 o
  13   1  -7   1     1.71     2.95   0.60 o
  13   1  -7   2     2.10     1.39   0.60 <
  13   1  -7   3     2.45     1.99   0.66 <
  13   1  -6  -3     7.86     7.11   0.78 o
  13   1  -6  -2     2.86     2.23   0.60 o
  13   1  -6  -1   147.47   146.43   1.99 o
  13   1  -6   0   427.02   443.80   3.79 o
  13   1  -6   1    77.35    75.59   1.87 o
  13   1  -6   2     5.02     4.76   0.72 o
  13   1  -6   3     0.43     0.18   0.60 <
  13   1  -5  -3     0.04     0.48   0.54 <
  13   1  -5  -2    12.09    12.29   1.20 o
  13   1  -5  -1    30.39    30.06   1.39 o
  13   1  -5   0   304.12   312.19   3.61 o
  13   1  -5   1   214.96   207.45   2.89 o
  13   1  -5   2     0.66     0.66   0.54 <
  13   1  -5   3    31.91    38.19   1.39 o
  13   1  -4  -3    12.75    14.64   1.20 o
  13   1  -4  -2     2.39     2.65   0.72 o
  13   1  -4  -1   295.88   296.17   3.98 o
  13   1  -4   0  2172.83  2259.73  12.89 o
  13   1  -4   1    74.64    72.28   1.81 o
  13   1  -4   2     7.61     7.65   0.84 o
  13   1  -4   3     0.65     1.33   0.54 <
  13   1  -3  -3     0.02    -0.06   0.42 <
  13   1  -3  -2     0.09    -0.30   0.36 <
  13   1  -3  -1     4.47     7.29   0.84 o
  13   1  -3   0   838.25   877.61   7.11 o
  13   1  -3   1   336.90   328.70   3.85 o
  13   1  -3   2     6.95     5.90   0.84 o
  13   1  -3   3     1.21     1.02   0.54 <
  13   1  -2  -3     0.30     0.42   0.54 <
  13   1  -2  -2     0.03    -0.54   0.48 <
  13   1  -2  -1     9.35    11.38   1.08 o
  13   1  -2   0    44.30    53.25   1.75 o
  13   1  -2   1     0.15     0.72   0.48 <
  13   1  -2   2     1.00     1.08   0.54 <
  13   1  -2   3     3.08     1.99   0.66 <
  13   1  -1  -3     0.79     1.69   0.66 <
  13   1  -1  -2     5.40     4.82   0.84 o
  13   1  -1  -1    75.58    71.74   2.35 o
  13   1  -1   0  2698.96  2639.81  18.07 o
  13   1  -1   1   136.21   131.31   3.07 o
  13   1  -1   2     1.08     0.78   0.54 <
  13   1  -1   3     1.01     0.90   0.60 <
  13   1   0  -3     7.59     8.73   1.39 o
  13   1   0  -2     3.83     1.69   0.78 <
  13   1   0  -1   224.10   229.73   4.88 o
  13   1   0   0   103.22   104.32   3.67 o
  13   1   0   1   189.16   185.64   4.22 o
  13   1   0   2    33.24    33.61   1.99 o
  13   1   0   3     7.99    11.02   1.39 o
  13   1   1  -3     0.09     0.18   0.72 <
  13   1   1  -2    11.26    12.95   1.51 o
  13   1   1  -1     0.01     0.60   0.72 <
  13   1   1   0   564.93   557.40   7.89 o
  13   1   1   1   147.35   154.74   3.92 o
  13   1   1   2     1.18     1.69   0.96 <
  13   1   1   3    15.21    13.37   2.11 o
  13   1   2  -3     8.33     9.10   1.20 o
  13   1   2  -2     0.03     1.57   0.84 <
  13   1   2  -1    95.48    95.23   2.77 o
  13   1   2   0   165.91   174.62   3.67 o
  13   1   2   1    13.03    13.01   1.63 o
  13   1   2   2     0.10    -1.39   0.78 <
  13   1   2   3     0.65    -0.18   0.66 <
  13   1   3  -3     0.03    -0.54   0.48 <
  13   1   3  -2     0.07    -0.24   0.42 <
  13   1   3  -1     2.35     2.47   0.66 o
  13   1   3   0   437.90   475.12   5.84 o
  13   1   3   1     1.64     1.39   1.02 <
  13   1   3   2     0.11     0.60   1.99 <
  13   1   3   3     0.95     0.60   2.11 <
  13   1   4  -3     2.09     2.53   1.63 <
  13   1   4  -2     0.02     0.66   0.54 <
  13   1   4  -1    22.43    24.70   1.81 o
  13   3 -12  -3     1.57     1.69   0.96 <
  13   3 -12  -2     1.07    -0.12   0.90 <
  13   3 -12  -1     6.02     7.29   1.45 o
  13   3 -12   0     8.57    10.48   1.63 o
  13   3 -11  -3     2.69     1.08   0.84 <
  13   3 -11  -2     0.42     0.60   0.78 <
  13   3 -11  -1    12.29    13.25   1.57 o
  13   3 -11   0   649.75   630.41   7.05 o
  13   3 -11   1     3.22     3.55   1.39 <
  13   3 -11   2     0.26    -1.45   1.33 <
  13   3 -10  -3     0.11    -0.36   0.84 <
  13   3 -10  -2     0.07    -0.54   0.96 <
  13   3 -10  -1     4.64     3.73   1.51 <
  13   3 -10   0    91.36    99.27   2.65 o
  13   3 -10   1    39.65    43.49   2.17 o
  13   3 -10   2     0.00     0.42   1.39 <
  13   3 -10   3     0.69     0.54   1.57 <
  13   3  -9  -3    37.16    47.71   2.29 o
  13   3  -9  -2    15.78    12.23   1.26 o
  13   3  -9  -1    88.29    90.71   2.65 o
  13   3  -9   0    57.55    65.23   3.07 o
  13   3  -9   1   106.08   101.74   3.73 o
  13   3  -9   2     1.60     0.06   1.14 <
  13   3  -9   3     0.59     1.02   0.78 <
  13   3  -8  -3     5.09     5.00   0.90 o
  13   3  -8  -2     0.76     0.84   0.66 <
  13   3  -8  -1     0.02     0.30   0.66 <
  13   3  -8   0   254.93   241.60   4.28 o
  13   3  -8   1   331.76   341.71   5.48 o
  13   3  -8   2     0.12    -0.12   0.66 <
  13   3  -8   3     0.06    -0.54   0.72 <
  13   3  -7  -3     1.07     0.72   0.54 <
  13   3  -7  -2     0.67     1.33   0.60 <
  13   3  -7  -1    30.63    31.86   1.33 o
  13   3  -7   0    14.71    23.85   1.33 o
  13   3  -7   1    92.50    89.63   2.47 o
  13   3  -7   2     3.34     2.17   0.84 <
  13   3  -7   3     1.52     1.87   0.84 <
  13   3  -6  -3     0.95     1.87   0.60 o
  13   3  -6  -2     2.35     1.93   0.60 o
  13   3  -6  -1     4.81     5.96   0.84 o
  13   3  -6   0   100.27   102.46   2.35 o
  13   3  -6   1   187.57   181.91   2.89 o
  13   3  -6   2     0.02     0.78   0.66 <
  13   3  -6   3     0.00     0.06   0.66 <
  13   3  -5  -3     9.59    11.56   0.96 o
  13   3  -5  -2     5.21     5.60   0.72 o
  13   3  -5  -1   833.29   815.99   5.54 o
  13   3  -5   0  6925.15  6995.19  31.32 o
  13   3  -5   1   299.77   295.33   3.61 o
  13   3  -5   2     2.93     1.93   0.66 <
  13   3  -5   3     2.44     2.53   0.84 <
  13   3  -4  -3     0.28     1.39   0.54 <
  13   3  -4  -2     5.69     5.24   0.66 o
  13   3  -4  -1    42.89    42.71   1.33 o
  13   3  -4   0   508.18   500.06   4.88 o
  13   3  -4   1    47.51    46.08   1.63 o
  13   3  -4   2     1.11     0.72   0.66 <
  13   3  -4   3     8.21    11.81   1.51 o
  13   3  -3  -3    16.50    19.09   1.20 o
  13   3  -3  -2     0.36     0.00   0.48 <
  13   3  -3  -1    49.02    45.42   1.51 o
  13   3  -3   0     1.64     3.73   0.78 o
  13   3  -3   1     1.50     1.51   0.72 <
  13   3  -3   2     0.37    -0.18   0.66 <
  13   3  -3   3     2.54     2.11   0.84 <
  13   3  -2  -3     0.00     0.18   0.42 <
  13   3  -2  -2     0.05     0.12   0.54 <
  13   3  -2  -1    26.11    26.44   1.26 o
  13   3  -2   0     0.82     5.12   0.90 o
  13   3  -2   1     3.44     4.64   1.02 o
  13   3  -2   2     1.16     3.07   0.96 o
  13   3  -2   3     5.21     7.05   1.20 o
  13   3  -1  -3     4.05     5.66   0.78 o
  13   3  -1  -2     1.95     2.23   0.66 o
  13   3  -1  -1     3.04     2.71   0.72 o
  13   3  -1   0  1123.98  1131.97  12.77 o
  13   3  -1   1     0.13     0.66   0.72 <
  13   3  -1   2     9.48     8.19   1.26 o
  13   3  -1   3     0.00     0.12   0.60 <
  13   3   0  -3     2.03     4.82   1.08 o
  13   3   0  -2    28.33    30.54   1.93 o
  13   3   0  -1   200.65   199.62   4.10 o
  13   3   0   0   225.09   229.25   4.22 o
  13   3   0   1    27.36    29.51   1.69 o
  13   3   0   2     0.43     0.96   0.60 <
  13   3   0   3     3.85     4.10   2.71 <
  13   3   1  -3    11.79    15.06   1.75 o
  13   3   1  -2     3.08     3.01   1.08 <
  13   3   1  -1   248.13   252.80   6.69 o
  13   3   1   0  1132.49  1134.44  10.36 o
  13   3   1   1    54.86    55.17   1.69 o
  13   3   1   2     9.58     8.79   1.39 o
  13   3   1   3     1.21     1.08   0.66 <
  13   3   2  -3     0.98     0.06   0.84 <
  13   3   2  -2     0.10    -0.36   0.66 <
  13   3   2  -1    11.02    11.81   1.33 o
  13   3   2   0   171.97   178.59   4.28 o
  13   3   2   1    25.03    28.67   2.59 o
  13   3   2   2     0.96     1.51   1.33 <
  13   3   3  -3     0.29    -0.24   0.66 <
  13   3   3  -2     3.68     0.78   1.99 <
  13   3   3  -1     2.23     2.11   2.11 <
  13   3   3   0   398.07   410.86   5.00 o
  13   5 -11  -3     0.00    -0.24   1.33 <
  13   5 -11  -2     0.07    -0.90   1.33 <
  13   5 -10  -3     3.41     2.53   1.93 <
  13   5 -10  -2     3.32     2.53   1.39 <
  13   5 -10  -1    19.34    20.36   1.69 o
  13   5  -9  -3     4.79     4.40   1.39 o
  13   5  -9  -2     0.19    -0.90   0.66 <
  13   5  -9  -1    13.00    14.15   1.33 o
  13   5  -9   0     1.04     4.22   1.02 o
  13   5  -8  -3    13.65    15.96   1.75 o
  13   5  -8  -2     2.16     1.08   0.84 <
  13   5  -8  -1     0.41    -0.42   0.84 <
  13   5  -8   0    88.15    89.39   2.35 o
  13   5  -8   1    93.33    90.23   2.47 o
  13   5  -7  -3     6.44     6.32   0.96 o
  13   5  -7  -2     0.01     0.00   0.72 <
  13   5  -7  -1    52.42    55.17   2.11 o
  13   5  -7   0   357.89   336.35   5.54 o
  13   5  -7   1    32.88    34.69   2.23 o
  13   5  -7   2     0.45     1.14   0.78 <
  13   5  -6  -3     5.73     7.29   1.02 o
  13   5  -6  -2     3.56     4.04   0.90 o
  13   5  -6  -1     4.01     5.24   1.02 o
  13   5  -6   0  2506.15  2474.83  15.90 o
  13   5  -6   1    29.61    28.61   1.63 o
  13   5  -6   2     0.78     0.84   0.84 <
  13   5  -5  -3     6.75     9.52   0.96 o
  13   5  -5  -2     1.46     2.95   0.78 o
  13   5  -5  -1    73.16    71.08   2.35 o
  13   5  -5   0   230.64   223.77   3.79 o
  13   5  -5   1     7.24    10.30   1.45 o
  13   5  -5   2     0.77     1.81   1.02 <
  13   5  -5   3     1.34    -0.72   1.45 <
  13   5  -4  -3     5.48     5.54   0.96 o
  13   5  -4  -2     6.97     5.48   1.02 o
  13   5  -4  -1   243.66   239.67   4.46 o
  13   5  -4   0  3788.45  3710.52  29.88 o
  13   5  -4   1    80.22    74.87   3.55 o
  13   5  -4   2     0.94     2.77   0.96 <
  13   5  -3  -3     1.09     0.72   0.66 <
  13   5  -3  -2     0.38     0.60   0.72 <
  13   5  -3  -1     9.51    11.02   1.45 o
  13   5  -3   0    79.32    82.16   3.43 o
  13   5  -3   1    99.83   103.24   3.19 o
  13   5  -3   2     9.88    11.20   1.33 o
  13   5  -2  -3     1.29     0.84   0.78 <
  13   5  -2  -2    11.70    10.00   1.39 o
  13   5  -2  -1    83.23    79.75   2.71 o
  13   5  -2   0    33.07    51.02   2.95 o
  13   5  -2   1     2.06     1.99   0.78 <
  13   5  -2   2     1.30     2.23   0.90 <
  13   5  -1  -3     0.77     0.18   0.54 <
  13   5  -1  -2     0.47     1.69   0.72 <
  13   5  -1  -1     2.43     2.29   0.78 <
  13   5  -1   0     0.16     3.13   1.14 <
  13   5  -1   1    18.65    21.26   1.57 o
  13   5   0  -3     0.53     0.90   0.78 <
  13   5   0  -2     6.34     4.70   0.84 o
  13   5   0  -1    64.05    62.10   2.89 o
  13   5   0   0   703.27   672.33   5.90 o
  13   5   1  -3     0.29     0.78   0.60 <
  13   5   1  -2     2.52     2.95   1.08 <
  13   5   1  -1    38.50    37.47   1.57 o
  13   5   2  -3     3.66     5.00   2.41 <
  13   5   2  -2     0.61     2.11   1.33 <
  13   7  -8  -3    13.07    12.53   1.51 o
  13   7  -7  -3     1.48     1.20   1.08 <
  13   7  -7  -2     1.72    -0.72   2.65 <
  13   7  -6  -3     4.09     5.30   1.02 o
  13   7  -6  -2     8.60     7.65   1.20 o
  13   7  -5  -3     1.86     1.99   0.84 <
  13   7  -5  -2     8.62     9.16   1.14 o
  13   7  -4  -3     0.45     1.26   0.84 <
  13   7  -4  -2     1.96     1.33   0.90 <
  13   7  -3  -3     1.82     3.73   1.02 o
  13   7  -3  -2     5.21     5.72   1.08 o
  13   7  -2  -3     0.75     1.14   0.84 <
  13   7  -1  -3     2.59     3.92   0.96 o
  14   0 -12   0   204.87   180.52   4.46 o
  14   0 -12   1     0.20    -0.24   0.66 <
  14   0 -12   2     0.43     1.33   0.72 <
  14   0 -12   3     0.98     2.59   0.90 <
  14   0 -11   1     2.79     1.51   1.45 <
  14   0 -11   2     0.19    -1.02   1.33 <
  14   0 -11   3     0.16    -0.48   0.78 <
  14   0 -10   0  2147.64  2065.96  23.91 o
  14   0 -10   1   146.96   153.29   3.85 o
  14   0 -10   2     0.24    -0.18   1.33 <
  14   0 -10   3     0.41    -0.06   0.78 <
  14   0  -9   1    50.75    52.04   2.17 o
  14   0  -9   2     6.95     7.65   1.20 o
  14   0  -9   3    20.27    22.65   1.69 o
  14   0  -8   0  2238.34  2274.43  22.23 o
  14   0  -8   1    38.31    40.66   1.87 o
  14   0  -8   2     0.80     1.20   0.78 <
  14   0  -8   3     0.00     0.30   0.66 <
  14   0  -7   1   389.72   370.86   4.22 o
  14   0  -7   2     0.03     0.48   0.60 <
  14   0  -7   3     1.75     3.07   0.84 o
  14   0  -6   0    61.99    80.59   2.17 o
  14   0  -6   1   512.75   494.16   4.64 o
  14   0  -6   2     5.23     5.72   0.78 o
  14   0  -6   3     8.20    10.48   1.02 o
  14   0  -5   1    56.58    53.49   1.87 o
  14   0  -5   2     1.59     2.41   0.78 o
  14   0  -5   3    13.15    17.29   1.14 o
  14   0  -4   0    13.68    26.02   2.05 o
  14   0  -4   1     8.72     9.94   1.20 o
  14   0  -4   2     1.63     1.14   0.60 <
  14   0  -4   3     0.00     0.30   0.66 <
  14   0  -3   1     1.52     3.31   0.90 o
  14   0  -3   2     3.60     2.89   0.78 o
  14   0  -3   3     1.14    -0.12   0.60 <
  14   0  -2   0    78.27    74.27   3.98 o
  14   0  -2   1    40.93    40.66   2.17 o
  14   0  -2   2     3.33     1.93   0.78 <
  14   0  -2   3     0.37     0.66   0.78 <
  14   0  -1   1    31.86    32.89   2.05 o
  14   0  -1   2     0.34     0.54   0.84 <
  14   0  -1   3     1.71     3.37   0.96 o
  14   0   0   0    13.73    26.50   2.89 o
  14   0   0   1    41.57    41.44   1.99 o
  14   0   0   2     0.26    -0.24   0.90 <
  14   0   0   3     0.06     0.06   0.96 <
  14   0   1   1     3.42     2.77   1.02 <
  14   0   1   2     0.79     1.57   1.08 <
  14   0   1   3     2.07     1.51   0.90 <
  14   0   2   0   720.01   748.53  13.25 o
  14   0   2   1    29.11    27.05   1.63 o
  14   0   2   2     1.53     1.33   0.96 <
  14   0   2   3     0.55     1.08   0.96 <
  14   2 -12  -3     0.14     0.48   0.66 <
  14   2 -12  -2     0.35    -0.36   0.66 <
  14   2 -12  -1    41.45    38.37   1.69 o
  14   2 -12   0   128.19   137.82   3.37 o
  14   2 -12   1     1.38     1.81   2.23 <
  14   2 -11  -3     0.36     0.06   0.90 <
  14   2 -11  -2     1.65     0.42   1.33 <
  14   2 -11  -1     0.01     0.12   0.78 <
  14   2 -11   0   951.30   972.66   9.46 o
  14   2 -11   1   188.72   180.34   3.79 o
  14   2 -11   2     0.11    -1.51   1.33 <
  14   2 -11   3     0.18    -0.30   1.51 <
  14   2 -10  -3     4.02     3.79   2.17 <
  14   2 -10  -2     0.80     0.54   1.08 <
  14   2 -10  -1     7.81     9.22   1.39 o
  14   2 -10   0   361.05   362.49   4.94 o
  14   2 -10   1    24.52    25.00   2.23 o
  14   2 -10   2     1.44     2.41   1.75 <
  14   2 -10   3     6.93     4.10   3.01 <
  14   2  -9  -3     3.36     4.94   1.08 o
  14   2  -9  -2     1.05     1.57   0.84 <
  14   2  -9  -1   316.98   321.41   5.06 o
  14   2  -9   0   505.57   513.67   6.63 o
  14   2  -9   1     5.04     7.41   1.26 o
  14   2  -9   2     0.66     0.48   1.08 <
  14   2  -9   3     0.56    -0.66   0.84 <
  14   2  -8  -3     4.08     4.16   0.90 o
  14   2  -8  -2     2.04     3.55   0.90 o
  14   2  -8  -1     0.23     0.78   0.72 <
  14   2  -8   0   224.42   226.72   4.28 o
  14   2  -8   1    17.85    19.76   1.75 o
  14   2  -8   2     4.76     3.92   0.96 o
  14   2  -8   3     6.68     6.63   1.14 o
  14   2  -7  -3    19.94    23.67   1.33 o
  14   2  -7  -2     5.27     4.76   0.84 o
  14   2  -7  -1    61.03    60.66   2.11 o
  14   2  -7   0  1092.95  1102.16   8.61 o
  14   2  -7   1     4.96     5.24   0.96 o
  14   2  -7   2     0.69     0.66   0.66 <
  14   2  -7   3     3.22     2.29   0.84 <
  14   2  -6  -3    30.45    39.15   1.45 o
  14   2  -6  -2     0.96     1.93   0.66 <
  14   2  -6  -1    62.75    62.28   2.05 o
  14   2  -6   0    12.99    21.20   1.63 o
  14   2  -6   1     0.01     0.30   0.66 <
  14   2  -6   2     1.80     2.71   0.78 o
  14   2  -6   3     9.40    11.50   1.20 o
  14   2  -5  -3     0.04    -0.06   0.54 <
  14   2  -5  -2     3.89     4.58   0.90 o
  14   2  -5  -1   282.57   275.93   3.49 o
  14   2  -5   0   175.86   169.14   2.83 o
  14   2  -5   1   352.98   335.92   4.52 o
  14   2  -5   2    11.23    11.38   1.26 o
  14   2  -5   3     4.24     3.07   0.84 o
  14   2  -4  -3     0.22     0.54   0.60 <
  14   2  -4  -2     0.00     0.12   0.60 <
  14   2  -4  -1     5.58     6.38   1.02 o
  14   2  -4   0    24.95    27.47   1.51 o
  14   2  -4   1    35.56    33.67   1.45 o
  14   2  -4   2     8.80     8.67   1.26 o
  14   2  -4   3     2.89     2.17   0.78 <
  14   2  -3  -3     0.04     0.60   0.72 <
  14   2  -3  -2     2.29     3.55   0.84 o
  14   2  -3  -1     1.07     0.84   0.66 <
  14   2  -3   0   727.27   715.64   7.47 o
  14   2  -3   1   262.36   249.85   4.04 o
  14   2  -3   2     0.28     0.90   0.66 <
  14   2  -3   3     0.97     1.63   1.26 <
  14   2  -2  -3     0.67     3.07   1.02 <
  14   2  -2  -2     0.07     0.42   0.72 <
  14   2  -2  -1     4.85     5.96   1.02 o
  14   2  -2   0     5.21     9.70   1.26 o
  14   2  -2   1    88.43    90.29   2.53 o
  14   2  -2   2     0.02     1.14   0.72 <
  14   2  -2   3     4.90     2.65   0.96 <
  14   2  -1  -3     1.27     2.77   1.02 <
  14   2  -1  -2     3.17     3.98   1.02 o
  14   2  -1  -1   144.47   137.51   3.79 o
  14   2  -1   0    20.93    28.07   2.05 o
  14   2  -1   1    46.04    42.34   2.11 o
  14   2  -1   2     1.69     1.87   0.96 <
  14   2  -1   3     0.06    -0.12   0.66 <
  14   2   0  -3     3.86     5.18   1.14 o
  14   2   0  -2     2.12     2.35   1.20 <
  14   2   0  -1    48.79    48.43   2.83 o
  14   2   0   0   739.65   759.01   9.76 o
  14   2   0   1    14.86    15.60   1.63 o
  14   2   0   2     0.00    -0.24   0.66 <
  14   2   0   3     2.87     3.25   0.72 o
  14   2   1  -3     0.00     0.12   0.84 <
  14   2   1  -2     3.20     3.25   1.14 <
  14   2   1  -1     7.48     7.83   1.45 o
  14   2   1   0  1139.32  1119.75  11.81 o
  14   2   1   1     4.16     4.28   0.90 o
  14   2   1   2     0.45     0.84   0.72 <
  14   2   1   3     0.76     2.29   0.84 <
  14   2   2  -3     0.00     0.00   0.84 <
  14   2   2  -2     2.18     1.20   1.02 <
  14   2   2  -1    14.98    17.53   1.99 o
  14   2   2   0     5.14    11.87   1.33 o
  14   2   2   1    41.11    39.27   1.63 o
  14   4 -11  -3     5.66     8.37   3.25 <
  14   4 -11  -2     2.61     1.99   1.39 <
  14   4 -11  -1     6.82     5.54   1.57 o
  14   4 -10  -3     1.11     1.02   1.63 <
  14   4 -10  -2     2.01     0.60   1.75 <
  14   4 -10  -1   157.08   159.56   3.55 o
  14   4 -10   0   769.35   780.09   8.01 o
  14   4  -9  -3     0.23     0.06   0.78 <
  14   4  -9  -2     0.81    -0.30   1.20 <
  14   4  -9  -1     2.15     2.59   1.02 <
  14   4  -9   0  1711.37  1697.87  11.26 o
  14   4  -9   1    11.15     7.47   1.93 o
  14   4  -9   2     1.53     2.05   0.78 <
  14   4  -8  -3     2.01     2.47   0.84 <
  14   4  -8  -2     0.03     1.93   0.90 <
  14   4  -8  -1    30.26    34.33   2.05 o
  14   4  -8   0   208.55   221.72   4.70 o
  14   4  -8   1    13.70    14.22   1.20 o
  14   4  -8   2     1.40     3.49   0.90 o
  14   4  -7  -3     1.99     1.69   0.78 <
  14   4  -7  -2     4.51     3.07   0.84 o
  14   4  -7  -1     2.64     3.73   0.96 o
  14   4  -7   0  1677.54  1744.97  15.00 o
  14   4  -7   1    43.89    46.44   2.11 o
  14   4  -7   2     3.01     1.08   0.84 <
  14   4  -7   3     0.03    -0.24   0.84 <
  14   4  -6  -3     2.06     1.33   0.72 <
  14   4  -6  -2     7.60     6.14   1.02 o
  14   4  -6  -1   152.29   143.72   3.07 o
  14   4  -6   0     0.96     2.77   0.84 o
  14   4  -6   1    21.76    24.76   1.87 o
  14   4  -6   2     4.25     3.31   0.90 o
  14   4  -6   3     8.12     8.97   2.11 o
  14   4  -5  -3    13.52    17.89   1.39 o
  14   4  -5  -2     0.11     1.33   0.78 <
  14   4  -5  -1    28.66    28.49   1.51 o
  14   4  -5   0     2.81     4.28   0.84 o
  14   4  -5   1    28.17    28.61   2.29 o
  14   4  -5   2     0.21     0.90   0.90 <
  14   4  -5   3     8.34     8.01   1.51 o
  14   4  -4  -3     1.59     1.93   0.84 <
  14   4  -4  -2     4.88     5.66   1.08 o
  14   4  -4  -1    38.75    40.60   1.87 o
  14   4  -4   0   330.35   319.06   5.00 o
  14   4  -4   1    11.38    12.29   1.87 o
  14   4  -4   2    12.13     9.70   1.51 o
  14   4  -4   3     0.23     0.48   1.02 <
  14   4  -3  -3     9.50    13.01   1.33 o
  14   4  -3  -2     1.36     1.87   0.78 <
  14   4  -3  -1    19.73    20.72   1.69 o
  14   4  -3   0  1545.68  1475.37  13.43 o
  14   4  -3   1    32.60    31.68   2.71 o
  14   4  -3   2     2.29     3.79   1.08 o
  14   4  -3   3     9.74     8.79   1.33 o
  14   4  -2  -3     6.72     9.76   1.14 o
  14   4  -2  -2     0.06     1.02   0.72 <
  14   4  -2  -1     1.51     1.81   0.90 <
  14   4  -2   0   425.94   418.93   6.26 o
  14   4  -2   1   345.38   345.26   7.23 o
  14   4  -2   2     3.27     4.04   1.08 o
  14   4  -2   3     1.25     2.47   0.78 o
  14   4  -1  -3     1.73     3.92   1.02 o
  14   4  -1  -2     0.10     0.00   0.66 <
  14   4  -1  -1     4.15     5.12   1.08 o
  14   4  -1   0    23.86    29.70   1.69 o
  14   4  -1   1   118.92   115.41   3.01 o
  14   4  -1   2     6.21     4.70   1.02 o
  14   4   0  -3     1.14     0.90   0.72 <
  14   4   0  -2     0.09     0.48   0.48 <
  14   4   0  -1     8.62     9.52   0.90 o
  14   4   0   0   768.29   753.47   6.20 o
  14   4   0   1     1.56     2.05   0.90 <
  14   4   1  -3     2.06     1.93   0.78 <
  14   4   1  -2     1.09     2.23   0.72 o
  14   4   1  -1    50.90    50.11   1.99 o
  14   4   2  -3     3.93     3.19   0.78 o
  14   6  -9  -3     0.08     0.54   1.87 <
  14   6  -8  -3     1.95     3.19   0.78 o
  14   6  -8  -2     6.58     5.12   0.96 o
  14   6  -7  -3     1.82     3.31   1.08 o
  14   6  -7  -2     0.07     0.12   0.78 <
  14   6  -7  -1     1.11     1.45   0.96 <
  14   6  -6  -3     0.83     0.48   0.78 <
  14   6  -6  -2     0.08     0.36   0.78 <
  14   6  -6  -1   129.86   127.03   3.01 o
  14   6  -5  -3     3.12     5.84   1.51 o
  14   6  -5  -2     3.83     2.23   0.96 <
  14   6  -5  -1   152.86   149.14   3.49 o
  14   6  -4  -3     1.45     3.73   1.45 <
  14   6  -4  -2     4.01     7.89   1.45 o
  14   6  -4  -1    48.50    46.02   2.23 o
  14   6  -3  -3     8.88     9.40   1.75 o
  14   6  -3  -2     1.90     3.25   1.08 o
  14   6  -3  -1    25.65    27.95   1.87 o
  14   6  -2  -3    17.59    24.03   2.05 o
  14   6  -2  -2     0.03     1.39   0.96 <
  14   6  -1  -3     2.91     4.94   1.02 o
  15   1 -12  -3     2.05     1.75   2.05 <
  15   1 -12  -2     0.09     0.12   0.72 <
  15   1 -12  -1    40.35    42.89   2.29 o
  15   1 -12   0    39.75    38.37   1.87 o
  15   1 -11  -3     0.04     0.72   1.33 <
  15   1 -11  -2     0.44    -0.12   1.26 <
  15   1 -11  -1     1.17     1.51   1.33 <
  15   1 -11   0   463.36   430.79   5.24 o
  15   1 -11   1     0.08     0.66   1.08 <
  15   1 -11   2     4.34     6.02   1.45 o
  15   1 -11   3    13.30    14.15   3.61 o
  15   1 -10  -3     2.76     2.47   1.51 <
  15   1 -10  -2     0.96     0.30   1.14 <
  15   1 -10  -1     9.97    11.20   1.63 o
  15   1 -10   0   787.45   805.69   8.43 o
  15   1 -10   1     7.80     8.37   1.45 o
  15   1 -10   2     0.84     0.36   1.02 <
  15   1 -10   3     0.04    -0.18   0.72 <
  15   1  -9  -3     0.81     0.30   1.02 <
  15   1  -9  -2     0.20    -0.42   0.96 <
  15   1  -9  -1     3.59     4.04   1.20 o
  15   1  -9   0   642.06   663.90   7.89 o
  15   1  -9   1    68.71    71.92   2.71 o
  15   1  -9   2     1.27     1.26   1.02 <
  15   1  -9   3     0.03    -0.54   1.51 <
  15   1  -8  -3     2.11     1.57   0.78 <
  15   1  -8  -2     0.04     0.30   0.66 <
  15   1  -8  -1     9.34    10.96   1.33 o
  15   1  -8   0  1175.81  1163.18  10.30 o
  15   1  -8   1    12.88    15.72   1.57 o
  15   1  -8   2     0.45     0.72   0.78 <
  15   1  -8   3     1.73     1.99   0.84 <
  15   1  -7  -3     7.42     7.71   1.20 o
  15   1  -7  -2     0.28     0.12   0.66 <
  15   1  -7  -1   267.54   251.84   4.16 o
  15   1  -7   0  3701.75  3666.07  22.47 o
  15   1  -7   1   122.01   122.03   2.95 o
  15   1  -7   2     0.67     0.48   0.72 <
  15   1  -7   3     0.95     1.02   0.72 <
  15   1  -6  -3     8.09     8.67   1.14 o
  15   1  -6  -2     1.98     0.72   0.66 <
  15   1  -6  -1   179.08   174.98   3.43 o
  15   1  -6   0   541.28   553.79   6.57 o
  15   1  -6   1    85.13    82.28   2.47 o
  15   1  -6   2     2.29     2.89   0.84 o
  15   1  -6   3     1.46     2.95   0.90 o
  15   1  -5  -3     1.98     0.66   0.66 <
  15   1  -5  -2     1.77     1.39   0.78 <
  15   1  -5  -1    49.15    45.30   1.87 o
  15   1  -5   0  1301.22  1258.10  10.42 o
  15   1  -5   1     0.64    -0.12   0.66 <
  15   1  -5   2     1.85     2.11   0.78 <
  15   1  -5   3     2.76     1.57   0.84 <
  15   1  -4  -3     1.48     1.93   0.84 <
  15   1  -4  -2     2.73     0.12   0.66 <
  15   1  -4  -1    85.60    87.40   2.53 o
  15   1  -4   0   809.45   812.61   8.31 o
  15   1  -4   1    43.79    39.69   1.81 o
  15   1  -4   2     2.76     2.77   0.78 o
  15   1  -4   3     0.00     0.36   0.72 <
  15   1  -3  -3     1.26    -0.12   0.78 <
  15   1  -3  -2     0.58    -0.30   0.84 <
  15   1  -3  -1     0.41    -0.30   0.78 <
  15   1  -3   0   551.71   556.26   6.63 o
  15   1  -3   1    36.20    35.54   1.75 o
  15   1  -3   2     0.50     0.30   0.72 <
  15   1  -3   3     9.75    15.00   1.45 o
  15   1  -2  -3     0.84     1.02   0.96 <
  15   1  -2  -2     0.01     0.18   0.90 <
  15   1  -2  -1     4.24     5.36   1.26 o
  15   1  -2   0  4884.56  4869.96  31.20 o
  15   1  -2   1   152.46   141.55   3.67 o
  15   1  -2   2     8.92     8.79   1.39 o
  15   1  -2   3     0.20     1.51   0.78 <
  15   1  -1  -3     0.04    -0.06   0.90 <
  15   1  -1  -2     0.54     0.48   0.78 <
  15   1  -1  -1    21.98    21.32   2.17 o
  15   1  -1   0  1846.42  1874.90  17.17 o
  15   1  -1   1     0.06     0.42   0.96 <
  15   1  -1   2     2.78     3.85   1.20 o
  15   1  -1   3     3.32     3.98   1.20 o
  15   1   0  -3     0.63     0.48   0.90 <
  15   1   0  -2     0.00    -0.12   0.78 <
  15   1   0  -1     5.54     5.84   1.33 o
  15   1   0   0   125.47   134.26   3.85 o
  15   1   0   1    89.27    90.95   3.19 o
  15   1   0   2     5.91     5.12   1.57 o
  15   1   0   3     0.62     1.02   1.02 <
  15   1   1  -3     0.04    -0.24   0.84 <
  15   1   1  -2     4.49     4.34   1.20 o
  15   1   1  -1     7.36     6.45   1.39 o
  15   1   1   0   129.79   128.60   4.28 o
  15   1   1   1    16.56    16.81   1.99 o
  15   1   1   2     7.62     3.49   1.20 <
  15   3 -11  -3     0.00     0.06   0.66 <
  15   3 -11  -2     1.13     2.11   1.39 <
  15   3 -11  -1   240.95   227.08   5.60 o
  15   3 -10  -3     0.00    -0.12   1.08 <
  15   3 -10  -2     0.39     0.00   0.72 <
  15   3 -10  -1     0.25     0.00   0.78 <
  15   3 -10   0     4.45     4.94   1.08 o
  15   3 -10   1    48.90    51.92   3.07 o
  15   3  -9  -3     8.89     9.40   1.81 o
  15   3  -9  -2     0.17    -0.24   1.02 <
  15   3  -9  -1    59.70    54.99   2.17 o
  15   3  -9   0  3001.06  2982.00  17.71 o
  15   3  -9   1     2.83     2.11   1.63 <
  15   3  -9   2     0.50     0.54   1.26 <
  15   3  -8  -3     0.83     0.36   0.78 <
  15   3  -8  -2     1.51     1.26   0.78 <
  15   3  -8  -1    12.14    14.52   1.57 o
  15   3  -8   0   487.39   500.24   5.84 o
  15   3  -8   1    60.61    54.99   2.17 o
  15   3  -8   2     2.46     3.01   0.84 o
  15   3  -8   3     0.54     2.41   0.90 <
  15   3  -7  -3     1.47     2.41   0.84 <
  15   3  -7  -2     0.07     0.42   0.72 <
  15   3  -7  -1    40.42    38.49   1.81 o
  15   3  -7   0    23.06    25.66   1.69 o
  15   3  -7   1    76.92    77.58   2.47 o
  15   3  -7   2     6.24     4.22   0.84 o
  15   3  -7   3     4.35     4.58   0.90 o
  15   3  -6  -3     2.43     2.41   0.78 o
  15   3  -6  -2     6.61     5.48   1.02 o
  15   3  -6  -1   142.49   137.09   3.13 o
  15   3  -6   0   131.91   134.68   3.13 o
  15   3  -6   1     1.88     2.47   0.84 <
  15   3  -6   2     0.04     0.00   0.72 <
  15   3  -6   3     0.18     0.60   0.90 <
  15   3  -5  -3     1.68     1.69   0.78 <
  15   3  -5  -2     0.00     0.84   0.78 <
  15   3  -5  -1     6.17     6.26   1.14 o
  15   3  -5   0    37.17    37.53   1.93 o
  15   3  -5   1     2.37     3.01   0.96 o
  15   3  -5   2     0.01     0.60   0.96 <
  15   3  -5   3     0.00     0.90   0.84 <
  15   3  -4  -3     0.28     1.26   0.78 <
  15   3  -4  -2     3.91     2.65   0.84 o
  15   3  -4  -1     2.27     3.61   0.96 o
  15   3  -4   0   102.28   102.70   2.95 o
  15   3  -4   1     0.03     0.72   0.96 <
  15   3  -4   2     0.26     0.54   1.02 <
  15   3  -4   3     0.69     2.77   1.08 <
  15   3  -3  -3     0.50     1.14   0.72 <
  15   3  -3  -2     3.48     3.49   0.96 o
  15   3  -3  -1   320.09   312.19   4.70 o
  15   3  -3   0  4227.15  4238.77  25.42 o
  15   3  -3   1    71.68    72.52   3.43 o
  15   3  -3   2     6.64     7.65   1.33 o
  15   3  -3   3     0.00     0.36   0.90 <
  15   3  -2  -3     0.48     2.59   1.02 <
  15   3  -2  -2     4.46     5.30   1.02 o
  15   3  -2  -1    30.26    28.19   1.93 o
  15   3  -2   0   607.77   596.56   6.99 o
  15   3  -2   1     0.18    -0.90   1.08 <
  15   3  -2   2     0.02    -0.42   0.78 <
  15   3  -2   3     2.69     3.79   1.20 o
  15   3  -1  -3     1.23     0.96   0.96 <
  15   3  -1  -2     0.65     1.45   0.96 <
  15   3  -1  -1    33.45    35.42   2.11 o
  15   3  -1   0   807.21   802.43  11.69 o
  15   3  -1   1     0.01     0.60   0.96 <
  15   3  -1   2     1.14     0.36   0.96 <
  15   3   0  -3     3.62     5.54   1.39 o
  15   3   0  -2     5.01     4.28   1.26 o
  15   3   0  -1    11.14    11.14   1.57 o
  15   3   0   0   358.91   365.14   5.54 o
  15   3   1  -3     0.24     1.69   1.14 <
  15   3   1  -2     0.18     0.30   1.08 <
  15   5 -10  -3     6.42     8.85   2.89 o
  15   5  -9  -3     0.11    -0.12   1.63 <
  15   5  -9  -2     1.00     0.72   1.26 <
  15   5  -8  -3     1.20     0.54   1.63 <
  15   5  -8  -2     0.10    -0.30   0.66 <
  15   5  -8  -1    82.98    77.52   2.35 o
  15   5  -7  -3     5.80     7.77   1.02 o
  15   5  -7  -2     0.04     0.72   0.66 <
  15   5  -7  -1    14.26    17.29   1.45 o
  15   5  -6  -3     0.10     0.24   0.72 <
  15   5  -6  -2     0.71     0.90   0.84 <
  15   5  -6  -1    17.24    17.11   1.57 o
  15   5  -6   0   102.30   101.13   2.11 o
  15   5  -5  -3     0.06     0.36   0.90 <
  15   5  -5  -2     0.61     0.66   0.78 <
  15   5  -5  -1    25.38    30.60   2.17 o
  15   5  -5   0   612.99   598.24   7.23 o
  15   5  -4  -3     0.31    -0.18   0.90 <
  15   5  -4  -2     1.45     1.63   0.90 <
  15   5  -4  -1   108.41   106.07   3.13 o
  15   5  -4   0  2700.48  2609.33  17.95 o
  15   5  -3  -3     0.23     2.41   1.26 <
  15   5  -3  -2     4.17     4.58   1.14 o
  15   5  -3  -1     0.28     1.08   0.96 <
  15   5  -2  -3     0.15     0.06   0.90 <
  15   5  -2  -2     4.43     3.37   1.14 <
  15   5  -2  -1   204.29   191.72   4.28 o
  15   5  -1  -3     0.68     0.96   0.96 <
  15   5  -1  -2     0.61     0.30   1.45 <
  16   0 -11   1    10.92     9.58   1.51 o
  16   0 -11   2     1.73     1.69   1.33 <
  16   0 -11   3     4.79     3.92   1.87 <
  16   0 -10   0   203.87   201.66   4.82 o
  16   0 -10   1    28.10    27.77   1.75 o
  16   0 -10   2     0.08     0.66   1.20 <
  16   0 -10   3     0.55     0.18   1.39 <
  16   0  -9   1     3.14     4.58   0.72 o
  16   0  -9   2     0.00     0.24   0.54 <
  16   0  -9   3     0.09    -0.12   0.54 <
  16   0  -8   0   133.89   140.83   3.13 o
  16   0  -8   1     3.72     3.49   0.84 o
  16   0  -8   2     2.07     2.35   0.78 o
  16   0  -8   3     0.57     0.78   0.72 <
  16   0  -7   1    13.94    15.18   1.51 o
  16   0  -7   2     2.19     2.89   0.90 o
  16   0  -7   3     1.15     1.87   0.84 <
  16   0  -6   0  3450.37  3538.38  30.06 o
  16   0  -6   1    42.13    42.59   1.93 o
  16   0  -6   2     0.43     0.00   0.72 <
  16   0  -6   3     0.02    -0.18   0.72 <
  16   0  -5   1    36.05    35.60   1.75 o
  16   0  -5   2     0.09     0.30   0.72 <
  16   0  -5   3     5.25     7.17   1.20 o
  16   0  -4   0   962.52   974.76  16.14 o
  16   0  -4   1   172.30   161.85   3.98 o
  16   0  -4   2     8.25     7.23   1.14 o
  16   0  -4   3     3.30     4.58   1.08 o
  16   0  -3   1    18.59    18.31   1.87 o
  16   0  -3   2     9.11    10.66   1.57 o
  16   0  -3   3     4.08     5.36   1.33 o
  16   0  -2   0  1625.69  1579.27  22.17 o
  16   0  -2   1    57.14    54.99   2.77 o
  16   0  -2   2     0.47     0.42   0.96 <
  16   0  -2   3     1.62     0.12   0.96 <
  16   0  -1   1    30.90    30.66   2.35 o
  16   0  -1   2     5.69     5.90   1.63 o
  16   0  -1   3     5.15    10.78   1.45 o
  16   0   0   0   532.42   508.80   9.82 o
  16   0   0   1     1.04     2.29   1.02 <
  16   0   0   2     2.10     1.57   1.45 <
  16   0   0   3     1.00     1.93   1.57 <
  16   2 -11  -3     0.98     1.02   1.45 <
  16   2 -11  -2     0.05     0.48   1.26 <
  16   2 -11  -1    34.72    34.69   1.99 o
  16   2 -10  -3     1.09     0.84   1.57 <
  16   2 -10  -2     0.00    -0.84   1.20 <
  16   2 -10  -1    10.70    12.41   1.51 o
  16   2 -10   0   162.98   169.56   3.19 o
  16   2 -10   1    12.48    13.49   1.57 o
  16   2  -9  -3     0.16    -0.36   0.54 <
  16   2  -9  -2     0.15     0.60   0.54 <
  16   2  -9  -1     0.02     0.12   0.60 <
  16   2  -9   0   578.54   577.52   5.78 o
  16   2  -9   1    81.22    78.24   2.11 o
  16   2  -9   2     2.61     1.51   0.66 <
  16   2  -9   3     0.60     0.54   0.72 <
  16   2  -8  -3     0.24     0.66   0.66 <
  16   2  -8  -2     0.10     0.42   0.66 <
  16   2  -8  -1    55.77    54.87   1.51 o
  16   2  -8   0   308.71   308.70   3.67 o
  16   2  -8   1    31.76    31.80   1.39 o
  16   2  -8   2     0.43    -0.48   0.48 <
  16   2  -8   3     1.28     1.93   0.66 <
  16   2  -7  -3     0.40     0.42   0.78 <
  16   2  -7  -2     4.28     4.40   1.02 o
  16   2  -7  -1    67.51    64.03   1.93 o
  16   2  -7   0  1168.47  1201.30   9.04 o
  16   2  -7   1    20.68    21.68   1.14 o
  16   2  -7   2     0.00     0.12   0.48 <
  16   2  -7   3     1.24     1.08   0.48 <
  16   2  -6  -3     1.21     1.20   0.84 <
  16   2  -6  -2     0.39     1.20   0.84 <
  16   2  -6  -1     0.70     0.66   0.72 <
  16   2  -6   0   850.71   810.81   8.37 o
  16   2  -6   1    63.10    60.78   1.93 o
  16   2  -6   2     0.19    -0.48   0.72 <
  16   2  -6   3     3.40     4.52   0.90 o
  16   2  -5  -3     1.63     1.81   0.78 <
  16   2  -5  -2     5.91     4.34   1.08 o
  16   2  -5  -1    91.56    91.74   2.77 o
  16   2  -5   0  1194.68  1226.72  11.02 o
  16   2  -5   1     1.43     2.29   1.20 <
  16   2  -5   2     3.16     1.63   0.90 <
  16   2  -5   3     9.49    10.60   1.20 o
  16   2  -4  -3    14.58    17.83   1.63 o
  16   2  -4  -2     0.02     1.08   0.84 <
  16   2  -4  -1    25.18    26.56   1.99 o
  16   2  -4   0   491.45   477.71   6.93 o
  16   2  -4   1    27.09    28.43   1.93 o
  16   2  -4   2     3.53     5.72   0.96 o
  16   2  -4   3     0.01     1.14   0.78 <
  16   2  -3  -3     0.02     0.54   0.84 <
  16   2  -3  -2    10.62     9.76   1.51 o
  16   2  -3  -1    86.25    80.29   3.19 o
  16   2  -3   0   397.13   404.17   6.38 o
  16   2  -3   1   117.11   109.26   3.01 o
  16   2  -3   2     4.33     3.55   0.78 o
  16   2  -3   3     2.88     3.19   1.14 <
  16   2  -2  -3     2.41     3.13   1.20 <
  16   2  -2  -2     0.18     0.54   0.96 <
  16   2  -2  -1    12.72    11.63   1.63 o
  16   2  -2   0     8.12    14.40   1.63 o
  16   2  -2   1     9.85    12.53   1.57 o
  16   2  -2   2     0.00     0.36   0.78 <
  16   2  -2   3     0.09     0.36   0.90 <
  16   2  -1  -3     0.93     0.72   0.84 <
  16   2  -1  -2    10.62    11.44   1.69 o
  16   2  -1  -1   247.96   233.16   4.46 o
  16   2  -1   0   929.51   876.64   9.28 o
  16   2  -1   1    93.13    89.75   2.95 o
  16   2   0  -3     0.30     1.20   0.96 <
  16   2   0  -2     0.42     0.66   1.39 <
  16   4 -10  -3     0.26    -0.54   1.45 <
  16   4  -9  -3     0.57     1.81   0.66 <
  16   4  -9  -2     0.33     0.48   0.78 <
  16   4  -9  -1    17.85    17.89   2.59 o
  16   4  -8  -3     1.56     1.45   0.60 <
  16   4  -8  -2     0.00    -0.24   0.54 <
  16   4  -8  -1    44.27    45.05   1.93 o
  16   4  -7  -3     0.18     0.84   0.54 <
  16   4  -7  -2     2.03     1.02   0.48 <
  16   4  -7  -1    41.51    42.59   1.14 o
  16   4  -7   0   230.65   214.73   2.77 o
  16   4  -6  -3     2.57     2.23   0.72 o
  16   4  -6  -2     0.01     0.30   0.66 <
  16   4  -6  -1   110.69   109.81   2.59 o
  16   4  -6   0   346.37   367.07   4.76 o
  16   4  -5  -3     0.65     1.20   0.84 <
  16   4  -5  -2     2.07     1.14   0.66 <
  16   4  -5  -1    74.44    79.15   2.29 o
  16   4  -5   0   201.99   207.20   4.16 o
  16   4  -4  -3     3.08     3.73   0.90 o
  16   4  -4  -2     7.38     6.75   0.96 o
  16   4  -4  -1     6.22     7.17   1.51 o
  16   4  -4   0  1076.35  1071.26  11.02 o
  16   4  -3  -3     3.09     6.08   0.90 o
  16   4  -3  -2     0.75     3.13   1.02 o
  16   4  -3  -1    31.34    32.35   2.35 o
  16   4  -2  -3     0.51     0.00   0.72 <
  16   4  -2  -2     0.14     0.54   0.96 <
  16   4  -1  -3     1.76     3.73   1.20 o
  17   1 -10  -3     8.42     7.47   1.02 o
  17   1 -10  -2     4.28     2.65   0.78 o
  17   1 -10  -1   119.59   109.32   2.53 o
  17   1 -10   0   987.33   958.80   8.01 o
  17   1  -9  -3     1.46     0.66   0.60 <
  17   1  -9  -2     0.27    -0.84   0.54 <
  17   1  -9  -1    30.33    31.26   1.51 o
  17   1  -9   0   994.38   973.86   7.83 o
  17   1  -9   1     9.53     7.17   1.14 o
  17   1  -9   2     0.18     0.12   0.90 <
  17   1  -9   3     1.62     2.29   0.66 o
  17   1  -8  -3     1.31     2.11   0.66 o
  17   1  -8  -2     1.26     0.72   0.60 <
  17   1  -8  -1    55.89    56.50   1.69 o
  17   1  -8   0   662.74   673.78   5.96 o
  17   1  -8   1    26.01    27.23   1.33 o
  17   1  -8   2     0.68    -0.30   0.48 <
  17   1  -8   3     0.00    -0.72   0.42 <
  17   1  -7  -3     0.01    -0.18   0.48 <
  17   1  -7  -2     1.87     1.51   0.60 <
  17   1  -7  -1    17.10    17.05   1.14 o
  17   1  -7   0  1103.74  1091.20   7.11 o
  17   1  -7   1    22.77    23.13   1.14 o
  17   1  -7   2     0.83     0.90   0.48 <
  17   1  -7   3     0.82     3.19   0.60 o
  17   1  -6  -3     0.29    -0.12   0.42 <
  17   1  -6  -2     0.92     0.48   0.48 <
  17   1  -6  -1     1.56     2.11   0.84 <
  17   1  -6   0   460.27   455.07   5.12 o
  17   1  -6   1   151.77   142.69   2.71 o
  17   1  -6   2     7.69     7.65   1.14 o
  17   1  -6   3     1.09     1.08   0.78 <
  17   1  -5  -3     0.69     0.24   0.90 <
  17   1  -5  -2     1.47     1.93   1.14 <
  17   1  -5  -1     2.03     2.53   0.90 <
  17   1  -5   0   391.63   374.35   4.70 o
  17   1  -5   1   116.55   113.30   2.59 o
  17   1  -5   2     2.21     0.42   0.66 <
  17   1  -5   3     0.23     0.00   0.72 <
  17   1  -4  -3     0.98     2.59   0.96 <
  17   1  -4  -2     0.33     0.48   0.90 <
  17   1  -4  -1    61.46    58.97   2.41 o
  17   1  -4   0    10.07    12.47   1.51 o
  17   1  -4   1    22.11    22.95   1.93 o
  17   1  -4   2     0.00     0.18   0.66 <
  17   1  -4   3     0.11    -0.18   0.66 <
  17   1  -3  -3     0.11     0.84   0.96 <
  17   1  -3  -2     8.11     9.04   1.39 o
  17   1  -3  -1     2.54     2.59   1.08 <
  17   1  -3   0   290.19   270.45   5.06 o
  17   1  -3   1    37.92    38.73   2.41 o
  17   1  -3   2     0.31    -0.96   0.78 <
  17   1  -3   3     0.58     0.06   0.90 <
  17   1  -2  -3     4.90     9.76   1.57 o
  17   1  -2  -2     2.67     1.51   0.96 <
  17   1  -2  -1   212.74   211.18   4.46 o
  17   1  -2   0   177.02   173.47   4.10 o
  17   1  -2   1   102.11    98.24   3.13 o
  17   3  -9  -3     1.37     1.02   1.02 <
  17   3  -9  -2     0.12    -0.24   0.90 <
  17   3  -8  -3     2.08     1.51   0.60 <
  17   3  -8  -2     1.45     0.48   0.48 <
  17   3  -8  -1     1.44     1.75   0.54 o
  17   3  -7  -3     0.34     0.18   0.42 <
  17   3  -7  -2     5.35     4.76   0.66 o
  17   3  -7  -1    98.02    91.92   1.63 o
  17   3  -7   0  1922.75  1892.31   8.49 o
  17   3  -6  -3     3.61     5.06   0.96 o
  17   3  -6  -2     1.46     2.71   0.90 <
  17   3  -6  -1     7.72     8.19   1.14 o
  17   3  -6   0   553.93   520.60   5.84 o
  17   3  -5  -3     2.03     6.02   1.08 o
  17   3  -5  -2     0.59     0.24   0.72 <
  17   3  -5  -1     2.16     3.01   0.90 o
  17   3  -5   0    36.97    39.69   1.81 o
  17   3  -4  -3     1.81     1.69   0.84 <
  17   3  -4  -2     1.08     1.20   0.78 <
  17   3  -4  -1     6.34     5.60   1.02 o
  17   3  -3  -3     0.20     1.20   0.96 <
  17   3  -3  -2     0.56     0.96   0.96 <
  18   0  -8   0   189.23   189.62   3.49 o
  18   0  -8   1   317.55   304.30   3.01 o
  18   0  -7   1     0.07     0.24   0.48 <
  18   0  -7   2     0.00    -0.48   0.42 <
  18   0  -7   3     4.15     6.69   0.96 o
  18   0  -6   0     1.59     8.37   0.96 o
  18   0  -6   1    24.79    24.39   1.14 o
  18   0  -6   2     0.63    -0.48   0.60 <
  18   0  -6   3     0.43     0.78   0.72 <
  18   0  -5   1    57.09    51.38   2.41 o
  18   0  -5   2     0.37     0.66   0.72 <
  18   2  -8  -3    13.14    16.02   0.96 o
  18   2  -7  -3     0.36    -0.06   0.42 <
  18   2  -7  -2     5.12     3.79   0.60 o
  18   2  -6  -3     0.99     0.60   0.48 <
  18   2  -6  -2     2.17     1.39   0.84 <
  18   2  -5  -3     5.93     5.96   1.26 o
  18   2  -5  -2     0.58     1.39   0.78 <
