# Supplementary material for: Superspace description of wagnerite-group minerals (Mg,Fe,Mn)2(PO4)(F,OH)
Source: Acta Crystallogr B Struct Sci Cryst Eng Mater. 2014 Mar 4;70(Pt 2):243–58. doi: 10.1107/S2052520613031247 (PMC3970752; doi:10.1107/S2052520613031247)
Supplement: Supplementary file 7 [file b-70-00243-2bsup7.hkl]

data_2b

 # 11. STRUCTURE-FACTOR LIST

loop_
 _refln_index_h
 _refln_index_k
 _refln_index_l
 _refln_index_m_1
 _refln_F_squared_calc
 _refln_F_squared_meas
 _refln_F_squared_sigma
 _refln_observed_status
   0   0   2   0   644.12   660.42   5.58 o
   0   0   4   0  5063.58  5651.82  48.03 o
   0   0   6   0 11019.10 11042.20  85.24 o
   0   0   8   0    53.62    60.25   2.35 o
   0   0  10   0   721.95   726.04   6.98 o
   0   0  12   0   447.06   451.83  10.19 o
   0   1   1  -1     0.05     0.85   0.10 o
   0   1   2  -1    29.39    30.47   0.41 o
   0   1   3  -1   158.75   159.67   1.05 o
   0   1   4  -1   251.85   263.44   1.49 o
   0   1   5  -1     0.50     0.82   0.18 o
   0   1   6  -1    84.51    83.12   1.24 o
   0   1   7  -1     0.82     0.59   0.34 <
   0   1   8  -1     0.00     0.44   0.31 <
   0   1   9  -1    82.14    82.45   1.34 o
   0   1  10  -1    30.09    29.85   1.21 o
   0   1  11  -1    23.51    24.10   1.29 o
   0   1  12  -1     0.41     0.57   0.54 <
   0   2   0   0   193.12   193.32   2.52 o
   0   2   1  -1    11.52    11.80   0.31 o
   0   2   1   0 11287.00 10448.70  78.62 o
   0   2   2  -1    43.20    44.46   0.75 o
   0   2   2   0  2000.83  1842.75  10.15 o
   0   2   3  -1   380.72   412.44   2.41 o
   0   2   3   0  1173.69  1273.62  10.79 o
   0   2   4  -1   254.85   260.04   2.08 o
   0   2   4   0  3434.91  3366.56  20.39 o
   0   2   5  -1     4.89     4.72   0.41 o
   0   2   5   0  5744.21  5657.89  37.49 o
   0   2   6  -1   166.46   162.01   1.72 o
   0   2   6   0  2110.11  2118.56  14.90 o
   0   2   7  -1    45.35    45.72   0.98 o
   0   2   7   0  2982.71  2964.80  14.23 o
   0   2   8  -1     5.32     5.98   0.52 o
   0   2   8   0  1956.60  1915.26  10.56 o
   0   2   9  -1    93.40    93.86   1.86 o
   0   2   9   0   163.29   166.38   2.32 o
   0   2  10  -1    17.71    17.50   0.88 o
   0   2  10   0   296.03   299.98   3.81 o
   0   2  11  -1     1.41     2.32   0.49 o
   0   2  11   0  1011.84  1027.79   6.90 o
   0   2  12  -1     3.05     3.02   0.70 o
   0   3   1  -1    39.33    45.99   0.85 o
   0   3   2  -1   480.97   497.61   2.89 o
   0   3   3  -1   123.98   122.72   1.36 o
   0   3   4  -1    79.66    79.80   1.42 o
   0   3   5  -1     0.01     0.05   0.21 <
   0   3   6  -1    10.11    10.21   0.75 o
   0   3   7  -1   121.98   118.46   1.80 o
   0   3   8  -1   160.69   156.35   1.83 o
   0   3   9  -1   190.51   194.01   2.21 o
   0   3  10  -1     4.17     4.61   0.54 o
   0   3  11  -1    59.53    58.35   1.44 o
   0   4   0   0  7157.60  6708.81  51.98 o
   0   4   1  -1   698.72   684.34   3.37 o
   0   4   1   0  2826.66  2779.78  15.44 o
   0   4   2  -1    15.34    16.70   0.59 o
   0   4   2   0  7205.78  7122.67  34.19 o
   0   4   3  -1   230.35   227.79   2.11 o
   0   4   3   0   191.49   171.70   2.06 o
   0   4   4  -1    46.99    47.21   1.08 o
   0   4   4   0  3005.31  2840.74  15.67 o
   0   4   5  -1    64.20    60.86   1.24 o
   0   4   5   0  1630.80  1557.99   9.16 o
   0   4   6  -1    27.57    27.04   0.85 o
   0   4   6   0    31.20    30.05   0.75 o
   0   4   7  -1     1.65     1.29   0.39 o
   0   4   7   0   341.00   322.61   3.37 o
   0   4   8  -1    21.59    19.49   0.95 o
   0   4   8   0  2822.58  2789.51  16.30 o
   0   4   9  -1     4.56     4.41   0.54 o
   0   4   9   0   879.15   862.35   7.13 o
   0   4  10  -1     5.51     5.31   0.62 o
   0   4  10   0   166.14   173.43   2.76 o
   0   4  11  -1    21.48    22.04   1.26 o
   0   5   1  -1   228.74   222.88   1.65 o
   0   5   2  -1    96.92    93.29   1.08 o
   0   5   3  -1    15.92    17.17   0.54 o
   0   5   4  -1    41.52    41.52   1.01 o
   0   5   5  -1    26.20    28.38   0.85 o
   0   5   6  -1   155.74   149.40   1.96 o
   0   5   7  -1    60.40    58.55   1.39 o
   0   5   8  -1     4.99     5.28   0.64 o
   0   5   9  -1   143.78   141.42   2.34 o
   0   5  10  -1     0.46     0.28   0.44 <
   0   6   0   0  6656.02  6462.18  30.75 o
   0   6   1  -1   168.49   167.26   1.49 o
   0   6   1   0  4613.80  4497.85  15.44 o
   0   6   2  -1   228.31   222.34   1.65 o
   0   6   2   0   352.57   334.27   2.11 o
   0   6   3  -1    16.05    16.96   0.57 o
   0   6   3   0    23.04    23.66   0.62 o
   0   6   4  -1     2.51     2.55   0.28 o
   0   6   4   0    12.25    18.02   0.67 o
   0   6   5  -1   107.17   106.94   1.34 o
   0   6   5   0   842.56   805.76   4.80 o
   0   6   6  -1     0.57     1.29   0.44 <
   0   6   6   0   121.51   120.16   1.78 o
   0   6   7  -1   184.52   184.27   2.58 o
   0   6   7   0   401.08   407.50   4.45 o
   0   6   8  -1    23.43    24.64   1.26 o
   0   6   8   0   102.92   108.81   2.34 o
   0   6   9  -1     3.37     3.07   0.62 o
   0   6   9   0    19.00    22.53   1.39 o
   0   7   1  -1   114.12   113.45   1.21 o
   0   7   2  -1    40.41    39.56   0.77 o
   0   7   3  -1    68.66    66.67   1.00 o
   0   7   4  -1     3.61     3.53   0.36 o
   0   7   5  -1     2.59     2.11   0.36 o
   0   7   6  -1    17.29    16.06   0.80 o
   0   7   7  -1    65.92    64.99   1.37 o
   0   7   8  -1   113.03   113.06   2.04 o
   0   8   0   0   353.47   339.83   3.53 o
   0   8   1  -1     5.26     5.90   0.41 o
   0   8   1   0   228.34   230.84   2.14 o
   0   8   2  -1     4.66     4.74   0.44 o
   0   8   2   0   220.01   224.23   2.29 o
   0   8   3  -1   328.83   321.70   2.34 o
   0   8   3   0   373.17   378.28   3.06 o
   0   8   4  -1   164.51   164.28   1.80 o
   0   8   4   0    24.32    27.71   0.90 o
   0   8   5  -1     5.31     5.08   0.46 o
   0   8   5   0    16.92    20.03   0.88 o
   0   8   6  -1    48.97    50.88   1.34 o
   0   9   1  -1    38.03    39.28   1.01 o
   0   9   2  -1     8.39     8.79   0.64 o
   0   9   3  -1    63.25    65.20   1.42 o
   0   9   4  -1     0.39     0.54   0.34 <
   1   1 -12  -1    46.93    47.73   1.73 o
   1   1 -12   0  1134.98  1101.27   9.18 o
   1   1 -11  -1     3.98     4.51   0.70 o
   1   1 -11   0   731.15   715.94   6.55 o
   1   1 -10  -1    52.04    53.92   1.47 o
   1   1 -10   0  4715.76  4703.79  25.97 o
   1   1  -9  -1     7.43     8.35   0.54 o
   1   1  -9   0   202.90   215.48   2.83 o
   1   1  -8  -1   107.76   107.50   1.80 o
   1   1  -8   0  1212.43  1182.24   8.10 o
   1   1  -7  -1    22.31    23.25   0.88 o
   1   1  -7   0  1145.91  1086.33   9.96 o
   1   1  -6  -1     0.45     0.88   0.23 o
   1   1  -6   0  7098.32  6962.74  51.16 o
   1   1  -5  -1    43.67    45.24   0.72 o
   1   1  -5   0  4896.04  4914.97  34.48 o
   1   1  -4  -1   790.94   833.44   2.83 o
   1   1  -4   0  1718.08  1494.89   8.96 o
   1   1  -3  -1   134.94   136.11   1.23 o
   1   1  -3   0  4322.08  4563.27  33.02 o
   1   1  -2  -1     3.96     4.92   0.21 o
   1   1  -2   0   939.09   957.20   5.40 o
   1   1  -1  -1     0.78     1.47   0.10 o
   1   1  -1   0   682.33   694.90   4.37 o
   1   1   0  -1     1.02     1.75   0.10 o
   1   1   0   0   188.09   198.59   2.00 o
   1   1   1  -1     1.17     1.47   0.10 o
   1   1   1   0  1014.18  1007.42   6.61 o
   1   1   2  -1    60.07    63.66   0.62 o
   1   1   2   0    51.85    42.15   0.82 o
   1   1   3  -1    13.25    15.23   0.31 o
   1   1   3   0    12.82    39.38   0.75 o
   1   1   4  -1   105.67   106.19   0.93 o
   1   1   4   0   167.45   174.98   2.03 o
   1   1   5  -1    31.05    31.26   0.67 o
   1   1   5   0  9355.27  9348.71  71.03 o
   1   1   6  -1    20.01    21.24   0.88 o
   1   1   6   0  7706.44  7433.20  53.23 o
   1   1   7  -1     2.63     2.42   0.46 o
   1   1   7   0     7.68    10.00   0.72 o
   1   1   8  -1    12.61    12.79   0.80 o
   1   1   8   0  3223.83  3157.25  17.66 o
   1   1   9  -1     0.52     1.47   0.41 o
   1   1   9   0  1150.55  1127.43   8.19 o
   1   1  10  -1     0.03     0.21   0.41 <
   1   1  10   0   215.94   223.43   2.76 o
   1   1  11  -1     4.00     4.54   0.59 o
   1   1  11   0   609.64   605.44   5.14 o
   1   2 -12  -1     8.65     9.33   0.93 o
   1   2 -11  -1     0.00     0.41   0.46 <
   1   2 -10  -1     2.30     2.94   0.54 o
   1   2  -9  -1     0.00     0.54   0.39 <
   1   2  -8  -1    26.43    27.19   0.85 o
   1   2  -7  -1   215.96   212.98   2.83 o
   1   2  -6  -1   745.02   740.06   4.10 o
   1   2  -5  -1   154.59   158.19   1.96 o
   1   2  -4  -1   383.15   393.71   2.49 o
   1   2  -3  -1   455.30   495.60   2.30 o
   1   2  -2  -1    57.53    59.32   0.67 o
   1   2  -1  -1     9.72     9.87   0.28 o
   1   2   0  -1    28.91    31.35   0.57 o
   1   2   1  -1     8.63     8.38   0.31 o
   1   2   2  -1     1.11     0.39   0.13 <
   1   2   3  -1   197.78   210.71   2.21 o
   1   2   4  -1    28.80    32.01   0.77 o
   1   2   5  -1     8.16     8.30   0.54 o
   1   2   6  -1   144.74   145.55   1.96 o
   1   2   7  -1    21.14    22.12   0.80 o
   1   2   8  -1   182.34   182.54   1.98 o
   1   2   9  -1     0.06     0.26   0.31 <
   1   2  10  -1    56.16    55.62   1.34 o
   1   2  11  -1    10.88    11.91   0.85 o
   1   3 -12  -1    84.64    84.52   2.01 o
   1   3 -11  -1    56.38    57.94   1.37 o
   1   3 -11   0  3727.22  3706.34  17.26 o
   1   3 -10  -1    85.40    85.29   1.55 o
   1   3 -10   0  2324.22  2340.29  12.14 o
   1   3  -9  -1    88.47    88.30   1.49 o
   1   3  -9   0   598.16   583.31   4.42 o
   1   3  -8  -1   108.01   105.34   1.80 o
   1   3  -8   0    61.82    61.80   1.47 o
   1   3  -7  -1     0.61     1.06   0.31 o
   1   3  -7   0  1334.76  1333.91   8.53 o
   1   3  -6  -1     3.25     3.82   0.44 o
   1   3  -6   0  3488.57  3449.64  18.72 o
   1   3  -5  -1   137.31   136.32   1.93 o
   1   3  -5   0  7359.76  7183.14  45.66 o
   1   3  -4  -1     0.35     0.70   0.21 o
   1   3  -4   0 10413.80 10365.70  60.01 o
   1   3  -3  -1    16.18    16.01   0.52 o
   1   3  -3   0  4059.78  4050.39  25.55 o
   1   3  -2  -1   444.96   452.84   3.00 o
   1   3  -2   0  1625.34  1622.90  10.64 o
   1   3  -1  -1   175.58   189.81   1.80 o
   1   3  -1   0  6233.42  6441.89  41.55 o
   1   3   0  -1    10.55    12.86   0.41 o
   1   3   0   0  2551.76  2743.91  17.40 o
   1   3   1  -1   170.27   187.57   1.75 o
   1   3   1   0  4766.74  4899.41  36.82 o
   1   3   2  -1   420.80   430.54   3.00 o
   1   3   2   0  1196.88  1221.55   8.86 o
   1   3   3  -1    36.67    37.42   0.98 o
   1   3   3   0   479.22   555.39   4.69 o
   1   3   4  -1   165.74   161.41   2.14 o
   1   3   4   0   980.02   889.48   6.97 o
   1   3   5  -1    38.60    38.53   0.98 o
   1   3   5   0  4227.38  4068.56  24.83 o
   1   3   6  -1    10.91    12.04   0.67 o
   1   3   6   0  1555.86  1581.13   9.73 o
   1   3   7  -1   115.45   111.56   1.80 o
   1   3   7   0  6967.83  6808.43  33.84 o
   1   3   8  -1    88.32    87.27   1.42 o
   1   3   8   0   866.26   875.65   6.08 o
   1   3   9  -1    52.46    53.97   1.24 o
   1   3   9   0    48.49    46.93   1.21 o
   1   3  10  -1    19.57    20.24   0.98 o
   1   3  10   0   163.99   174.71   2.52 o
   1   3  11  -1    45.69    45.62   1.57 o
   1   3  11   0    74.71    76.46   2.01 o
   1   4 -11  -1    14.05    14.15   1.13 o
   1   4 -10  -1   106.56   106.67   2.22 o
   1   4  -9  -1     4.37     5.08   0.64 o
   1   4  -8  -1     0.07     0.05   0.31 <
   1   4  -7  -1    22.09    22.12   0.85 o
   1   4  -6  -1    46.91    45.79   1.08 o
   1   4  -5  -1   240.02   226.66   2.34 o
   1   4  -4  -1   409.99   405.18   2.72 o
   1   4  -3  -1   281.45   279.41   2.36 o
   1   4  -2  -1     7.48     8.46   0.46 o
   1   4  -1  -1   432.32   424.47   2.85 o
   1   4   0  -1    57.67    58.14   1.06 o
   1   4   1  -1   579.11   570.67   3.15 o
   1   4   2  -1    55.91    56.06   1.08 o
   1   4   3  -1    72.36    70.33   1.39 o
   1   4   4  -1    40.98    38.76   1.01 o
   1   4   5  -1    43.62    42.63   0.98 o
   1   4   6  -1    53.76    53.03   1.24 o
   1   4   7  -1    53.85    50.72   1.29 o
   1   4   8  -1     0.47     0.54   0.31 <
   1   4   9  -1     0.08     0.39   0.36 <
   1   4  10  -1     0.00     0.28   0.41 <
   1   5 -10  -1    15.77    15.72   1.13 o
   1   5 -10   0  1442.55  1411.10  10.18 o
   1   5  -9  -1     2.88     3.35   0.57 o
   1   5  -9   0   274.15   277.53   3.55 o
   1   5  -8  -1   120.23   118.12   1.98 o
   1   5  -8   0   214.71   207.57   2.83 o
   1   5  -7  -1    46.35    43.99   1.19 o
   1   5  -7   0   314.11   296.85   3.37 o
   1   5  -6  -1    23.57    24.02   0.88 o
   1   5  -6   0  3990.39  3992.18  20.34 o
   1   5  -5  -1     3.85     4.98   0.49 o
   1   5  -5   0  2630.81  2619.79  13.57 o
   1   5  -4  -1   107.82   104.47   1.29 o
   1   5  -4   0   291.75   304.46   2.39 o
   1   5  -3  -1   117.11   119.29   1.29 o
   1   5  -3   0   412.80   402.58   2.83 o
   1   5  -2  -1     2.20     2.76   0.28 o
   1   5  -2   0  5070.95  4793.18  19.27 o
   1   5  -1  -1   529.71   511.83   2.62 o
   1   5  -1   0   544.71   563.35   3.44 o
   1   5   0  -1    89.65    88.74   1.08 o
   1   5   0   0   239.12   243.54   1.90 o
   1   5   1  -1   294.66   280.73   1.80 o
   1   5   1   0  1092.18  1084.40   5.85 o
   1   5   2  -1    15.31    16.60   0.49 o
   1   5   2   0   415.52   443.71   2.80 o
   1   5   3  -1    13.48    12.48   0.52 o
   1   5   3   0   491.86   498.56   3.13 o
   1   5   4  -1    68.00    68.20   0.98 o
   1   5   4   0  1579.38  1505.76   7.22 o
   1   5   5  -1    13.94    13.74   0.75 o
   1   5   5   0  1409.85  1317.31   8.17 o
   1   5   6  -1   181.33   175.93   2.16 o
   1   5   6   0  1323.57  1311.82   8.47 o
   1   5   7  -1    57.55    56.03   1.37 o
   1   5   7   0  1227.20  1231.44   8.55 o
   1   5   8  -1   109.57   106.61   1.98 o
   1   5   8   0  2599.74  2592.38  15.25 o
   1   5   9  -1     8.10     9.10   0.82 o
   1   5   9   0     3.54     4.12   0.70 o
   1   5  10  -1    91.21    87.95   2.24 o
   1   6 -10  -1    53.37    53.25   1.80 o
   1   6  -9  -1    94.38    91.83   2.06 o
   1   6  -8  -1    40.05    39.15   1.34 o
   1   6  -7  -1    72.67    71.33   1.60 o
   1   6  -6  -1    20.17    21.58   0.98 o
   1   6  -5  -1    19.16    19.82   0.67 o
   1   6  -4  -1    15.82    14.95   0.59 o
   1   6  -3  -1   120.00   117.02   1.34 o
   1   6  -2  -1    86.57    82.65   1.11 o
   1   6  -1  -1   170.41   171.14   1.47 o
   1   6   0  -1    29.91    30.26   0.64 o
   1   6   1  -1     6.87     7.50   0.39 o
   1   6   2  -1   169.65   165.62   1.36 o
   1   6   3  -1   153.97   150.42   1.39 o
   1   6   4  -1    29.57    31.29   0.77 o
   1   6   5  -1   143.48   142.03   2.03 o
   1   6   6  -1    31.99    30.62   1.11 o
   1   6   7  -1    69.25    67.34   1.62 o
   1   6   8  -1    92.98    97.53   2.11 o
   1   6   9  -1    22.93    24.38   1.44 o
   1   7  -8  -1   111.89   113.39   1.86 o
   1   7  -8   0   311.28   311.65   3.73 o
   1   7  -7  -1    16.55    16.14   0.82 o
   1   7  -7   0   197.67   200.03   2.52 o
   1   7  -6  -1     0.06     0.44   0.31 <
   1   7  -6   0   195.24   188.95   2.29 o
   1   7  -5  -1     3.85     4.51   0.44 o
   1   7  -5   0  2989.70  2981.76  13.09 o
   1   7  -4  -1     7.50     7.84   0.46 o
   1   7  -4   0     0.27     4.41   0.80 o
   1   7  -3  -1     0.13     0.72   0.23 o
   1   7  -3   0  1385.39  1358.27   6.47 o
   1   7  -2  -1   433.67   427.74   2.39 o
   1   7  -2   0    88.45    90.29   1.24 o
   1   7  -1  -1     0.20     0.64   0.21 o
   1   7  -1   0    48.99    55.44   0.98 o
   1   7   0  -1    26.94    26.88   0.62 o
   1   7   0   0   808.70   800.70   4.26 o
   1   7   1  -1    14.04    13.58   0.52 o
   1   7   1   0     0.60     3.17   0.46 o
   1   7   2  -1    13.24    12.63   0.49 o
   1   7   2   0    71.36    65.40   1.06 o
   1   7   3  -1    28.52    29.56   0.98 o
   1   7   3   0   495.19   493.01   3.26 o
   1   7   4  -1     0.91     0.95   0.28 o
   1   7   4   0   553.28   556.55   3.60 o
   1   7   5  -1     0.23     0.15   0.31 <
   1   7   5   0  1062.54  1056.27   5.84 o
   1   7   6  -1    78.57    76.61   1.49 o
   1   7   6   0   452.06   447.04   3.96 o
   1   7   7  -1    16.69    17.32   0.90 o
   1   7   7   0  1256.06  1253.28   8.25 o
   1   7   8  -1     0.00    -0.21   0.49 <
   1   8  -7  -1   146.54   144.52   2.22 o
   1   8  -6  -1    18.79    19.28   0.90 o
   1   8  -5  -1    32.45    31.39   0.88 o
   1   8  -4  -1    21.78    21.99   0.77 o
   1   8  -3  -1   102.80   103.19   1.37 o
   1   8  -2  -1     7.91     7.53   0.52 o
   1   8  -1  -1     8.69     9.23   0.49 o
   1   8   0  -1    26.50    28.82   0.75 o
   1   8   1  -1    14.56    15.52   0.62 o
   1   8   2  -1    55.36    55.72   1.08 o
   1   8   3  -1   394.03   395.55   2.62 o
   1   8   4  -1    10.85    10.85   0.62 o
   1   8   5  -1     2.81     2.29   0.39 o
   1   8   6  -1    29.55    30.31   1.06 o
   1   9  -4  -1     6.13     6.63   0.59 o
   1   9  -3  -1     5.98     6.19   0.57 o
   1   9  -2  -1     8.89     9.69   0.70 o
   1   9  -1  -1    84.17    84.52   1.42 o
   1   9  -1   0    40.86    40.57   1.19 o
   1   9   0  -1     9.85     9.77   0.54 o
   1   9   0   0    92.54    92.38   1.47 o
   1   9   1  -1    66.46    66.44   1.29 o
   1   9   2  -1    59.63    57.99   1.26 o
   1   9   3  -1    82.89    81.87   1.60 o
   2   0 -12   0   749.95   753.99  10.94 o
   2   0 -10   0   642.90   617.35   6.06 o
   2   0  -8   0  5235.83  5163.58  43.31 o
   2   0  -6   0  3371.66  3488.18  23.43 o
   2   0  -4   0  4998.05  4565.85  36.64 o
   2   0  -2   0   510.83   531.99   4.84 o
   2   0   0   0  1192.26  1225.03  15.11 o
   2   0   2   0 11857.00 10601.00 137.71 o
   2   0   4   0     0.47    25.37   1.99 o
   2   0   6   0   231.61   197.02   3.96 o
   2   0   8   0  2141.16  2186.33  14.72 o
   2   0  10   0  1274.30  1317.88  13.16 o
   2   1 -12  -1    12.61    13.61   1.08 o
   2   1 -11  -1   164.35   166.39   2.68 o
   2   1 -10  -1     3.14     3.25   0.41 o
   2   1  -9  -1    10.01    10.34   0.59 o
   2   1  -8  -1    69.14    68.20   1.60 o
   2   1  -7  -1    18.53    17.37   0.67 o
   2   1  -6  -1   103.73   102.78   1.29 o
   2   1  -5  -1    96.72    96.42   1.08 o
   2   1  -4  -1   635.58   664.59   2.70 o
   2   1  -3  -1    19.15    21.47   0.52 o
   2   1  -2  -1    42.73    45.21   0.64 o
   2   1  -1  -1     0.32     1.01   0.10 o
   2   1   0  -1    54.55    58.58   0.67 o
   2   1   1  -1     8.69     9.12   0.23 o
   2   1   2  -1    24.75    29.17   0.64 o
   2   1   3  -1   339.24   356.15   2.21 o
   2   1   4  -1   361.48   365.08   2.44 o
   2   1   5  -1   275.25   266.54   2.75 o
   2   1   6  -1    77.88    75.46   1.67 o
   2   1   7  -1    51.35    46.93   1.19 o
   2   1   8  -1    10.38    12.37   0.88 o
   2   1   9  -1     9.73     9.74   0.67 o
   2   1  10  -1    23.84    25.34   1.13 o
   2   1  11  -1   166.26   164.90   3.25 o
   2   2 -12  -1    58.36    59.87   1.75 o
   2   2 -12   0  1794.96  1818.58  10.80 o
   2   2 -11  -1     6.24     6.81   0.75 o
   2   2 -11   0  1135.57  1130.52   8.43 o
   2   2 -10  -1    66.85    67.49   1.62 o
   2   2 -10   0   261.55   262.71   3.32 o
   2   2  -9  -1    11.86    12.37   0.82 o
   2   2  -9   0  1141.34  1129.90   7.12 o
   2   2  -8  -1   216.46   214.28   2.83 o
   2   2  -8   0     6.20    11.83   0.95 o
   2   2  -7  -1   951.84   939.04   5.34 o
   2   2  -7   0   129.47   134.53   2.50 o
   2   2  -6  -1    34.18    35.67   0.93 o
   2   2  -6   0  6132.31  6089.16  31.75 o
   2   2  -5  -1   159.34   163.08   1.83 o
   2   2  -5   0  5163.62  5087.06  30.42 o
   2   2  -4  -1   332.61   332.36   2.31 o
   2   2  -4   0  3067.05  3231.72  19.33 o
   2   2  -3  -1   411.37   447.24   2.07 o
   2   2  -3   0  1288.18  1801.08  10.73 o
   2   2  -2  -1   240.43   244.21   1.67 o
   2   2  -2   0   810.70   714.22   4.85 o
   2   2  -1  -1    75.99    78.17   0.90 o
   2   2  -1   0   332.68   441.23   3.28 o
   2   2   0  -1   144.25   143.73   1.23 o
   2   2   0   0  1929.21  1825.05  11.56 o
   2   2   1  -1    15.15    13.81   0.44 o
   2   2   1   0  4745.66  4174.10  29.47 o
   2   2   2  -1    12.10    14.36   0.44 o
   2   2   2   0  3103.85  3432.08  22.21 o
   2   2   3  -1   238.52   246.82   1.98 o
   2   2   3   0  8090.34  7795.28  45.99 o
   2   2   4  -1    18.55    19.41   0.75 o
   2   2   4   0   444.64   401.25   3.64 o
   2   2   5  -1    37.65    36.65   1.11 o
   2   2   5   0   521.20   516.91   5.08 o
   2   2   6  -1   151.34   148.98   2.29 o
   2   2   6   0   569.77   519.30   3.95 o
   2   2   7  -1    37.02    35.67   0.98 o
   2   2   7   0  1013.27  1030.55   6.63 o
   2   2   8  -1     0.16     0.13   0.28 <
   2   2   8   0   389.74   380.18   3.68 o
   2   2   9  -1   310.22   308.02   2.86 o
   2   2   9   0   313.77   313.27   3.17 o
   2   2  10  -1     7.33     7.94   0.75 o
   2   2  10   0   833.95   825.72   6.37 o
   2   2  11  -1    30.72    33.61   1.55 o
   2   2  11   0  1564.45  1585.25  11.25 o
   2   3 -12  -1    57.23    57.99   1.60 o
   2   3 -11  -1     0.50     0.95   0.39 <
   2   3 -10  -1    65.03    66.80   1.70 o
   2   3  -9  -1    18.98    18.64   0.95 o
   2   3  -8  -1     0.02     0.15   0.28 <
   2   3  -7  -1    24.87    26.32   0.88 o
   2   3  -6  -1    49.04    48.99   1.11 o
   2   3  -5  -1    26.78    25.77   0.75 o
   2   3  -4  -1    51.04    50.73   0.95 o
   2   3  -3  -1    17.62    17.68   0.59 o
   2   3  -2  -1   222.68   239.28   2.06 o
   2   3  -1  -1   102.80   102.69   1.29 o
   2   3   0  -1     5.81     6.68   0.39 o
   2   3   1  -1    47.96    52.19   0.95 o
   2   3   2  -1   532.44   547.65   2.92 o
   2   3   3  -1    82.61    83.45   1.21 o
   2   3   4  -1    85.54    83.33   1.39 o
   2   3   5  -1    14.52    15.00   0.77 o
   2   3   6  -1    12.06    12.24   0.72 o
   2   3   7  -1    85.51    82.99   1.29 o
   2   3   8  -1   152.59   151.19   1.91 o
   2   3   9  -1    10.34    10.98   0.72 o
   2   3  10  -1    27.86    28.43   1.13 o
   2   4 -11  -1     6.62     5.85   0.80 o
   2   4 -11   0   177.58   176.38   3.04 o
   2   4 -10  -1   161.03   165.31   2.65 o
   2   4 -10   0  1849.52  1853.47  12.28 o
   2   4  -9  -1     9.70     9.69   0.80 o
   2   4  -9   0    17.68    16.91   1.03 o
   2   4  -8  -1   105.34   105.04   1.75 o
   2   4  -8   0    68.12    61.95   1.47 o
   2   4  -7  -1    46.46    47.60   1.13 o
   2   4  -7   0   115.49   108.89   1.78 o
   2   4  -6  -1   220.20   209.36   2.24 o
   2   4  -6   0  1816.61  1830.48  10.22 o
   2   4  -5  -1    41.96    39.58   0.98 o
   2   4  -5   0  2298.03  2165.27  12.32 o
   2   4  -4  -1   498.70   499.21   3.16 o
   2   4  -4   0   160.26   136.26   1.88 o
   2   4  -3  -1   128.07   128.08   1.57 o
   2   4  -3   0   994.89   940.17   5.29 o
   2   4  -2  -1    24.05    25.00   0.80 o
   2   4  -2   0  4290.76  4054.05  18.09 o
   2   4  -1  -1   168.22   167.70   1.93 o
   2   4  -1   0     4.02     5.70   0.46 o
   2   4   0  -1    34.76    33.55   0.90 o
   2   4   0   0  7565.13  7346.31  33.99 o
   2   4   1  -1   754.68   754.80   3.81 o
   2   4   1   0    14.01    21.14   0.75 o
   2   4   2  -1    20.93    21.21   0.70 o
   2   4   2   0  5351.79  5239.79  23.60 o
   2   4   3  -1   231.91   224.21   2.21 o
   2   4   3   0  6698.11  6338.41  27.90 o
   2   4   4  -1    89.04    84.08   1.16 o
   2   4   4   0  1958.31  2007.76   9.32 o
   2   4   5  -1     1.75     1.86   0.34 o
   2   4   5   0   116.01   132.84   1.88 o
   2   4   6  -1     8.06     8.22   0.62 o
   2   4   6   0   545.31   528.57   4.39 o
   2   4   7  -1    17.01    16.83   0.67 o
   2   4   7   0    16.89    19.77   0.93 o
   2   4   8  -1     8.30     8.07   0.59 o
   2   4   8   0   244.21   242.99   2.50 o
   2   4   9  -1     3.66     4.61   0.52 o
   2   4   9   0    74.11    80.14   1.49 o
   2   4  10  -1    77.42    78.83   1.86 o
   2   4  10   0   545.88   546.08   5.37 o
   2   5 -11  -1    33.47    32.19   1.65 o
   2   5 -10  -1    68.41    69.66   1.88 o
   2   5  -9  -1    29.85    29.62   1.21 o
   2   5  -8  -1     0.06     0.26   0.36 <
   2   5  -7  -1    10.40    11.39   0.72 o
   2   5  -6  -1     1.39     1.73   0.36 o
   2   5  -5  -1     3.60     3.63   0.41 o
   2   5  -4  -1     0.43     0.88   0.23 o
   2   5  -3  -1   190.68   190.30   1.72 o
   2   5  -2  -1     1.93     2.19   0.28 o
   2   5  -1  -1   261.73   256.30   1.77 o
   2   5   0  -1    83.20    83.08   1.26 o
   2   5   1  -1    90.25    88.05   1.03 o
   2   5   2  -1    56.26    56.95   0.85 o
   2   5   3  -1    43.58    43.81   0.85 o
   2   5   4  -1    94.98    93.36   1.49 o
   2   5   5  -1    28.96    27.30   0.90 o
   2   5   6  -1    65.62    64.45   1.44 o
   2   5   7  -1   239.84   232.81   2.86 o
   2   5   8  -1    13.67    12.24   0.85 o
   2   5   9  -1     2.14     2.35   0.59 o
   2   6 -10  -1    26.43    25.60   1.39 o
   2   6  -9  -1   372.60   374.17   3.94 o
   2   6  -9   0    45.75    47.53   1.57 o
   2   6  -8  -1     0.79     0.52   0.41 <
   2   6  -8   0   832.46   842.15   5.65 o
   2   6  -7  -1     4.80     5.85   0.67 o
   2   6  -7   0    75.79    72.05   1.47 o
   2   6  -6  -1     3.04     3.61   0.39 o
   2   6  -6   0   178.73   178.09   1.98 o
   2   6  -5  -1    62.69    62.26   1.06 o
   2   6  -5   0    11.50    14.87   0.62 o
   2   6  -4  -1     0.15     0.44   0.23 <
   2   6  -4   0  3533.04  3412.13  14.08 o
   2   6  -3  -1   273.26   272.48   2.11 o
   2   6  -3   0  5957.49  5748.20  22.59 o
   2   6  -2  -1     2.01     2.32   0.28 o
   2   6  -2   0   427.20   413.79   2.44 o
   2   6  -1  -1    13.01    14.95   0.57 o
   2   6  -1   0    47.31    51.39   0.80 o
   2   6   0  -1   168.66   166.77   1.29 o
   2   6   0   0   201.86   203.72   1.57 o
   2   6   1  -1    17.70    18.12   0.52 o
   2   6   1   0  4191.75  4108.52  15.23 o
   2   6   2  -1    22.63    23.12   0.57 o
   2   6   2   0  4831.54  4691.71  15.77 o
   2   6   3  -1    14.42    14.95   0.54 o
   2   6   3   0  5845.79  5723.75  20.10 o
   2   6   4  -1   106.61   100.29   1.73 o
   2   6   4   0     5.24     6.44   0.49 o
   2   6   5  -1    11.77    11.27   0.75 o
   2   6   5   0   789.66   752.40   5.98 o
   2   6   6  -1     0.01     0.62   0.41 <
   2   6   6   0   344.02   346.97   4.01 o
   2   6   7  -1    29.31    31.09   1.31 o
   2   6   7   0   417.83   410.94   4.50 o
   2   6   8  -1    21.23    22.45   1.31 o
   2   6   8   0    11.83    12.61   1.21 o
   2   7  -9  -1    42.73    40.90   1.34 o
   2   7  -8  -1   127.36   128.30   1.96 o
   2   7  -7  -1     0.12     0.36   0.36 <
   2   7  -6  -1   170.24   167.82   1.85 o
   2   7  -5  -1    14.99    15.16   0.70 o
   2   7  -4  -1     0.01     0.41   0.23 <
   2   7  -3  -1    24.28    24.51   0.64 o
   2   7  -2  -1   460.44   451.61   2.42 o
   2   7  -1  -1     2.52     2.78   0.28 o
   2   7   0  -1   110.73   110.06   1.21 o
   2   7   1  -1     2.42     2.86   0.31 o
   2   7   2  -1    11.39    11.39   0.49 o
   2   7   3  -1     0.23     0.41   0.23 <
   2   7   4  -1     3.98     4.02   0.41 o
   2   7   5  -1     4.17     4.74   0.44 o
   2   7   6  -1    48.30    47.68   1.24 o
   2   7   7  -1     0.25    -0.10   0.46 <
   2   8  -7  -1    52.40    53.94   1.42 o
   2   8  -6  -1     9.55     9.64   0.67 o
   2   8  -6   0     0.04     0.75   0.49 <
   2   8  -5  -1   244.62   245.32   2.19 o
   2   8  -5   0  3641.45  3603.85  15.08 o
   2   8  -4  -1     0.69     0.31   0.28 <
   2   8  -4   0   808.64   810.39   4.93 o
   2   8  -3  -1    31.34    31.37   0.80 o
   2   8  -3   0   361.40   358.59   2.93 o
   2   8  -2  -1    25.73    27.12   0.80 o
   2   8  -2   0     0.76     1.68   0.41 o
   2   8  -1  -1    15.70    16.83   0.59 o
   2   8  -1   0    65.68    65.33   1.21 o
   2   8   0  -1     6.83     7.53   0.46 o
   2   8   0   0   126.81   128.22   1.52 o
   2   8   1  -1     1.44     2.09   0.31 o
   2   8   1   0  2062.34  2028.77   9.10 o
   2   8   2  -1     2.24     2.32   0.36 o
   2   8   2   0   798.86   801.09   4.95 o
   2   8   3  -1   100.24   103.07   1.39 o
   2   8   3   0  1067.18  1057.63   6.20 o
   2   8   4  -1    20.60    20.42   0.80 o
   2   8   4   0   162.30   167.59   2.24 o
   2   8   5  -1    45.29    46.16   1.08 o
   2   9  -4  -1     0.52     0.82   0.36 <
   2   9  -3  -1    26.04    25.78   0.98 o
   2   9  -2  -1    39.45    40.13   1.08 o
   2   9  -1  -1    33.27    33.92   0.98 o
   2   9   0  -1    31.45    31.91   0.82 o
   2   9   1  -1    91.14    91.99   1.49 o
   2   9   2  -1    22.60    23.41   1.01 o
   2   9   3  -1     9.39     9.49   0.72 o
   3   1 -13  -1    30.69    30.57   1.44 o
   3   1 -13   0   193.34   203.75   3.50 o
   3   1 -12  -1    38.99    37.48   1.39 o
   3   1 -12   0   233.84   241.26   3.45 o
   3   1 -11  -1     1.06     1.03   0.41 <
   3   1 -11   0     6.43     6.60   0.72 o
   3   1 -10  -1    19.85    21.52   1.11 o
   3   1 -10   0  1066.58  1024.25   8.61 o
   3   1  -9  -1     9.24     9.20   0.77 o
   3   1  -9   0  1416.79  1389.37  10.14 o
   3   1  -8  -1   316.32   303.05   3.24 o
   3   1  -8   0  8195.26  8141.46  60.36 o
   3   1  -7  -1    21.18    21.83   0.82 o
   3   1  -7   0    10.40    10.52   0.64 o
   3   1  -6  -1   130.81   131.27   1.54 o
   3   1  -6   0   167.12   175.10   2.39 o
   3   1  -5  -1   116.85   119.72   1.31 o
   3   1  -5   0   404.00   398.09   3.82 o
   3   1  -4  -1   316.70   330.22   2.36 o
   3   1  -4   0  3376.92  3384.10  22.46 o
   3   1  -3  -1     4.93     5.54   0.31 o
   3   1  -3   0  7155.86  7376.02  41.12 o
   3   1  -2  -1     1.34     2.09   0.21 o
   3   1  -2   0  7836.16  8599.15  63.13 o
   3   1  -1  -1    33.37    34.13   0.54 o
   3   1  -1   0   651.39   704.65   4.77 o
   3   1   0  -1   214.61   217.03   1.38 o
   3   1   0   0  2667.26  2773.89  18.15 o
   3   1   1  -1    38.17    37.66   0.70 o
   3   1   1   0  5696.11  5729.41  36.78 o
   3   1   2  -1   320.47   343.52   2.23 o
   3   1   2   0  6333.65  6897.99  64.23 o
   3   1   3  -1   241.28   244.79   1.93 o
   3   1   3   0  2801.66  2889.64  18.81 o
   3   1   4  -1   412.81   408.95   3.23 o
   3   1   4   0   450.81   380.01   3.87 o
   3   1   5  -1     0.23     0.88   0.31 <
   3   1   5   0   242.46   214.47   3.06 o
   3   1   6  -1    33.89    33.66   1.16 o
   3   1   6   0   181.07   164.33   2.63 o
   3   1   7  -1     1.49     2.17   0.36 o
   3   1   7   0  4607.71  4684.43  22.57 o
   3   1   8  -1    73.96    74.32   1.52 o
   3   1   8   0  2784.98  2775.84  14.80 o
   3   1   9  -1     4.00     4.64   0.57 o
   3   1   9   0   112.99   112.41   2.06 o
   3   1  10  -1    88.16    91.19   1.86 o
   3   1  10   0  1099.20  1092.63   7.33 o
   3   2 -12  -1   151.41   151.18   2.60 o
   3   2 -11  -1     9.45     9.56   0.80 o
   3   2 -10  -1    16.00    16.24   0.93 o
   3   2  -9  -1     7.81     8.09   0.72 o
   3   2  -8  -1    77.66    78.66   1.67 o
   3   2  -7  -1   708.37   694.94   4.10 o
   3   2  -6  -1   103.74   102.73   1.62 o
   3   2  -5  -1    68.20    69.68   1.24 o
   3   2  -4  -1   394.14   396.83   2.26 o
   3   2  -3  -1   316.63   342.23   1.95 o
   3   2  -2  -1   174.59   176.99   1.39 o
   3   2  -1  -1   107.82   113.40   1.08 o
   3   2   0  -1   219.09   221.07   1.54 o
   3   2   1  -1     7.53     8.53   0.36 o
   3   2   2  -1    65.34    69.93   1.00 o
   3   2   3  -1   570.16   579.61   3.87 o
   3   2   4  -1   195.73   187.49   2.24 o
   3   2   5  -1    49.44    47.42   1.29 o
   3   2   6  -1    31.54    32.01   0.85 o
   3   2   7  -1    46.43    46.96   1.21 o
   3   2   8  -1    25.01    25.52   0.98 o
   3   2   9  -1   120.92   121.57   2.01 o
   3   2  10  -1     0.95     0.82   0.41 <
   3   3 -12  -1     8.96     9.46   0.72 o
   3   3 -12   0     7.51     8.07   0.85 o
   3   3 -11  -1     9.53    10.60   0.77 o
   3   3 -11   0   350.21   340.33   3.60 o
   3   3 -10  -1     8.33     8.43   0.75 o
   3   3 -10   0    17.30    25.18   1.11 o
   3   3  -9  -1     0.36     3.04   0.70 o
   3   3  -9   0  2155.16  2094.26  12.62 o
   3   3  -8  -1     8.30     8.87   0.67 o
   3   3  -8   0   913.47   927.58   6.66 o
   3   3  -7  -1   222.79   219.51   2.24 o
   3   3  -7   0 10527.20 10336.90  53.22 o
   3   3  -6  -1     9.72     9.20   0.46 o
   3   3  -6   0   424.09   419.47   3.78 o
   3   3  -5  -1     1.67     2.35   0.34 o
   3   3  -5   0  5291.44  5440.17  29.99 o
   3   3  -4  -1     0.50     1.50   0.28 o
   3   3  -4   0  1419.46  1459.18   9.70 o
   3   3  -3  -1    74.70    79.71   1.24 o
   3   3  -3   0  6537.56  6837.32  47.77 o
   3   3  -2  -1    12.88    13.94   0.54 o
   3   3  -2   0  1110.63  1088.15   7.37 o
   3   3  -1  -1     0.07     0.52   0.15 o
   3   3  -1   0  5258.78  5150.88  32.42 o
   3   3   0  -1    30.87    29.58   0.70 o
   3   3   0   0  1515.96  1589.29  10.44 o
   3   3   1  -1    35.85    33.16   0.77 o
   3   3   1   0  5532.29  5592.23  34.72 o
   3   3   2  -1    92.11    90.36   1.24 o
   3   3   2   0     2.71    11.11   0.88 o
   3   3   3  -1   656.90   666.32   3.33 o
   3   3   3   0  4259.44  4136.04  22.25 o
   3   3   4  -1     4.28     4.10   0.39 o
   3   3   4   0     1.11     1.88   0.39 o
   3   3   5  -1     0.08     0.31   0.26 <
   3   3   5   0   202.10   219.91   2.65 o
   3   3   6  -1   106.58   105.62   1.78 o
   3   3   6   0   133.87   150.73   1.80 o
   3   3   7  -1   144.60   142.74   1.62 o
   3   3   7   0     8.11    12.68   0.75 o
   3   3   8  -1   200.22   202.60   2.45 o
   3   3   8   0   744.09   752.88   5.11 o
   3   3   9  -1     2.38     2.37   0.46 o
   3   3   9   0  4153.76  4068.44  20.14 o
   3   3  10  -1    21.88    21.65   1.11 o
   3   3  10   0    85.17    84.75   2.22 o
   3   4 -12  -1    20.64    21.03   1.50 o
   3   4 -11  -1    35.89    34.26   1.37 o
   3   4 -10  -1   216.04   214.62   2.94 o
   3   4  -9  -1    33.35    32.53   1.11 o
   3   4  -8  -1     8.30     7.68   0.64 o
   3   4  -7  -1     0.76     0.93   0.31 <
   3   4  -6  -1    78.10    76.57   1.37 o
   3   4  -5  -1     0.52     0.93   0.28 o
   3   4  -4  -1   325.85   322.74   2.26 o
   3   4  -3  -1    20.29    21.91   0.64 o
   3   4  -2  -1     6.26     6.11   0.49 o
   3   4  -1  -1    49.90    49.49   1.08 o
   3   4   0  -1     0.68     0.98   0.23 o
   3   4   1  -1   808.86   806.68   4.06 o
   3   4   2  -1   235.29   234.37   2.11 o
   3   4   3  -1   282.26   266.78   2.42 o
   3   4   4  -1     7.83     8.33   0.59 o
   3   4   5  -1     5.37     5.18   0.54 o
   3   4   6  -1    19.16    18.20   0.70 o
   3   4   7  -1    26.35    26.27   0.82 o
   3   4   8  -1     6.94     7.89   0.59 o
   3   4   9  -1     0.52     0.59   0.41 <
   3   4  10  -1    31.23    33.35   1.34 o
   3   5 -11  -1   120.67   119.78   2.63 o
   3   5 -11   0    11.88    10.72   1.06 o
   3   5 -10  -1     0.32     0.57   0.49 <
   3   5 -10   0  3121.15  3131.95  18.44 o
   3   5  -9  -1    52.08    52.34   1.42 o
   3   5  -9   0     6.05     6.50   0.67 o
   3   5  -8  -1    57.78    56.41   1.39 o
   3   5  -8   0  1953.91  1921.67  11.60 o
   3   5  -7  -1     6.93     7.97   0.64 o
   3   5  -7   0    74.80    71.92   1.49 o
   3   5  -6  -1     3.61     4.15   0.46 o
   3   5  -6   0     8.91     6.50   0.52 o
   3   5  -5  -1    56.90    57.83   1.06 o
   3   5  -5   0   986.88   968.93   5.30 o
   3   5  -4  -1    25.04    26.06   0.67 o
   3   5  -4   0  1142.19  1233.23   6.11 o
   3   5  -3  -1    16.27    16.57   0.54 o
   3   5  -3   0   525.96   516.28   3.34 o
   3   5  -2  -1     3.72     4.61   0.34 o
   3   5  -2   0   377.48   407.44   2.78 o
   3   5  -1  -1   154.60   146.77   1.34 o
   3   5  -1   0   242.10   244.23   2.06 o
   3   5   0  -1    16.75    17.09   0.54 o
   3   5   0   0  3896.64  3719.65  14.38 o
   3   5   1  -1    42.41    38.86   0.72 o
   3   5   1   0   998.44  1017.11   5.50 o
   3   5   2  -1   205.87   200.11   2.03 o
   3   5   2   0    89.16    89.73   1.13 o
   3   5   3  -1     5.11     5.08   0.36 o
   3   5   3   0   345.45   341.47   3.16 o
   3   5   4  -1   438.73   436.76   3.21 o
   3   5   4   0  1232.14  1222.67   7.70 o
   3   5   5  -1   236.38   230.18   2.50 o
   3   5   5   0   708.47   700.74   5.57 o
   3   5   6  -1    86.94    83.64   1.62 o
   3   5   6   0   382.54   373.00   3.94 o
   3   5   7  -1    49.58    50.36   1.16 o
   3   5   7   0     5.79     4.00   0.62 o
   3   5   8  -1    10.49    10.29   0.88 o
   3   5   8   0  2980.28  2963.17  17.69 o
   3   5   9  -1    15.49    14.26   1.08 o
   3   6 -10  -1    62.76    62.68   1.80 o
   3   6  -9  -1   178.48   175.71   2.63 o
   3   6  -8  -1     0.07     0.41   0.36 <
   3   6  -7  -1    26.07    27.48   0.85 o
   3   6  -6  -1    19.40    19.33   0.70 o
   3   6  -5  -1    19.01    19.20   0.62 o
   3   6  -4  -1    16.55    16.03   0.62 o
   3   6  -3  -1   175.08   169.94   1.62 o
   3   6  -2  -1     5.79     6.39   0.39 o
   3   6  -1  -1    18.38    19.28   0.57 o
   3   6   0  -1    67.69    67.92   0.90 o
   3   6   1  -1    17.94    17.73   0.52 o
   3   6   2  -1     2.89     3.69   0.28 o
   3   6   3  -1    13.85    14.18   0.52 o
   3   6   4  -1    38.08    36.44   0.85 o
   3   6   5  -1    11.11    11.55   0.88 o
   3   6   6  -1    31.90    31.78   1.19 o
   3   6   7  -1     3.35     3.09   0.64 o
   3   6   8  -1     5.47     5.52   0.80 o
   3   7  -9  -1    41.16    42.37   1.29 o
   3   7  -8  -1    53.11    54.87   1.31 o
   3   7  -8   0  1575.65  1587.52   9.97 o
   3   7  -7  -1    45.61    44.90   1.16 o
   3   7  -7   0   958.85   957.74   5.98 o
   3   7  -6  -1    97.76    95.54   1.44 o
   3   7  -6   0   126.75   133.32   1.83 o
   3   7  -5  -1    41.76    42.94   1.01 o
   3   7  -5   0   343.38   346.63   3.78 o
   3   7  -4  -1   122.75   118.76   1.57 o
   3   7  -4   0   189.15   186.89   2.03 o
   3   7  -3  -1    97.80    95.15   1.19 o
   3   7  -3   0  2387.77  2398.62  10.12 o
   3   7  -2  -1   327.07   323.02   2.06 o
   3   7  -2   0   559.28   569.33   3.39 o
   3   7  -1  -1    72.56    71.07   0.95 o
   3   7  -1   0    15.22    17.48   0.62 o
   3   7   0  -1   232.79   231.79   1.75 o
   3   7   0   0   183.65   185.06   1.83 o
   3   7   1  -1    81.26    79.11   1.06 o
   3   7   1   0   719.12   704.27   3.95 o
   3   7   2  -1    60.82    62.65   0.90 o
   3   7   2   0    68.40    73.42   1.21 o
   3   7   3  -1    34.07    32.86   0.75 o
   3   7   3   0   797.46   797.22   4.39 o
   3   7   4  -1    96.31    96.06   1.39 o
   3   7   4   0   245.84   257.23   2.45 o
   3   7   5  -1     0.79     1.24   0.34 o
   3   7   5   0   513.71   510.94   3.73 o
   3   7   6  -1     2.73     3.15   0.46 o
   3   7   6   0   420.60   430.28   3.86 o
   3   7   7  -1     0.49     0.85   0.64 <
   3   8  -7  -1     2.81     2.91   0.46 o
   3   8  -6  -1     0.33     0.67   0.39 <
   3   8  -5  -1   256.67   252.10   2.21 o
   3   8  -4  -1     0.01     0.18   0.26 <
   3   8  -3  -1    26.63    27.12   0.80 o
   3   8  -2  -1     2.15     2.17   0.36 o
   3   8  -1  -1    14.12    14.38   0.59 o
   3   8   0  -1    12.76    13.69   0.62 o
   3   8   1  -1     0.07     0.54   0.26 <
   3   8   2  -1    39.65    39.54   0.95 o
   3   8   3  -1    45.55    44.87   1.01 o
   3   8   4  -1    14.14    15.13   0.75 o
   3   8   5  -1    31.26    30.72   1.01 o
   3   9  -4  -1    22.30    22.07   0.85 o
   3   9  -3  -1     0.39     0.44   0.36 <
   3   9  -2  -1     6.95     8.12   0.62 o
   3   9  -1  -1     2.44     2.27   0.44 o
   3   9   0  -1   264.25   264.79   2.11 o
   3   9   1  -1    51.05    50.36   1.24 o
   3   9   2  -1    20.37    21.06   1.01 o
   4   0 -12   0  1744.87  1749.98  13.26 o
   4   0 -10   0   719.03   714.23   9.27 o
   4   0  -8   0   856.05   845.58   9.40 o
   4   0  -6   0  1833.46  1960.26  15.28 o
   4   0  -4   0  3574.43  4213.58  34.75 o
   4   0  -2   0 10895.70 13421.00 187.12 o
   4   0   0   0  3060.18  3112.36  34.57 o
   4   0   2   0  7495.21  7560.47  79.93 o
   4   0   4   0  7289.72  7051.20  70.51 o
   4   0   6   0   420.57   400.40   6.35 o
   4   0   8   0  1284.76  1242.43  11.11 o
   4   0  10   0     1.48     4.43   0.98 o
   4   1 -13  -1   118.77   119.78   2.63 o
   4   1 -12  -1    12.81    13.53   0.95 o
   4   1 -11  -1     1.16     1.31   0.49 <
   4   1 -10  -1    22.31    22.27   1.06 o
   4   1  -9  -1   116.83   118.08   2.03 o
   4   1  -8  -1   111.45   111.45   1.83 o
   4   1  -7  -1   157.19   159.60   2.16 o
   4   1  -6  -1   105.50   101.87   1.47 o
   4   1  -5  -1    66.71    67.43   0.98 o
   4   1  -4  -1   448.11   470.76   2.25 o
   4   1  -3  -1    15.30    15.15   0.34 o
   4   1  -2  -1    19.19    21.49   0.82 o
   4   1  -1  -1    57.46    60.28   1.08 o
   4   1   0  -1   365.44   374.70   1.77 o
   4   1   1  -1    27.73    31.02   0.72 o
   4   1   2  -1   738.33   743.69   3.14 o
   4   1   3  -1   198.85   196.00   1.70 o
   4   1   4  -1   203.44   197.58   2.34 o
   4   1   5  -1     0.74     1.19   0.34 o
   4   1   6  -1   139.66   141.57   1.67 o
   4   1   7  -1   258.60   251.69   2.37 o
   4   1   8  -1    26.66    27.45   0.98 o
   4   1   9  -1    26.82    29.28   1.08 o
   4   1  10  -1     6.55     6.96   0.77 o
   4   2 -13  -1   132.25   134.64   2.76 o
   4   2 -13   0  1621.87  1614.74  17.74 o
   4   2 -12  -1    37.73    37.27   1.37 o
   4   2 -12   0   219.58   226.60   3.12 o
   4   2 -11  -1    24.76    26.70   1.29 o
   4   2 -11   0     0.26     2.11   0.52 o
   4   2 -10  -1    17.32    17.48   1.03 o
   4   2 -10   0   961.45   940.60   7.07 o
   4   2  -9  -1    41.18    43.14   1.29 o
   4   2  -9   0    36.38    36.68   1.21 o
   4   2  -8  -1    45.90    45.05   0.95 o
   4   2  -8   0   290.95   296.24   2.96 o
   4   2  -7  -1   548.45   534.37   3.41 o
   4   2  -7   0   101.68    99.37   1.55 o
   4   2  -6  -1   183.90   178.63   2.14 o
   4   2  -6   0  1101.95  1087.19   7.70 o
   4   2  -5  -1   256.79   260.58   1.98 o
   4   2  -5   0     4.63     4.05   0.39 o
   4   2  -4  -1   137.10   135.99   1.29 o
   4   2  -4   0  2762.75  2885.51  17.43 o
   4   2  -3  -1   129.79   136.45   1.29 o
   4   2  -3   0  7641.84  7692.10  51.73 o
   4   2  -2  -1   407.90   436.35   2.20 o
   4   2  -2   0  4899.92  5396.89  36.93 o
   4   2  -1  -1    95.08    93.04   1.00 o
   4   2  -1   0     4.47    42.87   0.85 o
   4   2   0  -1   330.67   342.68   2.08 o
   4   2   0   0    26.22    21.52   0.80 o
   4   2   1  -1    41.13    45.45   0.85 o
   4   2   1   0   336.53   326.10   3.08 o
   4   2   2  -1    21.56    19.95   0.57 o
   4   2   2   0  1145.96  1178.68   7.58 o
   4   2   3  -1  1463.17  1433.89   5.96 o
   4   2   3   0  7375.60  7147.46  45.14 o
   4   2   4  -1   102.31    98.85   1.67 o
   4   2   4   0   777.11   747.48   6.22 o
   4   2   5  -1     0.06     1.24   0.44 <
   4   2   5   0  1292.03  1303.03   7.53 o
   4   2   6  -1    46.78    44.71   1.34 o
   4   2   6   0     1.42     3.51   0.49 o
   4   2   7  -1   127.86   124.01   1.88 o
   4   2   7   0   221.77   218.12   2.70 o
   4   2   8  -1    17.44    16.47   0.90 o
   4   2   8   0   305.94   290.74   3.14 o
   4   2   9  -1    77.92    77.54   1.67 o
   4   2   9   0     2.57     5.10   0.64 o
   4   2  10  -1     1.27     1.75   0.57 o
   4   2  10   0    63.99    63.73   1.70 o
   4   3 -12  -1    76.35    76.48   1.70 o
   4   3 -11  -1     0.29     0.90   0.39 <
   4   3 -10  -1    16.98    16.37   1.11 o
   4   3  -9  -1    43.23    43.30   1.19 o
   4   3  -8  -1    34.06    33.79   0.98 o
   4   3  -7  -1    44.02    43.66   1.03 o
   4   3  -6  -1   123.88   123.66   1.52 o
   4   3  -5  -1    12.47    13.71   0.59 o
   4   3  -4  -1     2.78     3.07   0.31 o
   4   3  -3  -1   244.55   254.70   2.24 o
   4   3  -2  -1     0.88     1.21   0.23 o
   4   3  -1  -1    34.76    33.99   0.80 o
   4   3   0  -1    77.36    81.56   1.26 o
   4   3   1  -1    49.66    46.84   0.93 o
   4   3   2  -1    71.26    66.93   1.13 o
   4   3   3  -1   482.79   469.75   2.90 o
   4   3   4  -1    33.19    31.55   1.01 o
   4   3   5  -1     5.27     5.03   0.54 o
   4   3   6  -1   235.31   229.35   2.24 o
   4   3   7  -1   254.20   255.43   2.37 o
   4   3   8  -1     5.37     5.95   0.59 o
   4   3   9  -1     2.91     2.89   0.49 o
   4   3  10  -1    11.98    12.32   0.95 o
   4   4 -12  -1    58.63    61.98   1.75 o
   4   4 -12   0   148.26   149.39   3.09 o
   4   4 -11  -1   150.30   152.24   2.60 o
   4   4 -11   0    83.21    82.18   2.06 o
   4   4 -10  -1    12.86    14.05   0.98 o
   4   4 -10   0   496.80   495.13   4.76 o
   4   4  -9  -1    51.35    49.79   1.37 o
   4   4  -9   0  1086.77  1102.25   7.99 o
   4   4  -8  -1     1.38     1.62   0.36 o
   4   4  -8   0   988.83  1004.53   7.20 o
   4   4  -7  -1     6.42     7.06   0.59 o
   4   4  -7   0  1484.89  1425.21   9.11 o
   4   4  -6  -1    82.39    79.30   1.37 o
   4   4  -6   0   167.06   156.55   2.14 o
   4   4  -5  -1   106.69   107.66   1.31 o
   4   4  -5   0   191.17   209.40   1.90 o
   4   4  -4  -1   180.99   177.50   1.60 o
   4   4  -4   0  1129.52  1136.84   6.08 o
   4   4  -3  -1     5.23     6.99   0.41 o
   4   4  -3   0  1652.68  1672.49   8.71 o
   4   4  -2  -1   113.49   113.86   1.49 o
   4   4  -2   0  1873.29  1806.78   8.91 o
   4   4  -1  -1     0.62     1.39   0.28 o
   4   4  -1   0  7717.52  7571.02  33.14 o
   4   4   0  -1    26.32    27.11   0.75 o
   4   4   0   0   117.53    96.62   1.52 o
   4   4   1  -1   225.00   224.72   1.90 o
   4   4   1   0   392.07   413.03   3.11 o
   4   4   2  -1   572.75   560.25   3.39 o
   4   4   2   0  1105.93  1091.38   5.95 o
   4   4   3  -1   124.33   119.50   1.60 o
   4   4   3   0  2469.45  2383.08  13.13 o
   4   4   4  -1    51.42    51.54   1.11 o
   4   4   4   0  1460.09  1429.23   8.55 o
   4   4   5  -1    49.60    48.58   0.95 o
   4   4   5   0  7336.37  6933.86  27.69 o
   4   4   6  -1     4.40     4.64   0.41 o
   4   4   6   0    64.81    67.47   1.21 o
   4   4   7  -1     0.24     0.64   0.31 <
   4   4   7   0   552.44   565.28   4.29 o
   4   4   8  -1   104.85   105.20   1.73 o
   4   4   8   0   225.37   235.92   2.73 o
   4   4   9  -1    74.75    74.78   1.70 o
   4   4   9   0    33.18    40.88   1.39 o
   4   5 -11  -1   306.35   303.73   3.78 o
   4   5 -10  -1    13.45    14.05   1.01 o
   4   5  -9  -1    14.12    14.15   0.90 o
   4   5  -8  -1   104.26    99.47   1.88 o
   4   5  -7  -1     9.88     9.23   0.67 o
   4   5  -6  -1     5.06     4.79   0.41 o
   4   5  -5  -1   226.68   222.98   1.85 o
   4   5  -4  -1   118.67   117.63   1.34 o
   4   5  -3  -1    86.84    85.42   1.06 o
   4   5  -2  -1   103.57   102.46   1.21 o
   4   5  -1  -1    89.51    85.42   1.06 o
   4   5   0  -1    41.27    39.33   0.75 o
   4   5   1  -1   158.67   149.21   1.42 o
   4   5   2  -1    99.30   100.08   1.24 o
   4   5   3  -1     3.46     3.84   0.49 o
   4   5   4  -1   381.53   373.03   3.19 o
   4   5   5  -1    79.51    76.68   1.49 o
   4   5   6  -1   114.12   111.38   1.52 o
   4   5   7  -1    32.13    31.91   1.01 o
   4   5   8  -1     1.22     1.21   0.41 <
   4   6 -10  -1   274.23   278.86   3.48 o
   4   6 -10   0   118.78   120.11   2.09 o
   4   6  -9  -1   104.55   108.06   1.75 o
   4   6  -9   0   793.35   772.57   5.49 o
   4   6  -8  -1     6.72     7.30   0.57 o
   4   6  -8   0    82.48    86.71   1.60 o
   4   6  -7  -1    11.90    12.45   0.67 o
   4   6  -7   0     9.49     8.76   0.64 o
   4   6  -6  -1    55.07    55.23   1.06 o
   4   6  -6   0    86.04    94.67   1.47 o
   4   6  -5  -1     1.82     1.83   0.31 o
   4   6  -5   0   158.11   161.59   1.78 o
   4   6  -4  -1     1.65     1.70   0.28 o
   4   6  -4   0   253.17   258.50   2.50 o
   4   6  -3  -1   278.27   270.96   2.06 o
   4   6  -3   0    90.60    94.25   1.62 o
   4   6  -2  -1     1.98     2.58   0.28 o
   4   6  -2   0  6618.51  6549.11  22.90 o
   4   6  -1  -1    11.94    11.42   0.44 o
   4   6  -1   0  4288.96  4164.10  15.22 o
   4   6   0  -1    11.09    11.16   0.44 o
   4   6   0   0   769.88   770.35   3.69 o
   4   6   1  -1   219.60   213.06   1.54 o
   4   6   1   0   211.24   215.36   1.70 o
   4   6   2  -1    15.10    15.78   0.49 o
   4   6   2   0   670.51   652.58   3.44 o
   4   6   3  -1   105.84   106.86   1.31 o
   4   6   3   0   213.15   206.83   1.93 o
   4   6   4  -1    13.78    13.66   0.64 o
   4   6   4   0  1886.63  1836.61   9.16 o
   4   6   5  -1    17.89    18.41   0.77 o
   4   6   5   0  2019.65  1992.85  10.23 o
   4   6   6  -1     1.20     1.60   0.54 <
   4   6   6   0  1590.35  1575.38   8.56 o
   4   6   7  -1   321.64   316.54   3.86 o
   4   6   7   0    28.00    29.62   1.44 o
   4   7  -9  -1    59.22    57.88   1.44 o
   4   7  -8  -1    36.88    36.65   1.11 o
   4   7  -7  -1    21.90    22.22   0.95 o
   4   7  -6  -1    44.87    45.31   1.03 o
   4   7  -5  -1    43.16    43.43   1.03 o
   4   7  -4  -1   110.11   110.52   1.52 o
   4   7  -3  -1   119.60   119.02   1.31 o
   4   7  -2  -1   251.30   244.79   1.80 o
   4   7  -1  -1   164.15   160.86   1.39 o
   4   7   0  -1   405.23   400.88   2.42 o
   4   7   1  -1   100.80    97.67   1.19 o
   4   7   2  -1    67.72    69.97   0.95 o
   4   7   3  -1     0.57     0.77   0.28 <
   4   7   4  -1    98.59    98.56   1.42 o
   4   7   5  -1     4.32     4.79   0.49 o
   4   7   6  -1     0.29     0.90   0.39 <
   4   8  -7  -1    16.14    15.21   0.85 o
   4   8  -6  -1    43.70    43.76   1.16 o
   4   8  -6   0   147.58   146.01   2.16 o
   4   8  -5  -1    36.27    37.27   0.95 o
   4   8  -5   0   347.67   352.84   3.06 o
   4   8  -4  -1     5.45     5.57   0.49 o
   4   8  -4   0   175.08   179.50   2.09 o
   4   8  -3  -1    17.38    17.71   0.70 o
   4   8  -3   0  3865.76  3838.70  16.37 o
   4   8  -2  -1    32.42    32.84   0.82 o
   4   8  -2   0   146.47   145.08   1.83 o
   4   8  -1  -1    15.41    15.29   0.59 o
   4   8  -1   0    87.21    93.10   1.57 o
   4   8   0  -1     7.87     8.40   0.52 o
   4   8   0   0    57.29    61.03   1.08 o
   4   8   1  -1     2.53     2.40   0.34 o
   4   8   1   0   779.51   777.39   4.57 o
   4   8   2  -1   109.08   106.93   1.49 o
   4   8   2   0    52.72    54.30   1.19 o
   4   8   3  -1    40.79    41.78   1.06 o
   4   8   3   0  1834.08  1812.84  10.06 o
   4   8   4  -1     1.39     1.34   0.36 o
   4   9  -4  -1     0.29     0.10   0.34 <
   4   9  -3  -1     0.44     0.85   0.39 <
   4   9  -2  -1    12.57    12.45   0.77 o
   4   9  -1  -1     2.83     3.38   0.49 o
   4   9   0  -1   189.51   190.92   1.85 o
   4   9   1  -1   113.29   115.30   1.78 o
   5   1 -13  -1    62.66    64.64   1.86 o
   5   1 -13   0  1478.31  1475.02  10.72 o
   5   1 -12  -1     3.11     3.33   0.64 o
   5   1 -12   0  1013.41  1012.34   9.03 o
   5   1 -11  -1   124.12   122.55   2.40 o
   5   1 -11   0   743.67   750.45   6.98 o
   5   1 -10  -1   163.46   161.99   2.52 o
   5   1 -10   0    81.02    84.34   1.91 o
   5   1  -9  -1    10.03    10.05   0.64 o
   5   1  -9   0   333.27   346.12   3.24 o
   5   1  -8  -1    91.10    89.70   1.57 o
   5   1  -8   0  3114.56  3135.27  16.47 o
   5   1  -7  -1   170.84   166.66   2.19 o
   5   1  -7   0  4508.87  4553.49  24.13 o
   5   1  -6  -1   200.59   205.13   2.14 o
   5   1  -6   0  1407.18  1339.13   9.73 o
   5   1  -5  -1   148.24   149.91   1.42 o
   5   1  -5   0  2918.07  3096.47  16.91 o
   5   1  -4  -1   875.43   912.77   3.10 o
   5   1  -4   0   194.05   220.15   1.98 o
   5   1  -3  -1    99.50   108.28   1.29 o
   5   1  -3   0  1240.32  1252.11   7.81 o
   5   1  -2  -1    83.58    87.42   1.72 o
   5   1  -2   0   163.53   267.56   3.32 o
   5   1  -1  -1    11.35    10.44   0.41 o
   5   1  -1   0   107.40   272.22   2.29 o
   5   1   0  -1   293.58   317.30   1.85 o
   5   1   0   0    67.25   109.53   1.21 o
   5   1   1  -1   413.17   422.70   2.54 o
   5   1   1   0  6598.82  6800.14  48.53 o
   5   1   2  -1   513.10   500.30   3.05 o
   5   1   2   0   105.62   105.39   1.60 o
   5   1   3  -1   124.96   124.83   1.78 o
   5   1   3   0  7358.00  7159.97  47.79 o
   5   1   4  -1    39.03    38.40   1.08 o
   5   1   4   0   823.23   746.88   6.04 o
   5   1   5  -1     5.27     6.99   0.62 o
   5   1   5   0    25.18    21.75   0.72 o
   5   1   6  -1   294.30   291.21   2.47 o
   5   1   6   0  3563.34  3375.81  16.23 o
   5   1   7  -1   106.85   106.89   1.73 o
   5   1   7   0   734.66   697.99   5.03 o
   5   1   8  -1    56.85    58.22   1.42 o
   5   1   8   0   421.28   449.65   4.14 o
   5   1   9  -1    46.52    45.31   1.34 o
   5   1   9   0  1242.22  1246.14   8.27 o
   5   2 -13  -1    10.03     9.77   0.80 o
   5   2 -12  -1     0.34     0.05   0.49 <
   5   2 -11  -1    27.57    28.59   1.29 o
   5   2 -10  -1    15.86    16.81   1.01 o
   5   2  -9  -1    62.23    62.59   1.29 o
   5   2  -8  -1     2.20     2.47   0.36 o
   5   2  -7  -1   391.86   386.59   2.54 o
   5   2  -6  -1    80.66    80.34   1.29 o
   5   2  -5  -1   149.47   150.45   1.54 o
   5   2  -4  -1    61.57    59.76   0.90 o
   5   2  -3  -1   175.50   176.68   1.52 o
   5   2  -2  -1   239.69   260.58   1.70 o
   5   2  -1  -1   244.60   253.20   1.75 o
   5   2   0  -1   154.19   157.49   1.47 o
   5   2   1  -1    28.68    26.49   0.64 o
   5   2   2  -1   389.38   378.43   2.90 o
   5   2   3  -1   360.11   348.35   3.06 o
   5   2   4  -1    29.69    30.57   1.01 o
   5   2   5  -1   153.36   154.25   1.73 o
   5   2   6  -1   233.61   230.00   2.45 o
   5   2   7  -1    23.75    23.74   0.88 o
   5   2   8  -1    32.75    32.35   1.08 o
   5   2   9  -1    29.50    29.80   1.13 o
   5   3 -13  -1     6.58     7.50   2.06 o
   5   3 -12  -1     0.02     0.31   0.39 <
   5   3 -12   0   288.19   289.88   3.37 o
   5   3 -11  -1    52.10    52.40   1.55 o
   5   3 -11   0   507.74   498.35   5.06 o
   5   3 -10  -1   124.10   127.05   1.80 o
   5   3 -10   0   578.51   564.58   5.16 o
   5   3  -9  -1    77.31    80.42   1.52 o
   5   3  -9   0  1327.07  1322.04   8.90 o
   5   3  -8  -1     7.37     6.88   0.54 o
   5   3  -8   0    92.69    96.85   1.91 o
   5   3  -7  -1   116.84   112.45   1.47 o
   5   3  -7   0  2535.91  2501.09  13.57 o
   5   3  -6  -1    11.46    11.52   0.54 o
   5   3  -6   0  1504.38  1477.36   8.86 o
   5   3  -5  -1   135.38   136.32   1.54 o
   5   3  -5   0 11132.20 11233.60  55.30 o
   5   3  -4  -1   139.84   141.18   1.52 o
   5   3  -4   0    78.73    68.83   1.03 o
   5   3  -3  -1   928.43   950.58   4.41 o
   5   3  -3   0 11052.80 11353.60  64.16 o
   5   3  -2  -1    38.10    35.84   0.82 o
   5   3  -2   0  1709.02  1742.05  11.35 o
   5   3  -1  -1     2.30     4.23   0.36 o
   5   3  -1   0  1307.06  1318.35   8.38 o
   5   3   0  -1    14.65    15.41   0.52 o
   5   3   0   0   201.64   219.49   2.06 o
   5   3   1  -1    18.59    18.40   0.62 o
   5   3   1   0  1457.77  1437.80   8.39 o
   5   3   2  -1   436.72   430.71   2.72 o
   5   3   2   0  1262.48  1190.84   6.58 o
   5   3   3  -1   264.97   258.46   2.55 o
   5   3   3   0    60.52    47.54   1.06 o
   5   3   4  -1    42.92    42.11   1.01 o
   5   3   4   0   172.64   167.10   2.09 o
   5   3   5  -1    95.24    95.74   1.24 o
   5   3   5   0  3909.19  3756.65  15.62 o
   5   3   6  -1    62.73    62.85   1.03 o
   5   3   6   0  1300.96  1279.08   6.65 o
   5   3   7  -1    18.79    20.08   0.85 o
   5   3   7   0     1.04     2.04   0.44 o
   5   3   8  -1    33.86    36.47   1.16 o
   5   3   8   0   169.45   168.58   2.42 o
   5   3   9  -1    25.02    24.59   1.11 o
   5   3   9   0   190.01   196.02   2.91 o
   5   4 -12  -1    80.81    80.35   1.70 o
   5   4 -11  -1    15.30    16.81   1.24 o
   5   4 -10  -1    18.07    18.22   1.06 o
   5   4  -9  -1    36.83    37.50   1.21 o
   5   4  -8  -1     0.06     0.70   0.36 <
   5   4  -7  -1    87.73    88.45   1.52 o
   5   4  -6  -1   134.84   133.12   1.47 o
   5   4  -5  -1    56.07    56.04   0.98 o
   5   4  -4  -1   122.33   119.38   1.31 o
   5   4  -3  -1    34.42    36.52   0.75 o
   5   4  -2  -1   240.48   240.13   1.75 o
   5   4  -1  -1     0.03     0.39   0.18 <
   5   4   0  -1     2.37     2.50   0.28 o
   5   4   1  -1    17.43    18.20   0.59 o
   5   4   2  -1   157.88   154.74   1.42 o
   5   4   3  -1    75.98    75.08   1.24 o
   5   4   4  -1    23.16    23.30   0.70 o
   5   4   5  -1    84.52    83.30   1.24 o
   5   4   6  -1     1.70     1.78   0.34 o
   5   4   7  -1    53.49    51.73   1.26 o
   5   4   8  -1    38.46    41.37   1.24 o
   5   4   9  -1     0.09    -0.03   0.67 <
   5   5 -11  -1     1.35     1.60   0.57 <
   5   5 -11   0  1107.60  1120.51   8.97 o
   5   5 -10  -1     0.47     0.49   0.41 <
   5   5 -10   0   149.64   152.73   2.63 o
   5   5  -9  -1   190.08   188.33   2.73 o
   5   5  -9   0    51.65    53.53   1.60 o
   5   5  -8  -1   154.10   153.12   2.29 o
   5   5  -8   0  3847.40  3877.52  17.26 o
   5   5  -7  -1   138.15   132.75   1.80 o
   5   5  -7   0   333.33   323.04   2.83 o
   5   5  -6  -1   114.46   113.65   1.49 o
   5   5  -6   0  3392.57  3336.73  14.54 o
   5   5  -5  -1   124.99   122.78   1.39 o
   5   5  -5   0   380.21   366.93   2.73 o
   5   5  -4  -1     7.82     8.76   0.49 o
   5   5  -4   0    16.05    11.29   0.64 o
   5   5  -3  -1   192.04   189.96   1.60 o
   5   5  -3   0   324.21   340.18   2.47 o
   5   5  -2  -1   208.13   209.88   1.57 o
   5   5  -2   0   113.97   139.63   1.44 o
   5   5  -1  -1    16.76    16.06   0.52 o
   5   5  -1   0   235.98   228.86   1.93 o
   5   5   0  -1     0.09     0.52   0.18 <
   5   5   0   0  1664.08  1632.89   7.13 o
   5   5   1  -1   113.98   112.02   1.29 o
   5   5   1   0     3.08     4.85   0.34 o
   5   5   2  -1     9.38     9.41   0.44 o
   5   5   2   0   514.90   482.29   3.08 o
   5   5   3  -1     8.58     9.07   0.49 o
   5   5   3   0  2875.21  2807.55  12.63 o
   5   5   4  -1   147.80   143.70   1.55 o
   5   5   4   0  1644.27  1619.11   8.48 o
   5   5   5  -1    30.81    30.98   0.80 o
   5   5   5   0   650.07   645.70   4.08 o
   5   5   6  -1   192.54   193.51   2.16 o
   5   5   6   0   722.78   714.23   4.29 o
   5   5   7  -1    39.31    40.16   1.16 o
   5   5   7   0   102.97   105.51   1.98 o
   5   5   8  -1    44.73    44.77   1.26 o
   5   6 -10  -1    88.49    90.03   1.67 o
   5   6  -9  -1     1.88     2.06   0.41 o
   5   6  -8  -1     9.39     9.90   0.64 o
   5   6  -7  -1    49.33    47.11   1.08 o
   5   6  -6  -1   102.46    98.47   1.37 o
   5   6  -5  -1     3.48     3.58   0.39 o
   5   6  -4  -1     5.12     4.64   0.39 o
   5   6  -3  -1    91.78    92.60   1.24 o
   5   6  -2  -1    47.90    47.47   0.88 o
   5   6  -1  -1    61.55    60.71   0.82 o
   5   6   0  -1     1.37     1.62   0.23 o
   5   6   1  -1    97.21    96.64   1.00 o
   5   6   2  -1   133.39   131.14   1.24 o
   5   6   3  -1    18.70    18.25   0.67 o
   5   6   4  -1     4.23     4.33   0.44 o
   5   6   5  -1    16.06    16.21   0.75 o
   5   6   6  -1   263.99   262.36   2.50 o
   5   6   7  -1   104.68   106.42   2.45 o
   5   7  -9  -1     9.47    10.36   0.77 o
   5   7  -8  -1    18.44    18.92   0.88 o
   5   7  -8   0   387.83   383.47   3.83 o
   5   7  -7  -1    39.82    39.98   1.16 o
   5   7  -7   0  6077.20  6099.76  27.30 o
   5   7  -6  -1    80.20    78.62   1.29 o
   5   7  -6   0   419.43   417.89   3.52 o
   5   7  -5  -1    21.00    20.05   0.77 o
   5   7  -5   0  2193.81  2167.94  10.90 o
   5   7  -4  -1   298.90   297.94   2.55 o
   5   7  -4   0   149.76   147.60   1.75 o
   5   7  -3  -1    12.29    12.73   0.54 o
   5   7  -3   0   199.78   213.43   2.16 o
   5   7  -2  -1   364.27   356.25   2.19 o
   5   7  -2   0   140.48   140.39   1.57 o
   5   7  -1  -1    36.90    38.12   0.77 o
   5   7  -1   0  3292.77  3266.44  12.57 o
   5   7   0  -1   146.68   144.78   1.52 o
   5   7   0   0   835.88   837.11   4.62 o
   5   7   1  -1     0.24     0.23   0.21 <
   5   7   1   0   170.66   176.51   1.75 o
   5   7   2  -1    71.52    72.70   1.01 o
   5   7   2   0   533.32   531.61   3.68 o
   5   7   3  -1     2.02     2.35   0.36 o
   5   7   3   0   500.41   493.86   3.60 o
   5   7   4  -1   150.35   150.20   1.78 o
   5   7   4   0   287.52   292.09   2.70 o
   5   7   5  -1     1.09     2.22   0.44 o
   5   7   5   0   187.70   187.91   2.50 o
   5   7   6  -1     0.14     0.21   0.39 <
   5   8  -7  -1     1.89     2.78   0.67 o
   5   8  -6  -1     6.26     6.11   0.57 o
   5   8  -5  -1    31.71    32.84   0.90 o
   5   8  -4  -1    13.62    14.26   0.70 o
   5   8  -3  -1    13.86    14.26   0.67 o
   5   8  -2  -1    35.78    36.19   0.90 o
   5   8  -1  -1     9.26     9.59   0.52 o
   5   8   0  -1     1.12     1.37   0.31 o
   5   8   1  -1     3.74     4.00   0.39 o
   5   8   2  -1    28.73    29.13   0.90 o
   5   8   3  -1    64.93    65.33   1.29 o
   5   8   4  -1    38.84    40.72   1.13 o
   5   9  -4  -1    80.67    81.28   1.47 o
   5   9  -3  -1     2.07     2.11   0.46 o
   5   9  -2  -1     7.93     8.22   0.67 o
   5   9  -1  -1    20.82    21.76   0.95 o
   5   9   0  -1    75.88    77.36   1.26 o
   6   0 -12   0   971.30   968.66  12.08 o
   6   0 -10   0  3179.73  3137.57  27.18 o
   6   0  -8   0   538.18   481.65   6.06 o
   6   0  -6   0   963.03   993.14  10.74 o
   6   0  -4   0 11902.00 13444.40 153.81 o
   6   0  -2   0  2157.58  2027.22  27.74 o
   6   0   0   0  8266.31  8538.63  72.09 o
   6   0   2   0  8272.68  8145.23 122.15 o
   6   0   4   0   351.90   415.27   5.63 o
   6   0   6   0   923.61   937.80   7.15 o
   6   0   8   0  4113.39  4112.19  23.85 o
   6   1 -13  -1   104.20   107.81   2.55 o
   6   1 -12  -1     1.37     1.86   0.57 o
   6   1 -11  -1   285.85   284.66   3.50 o
   6   1 -10  -1     0.57     0.75   0.36 <
   6   1  -9  -1    24.64    24.56   0.93 o
   6   1  -8  -1   231.56   234.61   2.44 o
   6   1  -7  -1   354.90   358.79   2.83 o
   6   1  -6  -1    33.72    33.79   0.85 o
   6   1  -5  -1   730.84   744.48   3.37 o
   6   1  -4  -1  1677.39  1733.57   4.56 o
   6   1  -3  -1    22.60    24.20   1.06 o
   6   1  -2  -1    14.63    16.29   0.85 o
   6   1  -1  -1    16.83    20.64   0.39 o
   6   1   0  -1    43.88    43.54   0.75 o
   6   1   1  -1     0.21     0.67   0.18 o
   6   1   2  -1   463.45   456.90   3.08 o
   6   1   3  -1     9.43     8.79   0.59 o
   6   1   4  -1    48.10    50.56   1.24 o
   6   1   5  -1     0.86     1.44   0.28 o
   6   1   6  -1   184.41   180.05   1.73 o
   6   1   7  -1    57.39    57.91   1.31 o
   6   1   8  -1     3.36     3.76   0.54 o
   6   1   9  -1   168.67   173.12   2.58 o
   6   2 -13  -1    13.46    14.46   1.16 o
   6   2 -13   0   467.44   466.44   5.50 o
   6   2 -12  -1     5.91     6.08   0.75 o
   6   2 -12   0     1.94     3.30   0.59 o
   6   2 -11  -1    47.61    48.61   1.57 o
   6   2 -11   0   857.43   836.79   6.77 o
   6   2 -10  -1    78.98    78.93   1.52 o
   6   2 -10   0   547.46   530.32   4.01 o
   6   2  -9  -1    45.75    46.08   1.08 o
   6   2  -9   0   120.20   114.73   1.52 o
   6   2  -8  -1   143.20   142.79   1.44 o
   6   2  -8   0   348.85   342.74   3.14 o
   6   2  -7  -1   309.56   311.68   2.39 o
   6   2  -7   0  3759.32  3660.99  18.59 o
   6   2  -6  -1    33.06    33.79   0.75 o
   6   2  -6   0    96.62    99.99   1.37 o
   6   2  -5  -1   360.98   350.46   2.34 o
   6   2  -5   0   884.70   816.08   4.67 o
   6   2  -4  -1   205.34   205.32   1.75 o
   6   2  -4   0  1699.65  1771.35  11.30 o
   6   2  -3  -1    69.59    67.07   0.88 o
   6   2  -3   0   151.79   171.20   2.37 o
   6   2  -2  -1   131.87   133.77   1.21 o
   6   2  -2   0   277.93   348.16   3.06 o
   6   2  -1  -1     4.30     5.03   0.31 o
   6   2  -1   0  7202.48  7174.12  47.68 o
   6   2   0  -1    44.69    43.65   0.77 o
   6   2   0   0  1168.23  1158.64   7.23 o
   6   2   1  -1   159.23   156.50   1.49 o
   6   2   1   0  5730.97  5734.55  33.05 o
   6   2   2  -1    48.90    48.88   1.11 o
   6   2   2   0  3777.03  3862.51  21.44 o
   6   2   3  -1   160.30   155.43   1.96 o
   6   2   3   0  1013.83   941.84   6.14 o
   6   2   4  -1    19.38    19.10   0.70 o
   6   2   4   0  1918.68  1887.91   8.39 o
   6   2   5  -1   874.17   870.47   4.15 o
   6   2   5   0  2297.80  2320.04  11.48 o
   6   2   6  -1    29.81    29.98   0.88 o
   6   2   6   0   521.22   522.02   3.88 o
   6   2   7  -1    14.68    15.62   0.85 o
   6   2   7   0   589.50   579.27   4.65 o
   6   2   8  -1    26.76    27.35   1.06 o
   6   2   8   0     3.32     4.90   0.57 o
   6   2   9  -1    58.77    60.72   1.68 o
   6   2   9   0   249.44   247.30   3.35 o
   6   3 -13  -1    13.74    13.15   0.98 o
   6   3 -12  -1    11.27    12.45   1.01 o
   6   3 -11  -1    88.03    87.89   1.88 o
   6   3 -10  -1   211.16   210.31   2.21 o
   6   3  -9  -1   299.95   302.36   2.86 o
   6   3  -8  -1    35.91    36.88   0.98 o
   6   3  -7  -1    52.97    49.40   1.00 o
   6   3  -6  -1    16.28    17.22   0.62 o
   6   3  -5  -1   333.94   328.72   2.11 o
   6   3  -4  -1   104.22   104.35   1.13 o
   6   3  -3  -1   636.58   653.32   3.15 o
   6   3  -2  -1    17.14    16.86   0.54 o
   6   3  -1  -1   136.22   138.39   1.47 o
   6   3   0  -1    94.11    94.83   1.16 o
   6   3   1  -1   301.65   295.83   1.93 o
   6   3   2  -1   188.59   187.07   1.62 o
   6   3   3  -1   193.12   184.85   1.88 o
   6   3   4  -1    40.62    37.99   0.80 o
   6   3   5  -1   272.73   271.82   1.85 o
   6   3   6  -1     0.02     0.49   0.26 <
   6   3   7  -1    18.63    19.18   0.93 o
   6   3   8  -1    99.91   101.86   1.78 o
   6   4 -12  -1    10.12    10.62   0.95 o
   6   4 -12   0   516.33   516.70   4.63 o
   6   4 -11  -1     0.24     0.46   0.44 <
   6   4 -11   0   535.71   545.34   5.42 o
   6   4 -10  -1    15.08    15.39   0.95 o
   6   4 -10   0   229.05   234.87   3.22 o
   6   4  -9  -1    23.16    22.86   0.93 o
   6   4  -9   0  1046.77  1029.44   7.69 o
   6   4  -8  -1    27.10    25.65   0.93 o
   6   4  -8   0    75.87    72.36   1.57 o
   6   4  -7  -1    48.21    49.25   1.01 o
   6   4  -7   0   520.04   535.53   3.93 o
   6   4  -6  -1    74.96    76.21   1.11 o
   6   4  -6   0  1700.70  1583.33   7.89 o
   6   4  -5  -1   167.97   163.40   1.62 o
   6   4  -5   0   461.58   486.92   3.21 o
   6   4  -4  -1   190.60   181.75   1.57 o
   6   4  -4   0  1751.02  1664.40   7.67 o
   6   4  -3  -1   113.01   111.23   1.24 o
   6   4  -3   0   874.10   910.03   4.99 o
   6   4  -2  -1    57.63    57.33   0.90 o
   6   4  -2   0  1036.97  1001.44   5.42 o
   6   4  -1  -1    17.46    18.64   0.57 o
   6   4  -1   0   223.46   214.27   1.93 o
   6   4   0  -1    48.82    48.34   0.93 o
   6   4   0   0 11947.80 11689.90  47.55 o
   6   4   1  -1     3.46     4.28   0.34 o
   6   4   1   0  2262.78  2214.55   9.70 o
   6   4   2  -1    44.31    44.30   0.95 o
   6   4   2   0   131.24   130.99   1.37 o
   6   4   3  -1    77.38    76.45   1.03 o
   6   4   3   0   171.88   165.42   1.47 o
   6   4   4  -1    63.85    61.95   0.93 o
   6   4   4   0     1.91     4.54   0.41 o
   6   4   5  -1    25.21    24.93   0.67 o
   6   4   5   0   390.84   377.76   2.83 o
   6   4   6  -1    84.53    85.24   1.19 o
   6   4   6   0  2563.39  2525.15  11.16 o
   6   4   7  -1     4.80     4.51   0.57 o
   6   4   7   0  1560.82  1526.98   8.21 o
   6   4   8  -1     6.84     7.58   0.72 o
   6   4   8   0     0.25     1.01   0.41 <
   6   5 -11  -1     4.16     3.92   0.67 o
   6   5 -10  -1     6.60     7.06   0.80 o
   6   5  -9  -1   305.80   307.70   2.88 o
   6   5  -8  -1   155.69   153.76   1.96 o
   6   5  -7  -1    41.02    39.95   1.01 o
   6   5  -6  -1   160.32   159.23   1.75 o
   6   5  -5  -1    85.41    86.46   1.21 o
   6   5  -4  -1    19.70    21.24   0.62 o
   6   5  -3  -1   187.50   184.29   1.65 o
   6   5  -2  -1   103.74   104.50   1.21 o
   6   5  -1  -1    16.87    17.35   0.52 o
   6   5   0  -1   281.17   279.90   1.72 o
   6   5   1  -1     1.76     2.24   0.23 o
   6   5   2  -1    54.20    52.83   0.80 o
   6   5   3  -1    49.70    46.29   0.72 o
   6   5   4  -1     5.61     6.16   0.44 o
   6   5   5  -1    37.26    37.81   0.90 o
   6   5   6  -1   124.24   122.66   1.57 o
   6   5   7  -1   101.89   102.35   1.60 o
   6   6 -10  -1     3.02     3.33   0.52 o
   6   6 -10   0  1394.78  1389.47   8.88 o
   6   6  -9  -1    22.86    23.74   0.90 o
   6   6  -9   0   102.43   108.71   1.75 o
   6   6  -8  -1    18.58    18.97   0.82 o
   6   6  -8   0   121.60   124.23   1.88 o
   6   6  -7  -1    33.96    32.50   0.93 o
   6   6  -7   0   565.35   555.01   4.19 o
   6   6  -6  -1     0.00     0.34   0.26 <
   6   6  -6   0   541.81   553.79   3.98 o
   6   6  -5  -1     6.75     6.39   0.44 o
   6   6  -5   0  2521.15  2382.94  11.35 o
   6   6  -4  -1    27.15    25.90   0.70 o
   6   6  -4   0    49.16    46.60   1.06 o
   6   6  -3  -1    51.08    51.80   0.98 o
   6   6  -3   0    54.94    54.04   0.90 o
   6   6  -2  -1   331.39   321.65   1.95 o
   6   6  -2   0  2252.25  2234.39   9.18 o
   6   6  -1  -1    78.78    76.14   0.90 o
   6   6  -1   0  1002.62   990.46   4.74 o
   6   6   0  -1     0.06     0.34   0.18 <
   6   6   0   0  1592.66  1569.06   6.51 o
   6   6   1  -1   442.04   439.68   2.42 o
   6   6   1   0  6690.82  6597.94  22.26 o
   6   6   2  -1    45.33    43.48   0.77 o
   6   6   2   0    93.85    99.61   1.21 o
   6   6   3  -1    89.73    89.77   1.37 o
   6   6   3   0    26.77    27.97   0.77 o
   6   6   4  -1    22.42    21.91   0.80 o
   6   6   4   0   200.35   191.83   2.34 o
   6   6   5  -1    44.74    46.34   1.08 o
   6   6   5   0   941.40   931.05   6.16 o
   6   6   6  -1    55.69    54.92   1.26 o
   6   6   6   0   429.18   424.86   4.06 o
   6   7  -9  -1    28.84    28.64   1.08 o
   6   7  -8  -1   114.52   114.83   1.75 o
   6   7  -7  -1    33.07    33.69   1.11 o
   6   7  -6  -1    11.95    11.50   0.64 o
   6   7  -5  -1    39.86    40.96   1.52 o
   6   7  -4  -1   191.13   191.54   2.03 o
   6   7  -3  -1     8.96     9.31   0.52 o
   6   7  -2  -1   226.91   223.37   1.80 o
   6   7  -1  -1    13.55    13.43   0.57 o
   6   7   0  -1    23.11    24.18   0.70 o
   6   7   1  -1    23.07    22.81   0.64 o
   6   7   2  -1    44.62    44.46   0.85 o
   6   7   3  -1     7.35     6.55   0.52 o
   6   7   4  -1    68.95    70.59   1.37 o
   6   7   5  -1     0.00     0.00   0.36 <
   6   8  -7  -1     7.71     7.40   0.88 o
   6   8  -6  -1    29.13    28.12   1.01 o
   6   8  -6   0   436.83   458.08   4.17 o
   6   8  -5  -1    51.89    53.32   1.11 o
   6   8  -5   0   269.48   270.47   2.73 o
   6   8  -4  -1    16.20    15.72   0.72 o
   6   8  -4   0     8.57     8.58   0.62 o
   6   8  -3  -1     0.04     0.31   0.28 <
   6   8  -3   0   181.69   187.04   2.14 o
   6   8  -2  -1    46.54    46.78   1.01 o
   6   8  -2   0   184.89   184.56   2.16 o
   6   8  -1  -1    36.61    35.57   1.01 o
   6   8  -1   0  2956.09  2940.87  13.89 o
   6   8   0  -1    42.82    41.86   0.90 o
   6   8   0   0   571.32   575.84   3.78 o
   6   8   1  -1    29.95    30.49   0.80 o
   6   8   1   0   389.84   400.96   3.11 o
   6   8   2  -1     8.83     8.64   0.57 o
   6   8   3  -1    31.12    30.72   1.03 o
   6   9  -3  -1    20.63    21.09   0.98 o
   6   9  -2  -1    18.90    18.59   1.21 o
   6   9  -1  -1    11.97    12.06   2.06 o
   7   1 -13  -1     9.16    10.36   1.03 o
   7   1 -13   0    68.53    73.70   2.19 o
   7   1 -12  -1     1.79     1.68   0.54 o
   7   1 -12   0  1018.32  1020.62   8.74 o
   7   1 -11  -1    30.99    31.55   1.08 o
   7   1 -11   0  4699.77  4749.00  24.70 o
   7   1 -10  -1    60.37    60.97   1.34 o
   7   1 -10   0  4709.69  4725.96  23.93 o
   7   1  -9  -1     0.10     0.70   0.31 <
   7   1  -9   0     5.00     6.01   0.52 o
   7   1  -8  -1   162.96   160.56   1.96 o
   7   1  -8   0   214.33   214.94   2.29 o
   7   1  -7  -1   191.71   186.67   1.75 o
   7   1  -7   0    84.40    96.81   1.21 o
   7   1  -6  -1     0.93     1.47   0.26 o
   7   1  -6   0  3414.05  3437.67  16.72 o
   7   1  -5  -1   666.69   667.13   2.97 o
   7   1  -5   0 11329.40 12029.10  66.49 o
   7   1  -4  -1   831.34   839.12   5.49 o
   7   1  -4   0 11402.20 12538.70  70.86 o
   7   1  -3  -1     2.03     2.17   0.46 o
   7   1  -3   0    10.84    16.19   1.08 o
   7   1  -2  -1   227.29   225.89   2.75 o
   7   1  -2   0  3375.61  3604.43  28.96 o
   7   1  -1  -1    74.00    75.24   0.82 o
   7   1  -1   0   501.11   540.19   3.56 o
   7   1   0  -1    10.59    11.01   0.44 o
   7   1   0   0  4900.11  5004.90  31.69 o
   7   1   1  -1     1.18     1.19   0.23 o
   7   1   1   0    33.61    43.89   1.03 o
   7   1   2  -1   169.44   168.58   1.93 o
   7   1   2   0   103.62   111.22   1.49 o
   7   1   3  -1     9.49    10.59   0.64 o
   7   1   3   0   167.11   175.85   2.21 o
   7   1   4  -1     5.07     5.90   0.39 o
   7   1   4   0    21.87    25.23   0.70 o
   7   1   5  -1    66.14    65.61   0.82 o
   7   1   5   0  1325.73  1320.84   6.24 o
   7   1   6  -1    55.66    54.92   1.16 o
   7   1   6   0   456.11   451.28   3.60 o
   7   1   7  -1     6.91     6.44   0.57 o
   7   1   7   0   685.79   670.42   4.83 o
   7   1   8  -1    33.63    34.38   1.13 o
   7   1   8   0  1975.35  1960.10  10.51 o
   7   2 -13  -1    15.88    15.16   1.26 o
   7   2 -12  -1    48.02    48.94   1.47 o
   7   2 -11  -1    56.73    56.83   1.24 o
   7   2 -10  -1    32.38    33.87   0.90 o
   7   2  -9  -1    23.11    22.66   0.67 o
   7   2  -8  -1    39.11    39.72   0.77 o
   7   2  -7  -1    84.58    84.29   1.03 o
   7   2  -6  -1    99.67    97.64   1.18 o
   7   2  -5  -1   246.66   237.97   1.83 o
   7   2  -4  -1    24.07    25.31   0.59 o
   7   2  -3  -1    24.81    24.77   0.70 o
   7   2  -2  -1    26.85    26.60   0.54 o
   7   2  -1  -1    25.06    24.95   0.59 o
   7   2   0  -1    14.77    15.41   0.44 o
   7   2   1  -1    97.19    96.51   1.24 o
   7   2   2  -1     0.53     1.08   0.23 o
   7   2   3  -1    46.27    46.03   0.80 o
   7   2   4  -1   450.13   445.48   2.31 o
   7   2   5  -1    84.33    83.59   1.16 o
   7   2   6  -1    35.72    36.45   0.98 o
   7   2   7  -1    15.33    15.93   0.82 o
   7   2   8  -1    72.02    72.52   1.52 o
   7   3 -13  -1     6.80     6.63   1.06 o
   7   3 -12  -1    39.96    41.32   1.47 o
   7   3 -12   0   529.96   536.25   6.02 o
   7   3 -11  -1     8.90     9.00   0.64 o
   7   3 -11   0   207.29   204.28   2.52 o
   7   3 -10  -1   174.19   175.72   1.98 o
   7   3 -10   0   739.89   736.58   5.85 o
   7   3  -9  -1   303.45   301.89   2.83 o
   7   3  -9   0  5673.37  5557.74  28.48 o
   7   3  -8  -1     0.01     0.36   0.26 <
   7   3  -8   0   878.67   860.34   6.05 o
   7   3  -7  -1     0.01     0.26   0.21 <
   7   3  -7   0   854.97   910.74   5.02 o
   7   3  -6  -1    34.57    33.61   0.70 o
   7   3  -6   0  2336.18  2309.57  10.50 o
   7   3  -5  -1   399.00   387.30   2.13 o
   7   3  -5   0  8701.54  8921.00  37.54 o
   7   3  -4  -1   413.41   412.86   2.16 o
   7   3  -4   0  1518.45  1478.10   7.12 o
   7   3  -3  -1    14.20    14.62   0.41 o
   7   3  -3   0 10598.10 10729.10  46.88 o
   7   3  -2  -1    22.76    22.76   0.54 o
   7   3  -2   0  1043.44   999.84   4.98 o
   7   3  -1  -1   364.77   359.23   1.90 o
   7   3  -1   0  4356.52  4317.13  19.29 o
   7   3   0  -1   283.52   278.60   1.83 o
   7   3   0   0   475.56   464.26   2.77 o
   7   3   1  -1     2.75     3.66   0.28 o
   7   3   1   0     4.90     7.19   0.39 o
   7   3   2  -1     0.96     1.08   0.21 o
   7   3   2   0   515.06   523.20   3.93 o
   7   3   3  -1   118.25   115.71   1.13 o
   7   3   3   0  1110.93  1085.48   5.07 o
   7   3   4  -1   126.84   126.48   1.26 o
   7   3   4   0    65.46    73.37   1.03 o
   7   3   5  -1    82.03    81.99   1.11 o
   7   3   5   0    62.65    67.29   1.06 o
   7   3   6  -1    20.25    20.80   0.67 o
   7   3   6   0    50.41    52.89   0.98 o
   7   3   7  -1     0.07     0.70   0.36 <
   7   3   7   0   716.20   716.48   5.03 o
   7   3   8  -1    18.07    18.46   0.93 o
   7   3   8   0   985.73   973.98   6.90 o
   7   4 -12  -1    11.27    11.78   1.08 o
   7   4 -11  -1     5.25     4.51   0.62 o
   7   4 -10  -1     0.59     0.93   0.39 <
   7   4  -9  -1    36.51    37.09   1.16 o
   7   4  -8  -1   288.93   287.97   2.42 o
   7   4  -7  -1    58.98    57.18   1.01 o
   7   4  -6  -1     9.46     9.15   0.49 o
   7   4  -5  -1   362.97   350.68   2.06 o
   7   4  -4  -1   101.93    99.71   1.08 o
   7   4  -3  -1   151.92   148.38   1.34 o
   7   4  -2  -1    52.04    52.72   0.85 o
   7   4  -1  -1    20.89    20.34   0.57 o
   7   4   0  -1     7.76     7.73   0.39 o
   7   4   1  -1    17.16    16.34   0.54 o
   7   4   2  -1   149.23   145.22   1.18 o
   7   4   3  -1   221.39   218.04   1.60 o
   7   4   4  -1    23.25    22.45   0.62 o
   7   4   5  -1    16.19    16.03   0.62 o
   7   4   6  -1     8.08     9.13   0.54 o
   7   4   7  -1    34.55    35.16   1.06 o
   7   5 -11  -1     4.73     5.62   0.82 o
   7   5 -11   0    71.36    71.36   1.78 o
   7   5 -10  -1    10.40    11.16   0.80 o
   7   5 -10   0  2196.54  2184.05  12.26 o
   7   5  -9  -1   184.05   183.18   2.21 o
   7   5  -9   0   806.72   812.95   5.93 o
   7   5  -8  -1   134.77   131.76   1.80 o
   7   5  -8   0  1129.34  1144.93   7.12 o
   7   5  -7  -1    94.35    94.76   1.49 o
   7   5  -7   0   982.61   978.53   6.23 o
   7   5  -6  -1   255.39   255.46   2.08 o
   7   5  -6   0   947.62  1018.66   6.15 o
   7   5  -5  -1    19.70    18.58   0.62 o
   7   5  -5   0   157.01   167.58   1.70 o
   7   5  -4  -1    22.52    22.40   0.62 o
   7   5  -4   0  4720.13  4783.09  18.31 o
   7   5  -3  -1   191.67   188.75   1.67 o
   7   5  -3   0   515.42   497.46   3.19 o
   7   5  -2  -1     3.42     3.92   0.31 o
   7   5  -2   0     9.50     8.58   0.44 o
   7   5  -1  -1   158.62   158.80   1.34 o
   7   5  -1   0     1.33     5.96   0.36 o
   7   5   0  -1   279.62   279.48   1.62 o
   7   5   0   0    74.80    70.94   0.88 o
   7   5   1  -1    19.67    19.59   0.52 o
   7   5   1   0   191.91   189.36   1.54 o
   7   5   2  -1    15.96    15.54   0.52 o
   7   5   2   0   385.31   373.41   2.55 o
   7   5   3  -1    85.20    83.00   1.06 o
   7   5   3   0   109.96   114.18   1.60 o
   7   5   4  -1    68.46    69.68   1.26 o
   7   5   4   0   113.26   112.72   1.75 o
   7   5   5  -1    24.67    24.10   0.77 o
   7   5   5   0     0.05     0.54   0.34 <
   7   5   6  -1     3.91     4.59   0.49 o
   7   5   6   0  3475.30  3495.71  16.25 o
   7   5   7  -1     6.97     6.34   0.64 o
   7   6 -10  -1     0.04     0.62   0.39 <
   7   6  -9  -1    41.17    42.09   1.16 o
   7   6  -8  -1     1.41     1.62   0.39 o
   7   6  -7  -1   107.49   104.29   1.55 o
   7   6  -6  -1     0.40     0.70   0.28 <
   7   6  -5  -1    80.07    80.52   1.16 o
   7   6  -4  -1    41.35    40.36   0.85 o
   7   6  -3  -1    44.74    45.41   0.82 o
   7   6  -2  -1   157.29   155.94   1.34 o
   7   6  -1  -1   115.65   115.67   1.13 o
   7   6   0  -1    34.49    34.95   0.67 o
   7   6   1  -1   521.70   517.60   2.72 o
   7   6   2  -1    40.60    40.41   0.80 o
   7   6   3  -1    10.21    10.57   0.62 o
   7   6   4  -1   140.43   140.29   1.93 o
   7   6   5  -1    30.50    31.21   1.01 o
   7   6   6  -1     1.57     1.65   0.41 o
   7   7  -9  -1     0.54     0.70   0.39 <
   7   7  -8  -1    41.72    39.87   1.19 o
   7   7  -8   0     2.29     4.38   0.57 o
   7   7  -7  -1     9.83    11.14   0.77 o
   7   7  -7   0   139.53   144.47   2.76 o
   7   7  -6  -1     7.86     7.94   0.57 o
   7   7  -6   0     1.30     3.89   0.67 o
   7   7  -5  -1   286.43   280.94   2.57 o
   7   7  -5   0  3998.95  4022.14  18.62 o
   7   7  -4  -1    52.85    53.37   1.03 o
   7   7  -4   0     0.41     4.07   0.49 o
   7   7  -3  -1    32.06    33.02   0.82 o
   7   7  -3   0   412.86   420.77   3.27 o
   7   7  -2  -1   221.35   221.17   1.83 o
   7   7  -2   0  1110.25  1100.18   5.82 o
   7   7  -1  -1   241.13   238.53   1.78 o
   7   7  -1   0     5.79     6.93   0.54 o
   7   7   0  -1    96.07    97.34   1.19 o
   7   7   0   0  1297.52  1299.67   6.81 o
   7   7   1  -1     5.81     6.14   0.44 o
   7   7   1   0   110.76   117.72   1.47 o
   7   7   2  -1     5.19     5.36   0.41 o
   7   7   2   0    22.59    24.36   0.88 o
   7   7   3  -1     6.68     6.91   0.54 o
   7   7   3   0   172.36   173.01   2.22 o
   7   7   4  -1     3.01     2.86   0.44 o
   7   8  -7  -1     0.59     0.52   0.54 <
   7   8  -6  -1     8.79     8.76   0.67 o
   7   8  -5  -1    68.86    70.17   1.31 o
   7   8  -4  -1   119.45   121.14   1.67 o
   7   8  -3  -1    77.36    77.18   1.34 o
   7   8  -2  -1     1.07     1.24   0.36 o
   7   8  -1  -1     6.18     6.16   0.64 o
   7   8   0  -1    18.90    19.18   0.75 o
   7   8   1  -1    70.25    70.35   1.24 o
   7   8   2  -1    15.99    16.37   0.88 o
   8   0 -12   0    21.38    19.44   1.62 o
   8   0 -10   0  8872.66  9293.56  71.77 o
   8   0  -8   0    84.76    72.14   1.47 o
   8   0  -6   0   971.50   932.79   7.18 o
   8   0  -4   0    97.28   152.72   3.22 o
   8   0  -2   0 14882.10 16521.30 163.44 o
   8   0   0   0  9570.65  9670.12  62.28 o
   8   0   2   0  6154.13  6113.35  35.71 o
   8   0   4   0  9432.64  9206.72  44.14 o
   8   0   6   0   691.59   714.67   6.29 o
   8   0   8   0   975.59   939.61   9.85 o
   8   1 -13  -1    89.24    88.67   2.24 o
   8   1 -12  -1     2.87     3.89   0.70 o
   8   1 -11  -1    52.37    53.92   1.37 o
   8   1 -10  -1    50.62    50.41   1.37 o
   8   1  -9  -1     1.26     1.68   0.36 o
   8   1  -8  -1    87.27    83.16   1.21 o
   8   1  -7  -1    47.71    46.59   0.85 o
   8   1  -6  -1    42.33    41.85   0.75 o
   8   1  -5  -1   214.68   216.14   1.65 o
   8   1  -4  -1   283.55   278.90   2.62 o
   8   1  -3  -1     7.91     7.97   0.62 o
   8   1  -2  -1   552.03   538.59   3.87 o
   8   1  -1  -1   122.01   125.37   1.13 o
   8   1   0  -1   185.16   190.05   1.67 o
   8   1   1  -1    32.65    30.72   0.75 o
   8   1   2  -1    50.92    48.22   0.82 o
   8   1   3  -1   127.64   126.70   1.08 o
   8   1   4  -1     7.27     7.40   0.39 o
   8   1   5  -1     5.56     5.80   0.39 o
   8   1   6  -1     7.38     7.76   0.57 o
   8   1   7  -1     1.30     1.57   0.41 o
   8   1   8  -1    23.50    22.89   1.08 o
   8   2 -13  -1     5.56     5.72   1.19 o
   8   2 -13   0    37.22    36.63   2.29 o
   8   2 -12  -1    64.04    64.92   2.04 o
   8   2 -12   0   352.69   363.80   5.02 o
   8   2 -11  -1    76.24    77.25   1.62 o
   8   2 -11   0  2185.78  2202.91  13.52 o
   8   2 -10  -1    25.45    26.21   0.80 o
   8   2 -10   0   367.40   373.25   3.60 o
   8   2  -9  -1     0.17     0.77   0.26 <
   8   2  -9   0   620.52   610.82   4.65 o
   8   2  -8  -1    83.36    82.73   1.03 o
   8   2  -8   0   136.04   144.67   1.80 o
   8   2  -7  -1    30.31    30.70   0.67 o
   8   2  -7   0   774.89   766.26   4.69 o
   8   2  -6  -1   149.79   151.16   1.44 o
   8   2  -6   0   655.25   643.96   4.13 o
   8   2  -5  -1   179.11   174.47   1.36 o
   8   2  -5   0  3168.57  3180.50  15.89 o
   8   2  -4  -1    11.02    12.50   0.72 o
   8   2  -4   0  6095.38  6278.95  30.70 o
   8   2  -3  -1     3.21     3.38   0.36 o
   8   2  -3   0  1979.35  2015.71   9.73 o
   8   2  -2  -1     0.64     1.06   0.26 o
   8   2  -2   0  1134.66  1119.55   5.79 o
   8   2  -1  -1   190.93   191.37   1.36 o
   8   2  -1   0   552.78   592.08   3.36 o
   8   2   0  -1     0.21     0.88   0.18 o
   8   2   0   0   130.07   135.14   1.24 o
   8   2   1  -1    46.63    48.73   0.82 o
   8   2   1   0  9655.74  9454.00  39.11 o
   8   2   2  -1     4.51     4.23   0.31 o
   8   2   2   0  3701.42  3728.48  12.71 o
   8   2   3  -1     0.88     1.24   0.23 o
   8   2   3   0  7895.97  7787.00  26.10 o
   8   2   4  -1     0.00     0.46   0.21 <
   8   2   4   0  2189.77  2194.23   8.39 o
   8   2   5  -1    32.58    34.10   0.77 o
   8   2   5   0    31.55    30.36   0.82 o
   8   2   6  -1     6.89     7.22   0.57 o
   8   2   6   0   157.63   150.53   1.98 o
   8   2   7  -1    61.02    62.96   1.39 o
   8   2   7   0   344.10   337.97   3.27 o
   8   3 -13  -1     3.19     3.30   1.06 o
   8   3 -12  -1    14.88    16.32   1.06 o
   8   3 -11  -1    49.80    50.85   1.47 o
   8   3 -10  -1   150.58   151.27   2.11 o
   8   3  -9  -1   236.61   231.73   2.45 o
   8   3  -8  -1     5.38     6.24   0.41 o
   8   3  -7  -1    11.16    12.24   0.57 o
   8   3  -6  -1    11.76    11.60   0.52 o
   8   3  -5  -1   150.00   141.53   1.49 o
   8   3  -4  -1   372.00   374.76   2.29 o
   8   3  -3  -1    28.18    28.20   0.67 o
   8   3  -2  -1    44.23    43.11   0.70 o
   8   3  -1  -1   107.53   108.18   1.13 o
   8   3   0  -1   110.50   107.07   1.00 o
   8   3   1  -1    37.55    39.15   0.85 o
   8   3   2  -1    52.32    51.15   0.75 o
   8   3   3  -1    15.86    16.60   0.52 o
   8   3   4  -1     0.34     0.77   0.21 o
   8   3   5  -1    11.99    12.53   0.54 o
   8   3   6  -1    14.96    15.42   0.64 o
   8   3   7  -1    86.78    90.40   1.65 o
   8   4 -12  -1    22.66    23.77   1.39 o
   8   4 -12   0   163.23   168.26   3.09 o
   8   4 -11  -1    49.10    50.85   1.60 o
   8   4 -11   0  1098.47  1129.01   8.74 o
   8   4 -10  -1     8.44     8.25   0.90 o
   8   4 -10   0   957.74   960.40   6.67 o
   8   4  -9  -1     6.45     7.48   0.59 o
   8   4  -9   0    28.74    26.50   0.93 o
   8   4  -8  -1   127.46   125.29   1.67 o
   8   4  -8   0  2164.47  2157.32  11.37 o
   8   4  -7  -1     2.67     3.58   0.36 o
   8   4  -7   0   311.93   314.76   2.93 o
   8   4  -6  -1   165.95   162.76   1.65 o
   8   4  -6   0    32.43    38.22   1.08 o
   8   4  -5  -1   450.03   451.47   2.88 o
   8   4  -5   0     0.72     1.62   0.26 o
   8   4  -4  -1    10.00    10.80   0.59 o
   8   4  -4   0  3912.50  3812.91  15.49 o
   8   4  -3  -1   421.44   406.73   2.72 o
   8   4  -3   0     3.15     4.54   0.36 o
   8   4  -2  -1     3.41     3.71   0.31 o
   8   4  -2   0     0.18     7.66   1.03 o
   8   4  -1  -1    21.13    21.55   0.52 o
   8   4  -1   0   449.74   447.51   2.39 o
   8   4   0  -1     3.96     3.87   0.26 o
   8   4   0   0   169.88   160.63   1.26 o
   8   4   1  -1     6.77     7.32   0.34 o
   8   4   1   0  1542.61  1544.79   5.72 o
   8   4   2  -1     8.92     8.69   0.39 o
   8   4   2   0  7691.17  7636.83  24.69 o
   8   4   3  -1    56.52    55.59   0.85 o
   8   4   3   0  1592.33  1553.22   6.84 o
   8   4   4  -1    24.80    26.34   0.70 o
   8   4   4   0   302.52   302.74   2.47 o
   8   4   5  -1    25.88    25.05   0.72 o
   8   4   5   0   105.32   116.38   1.62 o
   8   4   6  -1    16.34    16.78   0.67 o
   8   4   6   0   450.93   453.81   3.50 o
   8   4   7  -1    23.50    24.08   1.03 o
   8   5 -11  -1     2.11     2.60   0.62 o
   8   5 -10  -1    10.21    10.31   0.77 o
   8   5  -9  -1   143.11   144.05   2.04 o
   8   5  -8  -1    49.51    46.93   1.16 o
   8   5  -7  -1   136.59   136.60   1.83 o
   8   5  -6  -1   124.01   124.42   1.55 o
   8   5  -5  -1     2.65     2.73   0.31 o
   8   5  -4  -1     0.19     0.52   0.23 <
   8   5  -3  -1    91.62    92.00   1.19 o
   8   5  -2  -1    89.98    90.20   0.95 o
   8   5  -1  -1     1.84     2.22   0.23 o
   8   5   0  -1    49.79    51.13   0.67 o
   8   5   1  -1    32.38    32.63   0.62 o
   8   5   2  -1   137.61   139.30   1.34 o
   8   5   3  -1    46.85    46.06   0.88 o
   8   5   4  -1    55.22    55.85   1.21 o
   8   5   5  -1     1.99     2.55   0.41 o
   8   5   6  -1     7.73     8.58   0.62 o
   8   6 -10  -1    19.09    18.30   1.13 o
   8   6 -10   0   683.68   690.53   6.35 o
   8   6  -9  -1     1.40     1.55   0.44 o
   8   6  -9   0  1417.46  1440.17  10.06 o
   8   6  -8  -1   127.42   127.08   1.83 o
   8   6  -8   0    71.57    73.99   1.60 o
   8   6  -7  -1    41.23    41.34   1.06 o
   8   6  -7   0   514.31   529.16   4.22 o
   8   6  -6  -1    45.07    45.36   1.01 o
   8   6  -6   0   258.90   266.88   2.68 o
   8   6  -5  -1    40.81    40.77   0.90 o
   8   6  -5   0   145.98   159.88   1.96 o
   8   6  -4  -1     3.69     4.02   0.39 o
   8   6  -4   0     4.52     6.44   0.49 o
   8   6  -3  -1    25.18    25.62   0.64 o
   8   6  -3   0   386.43   364.92   2.80 o
   8   6  -2  -1   175.18   172.39   1.44 o
   8   6  -2   0   533.72   531.21   3.42 o
   8   6  -1  -1    49.91    48.40   0.77 o
   8   6  -1   0    72.11    73.57   1.06 o
   8   6   0  -1   280.98   280.28   1.90 o
   8   6   0   0  2589.38  2584.27  10.09 o
   8   6   1  -1    41.12    41.24   0.85 o
   8   6   1   0   535.85   533.19   3.42 o
   8   6   2  -1     9.88     9.49   0.49 o
   8   6   2   0   237.84   244.01   2.19 o
   8   6   3  -1    64.04    65.02   1.37 o
   8   6   3   0  1977.33  1951.82  10.69 o
   8   6   4  -1     0.11     0.21   0.34 <
   8   6   4   0   247.88   245.01   2.91 o
   8   6   5  -1   417.38   421.46   3.50 o
   8   7  -9  -1     4.66     4.54   0.62 o
   8   7  -8  -1     3.33     3.89   0.57 o
   8   7  -7  -1    28.03    28.92   0.98 o
   8   7  -6  -1     0.21     0.95   0.36 <
   8   7  -5  -1    84.17    83.15   1.47 o
   8   7  -4  -1    10.27    10.96   0.62 o
   8   7  -3  -1    68.25    69.12   1.19 o
   8   7  -2  -1   392.31   392.32   2.52 o
   8   7  -1  -1    88.72    88.43   1.16 o
   8   7   0  -1    46.54    47.94   0.88 o
   8   7   1  -1    17.48    17.06   0.64 o
   8   7   2  -1    30.53    32.37   0.93 o
   8   7   3  -1    52.10    52.78   1.39 o
   8   8  -7  -1    55.12    56.83   1.83 o
   8   8  -6  -1    43.77    43.94   1.26 o
   8   8  -5  -1    31.88    31.29   0.95 o
   8   8  -4  -1    12.22    12.12   0.70 o
   8   8  -4   0    53.83    54.28   1.26 o
   8   8  -3  -1    50.78    51.68   1.13 o
   8   8  -3   0    46.88    50.72   1.26 o
   8   8  -2  -1     6.68     8.04   0.62 o
   8   8  -2   0    16.67    15.54   1.11 o
   8   8  -1  -1    20.08    20.05   1.11 o
   8   8  -1   0    42.34    42.30   1.49 o
   8   8   0  -1     0.17     0.44   0.31 <
   8   8   1  -1   290.46   290.91   2.32 o
   9   1 -13  -1   102.06   102.81   2.40 o
   9   1 -13   0   398.00   403.77   5.02 o
   9   1 -12  -1     3.61     3.30   0.67 o
   9   1 -12   0    47.26    47.58   1.60 o
   9   1 -11  -1    18.36    19.69   1.19 o
   9   1 -11   0   234.47   238.77   3.45 o
   9   1 -10  -1    57.35    57.57   1.49 o
   9   1 -10   0  3509.77  3471.13  21.21 o
   9   1  -9  -1     6.19     6.91   0.59 o
   9   1  -9   0  4579.74  4585.56  19.11 o
   9   1  -8  -1    69.74    71.40   1.31 o
   9   1  -8   0  1660.96  1648.01   7.74 o
   9   1  -7  -1    14.64    15.34   0.67 o
   9   1  -7   0   326.30   325.42   2.75 o
   9   1  -6  -1     5.63     4.92   0.49 o
   9   1  -6   0     1.74     1.42   0.34 o
   9   1  -5  -1     2.21     2.96   0.41 o
   9   1  -5   0  1927.61  1830.05  11.75 o
   9   1  -4  -1     4.48     3.71   0.41 o
   9   1  -4   0   983.08   939.24   6.95 o
   9   1  -3  -1    18.56    17.86   0.67 o
   9   1  -3   0  3100.87  2991.82  15.38 o
   9   1  -2  -1   161.51   162.89   1.93 o
   9   1  -2   0  6434.76  6491.96  35.75 o
   9   1  -1  -1    93.32    91.67   1.47 o
   9   1  -1   0  1332.81  1322.61   8.13 o
   9   1   0  -1   349.42   341.88   2.36 o
   9   1   0   0  1899.76  1901.60   9.11 o
   9   1   1  -1     2.18     3.63   0.31 o
   9   1   1   0   206.79   208.44   2.11 o
   9   1   2  -1     2.56     2.81   0.23 o
   9   1   2   0    34.94    41.73   0.70 o
   9   1   3  -1     8.12     9.13   0.39 o
   9   1   3   0   740.85   745.38   3.67 o
   9   1   4  -1   115.32   115.52   1.21 o
   9   1   4   0   137.75   132.58   1.42 o
   9   1   5  -1     4.09     5.16   0.36 o
   9   1   5   0  1067.27  1054.10   5.43 o
   9   1   6  -1     2.08     2.47   0.44 o
   9   1   6   0  1500.44  1545.74   8.59 o
   9   1   7  -1    60.86    60.95   1.42 o
   9   1   7   0   566.00   562.65   4.60 o
   9   2 -13  -1    44.44    43.33   2.45 o
   9   2 -12  -1    48.13    49.23   1.70 o
   9   2 -11  -1    32.87    31.52   1.26 o
   9   2 -10  -1   249.76   248.07   3.17 o
   9   2  -9  -1     0.35     0.39   0.28 <
   9   2  -8  -1   130.48   132.72   1.75 o
   9   2  -7  -1    16.38    16.78   0.64 o
   9   2  -6  -1   147.13   149.14   1.57 o
   9   2  -5  -1    37.16    36.31   0.95 o
   9   2  -4  -1    43.78    43.24   1.03 o
   9   2  -3  -1    38.22    38.84   0.93 o
   9   2  -2  -1   120.23   120.06   1.44 o
   9   2  -1  -1     0.97     1.47   0.26 o
   9   2   0  -1    71.75    71.06   1.00 o
   9   2   1  -1   109.24   110.46   1.11 o
   9   2   2  -1    52.54    53.50   0.77 o
   9   2   3  -1   134.40   131.03   1.18 o
   9   2   4  -1    44.57    45.85   0.82 o
   9   2   5  -1     6.30     6.03   0.44 o
   9   2   6  -1    38.13    39.98   1.11 o
   9   2   7  -1     0.02     0.36   0.36 <
   9   3 -13  -1    51.30    52.60   2.53 o
   9   3 -12  -1   255.87   260.26   3.81 o
   9   3 -12   0   121.75   124.31   2.81 o
   9   3 -11  -1    50.44    52.60   1.73 o
   9   3 -11   0   450.42   451.30   4.47 o
   9   3 -10  -1    34.20    34.54   1.13 o
   9   3 -10   0   398.69   386.19   3.99 o
   9   3  -9  -1     1.23     2.29   0.41 o
   9   3  -9   0  2096.73  2066.92  12.40 o
   9   3  -8  -1     2.55     3.43   0.41 o
   9   3  -8   0  1030.79   995.60   6.53 o
   9   3  -7  -1     4.07     4.92   0.41 o
   9   3  -7   0  3477.81  3427.41  17.81 o
   9   3  -6  -1    40.23    41.42   0.90 o
   9   3  -6   0  2202.84  2166.76  11.26 o
   9   3  -5  -1    53.94    57.28   1.03 o
   9   3  -5   0  1500.57  1494.32   8.56 o
   9   3  -4  -1   144.47   139.25   1.47 o
   9   3  -4   0  4061.50  3959.76  18.64 o
   9   3  -3  -1   145.84   145.56   1.34 o
   9   3  -3   0  4544.11  4538.28  21.44 o
   9   3  -2  -1     2.31     2.84   0.26 o
   9   3  -2   0  3457.66  3369.95  13.49 o
   9   3  -1  -1   269.67   264.28   1.75 o
   9   3  -1   0  2096.84  2110.65   8.15 o
   9   3   0  -1     6.84     6.83   0.34 o
   9   3   0   0  1700.49  1704.72   6.80 o
   9   3   1  -1   153.29   154.72   1.29 o
   9   3   1   0   618.24   613.18   3.23 o
   9   3   2  -1    82.83    84.15   0.98 o
   9   3   2   0   903.28   880.85   4.18 o
   9   3   3  -1   100.69   100.92   1.16 o
   9   3   3   0    48.13    52.47   0.90 o
   9   3   4  -1   174.41   176.08   1.57 o
   9   3   4   0    63.22    60.05   1.06 o
   9   3   5  -1    16.97    18.28   0.70 o
   9   3   5   0   160.16   169.28   1.85 o
   9   3   6  -1     0.00     0.26   0.28 <
   9   3   6   0   131.93   126.06   1.65 o
   9   4 -12  -1   136.94   137.41   3.14 o
   9   4 -11  -1    40.38    40.10   1.37 o
   9   4 -10  -1     0.36     0.46   0.36 <
   9   4  -9  -1    62.64    64.30   1.49 o
   9   4  -8  -1    39.75    38.84   1.16 o
   9   4  -7  -1    17.83    19.38   0.75 o
   9   4  -6  -1   141.75   139.62   1.75 o
   9   4  -5  -1   196.53   194.60   1.93 o
   9   4  -4  -1   133.96   133.87   1.62 o
   9   4  -3  -1   894.67   869.49   3.92 o
   9   4  -2  -1   120.02   118.82   1.18 o
   9   4  -1  -1    89.61    87.54   0.88 o
   9   4   0  -1     2.13     2.42   0.23 o
   9   4   1  -1     3.23     3.89   0.31 o
   9   4   2  -1    62.22    61.75   0.88 o
   9   4   3  -1    24.25    24.08   0.67 o
   9   4   4  -1     0.12     0.90   0.28 o
   9   4   5  -1    35.87    36.19   0.90 o
   9   4   6  -1     1.33     2.22   0.36 o
   9   5 -11  -1    40.34    39.69   1.47 o
   9   5 -11   0    68.75    69.32   1.93 o
   9   5 -10  -1   149.34   148.61   2.55 o
   9   5 -10   0  2064.49  2086.10  13.70 o
   9   5  -9  -1    55.03    54.84   1.52 o
   9   5  -9   0    16.70    19.95   1.11 o
   9   5  -8  -1    70.26    68.39   1.62 o
   9   5  -8   0  3854.22  3830.79  21.69 o
   9   5  -7  -1    50.39    51.13   1.39 o
   9   5  -7   0   786.33   761.04   6.03 o
   9   5  -6  -1     6.07     6.99   0.57 o
   9   5  -6   0   887.86   885.31   5.41 o
   9   5  -5  -1     8.80     9.54   0.52 o
   9   5  -5   0     8.47    11.11   0.67 o
   9   5  -4  -1    36.54    37.66   0.80 o
   9   5  -4   0   451.75   475.91   3.26 o
   9   5  -3  -1   115.14   114.30   1.18 o
   9   5  -3   0  1403.01  1353.57   6.13 o
   9   5  -2  -1    48.88    48.79   0.72 o
   9   5  -2   0  5399.79  5431.83  17.93 o
   9   5  -1  -1    10.69    11.73   0.41 o
   9   5  -1   0   978.39   972.05   4.23 o
   9   5   0  -1   347.59   343.22   1.98 o
   9   5   0   0    57.32    61.13   0.98 o
   9   5   1  -1     1.65     1.93   0.28 o
   9   5   1   0     9.54     9.59   0.54 o
   9   5   2  -1    11.25    11.91   0.54 o
   9   5   2   0   225.15   222.46   2.03 o
   9   5   3  -1     2.77     2.66   0.44 o
   9   5   3   0   515.11   508.57   4.19 o
   9   5   4  -1    23.42    24.69   0.93 o
   9   5   4   0    20.28    20.13   0.90 o
   9   5   5  -1    15.96    15.90   0.80 o
   9   5   5   0    49.65    53.17   1.39 o
   9   6 -10  -1     3.27     3.22   0.64 o
   9   6  -9  -1    21.13    21.19   1.21 o
   9   6  -8  -1   288.27   288.80   3.50 o
   9   6  -7  -1    65.85    64.01   1.57 o
   9   6  -6  -1     3.12     3.45   0.44 o
   9   6  -5  -1    37.86    38.48   0.93 o
   9   6  -4  -1    48.29    47.91   1.06 o
   9   6  -3  -1    49.20    50.39   0.90 o
   9   6  -2  -1   213.42   211.88   1.67 o
   9   6  -1  -1    55.69    54.28   0.85 o
   9   6   0  -1   176.72   175.95   1.70 o
   9   6   1  -1    13.05    13.40   0.59 o
   9   6   2  -1    22.51    22.12   0.75 o
   9   6   3  -1    30.36    29.26   1.06 o
   9   6   4  -1    32.17    32.45   1.11 o
   9   7  -9  -1     1.51     2.01   0.59 o
   9   7  -8  -1     0.00     0.10   0.36 <
   9   7  -8   0   306.36   302.22  10.55 o
   9   7  -7  -1     0.59     0.80   0.49 <
   9   7  -7   0  1138.68  1124.49  10.59 o
   9   7  -6  -1     9.10    10.57   0.88 o
   9   7  -6   0   157.24   152.44   2.70 o
   9   7  -5  -1    58.30    59.17   1.29 o
   9   7  -5   0   213.72   218.89   2.50 o
   9   7  -4  -1    66.38    67.34   1.24 o
   9   7  -4   0    22.80    28.28   0.95 o
   9   7  -3  -1    55.15    55.90   1.16 o
   9   7  -3   0  3119.56  3166.39  15.54 o
   9   7  -2  -1    22.13    24.05   0.75 o
   9   7  -2   0    10.65    13.28   0.85 o
   9   7  -1  -1    21.05    22.58   0.67 o
   9   7  -1   0   831.10   841.85   5.16 o
   9   7   0  -1    62.19    61.75   1.08 o
   9   7   0   0   291.75   289.90   2.37 o
   9   7   1  -1    52.11    52.60   1.01 o
   9   7   1   0    23.49    27.04   0.77 o
   9   7   2  -1    15.36    14.41   0.80 o
   9   8  -6  -1    38.73    41.03   1.52 o
   9   8  -5  -1    36.59    36.65   1.08 o
   9   8  -4  -1     3.56     3.38   0.49 o
   9   8  -3  -1     3.39     3.15   0.46 o
   9   8  -2  -1     5.13     5.23   0.59 o
   9   8  -1  -1    38.12    38.12   1.34 o
   9   8   0  -1     1.17     1.68   0.39 o
  10   0 -12   0  3208.75  3252.42  25.21 o
  10   0 -10   0   929.72   923.57  10.20 o
  10   0  -8   0 13726.00 14363.40 116.44 o
  10   0  -6   0   242.99   215.67   2.60 o
  10   0  -4   0  5601.66  5622.20  42.84 o
  10   0  -2   0  1246.96  1144.44   9.90 o
  10   0   0   0   929.56   949.57   9.93 o
  10   0   2   0  1961.57  1914.58  11.02 o
  10   0   4   0  1178.82  1169.36   8.17 o
  10   0   6   0  3889.96  3808.81  35.11 o
  10   1 -13  -1    14.94    15.39   1.21 o
  10   1 -12  -1     1.52     1.60   0.57 <
  10   1 -11  -1    65.40    67.29   1.70 o
  10   1 -10  -1     9.83    10.54   0.75 o
  10   1  -9  -1    33.35    33.66   1.03 o
  10   1  -8  -1     7.77     7.81   0.52 o
  10   1  -7  -1    93.52    93.28   1.16 o
  10   1  -6  -1   137.35   145.50   2.03 o
  10   1  -5  -1    83.80    85.79   1.26 o
  10   1  -4  -1     0.08     0.26   0.28 <
  10   1  -3  -1   152.88   149.41   1.52 o
  10   1  -2  -1    85.65    81.97   1.06 o
  10   1  -1  -1    72.86    69.85   1.34 o
  10   1   0  -1   396.64   400.21   2.93 o
  10   1   1  -1    47.08    46.80   0.72 o
  10   1   2  -1   234.09   239.62   1.70 o
  10   1   3  -1     8.97     8.92   0.44 o
  10   1   4  -1    45.34    45.95   0.88 o
  10   1   5  -1    15.77    16.60   0.64 o
  10   1   6  -1     0.01     0.70   0.54 <
  10   2 -13  -1    19.90    20.65   1.91 o
  10   2 -13   0  2458.62  2455.96  23.95 o
  10   2 -12  -1     3.58     4.12   0.75 o
  10   2 -12   0   986.82   967.48   9.49 o
  10   2 -11  -1    14.85    16.39   1.16 o
  10   2 -11   0   252.02   248.23   3.73 o
  10   2 -10  -1   447.28   449.04   4.37 o
  10   2 -10   0   395.00   397.14   4.71 o
  10   2  -9  -1     4.71     5.21   0.49 o
  10   2  -9   0  1063.69  1049.38   7.30 o
  10   2  -8  -1   229.43   226.36   2.37 o
  10   2  -8   0   699.18   693.68   4.47 o
  10   2  -7  -1     1.55     1.47   0.28 o
  10   2  -7   0  1391.06  1363.24   6.77 o
  10   2  -6  -1    23.18    22.58   0.77 o
  10   2  -6   0   586.34   607.94   4.03 o
  10   2  -5  -1     5.78     5.85   0.52 o
  10   2  -5   0  3891.18  3829.59  18.67 o
  10   2  -4  -1   126.96   124.57   1.60 o
  10   2  -4   0   255.35   229.94   2.32 o
  10   2  -3  -1     0.10     0.72   0.26 <
  10   2  -3   0   577.22   579.51   4.29 o
  10   2  -2  -1    67.64    67.25   1.03 o
  10   2  -2   0  2936.03  2928.05  11.89 o
  10   2  -1  -1   241.21   234.99   1.85 o
  10   2  -1   0   550.12   577.98   2.98 o
  10   2   0  -1    53.26    53.60   0.85 o
  10   2   0   0  1032.70  1045.96   5.12 o
  10   2   1  -1    40.76    42.99   0.72 o
  10   2   1   0   296.98   289.15   2.06 o
  10   2   2  -1    11.25    11.78   0.49 o
  10   2   2   0   443.53   437.48   2.78 o
  10   2   3  -1   444.66   447.22   2.34 o
  10   2   3   0  3970.58  3927.86  13.90 o
  10   2   4  -1    12.80    13.28   0.57 o
  10   2   4   0   498.04   494.63   3.16 o
  10   2   5  -1     0.07     0.54   0.31 <
  10   2   5   0  1806.32  1790.68   8.22 o
  10   2   6  -1     0.39     1.26   0.54 <
  10   2   6   0    11.74    11.39   0.85 o
  10   3 -13  -1    60.42    64.84   2.55 o
  10   3 -12  -1    49.89    53.07   1.88 o
  10   3 -11  -1    85.00    87.17   2.22 o
  10   3 -10  -1     2.49     2.58   0.59 o
  10   3  -9  -1    36.82    35.49   1.37 o
  10   3  -8  -1     1.88     2.86   0.41 o
  10   3  -7  -1   108.80   111.44   1.44 o
  10   3  -6  -1     0.01     0.10   0.23 <
  10   3  -5  -1    74.22    77.37   1.11 o
  10   3  -4  -1    51.46    47.37   1.03 o
  10   3  -3  -1    22.00    22.14   0.57 o
  10   3  -2  -1     0.23     0.31   0.21 <
  10   3  -1  -1   529.85   522.98   2.34 o
  10   3   0  -1     0.58     1.06   0.21 o
  10   3   1  -1    34.11    34.61   0.70 o
  10   3   2  -1     2.46     2.55   0.28 o
  10   3   3  -1   266.57   268.92   1.90 o
  10   3   4  -1     8.27     8.74   0.49 o
  10   3   5  -1     8.62     8.35   0.59 o
  10   3   6  -1    23.60    23.10   1.11 o
  10   4 -12  -1   173.97   172.26   3.30 o
  10   4 -12   0  1907.43  1933.89  15.57 o
  10   4 -11  -1    14.29    14.51   1.24 o
  10   4 -11   0   386.86   382.92   5.38 o
  10   4 -10  -1    43.50    44.51   1.70 o
  10   4 -10   0   986.52  1002.61   8.69 o
  10   4  -9  -1   165.74   164.12   2.94 o
  10   4  -9   0    19.99    17.63   1.16 o
  10   4  -8  -1     1.03     1.24   0.52 <
  10   4  -8   0   173.75   186.20   3.01 o
  10   4  -7  -1    87.21    89.38   1.52 o
  10   4  -7   0   432.79   437.89   3.86 o
  10   4  -6  -1    56.71    56.93   1.13 o
  10   4  -6   0  1352.66  1360.89   8.33 o
  10   4  -5  -1    31.42    29.90   0.80 o
  10   4  -5   0   323.17   342.60   3.04 o
  10   4  -4  -1    62.95    62.39   1.08 o
  10   4  -4   0    94.77    85.97   1.42 o
  10   4  -3  -1   287.64   282.69   2.34 o
  10   4  -3   0     0.11     1.11   0.26 o
  10   4  -2  -1   205.51   201.12   1.47 o
  10   4  -2   0  4486.19  4436.76  15.34 o
  10   4  -1  -1   234.33   234.37   1.57 o
  10   4  -1   0     0.04     1.31   0.28 o
  10   4   0  -1     0.00     0.21   0.18 <
  10   4   0   0   322.90   312.64   2.24 o
  10   4   1  -1     7.17     7.86   0.41 o
  10   4   1   0  2106.29  2064.22   9.63 o
  10   4   2  -1     3.36     3.69   0.34 o
  10   4   2   0   718.36   718.58   3.98 o
  10   4   3  -1    35.11    35.75   0.80 o
  10   4   3   0   616.87   626.19   3.93 o
  10   4   4  -1    34.21    35.75   0.95 o
  10   4   4   0  3545.00  3498.69  16.40 o
  10   4   5  -1     1.21     1.60   0.36 o
  10   4   5   0   319.03   313.21   3.11 o
  10   5 -11  -1     0.07    -0.05   0.52 <
  10   5 -10  -1    49.17    52.37   1.78 o
  10   5  -9  -1     1.20     2.11   0.59 o
  10   5  -8  -1    32.61    34.54   1.24 o
  10   5  -7  -1     7.36     8.38   0.70 o
  10   5  -6  -1    58.73    59.04   1.26 o
  10   5  -5  -1     0.94     1.60   0.36 o
  10   5  -4  -1    25.92    27.79   0.70 o
  10   5  -3  -1    93.31    93.32   1.24 o
  10   5  -2  -1    21.10    21.11   0.54 o
  10   5  -1  -1    18.48    18.87   0.54 o
  10   5   0  -1   247.72   248.26   1.96 o
  10   5   1  -1   130.55   131.64   1.47 o
  10   5   2  -1   103.77   104.94   1.34 o
  10   5   3  -1    33.21    35.42   0.95 o
  10   5   4  -1    26.12    26.06   1.06 o
  10   6 -10  -1    54.48    55.90   1.98 o
  10   6  -9  -1   132.32   132.37   2.83 o
  10   6  -9   0   382.36   381.78   4.37 o
  10   6  -8  -1    88.00    90.08   1.91 o
  10   6  -8   0   494.92   507.26   4.96 o
  10   6  -7  -1     3.55     3.07   0.54 o
  10   6  -7   0   957.54   987.43   7.36 o
  10   6  -6  -1    86.70    86.94   1.67 o
  10   6  -6   0   497.48   495.80   4.65 o
  10   6  -5  -1     3.49     3.22   0.46 o
  10   6  -5   0     2.96     7.37   0.80 o
  10   6  -4  -1     9.49    10.03   0.59 o
  10   6  -4   0  1493.13  1482.68   8.16 o
  10   6  -3  -1    81.21    80.35   1.21 o
  10   6  -3   0   483.00   466.73   3.45 o
  10   6  -2  -1    12.34    13.66   0.59 o
  10   6  -2   0   469.46   472.74   3.50 o
  10   6  -1  -1   235.97   233.65   1.85 o
  10   6  -1   0   261.47   258.57   2.34 o
  10   6   0  -1    37.16    37.32   0.82 o
  10   6   0   0   655.53   654.10   4.14 o
  10   6   1  -1     5.78     6.42   0.49 o
  10   6   1   0    32.28    33.25   0.88 o
  10   6   2  -1    34.88    35.05   0.98 o
  10   6   2   0   275.81   271.37   2.68 o
  10   6   3  -1    41.31    43.35   1.37 o
  10   7  -8  -1     6.37     6.73   0.77 o
  10   7  -7  -1     0.55     0.80   0.52 <
  10   7  -6  -1     0.09    -0.46   0.39 <
  10   7  -5  -1    98.93    97.27   1.49 o
  10   7  -4  -1   106.98   108.42   1.65 o
  10   7  -3  -1    18.29    17.76   0.82 o
  10   7  -2  -1    40.71    40.75   1.03 o
  10   7  -1  -1     3.61     3.30   0.39 o
  10   7   0  -1    69.86    69.84   1.21 o
  10   7   1  -1     0.66     0.70   0.31 <
  10   8  -4  -1     3.79     3.79   0.52 o
  10   8  -3  -1    33.48    33.28   1.08 o
  11   1 -13  -1     0.14     0.28   0.52 <
  11   1 -13   0     9.94    12.55   1.13 o
  11   1 -12  -1    30.32    32.84   1.47 o
  11   1 -12   0     2.96     3.56   0.70 o
  11   1 -11  -1    29.28    31.01   1.26 o
  11   1 -11   0     8.14     9.56   0.90 o
  11   1 -10  -1     0.00     0.52   0.34 <
  11   1 -10   0     4.30     5.80   0.54 o
  11   1  -9  -1     2.02     3.17   0.39 o
  11   1  -9   0  1005.56   996.71   5.97 o
  11   1  -8  -1    42.40    42.27   0.88 o
  11   1  -8   0  1613.74  1586.59   7.55 o
  11   1  -7  -1   171.97   167.76   1.57 o
  11   1  -7   0  1566.14  1513.94   7.19 o
  11   1  -6  -1    66.08    66.87   0.98 o
  11   1  -6   0  2822.52  2892.64  12.14 o
  11   1  -5  -1    45.76    45.05   0.90 o
  11   1  -5   0   418.99   441.21   2.98 o
  11   1  -4  -1    57.58    54.91   1.06 o
  11   1  -4   0   339.67   387.72   2.83 o
  11   1  -3  -1   315.04   302.32   1.95 o
  11   1  -3   0  5349.82  5184.44  19.97 o
  11   1  -2  -1   119.87   116.91   1.18 o
  11   1  -2   0  2824.15  2743.54  11.38 o
  11   1  -1  -1     0.86     1.01   0.23 o
  11   1  -1   0    37.33    43.04   0.82 o
  11   1   0  -1    41.06    41.73   0.67 o
  11   1   0   0  3706.79  3747.39  13.80 o
  11   1   1  -1     8.63     9.56   0.44 o
  11   1   1   0  1326.21  1341.59   5.65 o
  11   1   2  -1   254.96   251.03   1.90 o
  11   1   2   0    19.43    21.88   0.64 o
  11   1   3  -1   135.15   138.77   1.60 o
  11   1   3   0   317.71   305.44   2.70 o
  11   1   4  -1     0.73     0.80   0.28 <
  11   1   4   0    18.93    20.44   0.75 o
  11   1   5  -1     3.75     3.35   0.44 o
  11   1   5   0   952.45   960.77   7.54 o
  11   2 -13  -1     0.41     0.05   0.57 <
  11   2 -12  -1    11.93    11.73   1.03 o
  11   2 -11  -1    60.83    65.25   1.80 o
  11   2 -10  -1   155.70   157.17   2.63 o
  11   2  -9  -1   121.10   118.40   1.85 o
  11   2  -8  -1   416.33   407.32   2.65 o
  11   2  -7  -1    12.80    13.35   0.59 o
  11   2  -6  -1    41.58    40.41   0.85 o
  11   2  -5  -1     0.01     0.59   0.23 <
  11   2  -4  -1    57.61    57.93   0.90 o
  11   2  -3  -1   157.68   153.47   1.39 o
  11   2  -2  -1   183.10   178.76   1.39 o
  11   2  -1  -1    55.77    56.75   0.88 o
  11   2   0  -1    15.20    14.90   0.54 o
  11   2   1  -1    53.47    51.85   0.80 o
  11   2   2  -1   436.58   433.13   2.47 o
  11   2   3  -1   131.05   131.07   1.60 o
  11   2   4  -1     0.73     0.95   0.31 o
  11   2   5  -1   156.81   157.47   2.52 o
  11   3 -12  -1    31.59    32.04   1.52 o
  11   3 -12   0   651.87   665.87   7.35 o
  11   3 -11  -1    78.56    79.86   2.14 o
  11   3 -11   0    11.27    15.34   1.16 o
  11   3 -10  -1    60.87    61.10   1.83 o
  11   3 -10   0    11.47    13.64   1.13 o
  11   3  -9  -1     2.80     2.78   0.52 o
  11   3  -9   0   121.41   117.76   2.68 o
  11   3  -8  -1     1.17     1.73   0.34 o
  11   3  -8   0   146.76   135.97   1.80 o
  11   3  -7  -1   424.46   413.44   2.83 o
  11   3  -7   0  7610.85  7701.17  30.86 o
  11   3  -6  -1    86.54    84.66   1.34 o
  11   3  -6   0    73.51    76.35   1.34 o
  11   3  -5  -1     9.45     9.80   0.64 o
  11   3  -5   0  1092.08  1099.29   5.35 o
  11   3  -4  -1     0.39     0.95   0.28 o
  11   3  -4   0    10.93    12.58   0.70 o
  11   3  -3  -1    72.55    70.06   0.93 o
  11   3  -3   0    37.72    35.41   0.64 o
  11   3  -2  -1   277.31   271.19   1.62 o
  11   3  -2   0   567.47   533.43   3.06 o
  11   3  -1  -1   260.78   259.83   1.70 o
  11   3  -1   0  4284.25  4292.32  15.12 o
  11   3   0  -1     1.29     1.83   0.28 o
  11   3   0   0    70.93    67.15   1.16 o
  11   3   1  -1    64.88    66.56   1.01 o
  11   3   1   0   890.36   893.11   4.74 o
  11   3   2  -1   123.19   125.87   1.42 o
  11   3   2   0   230.95   240.76   2.14 o
  11   3   3  -1    84.81    84.42   1.29 o
  11   3   3   0   592.14   586.47   4.03 o
  11   3   4  -1    73.05    74.01   1.21 o
  11   3   4   0     0.02     2.14   0.46 o
  11   3   5  -1    16.44    16.16   0.90 o
  11   3   5   0   455.36   455.98   4.94 o
  11   4 -12  -1    59.49    57.81   2.09 o
  11   4 -11  -1     4.80     5.88   0.88 o
  11   4 -10  -1   160.61   160.16   3.09 o
  11   4  -9  -1    53.37    53.92   1.83 o
  11   4  -8  -1   122.99   120.02   1.67 o
  11   4  -7  -1   192.64   190.76   1.91 o
  11   4  -6  -1     7.17     7.91   0.52 o
  11   4  -5  -1    15.23    15.21   0.62 o
  11   4  -4  -1     2.43     1.88   0.28 o
  11   4  -3  -1    31.59    32.71   0.67 o
  11   4  -2  -1    94.05    94.14   1.16 o
  11   4  -1  -1   154.72   155.41   1.44 o
  11   4   0  -1    40.83    39.51   0.82 o
  11   4   1  -1   161.06   159.41   1.73 o
  11   4   2  -1     0.00     0.08   0.23 <
  11   4   3  -1    13.62    13.35   0.64 o
  11   4   4  -1     0.00     0.41   0.39 <
  11   5 -11  -1    41.62    40.03   1.80 o
  11   5 -10  -1    21.15    20.54   1.50 o
  11   5 -10   0   611.39   609.57   6.76 o
  11   5  -9  -1    20.80    20.78   1.24 o
  11   5  -9   0   205.87   210.50   3.17 o
  11   5  -8  -1    74.55    75.22   1.75 o
  11   5  -8   0  1754.55  1781.16  11.77 o
  11   5  -7  -1    91.26    91.60   1.73 o
  11   5  -7   0   201.39   212.53   3.01 o
  11   5  -6  -1    72.59    70.53   1.47 o
  11   5  -6   0  3744.95  3788.98  19.86 o
  11   5  -5  -1     0.51     1.03   0.34 o
  11   5  -5   0   693.06   706.55   5.37 o
  11   5  -4  -1    22.63    23.15   0.72 o
  11   5  -4   0    36.61    37.22   0.93 o
  11   5  -3  -1   205.78   202.98   1.91 o
  11   5  -3   0    32.35    33.51   0.88 o
  11   5  -2  -1   111.60   112.56   1.31 o
  11   5  -2   0   532.75   552.98   3.52 o
  11   5  -1  -1     0.90     1.31   0.26 o
  11   5  -1   0   288.05   284.50   2.34 o
  11   5   0  -1   196.46   194.76   1.80 o
  11   5   0   0  1708.19  1712.84   7.99 o
  11   5   1  -1    74.19    76.05   1.31 o
  11   5   1   0   445.73   447.22   3.40 o
  11   5   2  -1   525.90   523.49   3.11 o
  11   5   2   0    20.23    22.14   1.03 o
  11   5   3  -1    52.72    53.30   1.29 o
  11   5   3   0   222.18   232.35   3.50 o
  11   6 -10  -1    28.30    29.46   1.39 o
  11   6  -9  -1    79.14    80.35   1.96 o
  11   6  -8  -1     2.19     2.40   0.57 o
  11   6  -7  -1    10.77    11.11   0.93 o
  11   6  -6  -1   110.35   114.42   2.04 o
  11   6  -5  -1     0.02     0.44   0.36 <
  11   6  -4  -1     9.54    10.11   0.57 o
  11   6  -3  -1    27.10    27.94   0.82 o
  11   6  -2  -1     1.23     1.24   0.44 <
  11   6  -1  -1   205.99   208.12   1.96 o
  11   6   0  -1    33.51    34.28   0.85 o
  11   6   1  -1    36.85    36.47   1.03 o
  11   6   2  -1    75.75    76.64   1.52 o
  11   7  -8  -1     4.38     4.56   0.72 o
  11   7  -7  -1    66.90    67.24   1.86 o
  11   7  -6  -1    32.99    33.04   1.26 o
  11   7  -6   0    22.62    27.22   1.29 o
  11   7  -5  -1    16.08    16.94   0.80 o
  11   7  -5   0  1019.97  1033.81   6.64 o
  11   7  -4  -1   118.46   117.79   1.75 o
  11   7  -4   0  1497.07  1495.53   8.83 o
  11   7  -3  -1   246.57   248.02   2.42 o
  11   7  -3   0    79.19    80.94   1.68 o
  11   7  -2  -1    28.22    27.68   0.98 o
  11   7  -2   0     5.12     8.12   0.75 o
  11   7  -1  -1    21.09    22.79   0.95 o
  11   7   0  -1     0.83     0.95   0.34 <
  12   0 -12   0  2514.89  2473.54  20.56 o
  12   0 -10   0   586.45   586.31   5.50 o
  12   0  -8   0     3.36     3.82   0.52 o
  12   0  -6   0  1306.18  1222.22   8.56 o
  12   0  -4   0  1180.28  1231.70   8.97 o
  12   0  -2   0  3549.89  3549.71  17.33 o
  12   0   0   0   881.24   913.14   6.36 o
  12   0   2   0   403.48   395.89   4.09 o
  12   0   4   0   481.00   504.65   5.40 o
  12   1 -13  -1    42.33    43.04   1.75 o
  12   1 -12  -1   104.25   106.85   2.47 o
  12   1 -11  -1    40.70    41.47   1.24 o
  12   1 -10  -1     2.23     1.83   0.34 o
  12   1  -9  -1   182.44   182.45   1.80 o
  12   1  -8  -1   348.48   342.56   2.37 o
  12   1  -7  -1     6.12     6.42   0.44 o
  12   1  -6  -1     7.96     8.82   0.52 o
  12   1  -5  -1     1.97     1.78   0.34 o
  12   1  -4  -1   369.20   359.79   2.44 o
  12   1  -3  -1    15.28    14.74   0.46 o
  12   1  -2  -1    51.37    50.46   0.80 o
  12   1  -1  -1    21.76    22.40   0.57 o
  12   1   0  -1    61.05    62.08   0.85 o
  12   1   1  -1     3.06     2.99   0.31 o
  12   1   2  -1   305.22   304.77   2.26 o
  12   1   3  -1    17.81    18.77   0.75 o
  12   1   4  -1     9.25    10.23   0.62 o
  12   2 -13  -1    43.81    44.62   1.93 o
  12   2 -12  -1    36.50    36.21   1.55 o
  12   2 -12   0     2.25     3.38   0.72 o
  12   2 -11  -1    76.69    78.60   2.04 o
  12   2 -11   0   267.00   272.21   3.96 o
  12   2 -10  -1    39.19    39.00   1.16 o
  12   2 -10   0   607.54   612.46   5.50 o
  12   2  -9  -1   480.82   475.20   3.68 o
  12   2  -9   0    91.41    89.98   1.75 o
  12   2  -8  -1   249.31   243.61   2.14 o
  12   2  -8   0   893.60   865.11   6.08 o
  12   2  -7  -1    58.63    59.74   1.11 o
  12   2  -7   0   439.51   419.93   3.14 o
  12   2  -6  -1    30.90    29.92   0.80 o
  12   2  -6   0  1100.12  1057.71   5.66 o
  12   2  -5  -1    34.64    32.01   0.77 o
  12   2  -5   0   225.88   234.71   2.09 o
  12   2  -4  -1    36.29    35.90   0.75 o
  12   2  -4   0    37.09    34.12   0.75 o
  12   2  -3  -1   463.51   455.05   2.03 o
  12   2  -3   0   180.74   171.44   1.47 o
  12   2  -2  -1    69.00    66.35   0.93 o
  12   2  -2   0   535.22   534.93   3.01 o
  12   2  -1  -1     0.84     1.55   0.23 o
  12   2  -1   0  1808.76  1796.84   9.71 o
  12   2   0  -1    16.11    16.03   0.57 o
  12   2   0   0  1590.42  1570.40   6.61 o
  12   2   1  -1   697.16   697.92   3.11 o
  12   2   1   0  2775.69  2773.40  11.06 o
  12   2   2  -1    62.16    63.53   1.19 o
  12   2   2   0     0.42     2.01   0.34 o
  12   2   3  -1     4.64     4.98   0.49 o
  12   2   3   0   552.41   557.63   4.91 o
  12   2   4  -1     4.52     4.36   0.46 o
  12   2   4   0   177.48   184.88   2.14 o
  12   3 -12  -1     0.11     0.44   0.62 <
  12   3 -11  -1    58.83    57.42   1.91 o
  12   3 -10  -1    68.53    69.66   1.60 o
  12   3  -9  -1     1.58     2.50   0.41 o
  12   3  -8  -1     7.46     7.63   0.57 o
  12   3  -7  -1   350.52   338.31   3.14 o
  12   3  -6  -1    14.74    16.57   0.82 o
  12   3  -5  -1   183.53   179.50   1.60 o
  12   3  -4  -1     8.37     8.71   0.49 o
  12   3  -3  -1    77.12    74.73   0.90 o
  12   3  -2  -1   163.53   157.48   1.44 o
  12   3  -1  -1    92.19    90.57   1.11 o
  12   3   0  -1   102.49   100.89   1.34 o
  12   3   1  -1   401.46   399.16   2.50 o
  12   3   2  -1    18.11    18.25   0.72 o
  12   3   3  -1    59.59    60.13   1.16 o
  12   3   4  -1     0.12     0.21   0.31 <
  12   4 -12  -1     1.16     1.08   0.64 <
  12   4 -11  -1     2.36     3.04   0.77 o
  12   4 -11   0  1022.76  1012.06   9.82 o
  12   4 -10  -1    20.13    19.77   1.16 o
  12   4 -10   0  1413.24  1388.51   9.60 o
  12   4  -9  -1     9.91    11.42   0.82 o
  12   4  -9   0   377.79   386.00   4.19 o
  12   4  -8  -1   576.57   557.62   3.60 o
  12   4  -8   0   832.68   821.53   5.62 o
  12   4  -7  -1   211.47   214.07   2.09 o
  12   4  -7   0   137.11   130.99   1.91 o
  12   4  -6  -1    21.30    19.51   0.72 o
  12   4  -6   0    31.92    33.17   1.16 o
  12   4  -5  -1    81.32    79.21   1.52 o
  12   4  -5   0   914.26   903.09   5.26 o
  12   4  -4  -1   122.66   118.24   1.42 o
  12   4  -4   0    62.93    64.19   1.13 o
  12   4  -3  -1     1.19     1.26   0.31 o
  12   4  -3   0    22.23    20.65   0.77 o
  12   4  -2  -1    23.43    25.00   0.70 o
  12   4  -2   0   289.66   283.17   2.42 o
  12   4  -1  -1    34.09    35.31   0.80 o
  12   4  -1   0  1123.21  1131.33   5.61 o
  12   4   0  -1   104.73   105.15   1.44 o
  12   4   0   0  1440.07  1423.69   7.32 o
  12   4   1  -1    97.17    98.43   1.44 o
  12   4   1   0   280.06   278.61   2.60 o
  12   4   2  -1    53.49    53.43   1.08 o
  12   4   2   0    73.51    76.80   1.39 o
  12   4   3  -1    13.18    12.94   0.62 o
  12   4   3   0   371.55   359.16   3.47 o
  12   5 -11  -1    68.29    69.43   1.96 o
  12   5 -10  -1     1.47     1.68   0.57 <
  12   5  -9  -1    26.96    28.07   1.26 o
  12   5  -8  -1    28.26    30.57   1.21 o
  12   5  -7  -1   177.10   179.90   2.19 o
  12   5  -6  -1    35.82    35.80   1.16 o
  12   5  -5  -1    70.63    68.55   1.44 o
  12   5  -4  -1   256.27   250.27   2.14 o
  12   5  -3  -1    20.10    20.23   0.70 o
  12   5  -2  -1    65.93    68.81   1.24 o
  12   5  -1  -1     9.57     9.33   0.52 o
  12   5   0  -1    19.80    20.91   0.80 o
  12   5   1  -1     4.59     4.56   0.49 o
  12   5   2  -1   396.41   396.37   2.98 o
  12   6  -9  -1     0.04     1.65   0.57 <
  12   6  -8  -1   139.87   140.81   2.50 o
  12   6  -8   0   103.45   101.18   2.29 o
  12   6  -7  -1   106.98   108.60   2.19 o
  12   6  -7   0     1.83     6.37   0.85 o
  12   6  -6  -1     0.16     0.23   0.41 <
  12   6  -6   0   225.23   227.97   3.04 o
  12   6  -5  -1     1.82     1.96   0.39 o
  12   6  -5   0  1120.18  1110.22   6.69 o
  12   6  -4  -1    78.07    78.34   1.29 o
  12   6  -4   0    54.75    58.74   1.24 o
  12   6  -3  -1    81.48    80.71   1.26 o
  12   6  -3   0    50.83    48.69   1.06 o
  12   6  -2  -1    16.42    16.21   0.80 o
  12   6  -2   0  1833.03  1827.61  10.37 o
  12   6  -1  -1     0.70     0.77   0.31 <
  12   6  -1   0   278.43   273.58   2.83 o
  12   6   0  -1     0.03     0.54   0.31 <
  12   6   0   0   390.64   389.88   3.32 o
  12   6   1  -1   133.14   133.66   1.88 o
  12   7  -6  -1    27.01    28.43   1.21 o
  12   7  -5  -1     7.85     7.89   0.59 o
  12   7  -4  -1    41.16    42.35   1.13 o
  12   7  -3  -1   198.92   201.04   2.03 o
  12   7  -2  -1    41.12    42.94   1.34 o
  13   1 -13  -1    76.46    78.16   2.16 o
  13   1 -13   0   289.73   288.83   7.08 o
  13   1 -12  -1   203.68   207.00   2.83 o
  13   1 -12   0   932.36   931.35   6.26 o
  13   1 -11  -1    32.27    33.17   1.01 o
  13   1 -11   0    65.94    69.48   1.47 o
  13   1 -10  -1   120.08   119.21   1.73 o
  13   1 -10   0    39.14    42.27   1.11 o
  13   1  -9  -1   160.02   154.79   1.85 o
  13   1  -9   0  1866.99  1858.45   9.46 o
  13   1  -8  -1   383.36   379.70   2.60 o
  13   1  -8   0    96.02    87.73   1.39 o
  13   1  -7  -1    75.77    73.26   1.24 o
  13   1  -7   0  2788.81  2677.44  12.79 o
  13   1  -6  -1   138.57   130.36   1.67 o
  13   1  -6   0   430.07   434.43   3.34 o
  13   1  -5  -1    29.05    28.40   0.75 o
  13   1  -5   0   378.92   378.31   2.98 o
  13   1  -4  -1   313.62   308.02   2.03 o
  13   1  -4   0  2152.35  2198.46   9.28 o
  13   1  -3  -1     2.06     2.63   0.26 o
  13   1  -3   0   819.17   849.87   4.05 o
  13   1  -2  -1    10.93    11.47   0.49 o
  13   1  -2   0    46.17    56.55   0.98 o
  13   1  -1  -1    58.63    59.97   0.93 o
  13   1  -1   0  2496.94  2423.87   9.75 o
  13   1   0  -1   201.91   204.10   1.67 o
  13   1   0   0   118.87   118.53   1.42 o
  13   1   1  -1     0.01     0.18   0.23 <
  13   1   1   0   485.22   480.78   3.16 o
  13   1   2  -1   130.92   133.04   1.60 o
  13   1   2   0   156.41   161.25   1.98 o
  13   1   3  -1     1.67     2.11   0.41 o
  13   1   3   0   389.40   398.79   3.37 o
  13   2 -12  -1    71.01    71.23   1.86 o
  13   2 -11  -1    13.72    14.36   1.01 o
  13   2 -10  -1     2.33     2.91   0.41 o
  13   2  -9  -1   691.38   690.23   3.75 o
  13   2  -8  -1   136.24   136.14   1.70 o
  13   2  -7  -1     7.74     8.69   0.59 o
  13   2  -6  -1    71.22    69.14   1.11 o
  13   2  -5  -1   232.78   224.42   2.06 o
  13   2  -4  -1    66.34    66.48   0.98 o
  13   2  -3  -1   350.52   350.55   1.88 o
  13   2  -2  -1     0.26     0.46   0.21 <
  13   2  -1  -1   116.79   114.95   1.31 o
  13   2   0  -1   159.01   159.74   1.57 o
  13   2   1  -1   183.14   184.30   1.65 o
  13   2   2  -1    12.27    11.81   0.67 o
  13   2   3  -1     2.73     3.30   0.44 o
  13   3 -12  -1     5.86     6.60   0.82 o
  13   3 -12   0     6.48    10.41   0.95 o
  13   3 -11  -1     4.52     5.67   0.75 o
  13   3 -11   0   573.91   580.58   5.27 o
  13   3 -10  -1     4.33     4.74   0.70 o
  13   3 -10   0    97.27    95.57   1.96 o
  13   3  -9  -1   106.83   107.93   1.96 o
  13   3  -9   0    38.03    37.73   1.26 o
  13   3  -8  -1     0.49     0.39   0.39 <
  13   3  -8   0   262.57   263.32   3.27 o
  13   3  -7  -1    32.88    34.41   1.16 o
  13   3  -7   0    10.96    11.81   0.80 o
  13   3  -6  -1     8.74     9.07   0.70 o
  13   3  -6   0   106.66   100.04   1.83 o
  13   3  -5  -1   803.64   778.86   4.46 o
  13   3  -5   0  6221.56  6338.11  30.08 o
  13   3  -4  -1    43.72    43.53   0.88 o
  13   3  -4   0   505.21   498.63   3.44 o
  13   3  -3  -1    40.18    38.27   0.72 o
  13   3  -3   0     0.23     9.23   0.67 o
  13   3  -2  -1    28.62    29.10   0.72 o
  13   3  -2   0     0.09     6.06   0.82 o
  13   3  -1  -1     3.76     4.18   0.44 o
  13   3  -1   0   956.07   950.57   5.59 o
  13   3   0  -1   203.38   201.68   1.98 o
  13   3   0   0   237.81   231.21   2.29 o
  13   3   1  -1   251.24   249.45   2.27 o
  13   3   1   0  1041.17  1025.77   5.95 o
  13   3   2  -1    12.15    11.81   0.64 o
  13   3   2   0   149.48   154.35   2.04 o
  13   3   3  -1     0.03     0.34   0.31 <
  13   3   3   0   414.92   421.32   6.71 o
  13   4 -11  -1     2.50     2.50   0.59 o
  13   4 -10  -1    45.78    45.90   1.44 o
  13   4  -9  -1   111.99   109.09   2.01 o
  13   4  -8  -1   361.36   368.39   2.91 o
  13   4  -7  -1    87.80    91.89   1.83 o
  13   4  -6  -1   163.74   159.76   2.27 o
  13   4  -5  -1   296.60   290.95   3.01 o
  13   4  -4  -1    70.79    69.06   1.16 o
  13   4  -3  -1     2.46     2.47   0.39 o
  13   4  -2  -1     0.66     0.82   0.31 <
  13   4  -1  -1     0.63     0.77   0.31 <
  13   4   0  -1    25.69    26.19   0.82 o
  13   4   1  -1    39.68    39.85   1.01 o
  13   4   2  -1    41.66    42.45   1.11 o
  13   5 -10  -1    18.75    18.84   1.21 o
  13   5  -9  -1    12.32    11.27   0.95 o
  13   5  -9   0     3.56     5.26   0.75 o
  13   5  -8  -1     0.78     0.67   0.46 <
  13   5  -8   0    87.01    89.36   2.11 o
  13   5  -7  -1    56.43    54.48   1.31 o
  13   5  -7   0   301.22   302.80   3.50 o
  13   5  -6  -1     5.57     6.29   0.75 o
  13   5  -6   0  2279.36  2290.93  12.99 o
  13   5  -5  -1    72.15    70.87   1.24 o
  13   5  -5   0   221.15   218.18   2.27 o
  13   5  -4  -1   226.92   220.35   2.09 o
  13   5  -4   0  3573.62  3644.67  14.95 o
  13   5  -3  -1    18.87    19.90   0.77 o
  13   5  -3   0    64.94    64.07   1.26 o
  13   5  -2  -1    75.74    72.49   1.31 o
  13   5  -2   0    21.69    28.82   0.88 o
  13   5  -1  -1     5.14     5.67   0.49 o
  13   5  -1   0     0.29     0.59   0.31 <
  13   5   0  -1    71.63    72.54   1.34 o
  13   5   0   0   694.76   700.06   4.80 o
  13   5   1  -1    35.73    36.47   1.03 o
  13   6  -8  -1   112.13   112.41   2.32 o
  13   6  -7  -1    37.02    39.10   1.44 o
  13   6  -6  -1    51.75    52.22   1.75 o
  13   6  -5  -1    12.21    11.75   0.67 o
  13   6  -4  -1    54.30    55.00   1.08 o
  13   6  -3  -1   104.63   105.13   1.52 o
  13   6  -2  -1     0.15     0.21   0.36 <
  13   6  -1  -1    26.18    27.17   0.98 o
  14   0 -12   0   186.85   183.59   3.37 o
  14   0 -10   0  2017.89  2010.98  14.56 o
  14   0  -8   0  2138.69  2163.46  15.07 o
  14   0  -6   0    47.61    60.77   1.88 o
  14   0  -4   0     8.83    12.09   0.82 o
  14   0  -2   0    54.15    57.16   1.60 o
  14   0   0   0    16.07    15.75   0.93 o
  14   0   2   0   695.34   694.15   6.19 o
  14   1 -12  -1     2.30     3.43   0.64 o
  14   1 -11  -1     4.72     4.25   0.52 o
  14   1 -10  -1   151.85   150.35   1.98 o
  14   1  -9  -1    53.88    51.75   1.19 o
  14   1  -8  -1    59.82    60.12   1.29 o
  14   1  -7  -1   396.23   382.08   3.22 o
  14   1  -6  -1   513.80   497.48   3.50 o
  14   1  -5  -1    42.34    40.28   0.90 o
  14   1  -4  -1     5.69     5.47   0.41 o
  14   1  -3  -1     0.30     0.57   0.21 <
  14   1  -2  -1    42.79    43.38   0.88 o
  14   1  -1  -1    46.17    48.74   0.88 o
  14   1   0  -1    42.46    42.50   0.95 o
  14   1   1  -1     1.36     1.70   0.34 o
  14   1   2  -1    13.80    14.46   0.75 o
  14   2 -12  -1    41.31    39.98   1.49 o
  14   2 -12   0   121.25   132.07   2.58 o
  14   2 -11  -1     0.30     0.75   0.41 <
  14   2 -11   0   920.70   926.09   7.57 o
  14   2 -10  -1     9.51     8.64   0.77 o
  14   2 -10   0   319.88   319.67   3.73 o
  14   2  -9  -1   367.36   366.81   2.91 o
  14   2  -9   0   491.74   513.15   4.86 o
  14   2  -8  -1     0.04     0.52   0.34 <
  14   2  -8   0   207.57   210.33   2.83 o
  14   2  -7  -1    43.16    42.40   1.60 o
  14   2  -7   0  1010.97  1015.25   7.31 o
  14   2  -6  -1    87.39    86.71   1.44 o
  14   2  -6   0    10.26    11.81   0.67 o
  14   2  -5  -1   296.73   289.34   2.37 o
  14   2  -5   0   209.43   196.67   2.03 o
  14   2  -4  -1     6.08     5.75   0.41 o
  14   2  -4   0    22.12    25.91   0.80 o
  14   2  -3  -1     0.02     0.21   0.21 <
  14   2  -3   0   710.19   686.78   3.95 o
  14   2  -2  -1     2.64     2.73   0.34 o
  14   2  -2   0     6.46     7.35   0.49 o
  14   2  -1  -1   132.40   129.73   1.52 o
  14   2  -1   0    39.28    40.88   1.01 o
  14   2   0  -1    39.19    40.90   0.90 o
  14   2   0   0   671.21   666.43   4.34 o
  14   2   1  -1     0.88     1.19   0.34 o
  14   2   1   0  1079.80  1071.33   5.95 o
  14   2   2  -1    14.31    13.92   0.75 o
  14   2   2   0     3.66     6.34   0.64 o
  14   3 -11  -1   171.74   171.93   2.86 o
  14   3 -10  -1    25.32    24.28   1.19 o
  14   3  -9  -1     8.95     9.54   0.82 o
  14   3  -8  -1    19.44    18.61   1.03 o
  14   3  -7  -1     7.29     6.93   0.62 o
  14   3  -6  -1     0.18     0.64   0.36 <
  14   3  -5  -1   345.90   340.86   2.50 o
  14   3  -4  -1    40.30    41.26   0.88 o
  14   3  -3  -1   244.48   237.70   2.16 o
  14   3  -2  -1   102.43   102.93   1.37 o
  14   3  -1  -1    53.16    52.34   1.11 o
  14   3   0  -1    12.55    13.53   0.70 o
  14   3   1  -1     6.73     7.09   0.57 o
  14   3   2  -1    45.25    44.67   1.21 o
  14   4 -11  -1     3.25     3.56   0.70 o
  14   4 -10  -1   153.38   149.18   2.68 o
  14   4 -10   0   754.71   762.69   6.65 o
  14   4  -9  -1     5.51     6.19   0.75 o
  14   4  -9   0  1495.63  1495.35  10.64 o
  14   4  -8  -1    67.19    68.22   1.62 o
  14   4  -8   0   184.10   206.04   3.12 o
  14   4  -7  -1     6.67     6.91   0.70 o
  14   4  -7   0  1595.74  1629.62  10.58 o
  14   4  -6  -1   172.52   168.47   2.63 o
  14   4  -6   0     0.08     1.06   0.46 <
  14   4  -5  -1    40.74    41.03   0.98 o
  14   4  -5   0     4.28     4.90   0.49 o
  14   4  -4  -1    42.77    45.31   1.06 o
  14   4  -4   0   296.17   280.43   2.83 o
  14   4  -3  -1    18.90    19.80   0.85 o
  14   4  -3   0  1438.11  1431.22   8.11 o
  14   4  -2  -1     1.01     0.98   0.34 <
  14   4  -2   0   444.70   444.42   3.78 o
  14   4  -1  -1     4.79     4.72   0.52 o
  14   4  -1   0    17.50    20.00   0.85 o
  14   4   0  -1    17.82    18.77   0.82 o
  14   4   0   0   674.45   677.67   4.57 o
  14   4   1  -1    43.35    45.34   1.11 o
  14   5  -9  -1     7.95     7.68   0.82 o
  14   5  -8  -1    15.37    15.16   1.01 o
  14   5  -7  -1    42.39    43.04   1.44 o
  14   5  -6  -1    25.52    25.88   1.29 o
  14   5  -5  -1    36.59    36.60   1.06 o
  14   5  -4  -1    12.47    12.43   0.70 o
  14   5  -3  -1    56.59    57.78   1.29 o
  14   5  -2  -1   340.55   342.14   2.81 o
  14   5  -1  -1   112.02   113.75   1.67 o
  14   5   0  -1     1.30     1.16   0.39 <
  14   6  -7  -1     0.17    -0.23   0.49 <
  14   6  -6  -1   129.46   128.66   2.96 o
  14   6  -5  -1   166.54   170.70   2.32 o
  14   6  -4  -1    24.62    24.38   0.93 o
  14   6  -3  -1    51.23    53.66   1.19 o
  15   1 -12  -1    28.87    28.46   1.11 o
  15   1 -12   0    27.73    27.68   1.13 o
  15   1 -11  -1     0.03     0.08   0.36 <
  15   1 -11   0   357.64   355.42   3.32 o
  15   1 -10  -1    18.83    18.95   0.95 o
  15   1 -10   0   736.42   728.18   5.19 o
  15   1  -9  -1     3.48     4.59   0.54 o
  15   1  -9   0   627.18   623.38   4.78 o
  15   1  -8  -1    14.91    14.87   0.88 o
  15   1  -8   0  1092.08  1075.79   7.12 o
  15   1  -7  -1   263.27   254.67   2.91 o
  15   1  -7   0  3469.76  3435.72  17.82 o
  15   1  -6  -1   177.65   177.50   1.91 o
  15   1  -6   0   580.24   587.94   4.42 o
  15   1  -5  -1    52.27    50.67   1.08 o
  15   1  -5   0  1143.40  1100.15   6.56 o
  15   1  -4  -1    74.10    73.21   1.19 o
  15   1  -4   0   759.20   743.98   4.83 o
  15   1  -3  -1     0.35     0.59   0.26 <
  15   1  -3   0   568.58   572.56   3.70 o
  15   1  -2  -1     2.87     3.48   0.36 o
  15   1  -2   0  4585.62  4673.19  17.42 o
  15   1  -1  -1    17.36    17.37   0.64 o
  15   1  -1   0  1780.78  1800.23   8.07 o
  15   1   0  -1    10.04    10.29   0.59 o
  15   1   0   0   118.29   125.01   1.65 o
  15   1   1  -1     4.18     4.05   0.49 o
  15   1   1   0   121.96   119.54   1.91 o
  15   2 -11  -1     0.27    -0.18   0.34 <
  15   2 -10  -1     9.20     9.90   0.70 o
  15   2  -9  -1    92.57    91.55   1.91 o
  15   2  -8  -1    15.26    14.77   0.85 o
  15   2  -7  -1    98.28    97.09   1.70 o
  15   2  -6  -1    86.05    87.40   1.49 o
  15   2  -5  -1     3.55     3.58   0.41 o
  15   2  -4  -1    38.94    37.17   0.95 o
  15   2  -3  -1    32.91    30.83   0.80 o
  15   2  -2  -1   138.55   138.72   1.55 o
  15   2  -1  -1     0.39     0.39   0.28 <
  15   2   0  -1    86.43    85.40   1.34 o
  15   2   1  -1    10.17     9.92   0.67 o
  15   3 -11  -1   238.50   230.14   3.32 o
  15   3 -10  -1     0.01    -0.31   0.41 <
  15   3 -10   0     1.63     2.66   0.59 o
  15   3  -9  -1    35.95    33.92   1.29 o
  15   3  -9   0  2701.26  2687.60  15.94 o
  15   3  -8  -1    14.60    14.23   1.01 o
  15   3  -8   0   452.19   445.76   4.50 o
  15   3  -7  -1    38.73    38.22   1.37 o
  15   3  -7   0    38.16    42.19   1.44 o
  15   3  -6  -1   109.49   105.61   1.65 o
  15   3  -6   0   150.12   154.30   2.55 o
  15   3  -5  -1    10.37    10.29   0.64 o
  15   3  -5   0    36.02    39.33   1.06 o
  15   3  -4  -1     1.13     1.06   0.31 o
  15   3  -4   0    96.90    96.70   1.57 o
  15   3  -3  -1   313.89   310.00   2.32 o
  15   3  -3   0  3846.76  3925.98  16.41 o
  15   3  -2  -1    34.81    35.70   0.90 o
  15   3  -2   0   581.98   580.02   4.04 o
  15   3  -1  -1    39.84    41.08   1.06 o
  15   3  -1   0   832.13   866.21   5.52 o
  15   3   0  -1    14.23    13.51   0.77 o
  15   3   0   0   361.21   367.42   3.42 o
  15   4 -10  -1    71.83    71.13   1.96 o
  15   4  -9  -1     1.79     2.27   0.57 o
  15   4  -8  -1    40.57    38.82   1.34 o
  15   4  -7  -1    94.37    92.09   2.01 o
  15   4  -6  -1     0.73     0.98   0.49 <
  15   4  -5  -1     1.01     1.39   0.39 o
  15   4  -4  -1     0.80     1.19   0.36 o
  15   4  -3  -1    62.81    67.50   1.39 o
  15   4  -2  -1     0.08     0.54   0.34 <
  15   4  -1  -1     0.06     0.28   0.34 <
  15   5  -8  -1    64.09    62.52   1.78 o
  15   5  -7  -1    26.26    27.12   1.34 o
  15   5  -6  -1    17.34    18.46   1.06 o
  15   5  -6   0   114.58   116.10   2.22 o
  15   5  -5  -1    17.66    18.33   0.93 o
  15   5  -5   0   564.37   564.41   4.70 o
  15   5  -4  -1    95.83    92.38   1.57 o
  15   5  -4   0  2420.36  2447.95  12.55 o
  15   5  -3  -1     0.17     0.59   0.39 <
  15   5  -2  -1   183.24   181.50   2.86 o
  16   0 -10   0   156.28   157.70   3.30 o
  16   0  -8   0   134.86   145.86   3.56 o
  16   0  -6   0  3180.07  3226.58  20.14 o
  16   0  -4   0   962.18   970.72   9.03 o
  16   0  -2   0  1460.70  1462.13   9.31 o
  16   0   0   0   450.41   449.66   4.94 o
  16   1 -11  -1    10.26    11.21   0.82 o
  16   1 -10  -1    19.29    17.84   0.98 o
  16   1  -9  -1     4.52     5.57   0.64 o
  16   1  -8  -1     1.26     0.95   0.46 <
  16   1  -7  -1    13.14    14.23   0.93 o
  16   1  -6  -1    35.29    36.47   1.01 o
  16   1  -5  -1    38.71    37.61   1.01 o
  16   1  -4  -1   169.84   167.55   1.83 o
  16   1  -3  -1    12.97    12.91   0.62 o
  16   1  -2  -1    56.51    57.16   1.01 o
  16   1  -1  -1    26.22    26.88   0.77 o
  16   1   0  -1     3.64     4.28   0.46 o
  16   2 -11  -1    52.58    52.42   1.60 o
  16   2 -10  -1    10.60    10.57   0.77 o
  16   2 -10   0   178.37   181.35   2.94 o
  16   2  -9  -1     0.55     0.70   0.41 <
  16   2  -9   0   531.15   529.23   5.32 o
  16   2  -8  -1    38.78    39.28   1.26 o
  16   2  -8   0   292.90   291.64   3.22 o
  16   2  -7  -1    55.49    57.45   1.39 o
  16   2  -7   0  1145.00  1186.20   7.53 o
  16   2  -6  -1     0.00     0.00   0.31 <
  16   2  -6   0   787.69   765.04   4.90 o
  16   2  -5  -1    91.35    90.86   1.57 o
  16   2  -5   0  1146.93  1178.11   6.53 o
  16   2  -4  -1    38.61    37.99   1.06 o
  16   2  -4   0   430.86   420.86   3.63 o
  16   2  -3  -1    84.69    87.66   1.29 o
  16   2  -3   0   337.75   338.03   2.88 o
  16   2  -2  -1    11.09    10.96   0.62 o
  16   2  -2   0     8.30    10.34   0.62 o
  16   2  -1  -1   242.78   240.28   2.21 o
  16   2  -1   0   898.10   883.52   5.34 o
  16   3 -10  -1     9.91    10.26   0.95 o
  16   3  -9  -1    56.47    52.76   1.62 o
  16   3  -8  -1    34.18    36.50   1.42 o
  16   3  -7  -1    19.48    19.49   1.16 o
  16   3  -6  -1    58.94    55.62   1.21 o
  16   3  -5  -1     0.33     0.95   0.34 <
  16   3  -4  -1    33.98    30.93   1.08 o
  16   3  -3  -1   106.95   107.75   1.98 o
  16   3  -2  -1     8.36     7.76   0.59 o
  16   3  -1  -1    88.33    86.43   1.42 o
  16   4  -9  -1    12.27    11.96   0.93 o
  16   4  -8  -1    36.33    37.79   1.49 o
  16   4  -7  -1    39.46    39.67   1.55 o
  16   4  -7   0   223.13   222.21   3.45 o
  16   4  -6  -1   102.04    99.41   1.78 o
  16   4  -6   0   340.02   369.31   3.81 o
  16   4  -5  -1    83.55    83.67   1.62 o
  16   4  -5   0   171.04   177.57   2.34 o
  16   4  -4  -1     3.50     3.35   0.49 o
  16   4  -4   0   975.54   992.67   6.46 o
  16   4  -3  -1    37.14    38.48   1.21 o
  17   1 -10  -1   114.91   112.41   2.22 o
  17   1 -10   0   914.44   917.23   6.54 o
  17   1  -9  -1    39.04    38.82   1.44 o
  17   1  -9   0   920.47   919.45   7.16 o
  17   1  -8  -1    55.73    51.85   1.60 o
  17   1  -8   0   633.12   641.41   5.91 o
  17   1  -7  -1    17.33    16.91   0.93 o
  17   1  -7   0  1080.28  1070.69   7.23 o
  17   1  -6  -1     2.09     1.86   0.44 o
  17   1  -6   0   454.46   439.63   3.88 o
  17   1  -5  -1     3.16     3.69   0.46 o
  17   1  -5   0   368.50   365.07   3.40 o
  17   1  -4  -1    56.71    59.28   1.44 o
  17   1  -4   0    10.39    12.84   0.95 o
  17   1  -3  -1     3.37     3.71   0.44 o
  17   1  -3   0   278.21   271.26   2.63 o
  17   1  -2  -1   205.31   205.56   1.83 o
  17   1  -2   0   175.12   175.48   1.93 o
  17   2  -9  -1     8.95     7.76   0.77 o
  17   2  -8  -1    21.90    21.34   1.08 o
  17   2  -7  -1    26.18    24.90   1.01 o
  17   2  -6  -1   130.62   124.77   1.88 o
  17   2  -5  -1   119.58   119.24   1.86 o
  17   2  -4  -1    28.74    31.99   1.19 o
  17   2  -3  -1    36.07    34.74   0.88 o
  17   3  -8  -1     2.96     3.89   0.75 o
  17   3  -7  -1    90.98    92.04   2.19 o
  17   3  -7   0  1803.76  1804.00  12.44 o
  17   3  -6  -1     7.67     8.43   0.64 o
  17   3  -6   0   503.98   495.39   4.35 o
  17   3  -5  -1     0.50     0.57   0.39 <
  17   3  -5   0    28.59    32.30   1.24 o
  17   3  -4  -1     2.64     2.19   0.49 o
  18   0  -8   0   186.24   181.27   4.25 o
  18   0  -6   0     1.98     4.46   0.77 o
  18   1  -8  -1   326.89   323.47   3.60 o
  18   1  -7  -1     0.09     0.21   0.41 <
  18   1  -6  -1    18.40    17.35   0.90 o
  18   1  -5  -1    64.52    66.98   1.60 o
